# Supplementary material for: Droplet-based bisulfite sequencing for high-throughput profiling of single-cell DNA methylomes
Source: Nat Commun. 2023 Aug 3;14:4672. doi: 10.1038/s41467-023-40411-w (PMC10400590; doi:10.1038/s41467-023-40411-w)
Supplement: Supplementary file 4 — Supplementary Data 2 [file 41467_2023_40411_MOESM4_ESM.xlsx]

## Sheet: Supplementary Dataset 2
Supplementary Dataset 2. The average mCH/CH of each cluster in combined human brain 1+2 dataset on various functional elements
	Cluster 1	Cluster 2	Cluster 3	Cluster 4	Cluster 5	Cluster 6	Cluster 7
Genome wide	0.035	0.0284	0.0126	0.0325	0.0368	0.0266	0.0287
CpG Islands	0.0082	0.0081	0.0071	0.008	0.0078	0.0077	0.008
Genic Regions	0.0318	0.0261	0.0128	0.0296	0.0332	0.0246	0.0265
Intergenic Regions	0.0378	0.0304	0.0124	0.035	0.0402	0.0285	0.0306
Promoter Regions	0.0226	0.0197	0.0104	0.0214	0.0228	0.0179	0.0194
TFBS	0.0324	0.0265	0.0124	0.0301	0.0336	0.0247	0.0269
