# Supplementary material for: Droplet-based bisulfite sequencing for high-throughput profiling of single-cell DNA methylomes
Source: Nat Commun. 2023 Aug 3;14:4672. doi: 10.1038/s41467-023-40411-w (PMC10400590; doi:10.1038/s41467-023-40411-w)
Supplement: Supplementary file 6 — Supplementary Data 4 [file 41467_2023_40411_MOESM6_ESM.xlsx]

## Sheet: Supplementary Dataset 4
Supplementary Dataset 4. Comparison between the percentages of Drop-BS data (Human brain 1 dataset) on various functional elements and those of the genome occupied by the same elements including CpG Islands (UCSC annotation database), genic regions (NCBI RefSeq), promoter regions (2 kb regions upstream of transcription starting sites of NCBI RefSeq genes), repetitive regions (UCSC annotation data…
	CpG Islands	Genic Regions	Promoter Regions	Repetitive Regions	TFBS
Percentage in Drop-BS Data	0.0096	0.4598	0.0226	0.654	0.3484
Percentage in Genome	0.0039	0.2173	0.0104	0.2529	0.1283
