# Supplementary material for: Droplet-based bisulfite sequencing for high-throughput profiling of single-cell DNA methylomes
Source: Nat Commun. 2023 Aug 3;14:4672. doi: 10.1038/s41467-023-40411-w (PMC10400590; doi:10.1038/s41467-023-40411-w)
Supplement: Supplementary file 15 — Supplementary Software [file 41467_2023_40411_MOESM15_ESM.zip]

Archive with 16 entries (14 files):
- Supplementary Codes/
- __MACOSX/._Supplementary Codes
- Supplementary Codes/Code_for_clustering.R
- __MACOSX/Supplementary Codes/._Code_for_clustering.R
- Supplementary Codes/Code_to_extract_reads_from_raw_reads.sh
- __MACOSX/Supplementary Codes/._Code_to_extract_reads_from_raw_reads.sh
- Supplementary Codes/README.txt
- __MACOSX/Supplementary Codes/._README.txt
- Supplementary Codes/demo dataset/
- __MACOSX/Supplementary Codes/._demo dataset
- Supplementary Codes/demo dataset/all_hg19100k.mCG_rate.txt
- __MACOSX/Supplementary Codes/demo dataset/._all_hg19100k.mCG_rate.txt
- Supplementary Codes/demo dataset/all_hg19100k.mCG_read.txt
- __MACOSX/Supplementary Codes/demo dataset/._all_hg19100k.mCG_read.txt
- Supplementary Codes/demo dataset/all_hg19100k.tot.txt
- __MACOSX/Supplementary Codes/demo dataset/._all_hg19100k.tot.txt
