# Supplementary material for: Droplet-based bisulfite sequencing for high-throughput profiling of single-cell DNA methylomes
Source: Nat Commun. 2023 Aug 3;14:4672. doi: 10.1038/s41467-023-40411-w (PMC10400590; doi:10.1038/s41467-023-40411-w)
Supplement: Supplementary file 15 — Supplementary Software [file 41467_2023_40411_MOESM15_ESM.zip › Supplementary Codes/README.txt]

This README is for the code "Code_for_clustering.R".

System requirements:
software dependencies: R (v4.1.2) with irlba package (v2.3.5), igraph package (v1.3.1), umap (v0.2.8.0), Rtsne (v0.16), FNN (v1.1.3.1), ggplot2 (v3.3.6).
operating systems: x86_64-w64-mingw32/x64 (64-bit)

Installation guide:
All used software and packages were installed according to their own descriptions.

Demo:
The dataset for demo has been included in this zip file. Instructions to run on data were described as comments in "Code_for_clustering.R".
The expected output is Fig. 4a in the manuscript. The expected run time should be less than 3 min.

Instructions for use:
Instructions to run on data were described as comments in "Code_for_clustering.R".
