# Supplementary material for: Droplet-based bisulfite sequencing for high-throughput profiling of single-cell DNA methylomes
Source: Nat Commun. 2023 Aug 3;14:4672. doi: 10.1038/s41467-023-40411-w (PMC10400590; doi:10.1038/s41467-023-40411-w)
Supplement: Supplementary file 15 — Supplementary Software [file 41467_2023_40411_MOESM15_ESM.zip › Supplementary Codes/demo dataset/all_hg19100k.mCG_rate.txt]

1	0.25	0	1	0	0	0.8	0.909090909090909	0	0	0.414634146341463	1	0.8	0.714285714285714	0.176470588235294	0	0.5	1	0.833333333333333	0	1	1	0.333333333333333	0.333333333333333	0	1	1	0.5	0.333333333333333	0.75	1	0	0.230769230769231	0	0.789473684210526	0	0	0	1	0.5	0.5	0.266666666666667	0.285714285714286	1	1	0	1	0	1	0
0.475	1	0.611111111111111	0.307692307692308	0.366666666666667	0.833333333333333	0.75	0.904761904761905	0.4375	0.181818181818182	0.229508196721311	0.875	1	0.548387096774194	0	0.0833333333333333	0.407407407407407	0.5	0.619047619047619	0.4	1	0.75	1	0.947368421052632	0.863636363636364	0.9	0.976744186046512	1	0.882352941176471	1	0.666666666666667	0.0714285714285714	0	0.130434782608696	0.807017543859649	0.0857142857142857	0.666666666666667	1	0.19047619047619	0.833333333333333	0.447368421052632	1	1	0.863636363636364	0.75	1	1	0.864864864864865	0.936170212765957	0.619047619047619
1	0	0.25	0.789473684210526	0.666666666666667	0.571428571428571	1	0.909090909090909	0.615384615384615	0.5	0.9	1	0.916666666666667	0.485714285714286	0.137931034482759	0.857142857142857	0.53125	0.536585365853659	0.928571428571429	1	0.68	0.2	0	0.689655172413793	0	0.772727272727273	0.428571428571429	0.333333333333333	0.428571428571429	1	0.583333333333333	0.5	0.277777777777778	0.166666666666667	0.6	0.764705882352941	0	0.583333333333333	0.107142857142857	0.857142857142857	1	0.96	1	0.428571428571429	1	0.777777777777778	0.730769230769231	0.657894736842105	1	1
0.777777777777778	0	0.560975609756098	0.478260869565217	0.75	0.4	0.9	0	0	0.4	0.5	0	0	0.888888888888889	0.56	1	0	0.166666666666667	0.303030303030303	0.2	1	0	0	0.428571428571429	0.1	0.65	1	0.833333333333333	0.7	1	1	0.571428571428571	0.75	0.583333333333333	0.125	0.483870967741935	0.294117647058824	1	1	0	0.6	0	0.4	1	0.0980392156862745	0.928571428571429	0.833333333333333	0.947368421052632	0.571428571428571	0.875
0.605263157894737	0	0.388888888888889	0.333333333333333	0	0.3	0.5	0	0.363636363636364	0.714285714285714	0.272727272727273	0.166666666666667	0	0	0	0	0	0.272727272727273	0.166666666666667	0	1	0.266666666666667	0	0	0.846153846153846	0.0454545454545455	0	0	0.25	0.8	0.2	0	0.153846153846154	0.375	0.571428571428571	0.5	0	0	0	0.333333333333333	0	0	0.888888888888889	0.846153846153846	0	0	0.636363636363636	0.666666666666667	0	0.363636363636364
0	0.6	0.5	0.2	0	0.3	1	0.696969696969697	0.428571428571429	0.2	0	1	0.95	0.266666666666667	0.666666666666667	0.461538461538462	0.388888888888889	0	0	0	0.2	0	0	0.5	0.4	0.8	0.666666666666667	0	0	0.666666666666667	0	0	0	0.5	0.166666666666667	0.5	0	0	0.461538461538462	0.636363636363636	0	0	0.375	0.666666666666667	0	0	0	0.666666666666667	0.5	0.666666666666667
0.8	0	0	0.818181818181818	0.333333333333333	0.545454545454545	0.833333333333333	0.259259259259259	0.24	0	0.541666666666667	1	0.538461538461538	1	0.545454545454545	0.5	0.735294117647059	0	0.8	1	1	0.5	0.0377358490566038	1	0.372093023255814	0.2	1	1	0.884615384615385	1	0.615384615384615	1	0.766666666666667	0.733333333333333	0.923076923076923	0.333333333333333	1	1	0.833333333333333	0.571428571428571	1	1	1	0.25	1	0.866666666666667	0.923076923076923	0	1	0.555555555555556
0.8125	0.333333333333333	1	0.555555555555556	0.125	0.4375	0.636363636363636	0.764705882352941	0.2	0.769230769230769	0.75	0.25	0	0.625	0.125	1	0.25	0.611111111111111	0.875	0.5	0.666666666666667	0.4	0.333333333333333	0.352941176470588	0.333333333333333	1	0.5	0.875	0.25	0.555555555555556	1	0	0	1	0.5	0.571428571428571	0.4	0.833333333333333	0.333333333333333	0.875	0.904761904761905	0.777777777777778	0.833333333333333	0.9	0.666666666666667	0.857142857142857	0	1	1	0
0.8	0.916666666666667	0.75	1	0.75	1	1	0.916666666666667	0.727272727272727	0.785714285714286	0	1	1	0	0.6	1	0.307692307692308	1	1	0	1	0.444444444444444	0.333333333333333	0.666666666666667	0.8	0.294117647058824	0.818181818181818	1	1	1	0.6	0	1	0	0.785714285714286	0.769230769230769	0.666666666666667	0.0666666666666667	0.666666666666667	0	0	0.8	0	0.692307692307692	0.5	1	0.888888888888889	0	0.857142857142857	1
1	0	1	0.375	1	0.666666666666667	1	0.625	0.578947368421053	0.333333333333333	1	0.75	0.923076923076923	1	1	1	0.8	1	0.846153846153846	0.428571428571429	0.25	1	0.5	0.666666666666667	0.888888888888889	0.75	0.888888888888889	0.9	0.5625	1	0.666666666666667	0.5	0.631578947368421	0.857142857142857	0.9	0.75	0.588235294117647	1	0.764705882352941	1	0.571428571428571	0.5	0.909090909090909	1	0.714285714285714	1	1	1	1	0.666666666666667
0.916666666666667	1	0.75	1	0	0.823529411764706	0.882352941176471	0.6875	0.842105263157895	0.833333333333333	0.642857142857143	0.0476190476190476	1	1	1	0.5	0	1	0.434782608695652	0.9	0.857142857142857	1	1	0	0.357142857142857	1	0.2	0.75	0.714285714285714	0.857142857142857	1	0.272727272727273	0.363636363636364	0.131578947368421	0	0.571428571428571	0.6	0.666666666666667	0	1	0.0434782608695652	1	0.857142857142857	0.75	1	0	0.0909090909090909	1	1	0.787878787878788
1	0	0	0	0	0.636363636363636	0.7	0.869565217391304	1	1	0.888888888888889	0	0.666666666666667	1	0.394736842105263	0.666666666666667	0.52	0.533333333333333	0.714285714285714	0	0.666666666666667	0.5	1	0	0.833333333333333	1	1	1	0.3	1	1	0.5	0.628571428571429	0	0.875	0	0	0.307692307692308	0.8	0.666666666666667	1	0.666666666666667	1	0.909090909090909	1	0.428571428571429	0	1	1	0.875
0.636363636363636	0.5	0.833333333333333	0	0.846153846153846	1	0	0.608695652173913	0.333333333333333	0	1	0.785714285714286	1	1	0	0	0.636363636363636	0.846153846153846	1	0.944444444444444	0	1	0.4375	0.428571428571429	0.193548387096774	1	0.5	0.666666666666667	1	0.904761904761905	0.846153846153846	0	0.846153846153846	0.4	1	0.733333333333333	0	0.666666666666667	0.928571428571429	0	1	0.125	1	1	0	1	0	0.894736842105263	0.9	0.8
0	1	0	1	0	0	1	0	0.8	0	0.25	0	0	1	0	1	0	0	0	1	0	0	0	0	0.571428571428571	0	0.818181818181818	0	0	1	0	0	0	1	0.4	0	0	0	0.333333333333333	0	1	0	1	0	0	1	0	0.75	0	0
0	0	1	0.5	0	0.333333333333333	0.833333333333333	0	0	0	1	0.6	1	0.5	0.333333333333333	1	0.4	0.8	0	1	0	0.571428571428571	0.80952380952381	0.333333333333333	0.8	1	0.909090909090909	0.333333333333333	0.928571428571429	0.888888888888889	0	0	0.352941176470588	0.75	0.529411764705882	0.25	0.555555555555556	0	0.4	0.777777777777778	1	0.875	1	0.692307692307692	0.666666666666667	0	0	1	1	0.9
0	0	0.8	1	0	0.419354838709677	0.8	0.55	0.833333333333333	0.8	1	1	0.75	0	1	1	0.62962962962963	0	0.857142857142857	1	0.515151515151515	0.142857142857143	1	0.384615384615385	0	0.5	0.666666666666667	0.833333333333333	0.285714285714286	0.108695652173913	0.8	0.375	0	0.916666666666667	0.857142857142857	0.4	1	0.333333333333333	0.863636363636364	0	1	0.916666666666667	0.705882352941177	1	1	1	0.75	1	0.8	0.9
0.583333333333333	0.62962962962963	1	1	0.846153846153846	0.122448979591837	0.375	1	0.454545454545455	0.263157894736842	0.75	0.478260869565217	0.357142857142857	1	0.648648648648649	0	0.916666666666667	0	1	0.5	0.714285714285714	0.285714285714286	1	0.866666666666667	0	0.67032967032967	0.75	0.958333333333333	0.8	1	0.761904761904762	0	0.333333333333333	0.888888888888889	0.848484848484849	0.340425531914894	0	0.333333333333333	0.5	0.416666666666667	0.6	0	1	0.882352941176471	0.75	0.333333333333333	0	0.857142857142857	1	0.9375
0.666666666666667	0.777777777777778	0.666666666666667	0	0.333333333333333	0.65	0.933333333333333	0.884615384615385	0.375	0.7	0.714285714285714	1	1	0.7	0.652173913043478	1	0.333333333333333	0	0	0.545454545454545	1	0.818181818181818	0.2	0.875	0.545454545454545	0	0.466666666666667	0.8125	0.5	1	1	0	0.153846153846154	0.666666666666667	0.228571428571429	0.1875	0	0.196078431372549	0.818181818181818	1	1	0.416666666666667	0.526315789473684	1	1	0.857142857142857	1	0.615384615384615	0.75	0.875
0.428571428571429	0	0.75	0.909090909090909	0.166666666666667	0.285714285714286	0	0.666666666666667	0.666666666666667	0.666666666666667	0.722222222222222	0.647058823529412	1	0.705882352941177	0.285714285714286	1	0.222222222222222	1	0.571428571428571	0.333333333333333	0	1	0.833333333333333	0	0.285714285714286	0.75	0.8	0	0	0.444444444444444	0	0	0.5	0.615384615384615	0	0	0	1	0	0.857142857142857	0.714285714285714	1	0.727272727272727	0.615384615384615	0	0	0.714285714285714	1	0.933333333333333	1
0.846153846153846	0.2	1	0	0.9	0.625	0.8	0.666666666666667	0.333333333333333	0.571428571428571	0.916666666666667	1	1	0.944444444444444	0.666666666666667	1	0.466666666666667	0.7	0	0.6	0.727272727272727	0.692307692307692	0.666666666666667	0.4	0.833333333333333	0.111111111111111	0.625	1	0.625	1	0.727272727272727	0.6	0.9375	0.375	0.727272727272727	0.588235294117647	1	0	0.277777777777778	1	0.727272727272727	0.125	0.181818181818182	0.8	0.6	1	1	0.294117647058824	0.875	1
0.6	1	0.777777777777778	1	1	0.722222222222222	0.666666666666667	0.588235294117647	1	1	0.714285714285714	0	0.666666666666667	1	0.714285714285714	0.625	0.555555555555556	1	0.714285714285714	1	0.75	1	0.451612903225806	0.346153846153846	1	0.333333333333333	0.411764705882353	1	0.545454545454545	1	0.833333333333333	0.333333333333333	0.0666666666666667	0.769230769230769	0.5	0	0.454545454545455	0.5	0.5	0	0.692307692307692	0.636363636363636	1	1	0	0	0	0.9	0.785714285714286	0.636363636363636
0	0.777777777777778	0	0	0.392857142857143	0.5	0.923076923076923	0.909090909090909	1	0.727272727272727	0.230769230769231	0.263157894736842	1	0.8	0.5	1	0.714285714285714	0.571428571428571	1	1	0	1	1	1	1	1	0.923076923076923	1	0.333333333333333	1	1	1	0.666666666666667	1	0.375	0.857142857142857	0.5	0	1	0	0.666666666666667	1	0	0.666666666666667	0.666666666666667	1	0.75	0.5	0.666666666666667	0.818181818181818
0.962962962962963	1	1	0.615384615384615	0	0.25	1	0.823529411764706	0.45	0.25	1	1	1	0.5	0.777777777777778	1	0.333333333333333	0.625	1	0.8	0	0.736842105263158	0.625	0.466666666666667	0.16	0.9	0.888888888888889	1	0.333333333333333	1	1	0.142857142857143	0.571428571428571	1	0.523809523809524	0.4	0.733333333333333	0.444444444444444	1	1	0.416666666666667	0.285714285714286	0.4	0.454545454545455	0	1	1	1	0.666666666666667	1
0	0	0.857142857142857	0.846153846153846	0	0.6	0	0.4	0.6	0.181818181818182	0.818181818181818	1	1	0.571428571428571	0.75	0.857142857142857	0.470588235294118	0.473684210526316	1	0	0.857142857142857	0.857142857142857	0.84	0.631578947368421	0.916666666666667	0	0.666666666666667	1	0	0.666666666666667	1	0	0.5	0.833333333333333	0.619047619047619	0	0	0	1	0	0.172413793103448	0	1	0.875	1	0	0.642857142857143	0.666666666666667	0.857142857142857	0
0.6	1	0	0.75	0.133333333333333	0.625	0.6	0.210526315789474	0.21875	0	0.5	0	1	0.333333333333333	0.857142857142857	0.888888888888889	0.6	0.166666666666667	0.933333333333333	1	0	0.666666666666667	1	0.142857142857143	0.722222222222222	0.4	1	0.666666666666667	0.25	1	0	0.571428571428571	0.5	1	0.8	0.666666666666667	0.5	1	0.75	0.5	0	1	1	0.857142857142857	1	0.666666666666667	0.666666666666667	0.954545454545455	0.5	1
0.75	0.2	0	0.555555555555556	1	0	0.428571428571429	0.6	0.526315789473684	0.0869565217391304	1	0	0.9	1	0	0.833333333333333	1	1	1	0.5	0.666666666666667	0.75	0.8	0.586206896551724	0.785714285714286	0	0.777777777777778	1	1	1	1	0	1	0.5	0.615384615384615	0.545454545454545	0	0	0.142857142857143	1	0.916666666666667	1	1	0.8	0	0.846153846153846	1	0.333333333333333	0.421052631578947	0.75
0.666666666666667	0.6	0	0.5	0.384615384615385	0	0.333333333333333	1	1	0	0.785714285714286	0.0833333333333333	0.8	0.333333333333333	0.0882352941176471	0	0.0816326530612245	0	0	0.9	0	0.875	0.666666666666667	0.137931034482759	1	0.5	0.428571428571429	0	0.909090909090909	0.75	1	0.684210526315789	0.5	0.266666666666667	0.298245614035088	1	1	0	1	1	1	1	0.882352941176471	1	0	1	1	1	1	0.333333333333333
0.75	0.111111111111111	1	0.333333333333333	1	0	0.888888888888889	0.785714285714286	0	0.666666666666667	0.594594594594595	0.933333333333333	0.916666666666667	1	0.727272727272727	0.888888888888889	0	0.615384615384615	1	0.909090909090909	0	1	0.6	0.590909090909091	0.416666666666667	0.590909090909091	0.189873417721519	0.666666666666667	0.714285714285714	0	0.666666666666667	0.571428571428571	0.142857142857143	1	0.24390243902439	1	1	0	0.888888888888889	0.666666666666667	1	1	1	0.5	0.866666666666667	0.666666666666667	1	0.238095238095238	0.666666666666667	1
1	1	0.5	0.857142857142857	1	1	0	0.8	0.25	0	1	0.111111111111111	1	1	0.791666666666667	1	0.75	1	0.666666666666667	0.9	1	0.333333333333333	0	0.857142857142857	1	0	0.96	0	0.9	0.722222222222222	0.833333333333333	0	1	1	0.777777777777778	0.933333333333333	0	0	1	0	1	0.727272727272727	1	1	0.7	0.239130434782609	0.785714285714286	0	0.739130434782609	1
1	0.0285714285714286	1	0	1	0.0512820512820513	0.666666666666667	0.666666666666667	0.8	1	1	0.666666666666667	0.75	1	0.636363636363636	0.333333333333333	0.333333333333333	0	1	0.666666666666667	0	1	0	0.142857142857143	0.5	0.857142857142857	0	0.0952380952380952	0.769230769230769	0.916666666666667	0	1	0	0	0.424242424242424	0.25	0.666666666666667	0	0.5	0.8	1	0.833333333333333	1	0.8	1	0.8	0.666666666666667	1	0.333333333333333	0
0.875	0	0	0.4	0.444444444444444	0.285714285714286	0.6	0	0	0	0.666666666666667	0.375	0.166666666666667	0.333333333333333	0.333333333333333	0.5	0	0.363636363636364	1	0.666666666666667	0	0.666666666666667	0	0.142857142857143	0.461538461538462	0.75	0.166666666666667	0.666666666666667	0.4	0.923076923076923	0	0	0.214285714285714	0.666666666666667	0.578947368421053	0	0.416666666666667	0	0	0	0.363636363636364	0	0.666666666666667	0.857142857142857	0	0.5	0.6875	0.142857142857143	0.25	0
0	0.454545454545455	0.875	1	0	0.2	0	0.533333333333333	0	0.666666666666667	0.75	1	0.8	0.818181818181818	0.692307692307692	1	0.380952380952381	0	0.25	0.666666666666667	0	0.714285714285714	0	0.25	0	1	0.684210526315789	0	1	1	0.642857142857143	1	0.625	0.8	0.857142857142857	0.666666666666667	0	0.818181818181818	0.833333333333333	0	0.818181818181818	0	0.6	0.9	0	0.714285714285714	1	0.52	0.625	1
0.214285714285714	0.461538461538462	0	1	1	0.833333333333333	0	0.923076923076923	0.2	0.7	0.85	0.481481481481481	1	0.962962962962963	0.620689655172414	0.851851851851852	0.4375	0.125	0.5	1	1	0.363636363636364	0.939393939393939	0.833333333333333	1	1	0.333333333333333	0.875	0.5	0.0909090909090909	1	0.615384615384615	1	0.909090909090909	1	0.4	0.461538461538462	1	0.833333333333333	0	0.476190476190476	0	0.714285714285714	0.875	1	1	1	0.615384615384615	0.863636363636364	1
0.266666666666667	0	0	0.818181818181818	0.5	1	1	0.740740740740741	0.5	1	1	1	0.34375	0.785714285714286	0	1	0.666666666666667	0.421052631578947	0	0.4	0.875	0.75	1	0.666666666666667	1	1	1	0.769230769230769	0.5	0.333333333333333	0.24	0.625	0.733333333333333	0.75	0.703703703703704	1	1	0.75	0.583333333333333	0	1	0.9	1	1	1	0.714285714285714	1	0.3	0.166666666666667	0.875
0.5	0	0	1	1	0	0	0	0	0.4	1	0.4	0.714285714285714	0.866666666666667	0.642857142857143	0.666666666666667	0.2	0	0	0.636363636363636	0	0.857142857142857	0.5	0.384615384615385	0	0.166666666666667	0	0	0	0.25	0.5	0	0.166666666666667	0.1	0.5	0.166666666666667	0.125	0	0	0	0	0	0.583333333333333	0.666666666666667	0	0.857142857142857	1	0.2	0	0
1	0	0.857142857142857	0	0	0.25	1	1	0	0.25	0.714285714285714	0	0.666666666666667	0.8	0.777777777777778	0.75	0.4	0.6	0	1	0.714285714285714	0.8	0.857142857142857	0.944444444444444	0.571428571428571	0	0.5	0.5	1	0.875	0.666666666666667	0	0	0.25	0.8	1	0	0	1	1	0.833333333333333	0.571428571428571	0.625	1	0	0.833333333333333	0.5	0	1	0.833333333333333
1	0.4	0	0.928571428571429	1	1	0.75	1	0.571428571428571	0.904761904761905	0.25	1	1	0.333333333333333	0.972972972972973	0.866666666666667	0.371428571428571	1	0.375	0.333333333333333	0.05	1	0.454545454545455	0.818181818181818	1	0.888888888888889	0.631578947368421	1	0.666666666666667	1	0	1	0.909090909090909	0.666666666666667	0.454545454545455	0.2	0.428571428571429	0.8	1	0	0.833333333333333	1	0.846153846153846	0.5	0.7	0.8	1	0.923076923076923	0.625	0.75
0.285714285714286	0	0	0	0	0	0.25	0.666666666666667	0.333333333333333	0.357142857142857	0.615384615384615	0	0.857142857142857	0.3	0.166666666666667	1	0.5	0.428571428571429	0.5	0.416666666666667	0	0.666666666666667	0.833333333333333	0	0.263157894736842	0.5	0.0833333333333333	0.666666666666667	0	1	1	0	0.5	0.3	0.6	0.25	0.470588235294118	0	0.333333333333333	0.5	0.88	0	1	0.25	0.227272727272727	0.333333333333333	0.25	0.5	0	0.888888888888889
0.428571428571429	0	0	0.5	0.714285714285714	1	0.125	0	0.666666666666667	0.714285714285714	1	0.6	0.714285714285714	0.8	1	0.888888888888889	0.4375	0	1	1	1	0.375	1	1	0.857142857142857	1	0.375	0	0.555555555555556	0.444444444444444	0	0.9	1	0.666666666666667	0.263157894736842	0.666666666666667	0	0.333333333333333	0.75	1	0.285714285714286	0	0.35	0.736842105263158	1	0.7	0	0.714285714285714	1	1
0.09375	1	0.8	0.857142857142857	0	1	1	0.571428571428571	0.4	0.8	1	0.818181818181818	1	1	0.909090909090909	0.8	0.166666666666667	0	1	1	0	0.6	1	0.5	1	0.866666666666667	0.875	0	0.357142857142857	1	0	0.666666666666667	0.8	0.75	0.653846153846154	0.538461538461538	0.25	1	0.285714285714286	1	0.875	0	1	0.769230769230769	1	1	0.833333333333333	0.875	0.545454545454545	0.826086956521739
1	0.923076923076923	0	1	0.636363636363636	1	0.857142857142857	0.888888888888889	0.466666666666667	0.117647058823529	1	1	1	0	1	1	0.6	1	1	0.125	0	1	1	0.777777777777778	1	1	0.666666666666667	1	1	1	0	0	0.8	0.75	0.448275862068966	1	1	1	0.6	0.75	0.857142857142857	1	0	1	1	1	0.666666666666667	1	0.625	0.666666666666667
0.777777777777778	0.647058823529412	1	1	0	1	1	0.7	0	0.285714285714286	0.461538461538462	0.8	0.833333333333333	0.8	0.725	1	0.625	0.8	1	0.666666666666667	1	1	0.833333333333333	0.25	0.941176470588235	0.8125	0.323529411764706	1	0.666666666666667	0.625	0	1	0.666666666666667	0.666666666666667	0.571428571428571	0.692307692307692	0.05	1	0	1	0.777777777777778	1	0.555555555555556	0.8	0.782608695652174	0.5	1	0.777777777777778	1	0.666666666666667
1	0	0	1	0.333333333333333	0.666666666666667	0.8	0.6	1	0	0.5	1	0.916666666666667	0.5	0.866666666666667	0.5	0.571428571428571	1	0.666666666666667	0	1	1	1	0.714285714285714	0.04	0	0.6	1	0	0.833333333333333	0	0.818181818181818	0.6	0.333333333333333	0.833333333333333	0.5	0	1	1	0.818181818181818	1	0.0625	1	0	0.666666666666667	1	0	0.777777777777778	1	0
0.521739130434783	0	0.777777777777778	0.6	0.25	1	0.777777777777778	0.588235294117647	0.714285714285714	0	0.666666666666667	0.666666666666667	0	0.833333333333333	1	0.777777777777778	0.714285714285714	0.75	1	1	0	0.894736842105263	1	0.310344827586207	0.818181818181818	1	0	0	0.625	1	0.5	0.5	0.555555555555556	0.75	0.509433962264151	0.863636363636364	0	1	0.888888888888889	0.9	0	0	0.75	0.75	1	1	0.176470588235294	1	0.571428571428571	0.333333333333333
0.666666666666667	0	0	0.928571428571429	1	0.285714285714286	0.857142857142857	1	0.454545454545455	0.6	0.619047619047619	1	0.846153846153846	0.857142857142857	0.458333333333333	0	0.714285714285714	0.5	0.666666666666667	0	0	1	1	0.909090909090909	0.588235294117647	0.225806451612903	0.777777777777778	1	0.666666666666667	1	1	0	1	0.857142857142857	0.615384615384615	0.8	0	0.909090909090909	0.9	0	1	0	1	0.714285714285714	1	1	1	0.923076923076923	0.428571428571429	0.9
0.416666666666667	0.117647058823529	1	1	0	1	1	0.95	0	0.5	0.857142857142857	1	0.555555555555556	0.333333333333333	0.5	0.333333333333333	0.8	1	0	1	1	0	0.545454545454545	0.684210526315789	1	0.888888888888889	0.5	1	0.857142857142857	0.157894736842105	0	0.142857142857143	0.65	1	0.944444444444444	0.857142857142857	0	0.666666666666667	0.666666666666667	0	0.75	0.6	0.333333333333333	0	0.8	0.769230769230769	1	0.0416666666666667	0.545454545454545	0.75
1	1	1	1	0.666666666666667	1	0.75	0.545454545454545	0.5	0.888888888888889	1	0	0.75	0.714285714285714	0.821428571428571	1	0.888888888888889	0	0.5	0	0.125	0	0.916666666666667	0.666666666666667	0.166666666666667	0.5	1	1	1	0	0.857142857142857	0	0	1	1	0.888888888888889	0	1	0.0714285714285714	1	1	1	0.714285714285714	0.666666666666667	1	0	0	1	1	0.95
0.5	0	0.8	0	0	1	0.333333333333333	1	0.125	0	0	0	0.714285714285714	0.833333333333333	1	1	0.2	0.714285714285714	1	0	0	0.5	0.8	0.2	1	0	0.5	1	0.5	1	0	0.636363636363636	0.833333333333333	0.666666666666667	0.681818181818182	0.666666666666667	0.5	1	0.75	0	1	0.8	0	0.818181818181818	0.636363636363636	0.384615384615385	0.333333333333333	0.8	0.666666666666667	0.333333333333333
0.866666666666667	0.5	0.75	0.916666666666667	0.0833333333333333	0	0	1	0	0	1	0	0.4	0	0.428571428571429	1	0.666666666666667	0	0.375	1	0.5	0.666666666666667	0.307692307692308	0.411764705882353	0.3	0.833333333333333	0	0.8	0	0	1	0	1	0.4	0.818181818181818	0	0.571428571428571	1	1	0.666666666666667	0.666666666666667	0.75	0	0.625	1	1	0.6	0.538461538461538	0.4	0.5
0.714285714285714	0	0.571428571428571	0.285714285714286	0	0.25	0	0.666666666666667	0	0	0.142857142857143	0.375	0	1	0.428571428571429	0.2	0	0	0.75	0.666666666666667	0.166666666666667	0.5	0	0	0	0	0	0.333333333333333	0	0.2	0	0	1	0	0.3	0	0	1	0.8	0	0.333333333333333	0	0	0	0	0	0	0.333333333333333	0	0
0	0	0	0	0	0	0	0	0.0357142857142857	0	0	0.3	1	0.625	0.25	0.6875	0	0	0	0	0	0	0	0.909090909090909	0	0.928571428571429	0.4	0	0	0	1	0.8	0.5	0	0.6	0	0	0	0	0	0.625	0.2	0.2	0	0	0.666666666666667	1	0.142857142857143	0	1
1	0.0606060606060606	0.875	0.8	0	0.5	0.307692307692308	1	0.909090909090909	0.7	1	1	1	0.714285714285714	0.590909090909091	1	0.75	0.8	0	1	0	0.5	1	1	0.8	0.357142857142857	0	1	0	1	0	0	1	0.846153846153846	0.894736842105263	1	1	1	0.5	0	1	0.888888888888889	1	1	0.888888888888889	1	1	0.846153846153846	0	1
0.8	0.166666666666667	0	0	1	0.923076923076923	0.352941176470588	1	0	0.368421052631579	0.666666666666667	1	1	0.666666666666667	0.857142857142857	0.833333333333333	0.75	1	0.5	1	0.04	1	0.2	0.428571428571429	0.888888888888889	0	0.8	1	0.666666666666667	0.666666666666667	1	0.333333333333333	1	0	0.75	1	0.6	0	0	0	0.846153846153846	1	1	0.916666666666667	1	1	1	1	1	0
0.535714285714286	0.933333333333333	0.625	0.714285714285714	0.75	0.333333333333333	1	0.785714285714286	0.0909090909090909	1	0.5	0	1	1	1	1	1	0.115384615384615	1	1	0	0.666666666666667	0.842105263157895	0.285714285714286	0.8125	1	0.821428571428571	1	0.615384615384615	0.857142857142857	0	1	0.6	1	1	0.416666666666667	0	0	1	1	1	1	0.875	0.75	0.333333333333333	1	0.857142857142857	1	0.882352941176471	0.888888888888889
0.875	0	0	0.5	0	0	0.823529411764706	0.727272727272727	1	0.5	0.947368421052632	0	1	1	0.461538461538462	0.875	0.111111111111111	0	0.818181818181818	0	0.5	1	1	0.166666666666667	0.8	1	0.772727272727273	1	0	1	1	0.5	0.666666666666667	1	0.545454545454545	0.111111111111111	0	1	0.923076923076923	0	1	1	1	1	0.19047619047619	0.785714285714286	0.666666666666667	0.935483870967742	0.666666666666667	1
0.894736842105263	0	1	0	0.571428571428571	0.4	0.909090909090909	1	1	0.692307692307692	0.333333333333333	0	0	1	1	0.875	0.3	0.714285714285714	0.666666666666667	0	0	0	1	0.333333333333333	0	0.923076923076923	0.875	0	1	0	0	0.2	0	0.666666666666667	0.230769230769231	0.470588235294118	0.384615384615385	1	0.909090909090909	1	1	0	0.888888888888889	1	1	0.8	0	0.5	0.571428571428571	0.5
0.25	0.5	0	0	0.8	0	0.666666666666667	0	0	0	0.666666666666667	1	0.333333333333333	0.5	0	1	0.454545454545455	0	0	0.666666666666667	0.5	0	0	0.818181818181818	0.5	0.5	1	0.875	0.1	0	0	0	0	1	0	0	0	0.5	0.666666666666667	0	1	1	0.625	0.4	1	0.75	0.75	1	1	0
1	0	0	0	0	0	0	0	0	0	0.166666666666667	1	0	1	0.636363636363636	0.6	0	0	0.0833333333333333	0	0	0.4	0	0.333333333333333	0	0	0	0.857142857142857	0.5	0.571428571428571	0	0	0	0.8	0	0	0	0	1	0	1	0.714285714285714	1	0	0.75	1	0	0.857142857142857	1	1
0	0.25	0	0.571428571428571	0	0	0.5	1	0	0	0	0.6	0	0.25	0.666666666666667	0.777777777777778	0.333333333333333	1	0	1	0	1	0.5	0.333333333333333	0.25	0	1	0	0.3	0	0	0	0	1	0.5	0.666666666666667	0	0	0.833333333333333	0	0	1	0.4	0	1	1	0	1	0.857142857142857	0.5
0	0	1	0.4	0.7	0	1	0.75	0.833333333333333	0	1	1	0.75	0.714285714285714	0.625	0.8	0.857142857142857	0.571428571428571	0	0.5	1	0.857142857142857	0.833333333333333	1	0.888888888888889	0.333333333333333	1	1	0.75	0.666666666666667	0	0.8	0.833333333333333	0.75	1	0	0	1	1	0.5	1	1	1	1	0.714285714285714	1	0.8	1	0.5	0
1	0	0	0.833333333333333	0	1	0.5	0.5	0.1875	0	0	1	0	1	0.777777777777778	0.333333333333333	0.333333333333333	1	0	1	1	0	0	0.75	0	1	0	0	0.333333333333333	0.555555555555556	0	0	0	0	0.7	1	0	0	0	0	0	0	0.166666666666667	0.2	1	1	0	1	1	0
1	0.25	0	1	0.0909090909090909	0.5	0	1	0	0	1	1	0	0	0.75	1	0.25	0.25	0.714285714285714	0.6875	1	0	0	0.666666666666667	0.6	0	0.916666666666667	0.714285714285714	0.666666666666667	0	0.25	0	0.5	1	0	0	0	0	0	1	1	0	0.428571428571429	0	0	0.0666666666666667	0.8	1	0.933333333333333	0.5
0.909090909090909	1	1	1	0	0	1	1	0.2	0.666666666666667	0.714285714285714	1	0	0.666666666666667	1	1	0.7	0.333333333333333	1	1	1	0	1	0.5	0.363636363636364	0	0.642857142857143	0	0	0.75	0	0.5	0.615384615384615	1	0.666666666666667	1	0	0.888888888888889	0.5	1	0.666666666666667	1	1	0.846153846153846	0.75	1	0	0.75	0.818181818181818	0.666666666666667
1	0	0	0.666666666666667	1	0.5	0.666666666666667	1	1	0.5	0.769230769230769	1	1	0	0.285714285714286	0	0	0.909090909090909	0.9	0.6	0	1	0.909090909090909	1	0.833333333333333	0	1	1	0	1	0.5	0.75	0.4	0.75	0.263157894736842	0.555555555555556	0	0	1	1	1	1	0	1	0	0.8	1	0.8	0.4	0.6
1	0	1	1	0	0	0.6	0.6	0.285714285714286	0	0	1	0.666666666666667	1	0	0.333333333333333	0	0	0.625	1	0.3	0	0.875	0.2	0.625	0.111111111111111	1	0.181818181818182	0	0.166666666666667	0	0.333333333333333	0.75	0	0.2	0.2	0.461538461538462	1	1	0.5	1	0.823529411764706	0.818181818181818	0.666666666666667	1	0.785714285714286	0	0.857142857142857	0.5	0.916666666666667
1	0.625	1	0.888888888888889	0.75	0.833333333333333	1	1	0	1	1	1	1	1	0.727272727272727	0.75	0	0	1	1	0	0	1	0.8	0.333333333333333	1	0.727272727272727	0	0.25	0.8	0.818181818181818	0.571428571428571	0.272727272727273	0.857142857142857	0.25	0.777777777777778	1	1	0.916666666666667	0.333333333333333	0.727272727272727	1	1	1	0.230769230769231	1	1	1	0.909090909090909	0
1	0	0	1	0.5	0.6	0	1	0	0.333333333333333	0	0.8	0	0	1	0	1	0	0	0	0	0	0	1	0	0.363636363636364	0.777777777777778	0	0.5	0	0	0	0.666666666666667	0.875	0	0	0	0	1	0	1	0.75	0	0	0	1	0	0.666666666666667	1	0
1	0	0	0.6	0	0.333333333333333	0	1	1	0.555555555555556	0.5	0	0.333333333333333	1	0.777777777777778	0.1	0.666666666666667	0	1	1	0	0	0	0.444444444444444	0	0	0.857142857142857	0.5	0.2	0.666666666666667	1	0	0.363636363636364	1	0.888888888888889	0.75	1	1	1	0	1	1	0.25	0.289473684210526	0	0	0	0.909090909090909	1	0.125
1	0	0	0	0	0.416666666666667	0	1	0	0	0	0	0	1	0.428571428571429	0.75	0	0	0.125	1	1	1	0.6	0.6	0	0	1	0.833333333333333	0	0.857142857142857	1	0.666666666666667	0.6	0.5	0.571428571428571	1	0	0	1	1	0	0.5	0.5	1	0.5	0.9	0.333333333333333	0.538461538461538	0.181818181818182	1
0	0	0	0	0	0	0	0	0	0	0	0.75	0	0	0.8	1	0	1	0.6	0.5	0	0	1	0	0	0	1	0.75	0	0.166666666666667	0	0	0	0.666666666666667	0	0	0	0	1	0	1	1	0	0	1	0	0	0.5	0	0
1	0	0.5	0	0	0	0	0	1	0	1	1	0	0	1	0.75	1	0.5	1	1	0.5	1	1	0	0	0	0	1	0	0.666666666666667	0	0	0	1	0.555555555555556	0	0	0	1	0	1	1	0.5	0	1	1	0	1	1	0
1	0	1	0	0	0	0.5	0.736842105263158	0	0	0	0.666666666666667	0.571428571428571	0.8	0.555555555555556	0.666666666666667	1	0	0	1	0	0	0	0	0.5	0	0.8	0	0.25	0	0.2	0	0	0	0	0	0.6	0	0	1	1	0	0	0	0	0.714285714285714	0	0.75	0.5	0
0	0	0	0	0	0	0	0	1	0	0	0.333333333333333	0	0	0.666666666666667	1	0	0	0	1	0	0	0	0	0	0	0	0	0	0.25	0	0	0	0.5	0.333333333333333	0	0	0	0.5	0	0	0	0	0	0	0	0	0	0	0
0	0	0	0	0	0	0	0	0	0	0	0	0	0.666666666666667	0	1	0	0	0	0.5	0	0	0	0	0	0	0	1	0	0	0	0	0	0	0	0	0	0	1	0	0.888888888888889	0.2	0	0	0.333333333333333	0	0	1	1	0
1	0	0	1	0	0	0	1	0	0	0	1	0.5	0	1	0.8	0	0.8	0	1	0	0	0	0	0	0	1	1	0	0	0	0	0	0	0.4	0	1	0.5	0.666666666666667	0.909090909090909	0.25	0	0	0	0	0	0	1	0	0
0	0	1	0	0.5	0	0	0	0	0	0.666666666666667	1	0	0	0	0.5	0.555555555555556	1	0	0	0	0.333333333333333	0	0.714285714285714	0	0	1	0	0.333333333333333	0	0.333333333333333	0	0.333333333333333	0.75	0.8	1	0	0	1	0	0.5	0	0	1	1	0.4	0	0	0	1
1	0	1	0	0	1	0.666666666666667	0.857142857142857	0	0	0	0	1	0	0.0555555555555556	0	0.8	0	0	1	0	0.333333333333333	0.5	0.666666666666667	1	0	1	1	1	0.571428571428571	0	0	0	0	0.5	0.5	0.4	0	0	0	0.5	0.909090909090909	0.5	0	1	1	0	0.8	1	0
0.333333333333333	0.4	0	0	1	1	1	1	0	0.25	0	1	0	0.5	0.833333333333333	0.263157894736842	1	0	0.5	1	1	0.5	0.666666666666667	0	0.333333333333333	0	1	0.75	1	0.5	0.75	0	0.375	1	0.25	0.5	0	0	0.75	0	1	0	0	0	0.8	0.333333333333333	0	1	0.75	0.5
0.555555555555556	0	1	0	0	0.428571428571429	0.7	0.5	1	1	1	1	0.5	0	0.666666666666667	1	0.4	0	0.5	1	1	0	1	0	0	1	0.625	0.5	1	0.666666666666667	0.129032258064516	0.625	1	1	0.857142857142857	0.571428571428571	0	0	1	1	0.833333333333333	1	0.555555555555556	1	0	1	0.333333333333333	0.25	0.875	1
1	0	0	1	0	0.5	0	1	0.2	0	1	1	0	0	0	1	0	1	0	1	0	0.363636363636364	0	0	1	0	0.2	1	0	0.75	0.833333333333333	0	0.5	1	0.5	0	0	0	0	0	1	1	0	1	0	1	0	0.5	0	0
0	0	0	0.6	0	0	0	1	0	0	0.714285714285714	1	0	0	1	0.666666666666667	1	0	1	0	0	0	1	0	0	0	0.666666666666667	1	0	1	1	0	0.333333333333333	0	0.333333333333333	0	0	0.666666666666667	0	0	1	0	1	0.666666666666667	1	0	0	0	0	0.5
1	0	0.5	0	0	0.5	0	1	0	0	0.666666666666667	1	0	0.75	0.857142857142857	1	0.357142857142857	0	0	1	0	0	1	1	0.833333333333333	0	1	1	0.666666666666667	0	1	0	0	0	0	0	0	0	1	1	1	1	0	0	1	0	1	1	0	1
0.25	0	1	1	0	0	1	1	0	0	0.8	1	0	1	0.8	0	0	0	0	0	0	0.2	0	0.25	0	0	0	0	0.444444444444444	1	0	0	0	0.5	0	0	0	0	1	1	1	1	0	0	0	1	1	1	0.666666666666667	0
0	0	1	0	0	0	0	1	0	0	1	0.875	0	0	0.666666666666667	0.5	0	0	1	1	0	0	0	0.333333333333333	0.5	0	1	0	0.5	0	0	0	0	1	0	0	0	0	1	0	0.909090909090909	1	1	1	0	0	0	0.5	1	0
1	0	1	0.5	0.5	0	1	1	0	0.5	1	1	0	0.5	0.8	1	0.5	1	0	1	0	0	1	0	0	0.04	1	1	0.25	1	0	0	0.25	1	0.6	1	0	0.5	1	0	1	0	1	1	0	1	1	1	1	0
0.666666666666667	0.75	1	1	1	0	0.625	1	1	1	0.333333333333333	1	1	0.571428571428571	0.272727272727273	1	0.769230769230769	1	0.5	1	0	1	0.714285714285714	1	1	1	1	0.8	0.708333333333333	1	0	0.125	0.615384615384615	0	0	0	1	1	0.25	1	0	0	0	0	1	1	0	1	0.6	0
0.166666666666667	1	0	0	0	0	0	1	0	0	0	0	0.5	0.8	1	0.75	0.8	0	0	0	0	0	0	0.25	0.2	0	0.857142857142857	1	0	0	0	0	0	1	0.75	0.75	0	0	0	0	1	0.0645161290322581	1	0.5	1	1	0.666666666666667	0.833333333333333	0.888888888888889	1
1	1	1	0	0	0	0.727272727272727	1	0.4	0	1	0.857142857142857	0.833333333333333	0.666666666666667	1	1	0.666666666666667	0	0	0	0	1	0.833333333333333	0.5	1	1	0	0	0.125	0	0	0.75	0	0.5	0.2	0.666666666666667	0	1	0.444444444444444	0	1	1	0	0	1	1	1	0	0.5	0
1	0	0	1	0	1	0	0.5	0.666666666666667	0.0416666666666667	0	1	0	1	0	0	0	0	0	0	0	0	0	0	0.125	1	1	0.8	0	0	0	0.25	0.363636363636364	0	0	0	0	0	0	0	0.5	1	0.5	0	0	0	0.5	1	0	1
1	0.25	0.5	1	1	0	0	0.666666666666667	0	0.4	0	0	0	1	1	0	1	0.857142857142857	0	1	0	0	0	0.857142857142857	0	1	0.625	1	0.5	0	1	1	0.333333333333333	1	0.6	0	0.666666666666667	1	0	0	0.928571428571429	1	0.888888888888889	1	0	1	0	1	1	1
0	1	0	0	0	0	1	0	0	0.818181818181818	0	0.909090909090909	0	1	0.555555555555556	1	1	0	0	0	0.5	0.666666666666667	0	1	0	1	1	1	0.25	0.5	0	0	0.846153846153846	1	0.4	0	0	0	1	0	1	0	0.6	0.2	1	1	0	1	0.714285714285714	0.666666666666667
0.5	0	0	0	0	0.25	1	1	0.555555555555556	0.0714285714285714	0.6	1	0	0	0	0.857142857142857	0.5	0	0	1	1	1	0.5	0	1	1	1	0	0	1	1	0.5	0.222222222222222	0	0	0	1	0	1	0	0.6	0	0	1	1	0.222222222222222	0	1	0.5	0
1	1	0	0	1	0.5	0.666666666666667	1	0.857142857142857	0	0	0	0.75	0.5	0.875	1	0.538461538461538	0.555555555555556	1	1	1	0.4	0.75	0.5	1	0	0.5	0	0.875	1	1	0	0	0	0.857142857142857	0	0.5	0	1	1	1	0.571428571428571	1	1	1	0.928571428571429	1	0.888888888888889	0.444444444444444	1
1	0	1	1	1	0	0.925925925925926	1	0.75	0.954545454545455	1	1	0.923076923076923	0.45	1	0.75	0	0.0714285714285714	0	0	0	0.111111111111111	1	0.727272727272727	0.5	0	1	1	0.545454545454545	1	1	0	0.25	1	1	1	1	1	0	0	1	1	0	0.6	0.666666666666667	1	1	0.863636363636364	1	1
1	0	0.5	0	0	0.25	0	0.8	0	0.5	0	0.538461538461538	0	1	0.8	0.583333333333333	0	0.75	0	0	0	0.25	1	0.909090909090909	0	0	0.625	1	0	1	0	0	0	0.8	0.444444444444444	0	0	0	0	1	1	0.666666666666667	0	0.0666666666666667	1	0.333333333333333	0	0	0	1
0.75	0	0	1	1	0	0.5625	0.8	0	1	0.818181818181818	0.875	0	1	0	0.636363636363636	0.428571428571429	0.166666666666667	1	1	0	0.25	0.75	0.571428571428571	0	0	0.333333333333333	1	0	1	0.666666666666667	0.75	1	1	0.1	0.25	0	1	0.8	0	0.615384615384615	0	0.666666666666667	1	1	0.454545454545455	1	0.846153846153846	1	0
0	0	1	0.666666666666667	0	0	1	0.2	0	0	1	1	0.5	1	0.857142857142857	0	0	0.666666666666667	0	0	0	1	1	0.166666666666667	0.333333333333333	0	0.25	0	0	1	1	0	0	0.142857142857143	0	0	0.5	0	1	0	0	0	1	1	0.857142857142857	0	1	0.666666666666667	0.5	1
0.833333333333333	1	0	0	0	1	1	0.666666666666667	0.5	0	0	1	0.5	0	0	0.666666666666667	0	0.857142857142857	0.5	1	0	0	0.5	0	0.6	0	1	1	0.5	0	1	0	1	1	1	0.4	0	0	1	0.333333333333333	0.833333333333333	1	0.625	0.666666666666667	0	0	0	0.5	1	0
0	0	0	0	0	0.166666666666667	0.25	0.833333333333333	0	0.5	0	1	1	0.666666666666667	0.5	0.857142857142857	0	0.333333333333333	1	1	0	0.571428571428571	0	0	0.333333333333333	0	0.4	0	1	0	0	0	0.5	0	0	0	0	0	1	0	0	0	0	0	1	1	0	1	0	0
0	0	0.5	0	0	0	0	1	1	0	0.5	0	0	0	1	1	0	1	0	0.7	1	0.5	0	0	1	0	0.25	1	0.333333333333333	1	1	0	0	0.666666666666667	0	0	0	0	0	0	0.5	0	1	0	1	0	0	1	0.75	0.333333333333333
1	1	0	0	0.5	0	0.75	1	1	1	1	0.571428571428571	1	1	0.882352941176471	0	0.12	0	1	0	0	0	0	0.5	0	0	1	0	0.75	0	0	1	1	0.666666666666667	1	0.5	0.571428571428571	0	1	0	1	1	0	0.8	0	1	0	0.833333333333333	0.5	0
0	0.714285714285714	0	0.4	0.5	0	0	0	0	0	0	0	0	0.833333333333333	1	0	1	0	1	0	0	0.333333333333333	0.4	0.5	0.571428571428571	1	0.2	0	0.5	0.8	0	0	1	1	1	0.666666666666667	0.666666666666667	1	1	0	0	1	0	0	0.666666666666667	0.470588235294118	0	0.636363636363636	0	0.5
0	0	0	0	0	0	0	0	0	0	0	0	0	0	0.25	0	0.25	0	1	0.666666666666667	0	1	0	0	0	0	0	0.666666666666667	0	0	0	0	0.5	0.8	0	0.666666666666667	0	0	1	0	0	0.333333333333333	0.666666666666667	0	0	0.166666666666667	0	0	0	0
1	0	0	0	0	0	0	0	0.333333333333333	0	0	0	0	0	1	0	0	0	0	0.75	0	0	0	0.666666666666667	0	0	0	0	0	0	0	0	0	0.333333333333333	0	0	0	0	0	0	1	0.666666666666667	0	1	0	0.75	0	0	0	0
0.4	0	0	0	0	0	0	0.538461538461538	0	0	0	0	0	0.9	0	1	0	0.666666666666667	0	0	0.333333333333333	0	0	0	0.4	0	0.5	0.8	0	0	0	0	0	0	0	0	0	0	0	0	1	0	0	0	0	0	0	0	0	0
0	0	0	0	0	0	0	0.5	0	0	0	0	0	1	0.777777777777778	1	0	0.5	0.333333333333333	0.5	0	0	0	0	0	0	0.166666666666667	0	0	0	0	1	0	0	0.25	0	0	0	0.857142857142857	0	1	0	0	0	0.75	1	0	0	0	0
0.666666666666667	0	0	1	0	0	0.666666666666667	0	0.333333333333333	0	1	0	0.625	1	0.5	0	0	0	0	1	0	1	1	0	0	1	0.75	1	0.157894736842105	0	0.142857142857143	0	0	0	0	0	0	0	1	1	1	0.666666666666667	0.5	1	0	0.333333333333333	0	1	0	0.714285714285714
0.5	0	0.571428571428571	0.428571428571429	0.5	0	0.235294117647059	1	0	0	0.352941176470588	0.8	0.642857142857143	0	0.285714285714286	0	0	0	0.333333333333333	0.5	0.375	0.296296296296296	0.277777777777778	0	0.0833333333333333	0.175	0	0	0.5	0.8	0.133333333333333	0.444444444444444	0	0	1	0	0	0	1	0.4	0	0.6	0.377777777777778	0.0909090909090909	0	0.75	0.6	0.625	0.545454545454545	0.161290322580645
0.176470588235294	0.6	1	1	0.666666666666667	0	1	1	0	0	0.722222222222222	0.333333333333333	0.923076923076923	1	0	1	1	1	1	0	1	0	1	0.5	0	0.714285714285714	0.5	0.5	0.833333333333333	0.782608695652174	0.333333333333333	0	0	0	0	0	0	1	0	1	1	0	0.5	0.166666666666667	0	1	1	0.777777777777778	0	0.888888888888889
0	0	0.75	1	0	0	0	0.444444444444444	0	0.777777777777778	0.75	1	1	0.916666666666667	1	0.727272727272727	0.363636363636364	0	1	0	0	0.555555555555556	1	0.205882352941176	0.375	0.636363636363636	0	1	0.5	1	0.666666666666667	0	0.0833333333333333	1	1	0.857142857142857	0	1	0.956521739130435	0.666666666666667	0.833333333333333	1	1	0	0	0.7	0.6	0.703703703703704	1	0
0.666666666666667	0.5	0.186046511627907	0	0.241379310344828	0.833333333333333	0.851851851851852	0.8	0	0.777777777777778	1	0	0.8	1	0.941176470588235	1	0.625	0.545454545454545	0.5	1	1	1	0	0.2	0.777777777777778	0.9375	0.733333333333333	1	1	0.962962962962963	0.5	0.75	0.833333333333333	0.4	0.52	1	0.666666666666667	0	0	0.833333333333333	0.6	0.666666666666667	0.85	0.142857142857143	1	1	0.875	0.928571428571429	1	0.5
0	1	1	0.75	0	0	1	0.8	0.5	0	0	0	1	0.833333333333333	0.857142857142857	0.666666666666667	0.5	1	0.285714285714286	0	0.333333333333333	0.5	1	0.5	0.5	0	0.777777777777778	0.666666666666667	0.5	0.714285714285714	0	0	0.4	0.333333333333333	1	0.4	0.461538461538462	0.5	0	0.666666666666667	0	0.5	0.5	0.666666666666667	0.6	1	0	0.6	0	0.5
0.571428571428571	0	1	0.833333333333333	0	0	0	0.5	1	0.8	0.461538461538462	0.75	0.7	1	0.75	0.75	0.3	1	0.636363636363636	0.75	1	1	0.526315789473684	0.4	0.666666666666667	0	0.571428571428571	0	0.210526315789474	0.392857142857143	0.25	0	0.25	0.8	0.636363636363636	0	0	0	0.777777777777778	1	0.8	0	0.5	0.5	0	0.4	0.8	0.416666666666667	0.2	1
0.636363636363636	0	1	0.333333333333333	0.333333333333333	0	0.857142857142857	0	0	1	0.666666666666667	1	0.909090909090909	0.857142857142857	0.333333333333333	0.666666666666667	0.375	0.8	0	0	1	0	0	1	0	0	0.75	0.545454545454545	0	1	0.15	0	0.444444444444444	1	0.933333333333333	0.916666666666667	0	0	0	1	0.7	0	1	1	1	0.846153846153846	0	0.727272727272727	1	0.666666666666667
1	0	0.833333333333333	0.708333333333333	0.785714285714286	1	0.933333333333333	1	1	0	0.724137931034483	1	0.611111111111111	0	1	0.923076923076923	0.666666666666667	0.411764705882353	0.590909090909091	1	0.764705882352941	0.666666666666667	0.75	0.4	0.529411764705882	0.722222222222222	0.666666666666667	1	0	1	0.666666666666667	0.333333333333333	0.666666666666667	1	0	0.428571428571429	0.6	0.129032258064516	0.666666666666667	0.866666666666667	1	1	0.657142857142857	0.846153846153846	1	1	0.714285714285714	0.909090909090909	0.416666666666667	0.666666666666667
1	0.666666666666667	1	0.4	0	0	0.861111111111111	0.6	0	0	0.909090909090909	0.833333333333333	0.184210526315789	1	0.833333333333333	0.777777777777778	0	0.333333333333333	0.8	0.857142857142857	0.666666666666667	0.75	0.666666666666667	0	0.533333333333333	0.333333333333333	0.324324324324324	0.777777777777778	0	0.84	1	0.5	0.4	0.0571428571428571	0.5	0	0.222222222222222	1	0	0.444444444444444	0.875	0	0.896551724137931	0.8	1	0.8	0.0454545454545455	0.555555555555556	0.333333333333333	0.392857142857143
0	1	0.666666666666667	0	1	0.636363636363636	0.857142857142857	0.833333333333333	0.5	1	0.8	1	1	0	0	1	0.444444444444444	0	0.777777777777778	0	0	1	0	0	0.846153846153846	0.555555555555556	0.333333333333333	1	0	0.5	0	0.3	0.625	0	1	0	1	1	1	0.833333333333333	1	1	0.9	0.583333333333333	1	0.666666666666667	0.75	0.5	0.5	1
1	0.75	1	0	0.5	0.8	0.818181818181818	1	0	0.333333333333333	1	1	1	0.769230769230769	0.857142857142857	1	0.454545454545455	0	0.5	0	0	1	1	0.5	0.583333333333333	0.1	0.428571428571429	1	1	0.733333333333333	0.0952380952380952	0	0.666666666666667	1	0.6	0	1	0.75	1	0.9	0.333333333333333	1	1	0.3	0	0.692307692307692	0.6	1	0.75	1
1	0	0.5	0	0	0	0.666666666666667	0.571428571428571	0.625	0	0.8	1	0	0.666666666666667	1	0.875	0.625	0.333333333333333	0	0	0.5	1	0.625	0	0.6	0.666666666666667	0	0.75	0	0.75	1	0.5	0.5	0.8	0.375	1	0	1	0	0.857142857142857	0.692307692307692	1	0.142857142857143	1	1	0	0.333333333333333	0.5	0.666666666666667	1
0	0.6	1	0.625	0	1	1	0.75	0	0	0.333333333333333	1	0	0	1	0	0.5	0.714285714285714	1	1	0	1	0	0	0	0	0.333333333333333	1	0.25	0.444444444444444	0.636363636363636	0	0.625	0.857142857142857	0.714285714285714	0.727272727272727	0	1	0.833333333333333	0	1	1	0.533333333333333	1	0	1	0.333333333333333	0.75	1	0.714285714285714
0	0.666666666666667	1	1	0.75	1	0	1	0.333333333333333	0	0.5	1	0	0.714285714285714	1	1	1	0	0	0	1	1	1	0	1	1	0	0.75	0.2	1	0	0	0	1	1	0	0.666666666666667	1	1	0.833333333333333	0	0.666666666666667	0.5	0.6	0	0.4	0	0.2	0.888888888888889	1
0.854166666666667	0.111111111111111	0.366666666666667	0.909090909090909	0.2	0.25	0.666666666666667	0.657142857142857	0.285714285714286	0	0.534883720930233	0.680851063829787	0.407407407407407	0.944444444444444	0.529411764705882	0.588235294117647	0.2	0.37037037037037	0	0.538461538461538	0.666666666666667	0.454545454545455	0.714285714285714	0.222222222222222	0.55	0.769230769230769	0.548387096774194	0.814814814814815	0.555555555555556	0.647058823529412	0.5	0.1	0.181818181818182	0.666666666666667	0	0.411764705882353	0.208333333333333	0.56	0.636363636363636	1	0.714285714285714	0.80952380952381	0.486486486486487	0.4375	0.722222222222222	0.888888888888889	0.571428571428571	0.884615384615385	0.7	0.4
0	0	0	0	0	0	0	0	0	0.857142857142857	0	1	0	0	0.5	1	0	0	0	0.125	0	0	0	0	0	0	0.25	0	0	0	0	0	0	0	0.666666666666667	0	0	0	0	0	0	0	0	0	0	0	0	0	0	0
0	0.666666666666667	1	0	0	1	0.888888888888889	0.5	0	0	0	0	0.5625	0	0	0	0	0	0	0	0	0	0.666666666666667	0.2	0.5	0	0	0	0.909090909090909	0	0	0.2	0	0	0.2	0.75	0	0	0	1	1	0	0.333333333333333	1	0	0	0.75	0	1	0
1	0	0	0	0	0	0.733333333333333	0	0.5	1	0.75	0	1	0	0	0	1	0	0	0	0.8	0.5	0	0	0.928571428571429	1	0	0	0.714285714285714	0.5	0	0	0	0.538461538461538	1	0	0	1	1	1	1	0.666666666666667	0.75	0	0	0.5	1	0.125	1	0
1	0.833333333333333	1	0.222222222222222	0.625	1	0.5	0.714285714285714	0.636363636363636	0.666666666666667	0.857142857142857	0.4	0.375	0.783783783783784	0.571428571428571	1	0	0.6	1	0	0	0.888888888888889	0.727272727272727	0.714285714285714	0.433333333333333	0.85	0.5	0	0	0.923076923076923	0	0.428571428571429	1	0.411764705882353	0.714285714285714	0	0.416666666666667	0.769230769230769	0.75	0	0.1875	1	0.9375	0.88	0	0.714285714285714	0.375	1	1	0.875
0	0.625	0.714285714285714	0.833333333333333	0	0	1	0.714285714285714	0	0	1	0	1	0.75	1	0	1	0	0.75	1	0	0	0.388888888888889	0	1	0	0.0909090909090909	0	0.875	0.555555555555556	1	0	0	1	0.466666666666667	1	0	0	1	1	0	0.5	1	0.4375	1	1	0	1	1	0
1	0	0	1	0.666666666666667	0.714285714285714	1	0	0	0.428571428571429	0.857142857142857	0	0	1	1	0	0	0	0	1	0	1	0.7	0	1	0	0	0.833333333333333	0	0	0	0	0	0.909090909090909	0.625	0.6	0	1	0	0	0	1	0.8125	0.75	0	0.6	1	0	1	0.888888888888889
0	0	0	0.666666666666667	0	0	0.5	0	0	0	1	1	0.5	0	0.846153846153846	0	1	0	0	0	0	0	0.75	0	0	0	1	0	0	0	0	0.6	0	1	0.363636363636364	0	0	0	1	0.916666666666667	0	0	1	0.5	0	1	0	0	0	0
1	0.75	0.285714285714286	0	0	1	0.6	1	1	0	0	0.2	1	1	0	0	0.5	0	1	1	1	0	0	0	0.428571428571429	0.2	1	0	0	0.0540540540540541	0	0	0.4	0.75	0.25	0	0	1	1	1	0	1	0.875	1	0	1	0	0.714285714285714	0	0.416666666666667
0.928571428571429	0.583333333333333	1	1	1	1	1	0.952380952380952	0	0.777777777777778	0.90625	0.857142857142857	0.96551724137931	1	0.941176470588235	0.764705882352941	0.9	1	0.875	1	0.8	0.105263157894737	1	0.375	1	1	0.5	1	0.789473684210526	0.941176470588235	0.428571428571429	0.833333333333333	1	0.428571428571429	0.769230769230769	0.545454545454545	1	0.733333333333333	1	0.833333333333333	1	0.857142857142857	0.846153846153846	0.884615384615385	0.818181818181818	0.875	0.392857142857143	1	0.428571428571429	0.695652173913043
1	0	0.583333333333333	0.846153846153846	0.785714285714286	0.75	1	0.8	0.6	0	0.555555555555556	0.75	0.928571428571429	0.75	0.297297297297297	0.636363636363636	0.818181818181818	1	0.666666666666667	1	0.142857142857143	0.666666666666667	0.145833333333333	0.866666666666667	0.882352941176471	0.7	0.225806451612903	0.941176470588235	0.659090909090909	0.290322580645161	0.538461538461538	0.405797101449275	0.833333333333333	1	0.615384615384615	0.8	0.909090909090909	0.666666666666667	0.941176470588235	1	1	0	0.631578947368421	0.476190476190476	1	1	1	1	1	0.583333333333333
1	0	0.666666666666667	0.5	0	0	0	0	0.2	0.8	0.25	0.666666666666667	0.8	0	0.5	0	0	0	0	0.666666666666667	0	0.5	0.5	0.2	1	0.230769230769231	0	0.8	0	0.6	1	0	0	0.678571428571429	0.142857142857143	0	0	0.363636363636364	0.5	0.5	0.25	0	0.625	0.142857142857143	0	0	0.470588235294118	0	1	0.615384615384615
1	0.416666666666667	1	0	0	0.75	0.352941176470588	0.157894736842105	0.288888888888889	0.333333333333333	0.333333333333333	0.722222222222222	0.444444444444444	1	0.666666666666667	0	0.357142857142857	1	1	0.8	0.9	1	0.857142857142857	0.25	0.625	0.692307692307692	0.375	0.333333333333333	0.666666666666667	1	1	1	0.733333333333333	0	0.533333333333333	0	0	1	0.666666666666667	1	0.7	0.588235294117647	0.611111111111111	1	1	0.588235294117647	0.3125	0.7	1	0.7
0.833333333333333	0.833333333333333	0	0.777777777777778	0.321428571428571	0.9	0.25	1	1	0.4	1	0.962962962962963	0.724137931034483	0.857142857142857	0.428571428571429	0.761904761904762	0.6875	0.5	0.666666666666667	1	0.9	0.722222222222222	0.25	0.909090909090909	0.882352941176471	0.75	0.4	1	0.222222222222222	1	0.714285714285714	1	0.8	1	0.666666666666667	0.5	0	0.666666666666667	1	1	0.846153846153846	1	0.857142857142857	0.807692307692308	0.666666666666667	0.916666666666667	1	0.941176470588235	1	0.666666666666667
0.613636363636364	0.791666666666667	0.0909090909090909	0	0.4375	0	0.958333333333333	1	1	0	1	1	1	0.444444444444444	0.894736842105263	1	0.5625	0.666666666666667	0	0.923076923076923	0.428571428571429	0.714285714285714	0.956521739130435	0.368421052631579	0.928571428571429	0.846153846153846	1	1	0.523809523809524	1	0.323076923076923	0.722222222222222	1	0.0943396226415094	1	0.833333333333333	1	1	0.4375	1	1	1	0.304347826086957	0.8	1	0.5	0.333333333333333	0.5	0.785714285714286	1
1	0	0.636363636363636	0.777777777777778	0	0.333333333333333	0.909090909090909	1	0.5	0	0	0.25	0.4	1	1	0	0.884615384615385	1	1	1	1	0.611111111111111	0.882352941176471	0.75	0.318181818181818	0.666666666666667	0.761904761904762	0.833333333333333	0	0.545454545454545	0.166666666666667	0.772727272727273	0.333333333333333	0.5	0.518518518518518	0.446808510638298	0.454545454545455	0.75	0.282051282051282	0	0.51219512195122	1	1	0.777777777777778	1	0.891304347826087	0	0.8	0.478260869565217	1
0.1	1	0.5	0.714285714285714	0	0.285714285714286	0	0.384615384615385	0.5	0.0909090909090909	0.5	1	0	0.333333333333333	0.714285714285714	0.428571428571429	0.222222222222222	0	0	0.333333333333333	0	0	0.391304347826087	0	0.444444444444444	0.555555555555556	0.75	0.666666666666667	0.2	0.111111111111111	0	0	0	0.285714285714286	0.666666666666667	0	0.333333333333333	0	0.714285714285714	1	0.4	0	0	0	0.5	0.375	0	0.0909090909090909	0	0
0.615384615384615	0	0.714285714285714	0.25	1	0	0	0	0	0	0	1	0	0	0	1	0	0	0.111111111111111	0	0	0	0	0	0	0	0	0.2	0.5	0	0	1	0	0	0.666666666666667	0	0	0.166666666666667	0.25	0	0.666666666666667	0	0.333333333333333	1	0.1	1	0	0.5	0	0
0.588235294117647	0	0	0	0	0	0	0.714285714285714	0	0	0	0	0	0	0	0.333333333333333	0.65	0	0	0	0	0.5	0.333333333333333	0	0	0	0.5	1	0.833333333333333	0.222222222222222	0	0.05	0	0	0	0.5	0	0	0	0.428571428571429	0	0	0	0	0.666666666666667	0	0	0	0.666666666666667	0.5
1	0.5	0	1	0.05	0	0.8	0	1	1	0	0.875	0	0.9	0.6	0.916666666666667	0.615384615384615	1	1	0	0	0.611111111111111	0	0.6	0.333333333333333	0.4	0.521739130434783	1	0.583333333333333	0.333333333333333	0.555555555555556	1	0	0.5	0.769230769230769	0.454545454545455	1	0	1	0	0.9	1	1	0.5	0	0.75	0.333333333333333	0.333333333333333	0.5	1
1	1	0.666666666666667	0.2	0	0.666666666666667	0	0.714285714285714	0.875	0.2	1	1	0	0.5	0.5	0.714285714285714	0.5	1	0	1	0	1	1	0.631578947368421	1	1	1	1	0.842105263157895	1	0.5	0.25	1	1	0.657894736842105	0.8	0	0	1	0.233333333333333	1	1	1	0.2	0	1	1	0.678571428571429	1	0.833333333333333
0.777777777777778	0.5	0.5	0	0	0.666666666666667	1	0.9	0.363636363636364	0.2	0.875	0.888888888888889	0.75	0.7	0.666666666666667	0.727272727272727	0	1	0	1	1	1	1	1	0	1	0.714285714285714	1	0.5	0.647058823529412	0.6	0.133333333333333	0	0.6	0	0.666666666666667	0	0.571428571428571	1	0	1	0.8	1	0.666666666666667	1	1	0	0.636363636363636	0	0.5
1	0	0	0	0	0	0	1	1	0	0	0	0	0.785714285714286	0	0	0	0	1	0	0.2	0	1	0	0	0	0	0	1	0.333333333333333	0	0	0.6	0.4	0.333333333333333	0	0.5	0	0	0	0	0	0.466666666666667	1	0	0	0	0.75	0	0
0.888888888888889	0	1	0	1	0	1	0.857142857142857	0	1	1	0.333333333333333	0	1	1	1	0.571428571428571	0	0	1	1	0	1	1	1	0	1	1	0.0909090909090909	0.333333333333333	0	0	0	1	0	0	0	0.333333333333333	0	0.25	0.5	1	0.5	1	0	0.833333333333333	0	0.857142857142857	1	0.909090909090909
1	0.4	0	0.75	0.6	0.714285714285714	0.857142857142857	0.363636363636364	0.5	0	0	1	0.8	0.6	1	0.75	0.25	0.333333333333333	0.333333333333333	0.4	0	1	0	0.916666666666667	0	0.666666666666667	0.75	1	1	0.625	0.875	0.333333333333333	0.571428571428571	0.75	0.555555555555556	0	0	0	0	0	1	0	0	0	0.75	0.25	0.266666666666667	1	0	1
0	1	0	0	0	0.5	0	0.5	0	0	0.5	0.5	0.714285714285714	0.5	0	0.6	1	0.75	0.333333333333333	0	0	0.7	0	0	0.4	0.666666666666667	0.333333333333333	0.5	0	0.363636363636364	0.5	0	0.714285714285714	0.5	0.142857142857143	0	0	1	0	1	0	1	0.75	1	0	0	1	0	0	0
0	0.185185185185185	0	1	0	0.777777777777778	1	0.8	0.6	0.428571428571429	0.909090909090909	1	1	0.4	1	1	1	1	1	1	0	0.571428571428571	1	0.705882352941177	0	0	0.857142857142857	1	0.4	0.157894736842105	1	0.75	0	1	0.733333333333333	1	0.666666666666667	1	0.7	1	0.583333333333333	0	0.95	0.727272727272727	0.25	0.833333333333333	0	1	0.8	0
1	0.333333333333333	1	0	0	1	1	0.896551724137931	0	0.181818181818182	0.714285714285714	0.75	0.666666666666667	1	0.666666666666667	0.666666666666667	0	0	0	1	1	0.75	0.772727272727273	0.909090909090909	0.285714285714286	1	0.666666666666667	0	0.25	0.8	0	0.333333333333333	0.538461538461538	0.833333333333333	0	0	1	1	0.846153846153846	0	0.9	1	0.625	0.428571428571429	0.833333333333333	0.5	0.6	1	0	0.5
1	0	1	0.75	0	0	0.75	0	0	0	0	1	1	0	1	1	1	0	0	0.6	1	0.777777777777778	1	0	1	1	1	0	0.75	0.857142857142857	1	0	0	0	0	0	1	0.666666666666667	0.333333333333333	1	0.75	0	0.375	0	0.230769230769231	0	0	0.882352941176471	1	0.333333333333333
0	0	0	0.428571428571429	0	0	0	0.4	0.25	0.5	0	0	0.555555555555556	0.666666666666667	0	0.7	0	0	0	1	0	0	0	0	0.333333333333333	0.6	1	0	0	0	1	0	0	1	0.5	0.666666666666667	0	0	1	0.5	0	0	0.3	0.25	0	1	0	0.333333333333333	0	0
0	0.666666666666667	1	0.857142857142857	0	1	0	1	0	0	0.5	0.25	0	0.5	0	0	0.25	1	0.5	1	0.5	0.285714285714286	0.6	0.75	0.764705882352941	1	0.833333333333333	0	0	0	0.333333333333333	0	0.75	1	0.666666666666667	0.714285714285714	0.375	0	1	0	1	1	0	0.666666666666667	1	0.6	0	1	0.8	0.777777777777778
0.75	0	0.25	1	0.666666666666667	1	0.5	0.857142857142857	0.8	0	0.857142857142857	0	0	0	0.6	0.777777777777778	0	0	0.222222222222222	1	0	0	0.222222222222222	0	0	0.7	1	1	1	0.875	0.5	1	0.75	0	0.642857142857143	0	0.5	0	1	1	0.8	1	0.642857142857143	0.833333333333333	0.5	1	0	1	0	0.666666666666667
1	0	0	0	1	1	0.333333333333333	0.857142857142857	0	0	1	1	0.9375	0.888888888888889	0.7	1	0.833333333333333	0	0.5	0.75	1	0.25	0.833333333333333	1	0.9375	1	0.666666666666667	1	0.25	1	1	1	0.2	0.333333333333333	0.666666666666667	0	0	0.25	1	0	1	1	0.928571428571429	0.666666666666667	0	0.571428571428571	0	0.857142857142857	0.333333333333333	1
0	1	0.666666666666667	1	1	1	0	1	0	1	0	1	1	0.75	1	1	0.571428571428571	1	1	0.75	0.75	0.0769230769230769	1	1	1	1	1	1	0.75	1	0.222222222222222	1	0	0.148148148148148	0.5	0.818181818181818	1	0	0	1	0.833333333333333	1	1	0.785714285714286	0.727272727272727	1	0	1	0	0
0	0.428571428571429	0.416666666666667	0.4	0	0	0.25	1	0.2	0.5	0.5	0.8	0.454545454545455	0.333333333333333	0	0.6	0	0.25	0.571428571428571	0.333333333333333	0	0.875	0.833333333333333	0.5	0.692307692307692	0.470588235294118	0.611111111111111	0.833333333333333	0.7	0.470588235294118	0.571428571428571	0.555555555555556	0.133333333333333	0.5	0.333333333333333	0	1	0	0.666666666666667	0	0	0.2	1	0.666666666666667	1	0.333333333333333	0.875	0.9	0	0.333333333333333
0.25	1	0	1	0	0	0.8	0.6	0	0.25	0	0.5	0.5	1	0	1	0	0	1	0	0.333333333333333	0	0.166666666666667	0	0	0	1	1	0	0.333333333333333	0	1	0	1	0	0	0	0	0.6	0	0	1	0	0.833333333333333	0	0.5	0	0	0	0
0.333333333333333	0	1	1	0	0	1	0.166666666666667	0.333333333333333	0	0.375	0	0.8	0.833333333333333	0	0.2	0	0	0.111111111111111	0	1	0.75	0	0.6	0.375	0	0	0	0.25	0.75	0.333333333333333	0	0	1	0.0769230769230769	0	0	0	0	1	0.5	0.5	0.5	0.91304347826087	0.666666666666667	1	0.5	0.181818181818182	0	0.333333333333333
1	1	0	0.933333333333333	0	0.375	0.714285714285714	1	0.3	0	1	1	1	1	0	1	0.692307692307692	0	0.8	1	0	1	0.333333333333333	0	0.875	1	0.714285714285714	1	0	1	0.5	0	0	1	0.4	0	0	0.8	0	1	0	1	1	0.9	0	1	0	0.8	0.826086956521739	0
0.8	0	0	0.875	0	1	0.9	0	0	0	1	0.857142857142857	1	1	0.473684210526316	0.916666666666667	0	0	0	0	0.206896551724138	0	0.333333333333333	0.777777777777778	1	0.8	0.5	1	0.846153846153846	0	0.777777777777778	0.666666666666667	0.166666666666667	1	0.333333333333333	1	0.5	0	1	0	0.53125	0	0.25	1	1	0.818181818181818	1	0.833333333333333	1	0.866666666666667
0.833333333333333	1	1	1	0.666666666666667	1	0.333333333333333	1	0.777777777777778	0.625	0.5	0	1	1	0.392857142857143	0.875	0.75	0	1	0.882352941176471	1	0.384615384615385	0.888888888888889	0	0.6	1	1	0.666666666666667	0	0.8	1	0.714285714285714	1	0.75	0	1	1	0.0384615384615385	1	0.1	1	0	1	0.4	1	0.75	1	1	1	0.5
0	0.6	0.666666666666667	1	0	0	0.857142857142857	0.5	0	0.166666666666667	0.0357142857142857	0	0.909090909090909	1	0.625	0.363636363636364	0.8	0.727272727272727	0.777777777777778	0	0	0.777777777777778	0.583333333333333	0.444444444444444	0.222222222222222	0	0.7	0.6	1	0.9	0	0.428571428571429	0.555555555555556	0.833333333333333	0.695652173913043	0.1	0.5	0.5	0.777777777777778	1	0.777777777777778	1	0	0.714285714285714	0.357142857142857	0	0.333333333333333	0.4	0.428571428571429	1
0.736842105263158	0	1	0	0.0740740740740741	0.36	0	1	0	0	0.0714285714285714	0	0.666666666666667	1	0.142857142857143	0.272727272727273	0	0	0.75	0	0.875	1	0.777777777777778	0	0.541666666666667	0.461538461538462	0.875	0	0	0.875	1	0.111111111111111	1	0.769230769230769	0.909090909090909	0	1	1	1	0.8	0	0.5	0.6	0.785714285714286	0.25	1	0	0	1	1
0.846153846153846	1	1	0.7	1	0	0.666666666666667	0.666666666666667	1	0	1	1	1	1	1	0.5	0.714285714285714	0.666666666666667	0.346153846153846	1	1	0	0.636363636363636	0.333333333333333	0.227272727272727	1	0.153846153846154	1	0.666666666666667	0.666666666666667	1	0.8	0	1	0.0909090909090909	0.5	0	0	0.625	1	0.666666666666667	1	0.75	0	1	0.545454545454545	0.666666666666667	0.714285714285714	0.571428571428571	1
0.181818181818182	0	0.833333333333333	1	0	0.625	0	0.916666666666667	0	0.75	1	0.5	0.888888888888889	0	0.916666666666667	0.5	0.266666666666667	0.692307692307692	0	1	1	0.8	0.666666666666667	0.2	1	0.142857142857143	0.75	0.941176470588235	0	1	0	0.75	0.65	1	0.75	0	1	1	0.032258064516129	1	1	0.533333333333333	0.333333333333333	0.888888888888889	0.5	0.666666666666667	0	1	0.941176470588235	1
0	0.5	0.25	0	1	0.818181818181818	0.5	0.857142857142857	0	0.5	1	0	0	0.625	0.6	0	0.0476190476190476	0.666666666666667	0.857142857142857	0	0	1	1	0	1	1	0	1	1	1	0.8	0	0	0	0.5	0.666666666666667	0	1	1	1	1	1	0.5	1	1	1	0	0.666666666666667	0.0909090909090909	0
0.8	0	0.857142857142857	0.333333333333333	0	0	0	0	0	0	1	0.909090909090909	1	1	0.666666666666667	1	0	0	0.375	1	0	0.375	0	0.714285714285714	0.571428571428571	1	0.714285714285714	0.75	0.714285714285714	0.142857142857143	0.5	0.2	0	1	0.333333333333333	1	1	0	1	1	1	1	0	0.5	0	0	1	0.5	1	1
1	0	0	0	0	0	0.166666666666667	0	0.833333333333333	0	0.75	0.666666666666667	0.5	1	0	0	0.5	0	0	0	1	1	1	0	0	0	1	0	0	1	0.5	0	0	1	1	0	0.5	1	1	0	1	0	1	0	0	1	1	0.777777777777778	1	0.545454545454545
1	0	0	0	0	0	0	0	0	0	0	1	0.5	0.666666666666667	1	1	0.7	0	0	1	0	0	1	1	1	0	0.333333333333333	0	0	1	1	0	0	1	0	0	0	0.666666666666667	1	0	0	1	0.333333333333333	1	1	0	1	0.714285714285714	1	0
0	0	0	1	0	0.333333333333333	0	1	0	0	0	0.5	0	1	0	0.5	0	0	0	1	0.5	1	0.846153846153846	1	0	0	0	1	0	1	0	0	0	1	0	0	0.333333333333333	0	1	0	1	0	1	1	1	1	0	1	1	0.8
1	0	0	1	0	0	0	0.666666666666667	0	0	0.75	1	1	1	0.333333333333333	0.6	0.5	0	0	0	0	0	0	1	0	0.5	0	0	0	1	0	0	0	0.833333333333333	0	0	0	0	1	0	1	0	0	1	0	0	0.888888888888889	1	1	1
0	0	0	0	0	0	0	0	0	0	1	0	0	0.666666666666667	1	0	0	0	0	1	0	1	1	0	0	0	0.25	1	0	0.333333333333333	1	0.333333333333333	0.230769230769231	0	0	0	0	1	0.333333333333333	0	0.727272727272727	1	0	0	1	1	1	1	0	0.666666666666667
0.666666666666667	0	0	0.666666666666667	0	0	0	1	1	0	0.4	1	1	0.5	0.833333333333333	0	0.6	0	0.2	1	0	0	0	0	0.5	0.5	0	0	0	0.2	0.75	0	0	1	0	0	0.5	0.25	0.75	0	1	0.8	0.333333333333333	0.375	1	1	1	0	0.6	0.666666666666667
0	0	0.375	0.857142857142857	0	0	0	0.0277777777777778	0.333333333333333	0.333333333333333	0.666666666666667	0	0.214285714285714	1	0.416666666666667	1	0.75	0.75	0	1	0	0.666666666666667	1	1	0.9	0.833333333333333	0	0	0.5	0.666666666666667	0.7	1	1	0.785714285714286	0.8	0	0.142857142857143	1	0.75	0	0.214285714285714	1	0.666666666666667	0.6	0.8	0	0	0	1	0.2
1	0	0	0.333333333333333	0	0	0	0	0	1	0.4	0	0	1	0.8	1	0	0	0	0.714285714285714	0	0	0	0.25	0	0	1	1	0	0.5	0	0	0	0.6	0	0	0	0.25	0	0	1	0	0.625	0	1	0	0	0.6	1	0
0	1	0	0	0	0	1	1	0.666666666666667	0	0	1	0.222222222222222	0.875	1	1	0	0	0	0	0.25	0.857142857142857	0	1	0	0	0	1	0	0.181818181818182	0	0	0.25	0.666666666666667	0	0.666666666666667	0	0	1	0	1	0.75	0.615384615384615	0	1	0	0	0	0	0
0.75	0	0	0	0	0	0	0.666666666666667	0	0	0	0.8	0.6	0	0.818181818181818	1	0	0.25	0.428571428571429	1	0	0	0	0	0.333333333333333	0	1	1	0.4	0.25	0	0	0.75	0	0	0	0	0	1	0	1	0	1	0	0	0.888888888888889	0	0	1	0.666666666666667
1	0	1	0	1	1	0	0.7	0.8	0	0	1	0	0	1	0	0	1	0	0	1	0.333333333333333	1	0	0	0	0.5	0	1	0.909090909090909	0	0	0	1	0.666666666666667	0.166666666666667	0	0.111111111111111	0	0	0	1	0.571428571428571	0.8	0.5	0.5	1	1	0.392857142857143	0
1	0	1	0	0	0.5	0	1	1	0	0	1	0.5	0	0.333333333333333	0.333333333333333	0	1	1	0	0.333333333333333	0.8125	1	1	1	0.5	0	0.888888888888889	1	0.666666666666667	1	0.8	0.5	0.333333333333333	0.75	0.4	1	0	0.5	0	1	0	0.333333333333333	0.666666666666667	0	0.666666666666667	0	0.714285714285714	1	1
0	0	0	0	0	0	0.5	1	1	0	0.615384615384615	0	0.5	1	0.666666666666667	1	0	1	0	0.875	1	0	0	0.5	0.857142857142857	0.625	1	0	1	0.857142857142857	1	0	0	0.75	0	0.5	0.5	0	1	1	1	0	0.857142857142857	0.5	1	1	0	0	0	0
1	0	0.6	0.8125	0	0.428571428571429	1	1	0.285714285714286	1	0.666666666666667	1	0.875	0.666666666666667	0.5	1	0.875	0.4	0	0.888888888888889	1	1	0.909090909090909	0.666666666666667	0.8125	0.857142857142857	1	0.45	0	0.875	1	1	0.75	0.909090909090909	0.75	0.2	0.5	1	1	1	1	1	0.958333333333333	0.818181818181818	0	1	0.5	0.666666666666667	0.571428571428571	0.571428571428571
0	0.916666666666667	0	0.909090909090909	1	0	0.909090909090909	1	0.75	1	0.8	1	0.9	0.818181818181818	0.666666666666667	0.525	0.9375	0.666666666666667	1	0.125	0.833333333333333	0.8125	0.4375	0	0.769230769230769	0	0.954545454545455	0.833333333333333	0.5	0.857142857142857	0.625	1	0.181818181818182	1	0.375	0.666666666666667	0	0.222222222222222	0.743589743589744	1	0.75	1	0.866666666666667	0.666666666666667	0.875	0.866666666666667	0.666666666666667	0.5625	0	0.75
0.923076923076923	0.444444444444444	0	0.56	0.75	0.75	0.666666666666667	0.785714285714286	0.541666666666667	0	0.75	1	0.789473684210526	1	0.666666666666667	1	0.333333333333333	0.2	1	0.285714285714286	0.909090909090909	1	0.428571428571429	1	0.296296296296296	1	1	0.258064516129032	0	0.272727272727273	0.692307692307692	1	0	0.714285714285714	0.681818181818182	0.727272727272727	0	1	0.692307692307692	0.6	0.789473684210526	1	0.928571428571429	0.24	1	0.91304347826087	0.882352941176471	1	1	0.277777777777778
1	1	0.75	0.6	0.333333333333333	0.666666666666667	0.707317073170732	0.625	0.333333333333333	1	1	0.64	1	1	0.933333333333333	0.933333333333333	0.214285714285714	0.714285714285714	1	1	0.727272727272727	1	0.875	0.375	0.4	0.642857142857143	0.6875	0	0.222222222222222	0.428571428571429	0.9	0	0.307692307692308	0.428571428571429	0.2	0.25	0	1	0	0.9375	1	0.5	0.75	1	0.5	0.846153846153846	0.272727272727273	0.692307692307692	0.857142857142857	1
0.714285714285714	0.5	1	0.846153846153846	0	0	0.630769230769231	0.833333333333333	0.4	0	0.730769230769231	0.928571428571429	0.153846153846154	0.833333333333333	0.5	0.947368421052632	0.25	0	0.666666666666667	0	0.333333333333333	0.769230769230769	0.75	0	0.666666666666667	1	0.631578947368421	1	0.4	0.428571428571429	0.928571428571429	0.4	0	0.931034482758621	0.736842105263158	0.272727272727273	0.4	0.857142857142857	0.916666666666667	1	0.5	0.6	1	0.75	0.666666666666667	0.684210526315789	0	0.769230769230769	0.444444444444444	0.4
1	0.5	1	0.2	0.533333333333333	0.166666666666667	0.454545454545455	0.75	1	0	0.863636363636364	0.857142857142857	1	0.75	0.409090909090909	1	0	0.219512195121951	0.777777777777778	1	0.75	0.428571428571429	0.866666666666667	0	0.611111111111111	0.75	0.4	1	0.5	0.928571428571429	1	0.666666666666667	0	0.866666666666667	0.777777777777778	0	0	0.833333333333333	1	1	0.666666666666667	0.75	0.642857142857143	0.647058823529412	1	0.413793103448276	0.583333333333333	0.666666666666667	0.761904761904762	0.4375
0.6	0.5	1	0.625	0	0.555555555555556	0	0.888888888888889	0.9	0.555555555555556	0.6	1	0.923076923076923	1	0.96	1	0.769230769230769	0	0.75	0.2	0.666666666666667	0.631578947368421	0.777777777777778	1	0.785714285714286	1	0.333333333333333	1	0.285714285714286	0.2	1	1	1	0	0.636363636363636	0.45	0	0.9	1	0.909090909090909	0.75	0.6	0.916666666666667	0.4	0	0	0.5	0.75	0.333333333333333	0
0.833333333333333	0	0	1	1	0.666666666666667	0.513513513513513	0.75	1	0.571428571428571	1	1	0.5	1	0.333333333333333	1	0.434782608695652	1	0	0.666666666666667	0	0.333333333333333	1	0.25	1	0.9	0.9	1	0.666666666666667	0.705882352941177	0.588235294117647	0.523809523809524	1	0.9	0.714285714285714	0.5	0.666666666666667	0.4	1	0.666666666666667	0.5	0	1	0.933333333333333	1	1	0.684210526315789	0.4375	1	0.571428571428571
0.333333333333333	0.2	0	0.428571428571429	0.777777777777778	0	1	0.833333333333333	0	0	0.375	1	0	0.9	1	0.25	0	0	0	0.857142857142857	0	0.333333333333333	0.5	0.285714285714286	1	0	1	1	0.142857142857143	1	0	0.636363636363636	0.588235294117647	0.888888888888889	0.285714285714286	0	0	0	0.666666666666667	0.454545454545455	0.666666666666667	0.333333333333333	0	0	1	0.75	0	0.846153846153846	0.37037037037037	0.5
0.5	0.25	0	0.2	0	0	0	1	1	0	0.6	0.181818181818182	0.5	1	1	1	0.0714285714285714	1	0	0	0	0	0	0	0.333333333333333	0	0.3	0	0	0	0	0.25	0.2	0.428571428571429	0.8	0	0	0.714285714285714	1	0.5	0	0.8	0	0	1	0.6	0	0.2	0.4	1
0	0.25	1	0	1	0	0	0	0	1	1	0	0	0.6	0.125	0.888888888888889	0.875	0	1	0	1	0	0	0	0.384615384615385	0	0.6	0.8	0	0.2	0	0	1	0.642857142857143	0.333333333333333	1	0	0	0.75	0.5	1	0	0	0.5	1	0.625	0	0.466666666666667	0	0.333333333333333
0.909090909090909	0.2	1	0	0	1	0	0.785714285714286	1	0.714285714285714	0	0.9	0.75	0.777777777777778	0.714285714285714	1	0.142857142857143	1	1	1	0	0	0.666666666666667	0.9	0.166666666666667	0.333333333333333	0.666666666666667	0.181818181818182	0	1	0.571428571428571	0	0.714285714285714	1	0.615384615384615	0.857142857142857	0	1	1	0	1	0.125	0	0	0.75	0.8	1	1	1	1
1	0.5	1	0	0.75	1	0.9	0.421052631578947	0.5	0.947368421052632	0.8	0.875	0.6	1	0.823529411764706	1	0.545454545454545	0.72	1	0	1	1	0.176470588235294	0.5	1	0.75	0.962962962962963	0.857142857142857	1	0.714285714285714	0	1	0.833333333333333	0.916666666666667	0.727272727272727	0.258064516129032	1	0.3125	0.4	0	1	1	0.0512820512820513	0	1	1	0	0.833333333333333	1	1
0	0.75	0.75	0	0	0	1	1	0.6	0	1	0	0	1	0.666666666666667	1	0	0.5	0	1	0	0.571428571428571	0	0	0	0.5	0.923076923076923	1	1	1	0	1	0	1	0.666666666666667	1	0	1	1	0	0.777777777777778	1	0	0	0	1	0	1	0.8	0
0.75	0.166666666666667	0.25	1	0	0.5	1	0.214285714285714	0.333333333333333	0	1	1	0	0	0.916666666666667	1	0.666666666666667	0	1	0	0.25	0	0.5	0.454545454545455	0.533333333333333	1	0.75	0.846153846153846	0	0	0	0.5	0.333333333333333	1	0.714285714285714	0	0	0	0	0	0.375	0.666666666666667	0.625	1	1	0.5	0	0.941176470588235	0.8	0.875
0	0	0	1	1	0	0.75	0	0.2	1	0.733333333333333	1	0.5	0.666666666666667	0.75	0.818181818181818	0.5	0.166666666666667	0.5	1	0	0.75	0	0	0.818181818181818	1	0	1	0	0.7	1	1	0	1	0.2	0	1	0.5	1	0.5	0	0	0.75	1	0.772727272727273	1	0.75	1	0	0.9
1	0.75	0	0.5	1	0	1	1	0	1	0	1	0	0.375	0.1	0	0	0	0.5	1	0.333333333333333	0.5	0.75	0.5	0.166666666666667	0.285714285714286	0.428571428571429	1	1	0.7	0	0.5	0	1	0	0	0	0.25	0.666666666666667	0.4	1	1	0.333333333333333	0	0	0.625	0.5	1	0	0.4
0.8	0	0.75	1	1	0	0.25	0.75	0.8	0	0.5	1	0.666666666666667	1	1	1	0.714285714285714	0.75	0.444444444444444	1	0	1	0.4	0	1	0.666666666666667	0.444444444444444	1	0	0.833333333333333	1	0	0.25	0.8	0	1	0.4	1	1	0.8	1	1	1	0.75	0	0	1	1	0.6	0.6
0.848484848484849	0	0.428571428571429	0.923076923076923	0	0.923076923076923	0.111111111111111	0.4	0	0	0.333333333333333	1	0	1	1	1	0.75	0.5	1	1	0.571428571428571	0.384615384615385	0	0.0909090909090909	0.25	0	0.75	1	0.909090909090909	0.933333333333333	0.833333333333333	0	0.1	0.75	1	1	0.5	0.625	1	0	0	1	0.7	0.5	0	0.6	0.7	1	1	0.666666666666667
1	1	0	0	0	0	0	0	0	0.166666666666667	0.5	1	0	1	0	0.333333333333333	0.8	0	0.75	1	0	0.666666666666667	0	0.833333333333333	0	0	0	1	0	0.2	0.2	1	0	1	0.625	0	0	0	0	0	0.8	1	0.875	0.625	1	1	0	0	0.714285714285714	0
1	1	0.833333333333333	0.666666666666667	1	1	1	1	0.5	0.714285714285714	0	1	0	1	1	0	0	0	0	1	1	0	0.5	0.8125	0.25	0.142857142857143	0.571428571428571	0.5	0	0	0	0	0	1	0	0	0.8	1	1	0.857142857142857	0.888888888888889	1	1	0.4	0.875	0.833333333333333	1	1	1	0.111111111111111
0	0	0	1	0	0.545454545454545	0.4	1	0.714285714285714	0	0	0.5	0	0.833333333333333	1	0	0	0	0	1	0	0.2	0.571428571428571	1	0	0	1	0.6	0	0.833333333333333	0	0	0.833333333333333	0.5	0.5	0.25	0	0	1	0	1	1	0.470588235294118	0.5	1	0.833333333333333	0	0	1	0.428571428571429
0	0.189189189189189	0	0	1	0	0.5	0.888888888888889	0	1	1	0	0.272727272727273	0.833333333333333	0.875	0.6	0.666666666666667	0.5	0.5	0	0	0	0.0384615384615385	0.333333333333333	0.8	0	0.166666666666667	1	0.6	1	1	0	0	0	0.117647058823529	0	1	0.4	0	0	1	0.666666666666667	0	0	0	0.5	0.4	0.6	1	0
0.75	1	1	0.769230769230769	0.666666666666667	0.333333333333333	1	0.833333333333333	0.6	0.625	0	0.521739130434783	0	0.857142857142857	0.9	0.25	0.0714285714285714	0	1	0	1	0	1	1	0.444444444444444	1	0	1	0.25	0	0	0.818181818181818	1	1	0.25	0.571428571428571	0.4	0.75	0.692307692307692	1	0.857142857142857	0	1	0.333333333333333	0.555555555555556	1	0.8	0.764705882352941	0.375	0
0.777777777777778	0	1	1	0.333333333333333	0.846153846153846	0.833333333333333	1	0.857142857142857	1	0.236842105263158	0.9	1	0.916666666666667	0.636363636363636	0.6875	0.222222222222222	0.5	0	1	0	0	1	1	1	0	0.5	0.727272727272727	0	0.833333333333333	0.75	1	1	0	0.909090909090909	0.555555555555556	0	0	1	0	0.636363636363636	0.875	0.875	1	1	0.372093023255814	0.181818181818182	0.307692307692308	0	0
0.8125	0.6875	1	0	0	0.625	0.857142857142857	0.846153846153846	0	0	0.875	1	0.384615384615385	0.555555555555556	1	0.6	0.125	0	0	1	0	0.444444444444444	0.692307692307692	0.666666666666667	0	0.0476190476190476	0.736842105263158	0.8	0.3	1	0	1	0	0	0	1	0.444444444444444	0	0.428571428571429	0	0.666666666666667	0.8	1	0.875	0.65	0.818181818181818	0	0.973684210526316	0.884615384615385	1
0.9375	1	1	0.75	0	0.75	0.6	0.36	1	0.75	0.777777777777778	0.432432432432432	0.6	0.916666666666667	0.576923076923077	1	0.521739130434783	0.230769230769231	0.571428571428571	0	0.8125	0.764705882352941	1	0.714285714285714	0.769230769230769	0.916666666666667	1	1	0.909090909090909	0.894736842105263	1	1	0.4	0.5	0.571428571428571	0.25	0.5	1	0.916666666666667	0.769230769230769	1	1	0.666666666666667	0	1	0.75	1	0.954545454545455	0.894736842105263	0
0.8	0	0	1	1	0.5	0.863636363636364	0.5	1	1	0.666666666666667	0.8	0	1	0.7	0.5	0.375	0.538461538461538	1	0	0	1	0	0.444444444444444	0	0.666666666666667	0.133333333333333	0.846153846153846	0.5625	1	0.375	0	0.25	1	0.923076923076923	0.666666666666667	0.666666666666667	0	1	1	0.5	0.75	1	0	1	1	1	1	1	1
0.761904761904762	0	0	0	0.882352941176471	0	0.763157894736842	0.666666666666667	0.527777777777778	0.333333333333333	0.8	1	0.875	1	0.878787878787879	1	0	0.142857142857143	1	0.714285714285714	1	0.875	1	0.133333333333333	0.166666666666667	1	0.866666666666667	0.6	0	1	0	1	0.428571428571429	0.466666666666667	0.555555555555556	0.857142857142857	0.6	0	0.833333333333333	0	0.904761904761905	0.95	1	1	0.666666666666667	0.777777777777778	1	0.327868852459016	0.80952380952381	1
0.2	0.375	0	0.666666666666667	1	0.833333333333333	0.823529411764706	0.2	0.125	0.666666666666667	1	0.857142857142857	1	0.833333333333333	0.882352941176471	0.538461538461538	1	0	0	1	0	0.5	0.9	0.5	0.666666666666667	1	0.533333333333333	0.272727272727273	0.857142857142857	0	0.5	1	0.833333333333333	0.9	0.818181818181818	0.666666666666667	1	0.727272727272727	0.75	1	0.62962962962963	0.666666666666667	1	0.8125	1	0.777777777777778	0	0.714285714285714	0.692307692307692	0
0.55	0.666666666666667	1	1	1	0.5	1	1	0.875	1	0.25	1	1	0.823529411764706	0.916666666666667	1	0.5	0.636363636363636	0	0.833333333333333	1	1	0.8	0	0.14	1	0.814814814814815	1	0	0.625	0.958333333333333	0	0.428571428571429	0.578947368421053	0.473684210526316	1	0.8	1	1	1	0.848484848484849	1	0.75	0.923076923076923	0.818181818181818	1	1	0.888888888888889	0.916666666666667	0
0.485714285714286	0	0	0.666666666666667	1	1	1	0.736842105263158	1	0	1	0.25	0	1	1	1	0.714285714285714	0.214285714285714	0.666666666666667	0.8	0	1	0.636363636363636	0.166666666666667	1	0	1	1	0.166666666666667	0	0.636363636363636	0.333333333333333	0.75	0.4	0.5	1	0.375	0.777777777777778	0.777777777777778	1	1	0.962962962962963	1	1	0.333333333333333	1	1	0.666666666666667	0.239130434782609	0
0.833333333333333	0	0.6	0	0.333333333333333	0	0.875	0.846153846153846	0	0	0.4	0.888888888888889	1	1	0.958333333333333	0.916666666666667	0.222222222222222	0	0	1	0	0	0.666666666666667	0.0769230769230769	1	0.75	0.25	0	0	1	1	0	0.333333333333333	1	0.117647058823529	1	0	1	1	1	0.75	1	0	0.888888888888889	0.75	1	0.571428571428571	0.882352941176471	0.5	0.666666666666667
1	0.5	0	1	0	0	0	1	0.888888888888889	0.333333333333333	0.318181818181818	0.166666666666667	0.444444444444444	0.0357142857142857	0.6	0.75	1	1	0	0.833333333333333	0	0	1	0.5	1	0.5	1	0.857142857142857	0.714285714285714	0.583333333333333	0	0	0	0	0.333333333333333	1	0	0.666666666666667	0	1	0.4	0.909090909090909	1	0.333333333333333	1	0.5	0.466666666666667	0.9375	0.714285714285714	0
1	1	1	0.5	0	0.7	0.5	0.888888888888889	0	0	0.928571428571429	0.916666666666667	0	1	0.818181818181818	0.916666666666667	0.166666666666667	0.8	0.2	0.323529411764706	0	1	0	0.615384615384615	0.666666666666667	0.5	0.119047619047619	0.833333333333333	0.666666666666667	0.6	1	0	0.714285714285714	0.714285714285714	0.7	0.5	0	0	0.857142857142857	0.5	0.642857142857143	0.375	1	0.666666666666667	0.8	1	0.714285714285714	0.6875	0.916666666666667	0
0.894736842105263	0.666666666666667	0.25	0.25	0	1	1	0.794871794871795	0	0.714285714285714	1	1	1	0.8	0.888888888888889	0.952380952380952	0.764705882352941	0.777777777777778	1	0	0	1	1	0.25	0.625	0	0.72	1	0.714285714285714	1	1	0	0.875	1	0.571428571428571	0.769230769230769	0.8	1	1	1	0.777777777777778	1	1	1	1	0.941176470588235	1	0.777777777777778	0.833333333333333	1
1	0	1	1	0	0.857142857142857	1	0.885714285714286	0.166666666666667	0.666666666666667	1	0.722222222222222	1	0.941176470588235	0.875	0.894736842105263	1	1	1	0.9375	0.75	0	0	1	0	0.666666666666667	1	0.5	0.714285714285714	0.9	1	0.583333333333333	1	1	0.8	0.0909090909090909	1	0	0.555555555555556	0	0.9	0.285714285714286	0	1	1	0.894736842105263	0	0.923076923076923	1	0.214285714285714
0.636363636363636	0	0	0.2	0	0.111111111111111	0.111111111111111	1	0	0.222222222222222	0	1	0.222222222222222	0.5	1	0.851851851851852	0.6	0	1	1	0	0	0.333333333333333	0.5	0	0	0.5	0.75	0.142857142857143	0	0	0	0	0.7	0.36	0	0	0.166666666666667	1	0	1	0.888888888888889	0.5	0.666666666666667	1	1	0	0.8	1	0
0.666666666666667	0	0.0526315789473684	0	0	0	0.25	1	0	0	0	0.666666666666667	0	1	0.777777777777778	0.5	0	0.2	0	0.75	0	0	0	0	0	0.428571428571429	0	1	1	0.333333333333333	0	0.285714285714286	0	0.7	0	0	0	0	1	1	0.333333333333333	0.166666666666667	0	0	0	0	0.666666666666667	0	0.625	0
1	1	0	0	0	0.5	0	0	0.2	0	0.166666666666667	0.777777777777778	0	0	1	0.888888888888889	1	0	0	0	0	0	0	0.642857142857143	0	0	1	1	0	0	0	0.5	0	0.5	0	0	0	0.173913043478261	1	0	1	1	0	0	1	0.941176470588235	0	1	1	0
0.9	0.666666666666667	0	0.5	0	0	0	0.454545454545455	0	0.4	0	0.882352941176471	0	1	0.727272727272727	0.777777777777778	0	0.5	0.333333333333333	1	0	0	0.857142857142857	0.117647058823529	0	0.4	0.230769230769231	1	0	1	0.9	0	0.222222222222222	1	0.333333333333333	0	0.5	1	1	0.5	1	1	0.4	0.8	0.75	1	0.615384615384615	1	0.769230769230769	0.666666666666667
0.833333333333333	1	0.5	0.5	0.928571428571429	1	0	0	0.333333333333333	0	1	0.777777777777778	0.714285714285714	0.9375	1	1	1	0	0	0.888888888888889	0	0.5	1	0.5	1	1	0.428571428571429	1	0	1	0.5	0	0	1	0.833333333333333	0	0	1	0.923076923076923	0	0.777777777777778	0	0.166666666666667	0.642857142857143	0.666666666666667	1	0	0.75	1	0.666666666666667
0.625	0	1	0	0.333333333333333	0.625	0.428571428571429	0.4	1	0	0	0.6	0.769230769230769	1	0.625	0.666666666666667	1	0	1	0.545454545454545	0.2	0	0.538461538461538	0.5	0	0.888888888888889	0.266666666666667	0.588235294117647	0.666666666666667	0.857142857142857	0	0.5	0.666666666666667	0	0.666666666666667	0	0	0	0.75	0.666666666666667	0.25	0.75	0.571428571428571	0	0	0	0.461538461538462	0.894736842105263	0.75	0
1	0	0	0	0	0	1	1	1	0	0	0.6	1	1	0.428571428571429	0.5	1	1	0.7	0.5	0	0.916666666666667	1	0.6	1	0	0	1	0	0.75	0.333333333333333	0.285714285714286	0.8	1	0	1	0	0.666666666666667	1	0	0.833333333333333	1	0.2	0	0	0.666666666666667	1	0.681818181818182	1	0.925925925925926
0.75	0	0	1	1	0.6	0.615384615384615	0.896551724137931	0	1	0.5	1	0.333333333333333	0.571428571428571	0.714285714285714	1	0.416666666666667	0.384615384615385	0.666666666666667	0.483870967741935	0.142857142857143	0.3	0.625	0	1	0.5	0.9	0.96	0.25	1	0.75	0.407407407407407	1	0.9	0.384615384615385	0	0.5	0.5	0.5	1	1	0.933333333333333	0	0.333333333333333	0.777777777777778	0.703703703703704	0.75	0.0952380952380952	0.923076923076923	0
0.928571428571429	0.153846153846154	0.6	1	1	0.25	0.730769230769231	1	0.833333333333333	1	1	0	0.6	1	1	0.55	0.823529411764706	0.285714285714286	0.818181818181818	1	0.25	0.777777777777778	1	0.368421052631579	0.833333333333333	0.333333333333333	0.375	0.866666666666667	0.5	1	0	0.5	0.85	0.928571428571429	0.789473684210526	0.5	0	0	1	1	0	1	0.736842105263158	0.888888888888889	0.933333333333333	0.888888888888889	1	0.666666666666667	0.7	0.142857142857143
0.846153846153846	1	0	1	0	0.5	1	0.692307692307692	1	0.666666666666667	1	1	0	0.666666666666667	1	1	1	0.571428571428571	0.954545454545455	1	0	0	1	1	0.923076923076923	1	0.8	0.571428571428571	0.84	1	1	0.9	1	1	0.5	0.833333333333333	0	0	1	1	0	0	0.75	1	0.666666666666667	1	0	1	0	0.5
0	0.5	1	1	1	1	0	0.818181818181818	0.833333333333333	0.666666666666667	0.6	1	0.333333333333333	0.454545454545455	0.75	0.5	0.666666666666667	0	0.666666666666667	1	1	0.8	0.285714285714286	0.5	0.333333333333333	0	0	0	0.545454545454545	0.444444444444444	1	0.5	1	1	0.5	0.5	1	0	0.888888888888889	1	0	1	0.928571428571429	0.7	1	1	0	0.571428571428571	0	0.75
0	0	0.222222222222222	0	0	0	0	0	0	0	0	0	0	0	0	0	0	0.5	0	0	0	0	0	0.625	0	0	0	0	0	0	0	1	0	0	1	0.5	0	0	0	0	0.333333333333333	0	0.1	0	0	0	0	0	0	0
0.230769230769231	0	1	1	0.5	0	0.846153846153846	0.307692307692308	0	0.6	1	1	0.954545454545455	1	0.692307692307692	0.5	0.666666666666667	0	1	0.666666666666667	0	0.884615384615385	0.888888888888889	0.5	0.923076923076923	1	0.3	0	0.514285714285714	0.833333333333333	0.666666666666667	0	1	0.333333333333333	0.444444444444444	0.75	0	1	0	1	1	0	0.866666666666667	0.933333333333333	0	0.5	1	0.857142857142857	1	1
0.785714285714286	0.6	0.777777777777778	0.888888888888889	0.285714285714286	0.571428571428571	0.5	0.384615384615385	0	0.375	0.885714285714286	0	0.375	0.833333333333333	0.428571428571429	0.9	0	0.428571428571429	0.666666666666667	0.285714285714286	0.454545454545455	0.5	0.727272727272727	0.363636363636364	0.75	0.647058823529412	0.307692307692308	0.8	0.25	0.9	1	0.444444444444444	0.285714285714286	0.8125	0.739130434782609	0	0.333333333333333	0.708333333333333	0.333333333333333	0.571428571428571	0.4	0.5	0.641025641025641	0.854545454545454	0	0.6	1	0.625	0.5	0.8
0	0	0.75	1	0	0.529411764705882	0.125	0.833333333333333	0.166666666666667	0	0.3	0	0	0.5	0	0.6	0.5	0.444444444444444	0	0.25	0	0	0.2	0.545454545454545	0.714285714285714	0.428571428571429	0	1	0.181818181818182	0.8	0	0	0.888888888888889	0.545454545454545	0.533333333333333	0.166666666666667	0	0.5	0	0.375	0.3	0.666666666666667	0	0.222222222222222	0	0	0.833333333333333	0	0	0.583333333333333
0	0.5	0.666666666666667	0.533333333333333	0.916666666666667	0.55	0.666666666666667	0.666666666666667	0	0	0.896551724137931	0	0.888888888888889	1	0.684210526315789	1	0.789473684210526	0.307692307692308	0	0.727272727272727	0	0.466666666666667	1	0.928571428571429	0.615384615384615	0.666666666666667	0.941176470588235	0.56	0.4	1	1	0.25	0.8	0.533333333333333	0.32	0.7	0.5	0.666666666666667	0	1	1	1	0.541666666666667	0.71875	0.888888888888889	1	0.777777777777778	0	0.769230769230769	0.5
0.818181818181818	0	0.625	0	0	0.5	0.6	0.888888888888889	0.333333333333333	0	0	1	0.538461538461538	0	0.882352941176471	1	0.666666666666667	0	0.333333333333333	0	0	1	0	0.666666666666667	0	0.75	0	0.5	0.666666666666667	1	0	0.428571428571429	0	0.666666666666667	0.2	0	0	0.4	0	0	0.928571428571429	0.666666666666667	0.8	0.714285714285714	0.909090909090909	0.8	1	0.8125	1	0.777777777777778
1	0.6	0.16	0.75	0	0.6875	0.916666666666667	0.733333333333333	0.7	0.333333333333333	1	0.833333333333333	0.791666666666667	1	1	0.75	0.434782608695652	0	0.9375	1	0	1	0.857142857142857	0.875	0.9	0.733333333333333	0.8	0	0	0.8	0.285714285714286	0	1	0.5	0	0	1	1	0	0.666666666666667	1	0	0.733333333333333	0.470588235294118	0.7	1	1	1	0.863636363636364	1
0.869565217391304	1	0.166666666666667	0	0	0.25	0.2	0.714285714285714	1	0	0.333333333333333	0	0.256410256410256	1	0.666666666666667	1	0.25	0	0.5	0.384615384615385	0.642857142857143	0.7	0.857142857142857	0.307692307692308	0	0.620689655172414	0.666666666666667	0.5	0.272727272727273	0	0	0	0	0.545454545454545	0.555555555555556	1	0.666666666666667	0.1	0.428571428571429	1	0.8	0.375	0.666666666666667	0.6	1	1	0.166666666666667	1	1	0.1
0.714285714285714	1	1	0.625	0.5	1	0.478260869565217	0.65	0.8	0.36	0.555555555555556	1	0.8	0.25	0.619047619047619	0	0.714285714285714	1	0.583333333333333	1	0	0.583333333333333	0.25	0.538461538461538	0.733333333333333	0.875	1	0.875	0.25	0.4	1	0	0.857142857142857	1	0.416666666666667	0.6	0.666666666666667	0.4	0.777777777777778	0.714285714285714	1	1	0	0.444444444444444	0.923076923076923	0	0	1	1	1
0	0.666666666666667	0.6	0	0	0.285714285714286	0.769230769230769	1	0	1	1	1	1	0.0909090909090909	0.857142857142857	0.8	0	0.428571428571429	1	0.5	1	0.545454545454545	1	0	0	1	0	0	0.5	0.846153846153846	1	0	0	0	0.666666666666667	0	0.4	0	0.5	0.666666666666667	1	0.0909090909090909	0.666666666666667	0.866666666666667	1	1	0	1	0	1
0	0.75	0.571428571428571	0	0	0	0	0	0	0	0	1	0.25	1	0	0.96	0	0	0.666666666666667	0	0	0.5	0	0	0.666666666666667	0.5	0.714285714285714	1	0	0	0.5	0	0	1	0	0	0	0.666666666666667	0	0	0	0	0.666666666666667	0	1	1	0.5	0.75	1	0.666666666666667
0	0	0	0	0	1	0.3	1	1	0.142857142857143	0	0.888888888888889	0	1	1	1	0	0.25	0	1	0	0	0	1	0	0.5	0	1	0.4	0.333333333333333	0.5	0.5	0.454545454545455	0	0.666666666666667	0	0	0.666666666666667	1	0	0	1	0.25	0.263157894736842	1	1	0	0.714285714285714	1	0
0.857142857142857	0.75	0	1	0	0.923076923076923	0	0	0.5	1	0.473684210526316	0	0.8	0.842105263157895	0.608695652173913	1	0.571428571428571	0	0.8	1	0	0.375	0.666666666666667	0.769230769230769	0.818181818181818	0.5625	0.357142857142857	0.857142857142857	0.333333333333333	0.5	0.666666666666667	0.68	0.333333333333333	1	0.3	0.923076923076923	0.833333333333333	0.6	0	0	1	1	1	0.804347826086957	1	1	0.307692307692308	0.9	0.909090909090909	0.625
1	0	1	1	0.916666666666667	0.769230769230769	0.571428571428571	1	0.846153846153846	1	0	0.5	0.75	1	1	0.75	0.888888888888889	1	0.875	0.857142857142857	0	0.863636363636364	0	1	0.666666666666667	0.8	0.666666666666667	1	0.666666666666667	0.785714285714286	1	1	0.882352941176471	1	0.916666666666667	1	0	1	0.9	0.727272727272727	1	1	0.818181818181818	0.444444444444444	0.166666666666667	1	0.875	0.894736842105263	1	0.526315789473684
0	0.6	0.166666666666667	1	0.4375	0.352941176470588	0.666666666666667	1	0.75	0	1	0.875	0.303030303030303	1	0.5	0.285714285714286	0.818181818181818	1	0.523809523809524	0.625	0.888888888888889	0.636363636363636	1	0.428571428571429	0	0.5	1	0.875	1	0.294117647058824	0.5	0.714285714285714	0.166666666666667	0	0.642857142857143	1	0	0.923076923076923	1	0	0.925925925925926	1	1	0.875	1	0.4	0	0.75	1	0.5
0.333333333333333	1	1	0.666666666666667	0.666666666666667	0.166666666666667	0.5	1	0.833333333333333	0.666666666666667	0.769230769230769	0.125	0.333333333333333	1	0.833333333333333	1	0	0.166666666666667	0.5	1	1	0	0.75	0.6	0.846153846153846	1	0.555555555555556	0.5	0.25	0.666666666666667	0.571428571428571	0.285714285714286	1	0.571428571428571	0.333333333333333	0	0	1	0.666666666666667	0	0	0	0.666666666666667	0.838709677419355	0	1	0	0.5	0.875	0
1	0	0	1	0	0	1	0.857142857142857	0.315789473684211	0	0	0.4	0.666666666666667	1	0.842105263157895	1	0.5	0.909090909090909	1	0	0.333333333333333	0.642857142857143	1	0.473684210526316	0.6	1	0.857142857142857	0.833333333333333	0.411764705882353	0.8	0	0.875	0.0769230769230769	0	0.666666666666667	0.25	0	0	0.75	0.333333333333333	1	1	0.857142857142857	0.5	1	1	0.5	1	0.727272727272727	0
0	0	0	1	0	0	0.416666666666667	1	0	0	1	0	0.75	1	1	1	0.8	0	0	1	0.714285714285714	0	1	0	0	0.4	1	1	0	0	0.666666666666667	0.666666666666667	0.5	1	0.655172413793103	0.333333333333333	0.666666666666667	0	0	0	1	0.333333333333333	1	0.642857142857143	1	0	0	1	0.666666666666667	1
0	0.6	0	1	0.8	0.666666666666667	0	0.5	0	0	0.454545454545455	1	0.6	0	0	1	0.333333333333333	0	0	0.5	0	1	1	0.416666666666667	0	1	0.6	0.833333333333333	0	0.75	0	1	1	1	0.6	0	1	0.25	0	0.5	1	0.428571428571429	0.714285714285714	0.857142857142857	0	1	0	1	0.571428571428571	0.1
0.857142857142857	0	0	0.75	0.5	0	0.857142857142857	0.25	1	0	0	1	0.857142857142857	1	0	0	0	0.2	0.666666666666667	0	0.857142857142857	0	1	0.285714285714286	0.5	0.4	0	0	0.0769230769230769	0.75	0	0	1	1	0	0.375	0	0.666666666666667	0.75	0	1	0	1	0.5	1	0	0.166666666666667	1	0.666666666666667	0.8
1	0.375	0	1	0	0	0	0.65	0	0	0.666666666666667	0	1	0.666666666666667	0.333333333333333	0	0.111111111111111	0.4	1	0	1	0	0	0	1	0.5	0	0	0	0	1	0	0	0	0	0	0	0.75	0	0.666666666666667	0	0.333333333333333	0	0	0	0	1	0	0.5	1
0	0	1	0	0	0	1	0	0.75	0	1	0	1	0.222222222222222	0	0	0.4	0.375	1	0	0	1	1	0	1	1	0.285714285714286	0.666666666666667	0	0	1	0	0	0	0	0	1	0	0.5	0.6	0.5	0	1	0.416666666666667	1	0	1	0.666666666666667	0.4	1
0	0	1	0.75	0	0.25	0.75	1	0.666666666666667	0.333333333333333	0	1	1	0	0.25	0.285714285714286	0.666666666666667	1	1	0	0	0.9	1	0.176470588235294	0.714285714285714	1	1	1	1	0	1	0	0.571428571428571	1	0.615384615384615	0	1	1	0	1	0.777777777777778	1	0.941176470588235	0.888888888888889	0.25	1	1	0.714285714285714	0.875	0.5
0	1	0	0.615384615384615	1	0	0.923076923076923	1	0.888888888888889	0.666666666666667	1	1	1	0.833333333333333	0.333333333333333	1	0	0.666666666666667	1	1	0	0.571428571428571	0.777777777777778	1	1	1	0.333333333333333	1	0.4	1	0.75	0.178571428571429	0.5	1	0.75	1	0.0588235294117647	1	1	0.933333333333333	1	1	0.272727272727273	1	0	0.5	1	0.6	0.875	1
0	0	0	0	0.416666666666667	0.65	0.666666666666667	1	0	1	1	1	1	0	0.6	1	0	0	0.666666666666667	0.6	1	0	1	0.666666666666667	0.875	1	0.9	1	0	0.666666666666667	0.875	0.5	0.75	0.933333333333333	0.461538461538462	0	0.285714285714286	0.555555555555556	0	1	0	0	0	0.25	0.714285714285714	1	1	1	0	0.555555555555556
0.714285714285714	0.333333333333333	0	1	0.555555555555556	0.4	1	0.166666666666667	1	0.5	0.833333333333333	1	0	0	1	0.666666666666667	0	0.555555555555556	0	1	0	0	0.666666666666667	1	0	0	0.833333333333333	0	0.333333333333333	0.857142857142857	0.875	0.4	0.333333333333333	0.5	0.5	0	0	0.428571428571429	1	0.714285714285714	0	1	0.75	0.5	1	1	1	0.833333333333333	1	0.6
0.461538461538462	0	0	0	1	0.166666666666667	1	0.666666666666667	0.625	0	0	0.833333333333333	0.260869565217391	0.461538461538462	0.5	1	1	0	0.103448275862069	1	0	0	0.4	0	0	0.666666666666667	0.4	0.75	0	1	1	0.833333333333333	0.5	0.9	1	0	0.5	1	1	0	1	0.6	0.75	0.4	0	0.555555555555556	1	1	1	0
0	1	0	0.515151515151515	0	0	0	0.777777777777778	1	1	0	1	0.466666666666667	0	0	0	0.75	0	0.75	0	0	0.333333333333333	0	0	0	0.555555555555556	1	0.615384615384615	1	0	0.375	1	1	0.666666666666667	0.125	1	0.6	0	1	0.5	0.8	0	0	0.2	1	0.75	0.818181818181818	1	0	0
1	0	1	0	0	0	0.8	0.8	0.4375	1	1	1	0.333333333333333	1	0.833333333333333	1	1	0	0	0.875	0.5	0.2	0.5	0.461538461538462	0	1	1	1	0.833333333333333	0.5	0	0.333333333333333	0.875	0	1	1	0	1	0	1	0.444444444444444	0	0.0625	0	0	1	0	1	0.666666666666667	0.666666666666667
0	0	1	0.833333333333333	0	0.5	1	0.222222222222222	0.142857142857143	0	0	0	1	1	1	0.857142857142857	0	0	1	1	1	0.9375	1	0.375	1	1	0.666666666666667	1	0.5	0.733333333333333	0	0	0.625	0.583333333333333	0.428571428571429	1	0	0	0.5	0	0.714285714285714	1	0.666666666666667	0.6	1	1	0	0.909090909090909	1	1
1	0	0.6	1	0.714285714285714	0.857142857142857	0.75	1	0.5	0	0.666666666666667	1	0.785714285714286	0.75	1	0.8	0	0.727272727272727	0	1	0	1	0.5	0.333333333333333	0.166666666666667	0.666666666666667	0.727272727272727	0	0.307692307692308	0.5	1	0	1	1	0.333333333333333	0.333333333333333	0	0	0	1	0.933333333333333	1	0.5	0.789473684210526	0.5	0	1	1	0.916666666666667	1
0	0.666666666666667	1	1	0.666666666666667	0	1	1	0.416666666666667	0.4	0	1	0.16	1	0.1875	0.923076923076923	1	1	1	1	1	1	1	0.857142857142857	0.833333333333333	0.75	0.5	1	0.590909090909091	0.25	0.666666666666667	1	0.153846153846154	1	0.571428571428571	0.375	0	0.777777777777778	0	1	1	0.333333333333333	1	0.555555555555556	1	0.875	1	0.4	1	1
0.25	1	1	0.3	0.875	0	0	0.6	0	0	1	0.652173913043478	0	1	1	1	1	0	0.833333333333333	1	0	0.6	0.733333333333333	1	0	0	0.392857142857143	1	1	0.428571428571429	1	0	0.5	0	0.818181818181818	1	0	0.5	1	0	0.888888888888889	0.8	0.5	0.555555555555556	0.5	1	0.4	0.833333333333333	0	0
0.142857142857143	0	1	1	0	0.8	0.947368421052632	0.916666666666667	0.75	0.8	1	0.8	1	0.333333333333333	1	0.875	0	1	0	1	1	1	0.75	0.75	0.428571428571429	0	1	1	0	1	0	0	0.611111111111111	1	0.37037037037037	0.5	1	0	0.777777777777778	0	1	0	1	0.833333333333333	0.666666666666667	1	0	1	1	0.8
0.882352941176471	0	1	1	0.5	0.217391304347826	0.857142857142857	0.583333333333333	0.833333333333333	0	0	1	0.333333333333333	0.8	0.588235294117647	0.777777777777778	0.666666666666667	0	0.8	0.714285714285714	0.25	0	0.384615384615385	0.307692307692308	1	1	0	1	0	1	1	0.454545454545455	0.25	0.4	0	0	0.1	0	0.833333333333333	0.5	1	1	1	0.666666666666667	0.8	1	1	0.842105263157895	1	1
1	0	1	1	0	0	1	0.8	0	0	0.5	0	0.857142857142857	1	0.6	0.909090909090909	0	0.6	0.8	1	1	0.5	1	0.666666666666667	0.875	0	0.823529411764706	1	0.25	1	0	0.428571428571429	0.428571428571429	0.9	0.230769230769231	0	0	0.666666666666667	1	0.5	1	1	1	0.8	1	0.9	0.777777777777778	1	0.714285714285714	0.75
1	0.833333333333333	1	0.666666666666667	0.833333333333333	0.909090909090909	0.625	0.8	0.266666666666667	0.4	1	1	0.777777777777778	1	0.75	0.9	0.363636363636364	0.428571428571429	0.9	1	1	0.647058823529412	0	0.8	1	1	0.333333333333333	0.846153846153846	0.4	1	0	0.555555555555556	0.615384615384615	1	0.636363636363636	0.75	0	1	0.153846153846154	0	1	0.75	0.666666666666667	1	1	0.8	0.5	0.933333333333333	0.9375	0.909090909090909
0	0.25	0.444444444444444	1	0.5	0	0	0.909090909090909	0.5	0	0.333333333333333	1	0.666666666666667	0	0	1	0	0.5	0	0	0	0	1	1	0	0.5	0.909090909090909	1	0	1	0.8	1	0	0.4	0.529411764705882	0	0	0.75	0.68	1	0.8	1	1	0	0.5	0.875	1	0.727272727272727	0.714285714285714	0.833333333333333
0.625	0.333333333333333	0.4	0	0	0	0.8	1	0	0	1	0	0.666666666666667	0	1	0.545454545454545	0	0	0	0.666666666666667	0	1	0.75	0	0	0.166666666666667	0	0.6	0.4	1	0.666666666666667	0	0.666666666666667	0.625	1	0	1	0.75	0	0	0.6	0.666666666666667	0.722222222222222	1	0.25	1	0	1	1	0.8
0.8	0	0	0	0	0.2	0.555555555555556	0.75	0	0	0	0.222222222222222	0.857142857142857	0.916666666666667	0	0.666666666666667	0.5	0	1	0.666666666666667	0	0	0	0.571428571428571	0.4	0	1	0.666666666666667	1	0	0	0	0.25	0.727272727272727	0.166666666666667	1	0	0.571428571428571	1	1	0.555555555555556	0.5	0.5	0	1	1	0	1	0.428571428571429	0.25
0.666666666666667	0	0	0	0	0	0.125	0	0.2	0	0	0	0	0	0	0	0.333333333333333	0	0	0	0	0.5	0	0	0	0	0.5	0	0.666666666666667	0	0	0	0	0	0	0	0	0	0	0	1	0	0	0	0	0	0	0	0	0
0.5	0.25	0.2	0	0	0	0.5	0.2	0.2	0	0.24	0.4	0	0.571428571428571	0.424242424242424	0.333333333333333	0.473684210526316	0	0	0.333333333333333	0.25	0.8	0.333333333333333	0	0.333333333333333	0	0.5	1	0.8125	0.166666666666667	0	0.692307692307692	0.4	0.578947368421053	0	1	0.555555555555556	0	0.5	0	0.475	0.8	0	0.277777777777778	0.421052631578947	0.2	0.142857142857143	0	0.631578947368421	0
0	0.2	0	0.833333333333333	0	0	0.428571428571429	1	0.666666666666667	0	1	1	0.5	0.8	0.866666666666667	0.121951219512195	0.666666666666667	0.666666666666667	0.333333333333333	0.444444444444444	1	0.833333333333333	0.777777777777778	0.4	0.277777777777778	0.666666666666667	0.928571428571429	0.925925925925926	0.727272727272727	0.238095238095238	1	0	0.181818181818182	0	0.727272727272727	0.2	0.684210526315789	1	0.111111111111111	0.555555555555556	1	0.5	1	0.714285714285714	0.916666666666667	0.8	1	0	0.833333333333333	1
1	0.285714285714286	0	0	0.214285714285714	0.333333333333333	0.666666666666667	0.75	0.5	0.4	0.5	0	1	1	0.818181818181818	0.75	0	0.5	1	0.666666666666667	1	1	0.333333333333333	0.25	0	0.8	0.0833333333333333	0.8	0.833333333333333	1	1	0	0.0588235294117647	0.545454545454545	0.153846153846154	1	0	1	0.7	1	0.6	0	1	1	1	0	1	0.666666666666667	0.642857142857143	1
1	0	1	0.666666666666667	0.333333333333333	0	0.8	0.785714285714286	0	0	1	0.2	0.5	0.7	1	0.571428571428571	0.916666666666667	0	0	0	0.428571428571429	0.9	0.75	0.153846153846154	0	0.5	0	0.956521739130435	0	1	1	0	1	0	0	0.666666666666667	0	0.5	1	1	0.8	0	0.363636363636364	0.857142857142857	1	1	0.88	1	0.8	1
1	0	0.714285714285714	0.571428571428571	1	0	1	0.333333333333333	0	0	0	1	0.666666666666667	1	0	0	0.8	0	0	1	0	0	0.846153846153846	0	1	0	0	0.5	0.727272727272727	0.857142857142857	1	0	0	1	0.444444444444444	0	0	0	1	0.75	1	1	1	1	0	0.5	0.333333333333333	1	0	0
1	0	1	1	0	0	1	0	0.625	0.25	0.75	1	0.7	0.571428571428571	0	1	0	0	1	1	0.5	0	0	0	0.571428571428571	0.666666666666667	0.454545454545455	1	0.625	0.909090909090909	0	0	0.666666666666667	1	1	0.666666666666667	0.666666666666667	0	0	1	1	0	1	1	0.5	0	0	0.727272727272727	0.666666666666667	1
0.333333333333333	0	0	0.8	0.25	0	1	0	0	0	0	0	0.2	0.875	0.7	0.166666666666667	0	0	1	1	0.333333333333333	1	0	0	0	0	0.5	0	0	1	0.666666666666667	0	0.5	0	1	0	0	0.666666666666667	0	0	0	0	1	0.571428571428571	0	0.818181818181818	1	1	0.5	1
1	0	1	0.833333333333333	0	1	0.75	0.846153846153846	0	0	0.6	0	1	0	1	0	0.75	0.166666666666667	1	0	0	1	0.833333333333333	0.857142857142857	0.333333333333333	0.75	0	0	0	1	1	0	0.8	0.5	0	0	1	0.333333333333333	0	0	1	0	0.8	0.8	0	1	1	0.9	0.5	1
1	0.666666666666667	0.714285714285714	0.533333333333333	0	0	0.72	0.5	0.826086956521739	0.538461538461538	0.8	1	0.75	0.642857142857143	0.6	0.666666666666667	0.666666666666667	0	1	0	0	0.714285714285714	0.5	0.714285714285714	0.454545454545455	0.75	0.866666666666667	0.625	0.714285714285714	0.75	1	0.714285714285714	0	0.75	0.55	0	1	0	0.666666666666667	0	0.777777777777778	0.4	1	0.333333333333333	0.8	1	1	0.153846153846154	0.75	0.888888888888889
1	0	0	0.153846153846154	0	0	1	0	0.142857142857143	1	0	0	0	1	0	0	0	0	1	0	0	1	0	0.5	0.263157894736842	1	0	0	0.666666666666667	1	0	0	0	1	0.533333333333333	0	0	0	0	1	0.2	0	1	0	1	0	0	1	0	0.714285714285714
0	0	1	0	0	0.666666666666667	0.5	0.933333333333333	0	0	0	1	1	0.666666666666667	1	1	0	0	0.210526315789474	1	0.142857142857143	0.5	0	0.333333333333333	1	0	1	1	0.0909090909090909	0.714285714285714	0.333333333333333	1	0	1	0	0	0	0	1	1	0.857142857142857	0	0.4	0.5	0.333333333333333	0.857142857142857	0	0.5	1	0.8
0.333333333333333	0	0	0.75	1	0	0	0.4	0	0	0	0	0.583333333333333	0.8	1	1	0	0.4	0.266666666666667	1	1	0	0	0	0	1	1	0.333333333333333	0	0	0.5	0	0.8	1	0	1	0	1	0.666666666666667	0.826086956521739	0.75	0	0	0	0	1	0	1	1	0
0	0	0	1	0	0.2	0	1	0.818181818181818	0	0	1	0	1	0.45	0.25	0.5	0	1	0	0	0	1	1	1	0	0	0.2	0.615384615384615	1	0	0.25	0	1	0.666666666666667	0	0.428571428571429	0	0.571428571428571	1	0.941176470588235	1	1	0.666666666666667	1	0.666666666666667	0	1	1	1
0.875	0	0	0.6	0	0.142857142857143	0.25	0	1	0	0.8	1	0.666666666666667	1	0.333333333333333	1	0	0.5	0	1	0	0	0	0	0	0.75	1	0.636363636363636	0	0	0	0	0	1	0	0.5	0	0	0.666666666666667	0	0.714285714285714	0	0.5	0	1	1	0	1	0	0
0.5	0	0	0	0	0	1	1	0	0	0	0	0	0	1	1	0	0	0	1	1	0	0	0	0	0	0	0.714285714285714	0	0	0	0	0.5	0	1	0	1	0	0.75	0.4	1	0	0.285714285714286	0	0	0.5	0	0	0	0
0.888888888888889	0	0	1	0	1	1	0	0.5	0	0	1	1	1	0.928571428571429	0.666666666666667	0	1	0	0	0.5	0	0	1	0	0	1	1	0.5	1	0	0	0	0	0	0	0	0	1	0	1	0	1	0	0	0	1	1	1	0
1	0	1	0	0	0	1	0.333333333333333	0.5	0	0	0.636363636363636	0	0	1	0.833333333333333	0	0	0	0.5	0	0	0	0	0	0	0	0.5	0.166666666666667	0.75	1	0	0	0.5	0	0	0	1	0.714285714285714	0	0	0	1	1	0	0.833333333333333	0	1	1	1
1	0	1	0.8	0	0.2	0	0.333333333333333	0	0	0	0.769230769230769	0	0.8	1	0.75	0	0	1	0	0	0.285714285714286	0.2	0	1	1	0	0.8	0.333333333333333	0.555555555555556	0	0	0	0	0.333333333333333	1	0	1	0	0.888888888888889	0	0	0	1	0.727272727272727	1	0.833333333333333	0	0.666666666666667	0.5
0	0.285714285714286	0	1	0	0.25	0.5	0.5	0	0	1	0.4	1	1	0.2	1	0.666666666666667	0	0.5	0	0	0	1	0	0	0.222222222222222	0.4	1	1	0.916666666666667	1	0	1	1	0	0	0	0	1	0	0	0.5	0.769230769230769	0	1	1	0	1	1	0.8
1	0	0.75	0.8	0.5	0	0.666666666666667	0.777777777777778	0.384615384615385	0.714285714285714	0	1	0.857142857142857	0	0.8	1	1	0	0.833333333333333	1	0.6	0.875	1	0	1	1	0	0	0.35	0	1	0	1	0	0	1	0	1	0.5	1	1	0.571428571428571	0.333333333333333	0.833333333333333	1	1	0.5	1	1	0.25
0.333333333333333	0	0.75	0	0	0	0	0.333333333333333	0.5	0	0	0.5	1	0.7	1	1	0.363636363636364	0	0.428571428571429	0	0	1	0.875	0	1	0.75	0.5	0	0	1	0	0	0	0.888888888888889	0.666666666666667	0.666666666666667	0	1	0.5	1	1	0	0.285714285714286	0.194444444444444	0	0.666666666666667	0	0.7	0	1
0.5	1	0.75	1	0	1	0.833333333333333	0.833333333333333	0	0.2	1	1	0.842105263157895	0.375	0.8	0.666666666666667	0.333333333333333	0	1	0.857142857142857	1	0.666666666666667	0.733333333333333	1	1	0	0.571428571428571	0.714285714285714	0.25	1	0	1	0	1	0.666666666666667	0.571428571428571	0.333333333333333	1	0.818181818181818	0.714285714285714	1	1	0	1	1	1	0.8	0.8	1	1
0	1	1	0.666666666666667	1	1	1	0.833333333333333	0	1	0.777777777777778	0.416666666666667	0.5	0.733333333333333	1	1	0.375	0.5	0.5	0.105263157894737	1	1	1	0	0.6	0.857142857142857	0.5	1	0.142857142857143	0.75	0.333333333333333	0	0	1	0.555555555555556	0.125	0	0	0.75	0.8	0.846153846153846	0.333333333333333	0.777777777777778	0.375	0	0	0	1	0.777777777777778	0.333333333333333
0	1	0.222222222222222	0.666666666666667	0	0.5	0.714285714285714	1	0	0	0	1	0.333333333333333	0.545454545454545	0.3	1	0.5	0	0.666666666666667	1	0	0	0.5	0.5	0.923076923076923	0	0	1	0	1	0	0.6	1	1	0.333333333333333	0	0	0.6	0	1	1	1	0.666666666666667	0.8	0.857142857142857	1	0.666666666666667	0.571428571428571	0.5	1
0	0	0	0	0	0	0	0.625	1	0	0	0.777777777777778	1	1	0.5	0	0	1	0	0	0	0	0.5	0	0.25	0	0	0.4	0.5	0.6875	0.333333333333333	0	0	0.833333333333333	0	0.166666666666667	0	0	1	0.857142857142857	0.5	1	1	0	0	0	0.75	0	0.666666666666667	0
1	1	0	0	0	0	0	0	0	0	0	1	0.75	1	0.5	0.8	0.5	0	0	0	1	0	0	0	1	0	0.8	1	0.666666666666667	0	1	0	0	1	0	0	0	0	1	0	1	1	0.5	1	0.571428571428571	1	0	0.571428571428571	0.75	0
0	0	0	0	0	0	1	1	0	1	1	1	0	0	0.727272727272727	1	0	0	0	0	0	0	0	0.333333333333333	0	0	0	0.5	0	1	0	0	0	1	0	0	1	0	0	0	0.9	0	0.5	1	0.714285714285714	1	1	1	0	0
0	1	1	1	0.75	0	0.952380952380952	1	0.75	0.0833333333333333	1	1	1	0	0.375	0.625	1	1	0	0.666666666666667	1	1	0.5	0.833333333333333	0.416666666666667	0	1	1	0.888888888888889	1	1	0.666666666666667	0	1	0.590909090909091	0.8	0	0	0.857142857142857	0.75	1	0	0.5	0.941176470588235	1	0	0	1	0.6	1
0	1	1	0	1	1	1	0.888888888888889	0.1875	0.25	1	0.529411764705882	0.7	0.409090909090909	0.9375	1	0.5	1	0.8	0.5	1	0.818181818181818	1	0	1	0.909090909090909	0.75	1	1	0	0	0.75	0.625	1	0.944444444444444	1	0.857142857142857	0.666666666666667	0.6	1	1	1	0.833333333333333	1	0	0.857142857142857	0	1	1	0.888888888888889
0.705882352941177	0.166666666666667	1	0.5	0.294117647058824	0.6	0.903225806451613	0.75	0.0789473684210526	0	0.923076923076923	0.833333333333333	0.875	0.714285714285714	0.894736842105263	0.888888888888889	0.470588235294118	0.3	0.285714285714286	1	0.5	0.625	1	0	0.75	0.8	0	0.75	0.5	0.857142857142857	1	0.8	0	0.5	0.64	0	0	1	0.785714285714286	0	0.8	0.363636363636364	1	0.636363636363636	0.9375	0.714285714285714	0	0.8125	1	0.75
0.916666666666667	0	0.777777777777778	1	0.3	0.555555555555556	0.333333333333333	0.545454545454545	0.333333333333333	0.44	0.555555555555556	0.714285714285714	1	0.545454545454545	0.5	0.9	0.857142857142857	0.888888888888889	0.7	1	0	0.75	0.846153846153846	1	0.571428571428571	1	0.583333333333333	1	0.681818181818182	0.722222222222222	0.785714285714286	0.444444444444444	0.5	0.952380952380952	0.745762711864407	0	1	1	0.6	0.714285714285714	1	0.777777777777778	0.857142857142857	0.75	0.8	0.875	1	0.8	1	0.6
0.5	0.333333333333333	1	1	0.131578947368421	0.5	1	0.6	0.75	1	0.6	0	1	1	0.6	1	0.625	0.6875	0.5	0	0.571428571428571	1	0.75	0.6	0.8	0.666666666666667	0.928571428571429	0.92	0	0.769230769230769	1	0.333333333333333	0.6	0.214285714285714	0.823529411764706	0.416666666666667	0.666666666666667	0.909090909090909	1	1	1	0.615384615384615	0.947368421052632	1	0.8125	0.75	0.833333333333333	1	0.833333333333333	1
1	1	0	0	1	1	1	0.9	0	1	0.555555555555556	0	1	0.888888888888889	0.625	0.178571428571429	1	0.571428571428571	0.833333333333333	0	0	0.428571428571429	0.909090909090909	0.857142857142857	1	0.444444444444444	0.666666666666667	0	0.25	1	1	1	1	1	1	0.818181818181818	0	0	1	1	0	1	0.833333333333333	0.875	0	1	0	1	1	1
1	0.833333333333333	0.75	1	1	0.541666666666667	0.6	0.923076923076923	0	1	1	0.764705882352941	0.75	1	0	0.625	0.923076923076923	0	1	0	0.727272727272727	1	0.636363636363636	0.777777777777778	1	0.8	1	0	0.533333333333333	0.411764705882353	0.75	0.666666666666667	0.272727272727273	0.8	0.733333333333333	1	0	1	0.666666666666667	1	1	0.916666666666667	1	0.967741935483871	0.5	0	1	0.894736842105263	0.8	1
0.833333333333333	0.777777777777778	1	1	0.8	1	1	0.416666666666667	0.888888888888889	1	0.5	1	1	0	1	0.909090909090909	1	1	0	1	0	0.571428571428571	0.9	0	0.733333333333333	0	1	0.947368421052632	1	1	0	0	1	0.666666666666667	1	0	0.714285714285714	1	1	1	0.8	1	0.5	1	1	1	1	0.8	1	0.5
0.9	0.142857142857143	1	1	0.1	0.333333333333333	1	0.6	0	0	0.428571428571429	0.333333333333333	0.666666666666667	0.5	0.217391304347826	1	0.25	0	0	1	1	0.833333333333333	1	0.272727272727273	0.6	1	0	0.714285714285714	0	0.6	0.666666666666667	0	0.388888888888889	1	0.125	0	0	0	1	1	1	0.666666666666667	1	0	0	1	1	1	0.833333333333333	0.869565217391304
1	0	0.6	1	0	0	1	1	0.571428571428571	0	0.5	0.75	0.833333333333333	0.666666666666667	1	0.666666666666667	0	0.285714285714286	0.2	0.666666666666667	0	1	0	0	1	1	0.8	1	0.785714285714286	0.615384615384615	0	0.5	0	0.5	0	0	0	0	0	0	1	0.833333333333333	0.75	0.555555555555556	0.75	0.8	0.5	0.833333333333333	0.636363636363636	0
0.571428571428571	0.666666666666667	0.769230769230769	0	0.125	0.454545454545455	0.333333333333333	1	0	0.666666666666667	0.5	1	1	1	0	1	0	0.388888888888889	0.9	0	1	0.555555555555556	0.375	0.6	0.8	0.571428571428571	0.8	0.526315789473684	0.428571428571429	0.2	0.6	0	0.363636363636364	0.5	0.444444444444444	1	0.8	1	0.5	0.75	0.888888888888889	1	0.5	0.909090909090909	1	1	0.333333333333333	0.857142857142857	0.75	0
1	0.5	0.857142857142857	1	0.333333333333333	0	1	1	0	0	0.888888888888889	0.777777777777778	0.8	1	0.653846153846154	0.818181818181818	0	0.8	0.888888888888889	0.333333333333333	0	0.5	0.6875	0	0.818181818181818	0.444444444444444	0.8125	0.818181818181818	0.214285714285714	0.666666666666667	0	0.7	0.785714285714286	1	0.333333333333333	0.6	0	1	1	1	0	1	1	1	1	1	1	1	0.25	1
1	0	1	0.727272727272727	0.1	0	0.666666666666667	0	0.428571428571429	0.571428571428571	1	0.692307692307692	1	1	0.958333333333333	1	0	0	0	1	1	0.5	0.8125	0.6	0	1	0.875	0.96	0	1	1	0	0	0.866666666666667	0.611111111111111	0	0.5	1	1	0	1	1	0	0.785714285714286	0	0.666666666666667	0	0.916666666666667	1	0.5
1	1	1	0.75	1	0.384615384615385	1	0.375	0.4	0	0.842105263157895	0.777777777777778	0	0	0.3	1	0	0	1	1	0	0	0	0.2	0.666666666666667	1	0.545454545454545	0.5	0	1	0.833333333333333	0	0	0	0.4	0.25	0	0.666666666666667	1	0.666666666666667	0.142857142857143	0.666666666666667	0.9	0.722222222222222	0.375	0.75	1	0.6	1	1
0	0	1	0	0	0	1	0.25	1	0	1	0.4	0	0.285714285714286	0	0.666666666666667	0	0.571428571428571	0	1	0.428571428571429	0.285714285714286	0	0.333333333333333	0.25	0	0	0	0.222222222222222	0	0	0	0.333333333333333	0	0	0	0	0	0	1	0	0	0	0	0	0	0	1	0	1
0	0	1	0	0.6	0	0.5	0	0	0.285714285714286	0	0.4	0.833333333333333	0	0.25	0	0.666666666666667	0.571428571428571	0.714285714285714	0	0	1	0	0.285714285714286	1	0.333333333333333	0	0	0	1	1	0	0	0	0	0	0	0	0	0.5	0	0	0	0.714285714285714	0	0	0	0.25	0	1
0	0.4	0.5	0	0	0	0	0.2	0.5	1	0	0	1	0	0.4	0	0.5	0	1	0	0	0.8	0	0.666666666666667	1	0	1	0	0.125	1	0	0	0	0	0.166666666666667	0	0	0	0.428571428571429	0.5	0.428571428571429	0	0.833333333333333	0	0.888888888888889	0	1	0	0	0
0	1	0	0	0.555555555555556	0	0.916666666666667	0.666666666666667	1	0	0	0.6	1	1	1	1	0.333333333333333	0.444444444444444	0.666666666666667	0	0.3	0	1	0.466666666666667	0.111111111111111	0	1	1	0	0	0	0.454545454545455	0.2	0.818181818181818	0.333333333333333	0	0	0	0	0.333333333333333	0	1	0	0	0	0	0	0.5	0	0.833333333333333
0.6	0	0	0.941176470588235	0	0.125	0	0.666666666666667	0.5	0.25	1	1	1	1	0.75	0.8	0	0.5	0	0	0.5	1	0.571428571428571	0.125	0.714285714285714	0.142857142857143	0.5	0.571428571428571	0.333333333333333	0.727272727272727	0.666666666666667	0	0.5	0.333333333333333	0.6	0	0	0.9	0	0	1	1	0.333333333333333	0.333333333333333	0	0	0	1	0.6	0.533333333333333
1	1	1	0.272727272727273	0.578947368421053	0.666666666666667	0.9375	0.5	0	0.727272727272727	0.739130434782609	1	0.75	0.857142857142857	0.769230769230769	0.714285714285714	0.185185185185185	0.833333333333333	1	0	1	0.823529411764706	1	1	0.769230769230769	1	0.8	1	0.866666666666667	1	1	1	0.928571428571429	0.666666666666667	0.333333333333333	0.595744680851064	0	0	1	1	1	1	0.8	0.8	1	0.961538461538462	0.25	0.888888888888889	1	0.941176470588235
0	0	1	1	0.5	1	1	0.6	1	1	0	1	1	1	0.230769230769231	0.8	1	1	0.8	1	0	0.769230769230769	1	0	1	0.4	0.666666666666667	1	0.4	0.777777777777778	1	1	0.272727272727273	1	0.714285714285714	1	0	0.8	1	0.666666666666667	0.5	0.8	0.8	1	0	1	0	0	1	1
1	0	1	0.833333333333333	0	1	0.666666666666667	0.333333333333333	1	1	0	1	1	1	1	0.25	0	0	0.5	1	0	1	0	1	1	0	1	1	0.875	0.9	0	0.333333333333333	1	0	0.8	0.363636363636364	0	0.857142857142857	0.857142857142857	0.333333333333333	0	1	0	1	0	0	1	1	0.75	1
1	0	0.333333333333333	1	0	0	0.75	1	0	0	0.714285714285714	0.8	0.4	1	0.666666666666667	1	0	0.5	1	1	0	0.166666666666667	0	0.5	0	1	1	0.8	0	0.666666666666667	0	0	1	0.333333333333333	0.333333333333333	0	0	0	1	1	0.666666666666667	0	0	0	1	0.666666666666667	0	0.8	0	0
0.5	0.5	0	0	1	1	1	0.833333333333333	0.777777777777778	0	1	0	0	0.909090909090909	0.666666666666667	1	0.666666666666667	1	0	0.916666666666667	0	0	0	1	1	1	0.611111111111111	1	0	1	0	0.0909090909090909	0	0.7	0.666666666666667	0	0	0	1	0	0.75	1	1	0	0	0	1	0	0	0.4
0	1	1	0.6	0.5	0	1	0.733333333333333	0	0.785714285714286	0.666666666666667	0.75	1	0.625	1	1	0.818181818181818	0.642857142857143	1	0	0	1	0.666666666666667	0.785714285714286	1	0	1	0	1	0.833333333333333	0	0	0	0.666666666666667	0.666666666666667	0.7	1	0	1	1	1	1	0.375	0.666666666666667	0	1	0	1	1	1
1	0	0	1	0.5	1	1	0.588235294117647	0.8	1	0.769230769230769	1	1	1	0.777777777777778	1	0.666666666666667	1	0.625	1	1	0.80952380952381	1	0.5	0.818181818181818	0	0.741935483870968	1	1	1	0	1	1	1	0.5	0.583333333333333	0	1	0.857142857142857	1	0.818181818181818	1	1	0.857142857142857	0	1	0.714285714285714	0.933333333333333	0.9	1
1	0	1	0.571428571428571	0	0.857142857142857	1	0.91304347826087	0	1	1	0.615384615384615	1	0.666666666666667	0.5	0.866666666666667	0	1	0.5	1	1	1	1	0.125	0	1	1	0.833333333333333	1	1	0	0	0	1	0.615384615384615	0.8	1	0	0.285714285714286	1	0.857142857142857	0.842105263157895	1	1	0	1	1	0.818181818181818	0.6	0
1	0	0.5	1	0	0.285714285714286	0	0.285714285714286	0.181818181818182	1	1	1	1	0	1	1	0.727272727272727	1	1	1	0	1	0.75	0.5	0.428571428571429	0	0	1	0.5	0	0	0	0.625	0	0.333333333333333	0	0	1	1	1	1	1	0.5	0	0.285714285714286	0	1	0.785714285714286	0.4	0.0740740740740741
1	0.8	0	0	0.5	1	0.857142857142857	0	0	0	0.6	0.8	0.666666666666667	0.75	0.571428571428571	1	1	0.6	0.769230769230769	1	0.714285714285714	0	0.5	1	0.0384615384615385	1	0.777777777777778	1	0	0.666666666666667	0.555555555555556	1	0.666666666666667	1	0.875	1	0.928571428571429	0	1	1	0.833333333333333	1	0.916666666666667	0.6	0.75	0.666666666666667	0	1	1	0
1	1	0.545454545454545	1	0	1	0.75	0.941176470588235	1	0.583333333333333	0.888888888888889	1	0.866666666666667	0.666666666666667	0.666666666666667	1	0.19047619047619	0.428571428571429	0.5625	1	0.75	0.833333333333333	0.777777777777778	0.866666666666667	0.666666666666667	1	0.7	0.769230769230769	0.777777777777778	0.409090909090909	1	1	0.5	1	0.62962962962963	0.6	0	0	1	0.571428571428571	0.625	0.75	1	0.555555555555556	1	0.857142857142857	0.923076923076923	0.833333333333333	1	0.928571428571429
0.5	0.45	0.631578947368421	0.904761904761905	1	0	0.714285714285714	1	0.5	0.5	1	1	0	1	0.666666666666667	0.666666666666667	0.116279069767442	0.5	1	0.75	0.5	1	1	1	0.769230769230769	0	0.8	1	0.8	1	1	0	0.75	0.714285714285714	0.578947368421053	0.615384615384615	0	0	1	0	0.6	0	1	0.866666666666667	0.5	0.3	1	0.833333333333333	0.375	0.888888888888889
0.75	0	0	0	0.5	0.8	1	0.615384615384615	0.5	0	1	0	1	0	0.714285714285714	0.75	1	0	0	1	0	1	0.666666666666667	0.2	0.2	0.642857142857143	0	1	0	1	1	0.75	0.25	0.666666666666667	0.666666666666667	0	0	0.3	1	0	1	0	0.5	0	0.8	1	0	1	1	0.4
1	0	1	0.181818181818182	1	1	0.4	0	0.3	1	1	1	0.666666666666667	1	0.294117647058824	1	0.736842105263158	0	0.6	0	1	0	1	0.565217391304348	1	1	0.666666666666667	1	0.833333333333333	1	0	0.909090909090909	1	0.428571428571429	0.333333333333333	0.625	1	0	0.444444444444444	1	0	1	0.4	0.666666666666667	1	1	0.5	0.909090909090909	0.666666666666667	0.777777777777778
0.85	0.5	1	0	0.6	0.75	0.0833333333333333	1	0	0.857142857142857	0	0	0.625	0.5625	0.894736842105263	1	0.454545454545455	0	0.75	0	0	0.142857142857143	0.714285714285714	0.48	0.037037037037037	1	0.192307692307692	0.416666666666667	0.208333333333333	0.75	0.6	0.2	0.714285714285714	0.785714285714286	0.15	0.5	0	0	1	0	0.333333333333333	0.75	0.933333333333333	0.875	0.727272727272727	0.666666666666667	0.5	0.642857142857143	0.916666666666667	0.875
1	1	1	0.147058823529412	0	0.25	0.705882352941177	0.75	0.785714285714286	0.75	0.0555555555555556	1	0.3	1	0.8	0.666666666666667	0	0	0.833333333333333	0.857142857142857	0.714285714285714	0.75	0.764705882352941	0.25	0.114285714285714	0.5	0.666666666666667	1	0.333333333333333	0.8	0.0810810810810811	0.333333333333333	1	1	0.923076923076923	0.933333333333333	0.666666666666667	0.857142857142857	0.241379310344828	1	0.8	1	1	0	0.888888888888889	1	1	0.972222222222222	1	0.818181818181818
0.833333333333333	1	1	1	1	1	1	0.7	0.875	0.2	0.857142857142857	0.875	0.625	1	0.785714285714286	0.666666666666667	1	1	1	0.333333333333333	0.666666666666667	0.6	1	0.428571428571429	0.3	0.666666666666667	0.928571428571429	1	0.75	0	1	0.571428571428571	1	0.25	0.428571428571429	0.928571428571429	1	0.8	0	1	1	0.0588235294117647	1	1	1	0.875	1	0.6	1	0.785714285714286
1	0	0.875	0.4	0.75	0	1	0.533333333333333	0.333333333333333	0	0.75	0	0.85	1	0.36734693877551	0.8	0.9	0.5	0.555555555555556	1	1	0.5	0	0.814814814814815	1	1	0.888888888888889	0.9	0.833333333333333	1	1	0.5	0	1	0.695652173913043	0.681818181818182	0.833333333333333	0	0.818181818181818	0	1	0	0.916666666666667	0.8	0.555555555555556	1	0	1	0.4	0.833333333333333
0	0	0	0	0	0	0	1	0	0	1	0.333333333333333	1	0	0.8	0.642857142857143	0	0	0.428571428571429	0.5	0	0.6	0	0	1	0	0.333333333333333	0	0.5	0.333333333333333	1	0	0.615384615384615	0	0.761904761904762	0	0.375	1	0.833333333333333	0	0.5	0	0	0	0.833333333333333	0	0	0.5	0	0.6
0	0	0	0	0	0	0	0.7	0	0	0	0.75	0	0	0	0	0	0	0	0.181818181818182	0	0	0	0.142857142857143	0.8	0	0	0	0.666666666666667	0	0	0.333333333333333	0	0	0.842105263157895	0	0.2	0	0	0	1	0	0	0	1	0	0.4	0.5	0	0
0	0	0	0	0	0	0.666666666666667	0	0.6	0.5	1	0	0	0	0	0.294117647058824	0.5	0.5	0.5	0.25	0	0	0.266666666666667	0.777777777777778	0	0	0.5	0.5	0	0.571428571428571	1	0	0	0	0	0	0	0	1	1	0.8	0	1	0	0	0	0	1	0.771428571428571	0
0	0	0	0.5	0	0	0.5	0	0	0.5	0.833333333333333	0	0.75	0.333333333333333	0.666666666666667	0	0	1	0	0	0	0.666666666666667	0	0	0.333333333333333	0	0	0	0	0	0	0	0	0	0	1	0	0.857142857142857	0.571428571428571	1	0.636363636363636	0	0.333333333333333	0.5	0	0	0.333333333333333	1	1	0.875
0	0	0	0.166666666666667	0	0	0	0.5	0	0	0.666666666666667	0	0	0	0.636363636363636	0	0	0	0	0	0	0	0	0.2	0	0	0.166666666666667	0	0	0	0	0	0.5	0.444444444444444	0.5	1	1	0.875	0	1	0.142857142857143	0	1	0.2	0	0	0	0	0	1
0.2	0	0.9	0.5	0	0	0.333333333333333	0	0	0.625	0.636363636363636	0.714285714285714	0.5	0	0	0.8	0.545454545454545	0	0	0.6	0.285714285714286	0	0.5	0.1	1	0	0.333333333333333	0	0.222222222222222	0.333333333333333	0	0.6	0.333333333333333	1	0.5	0.333333333333333	0	1	1	1	0.75	0.8	0	0	0.5	0	0	0.5	0.875	0
1	1	0	1	0.833333333333333	0.833333333333333	0.5	0.833333333333333	0.571428571428571	0	0.333333333333333	0.916666666666667	1	0.916666666666667	0	1	0	0	1	1	1	1	0	1	0.909090909090909	1	0.5	0.8	0	1	0	0.333333333333333	1	1	0.5	0.333333333333333	0	1	1	0.5	0.846153846153846	1	0	0.769230769230769	1	0	0.75	1	0.214285714285714	0.7
0	0	0.5	0	0	0	0	0	0	1	0	0.333333333333333	0.5	0	0.2	0.2	0	0	0.6	0	0	0	0.727272727272727	0.666666666666667	1	0	0	0.5	0.2	0.25	0	0	0	1	0.857142857142857	0.333333333333333	0	0	0.833333333333333	0	0.6	1	0	0	0	0	0	0	0.333333333333333	0.25
0	1	1	1	0.714285714285714	1	0.8	0.523809523809524	0.2	0.764705882352941	0.866666666666667	1	0.75	0.454545454545455	0.933333333333333	0.75	0.5	0.857142857142857	1	1	0	0	1	0.428571428571429	0.555555555555556	0.571428571428571	0.714285714285714	1	0.8	1	0	0.444444444444444	1	0.571428571428571	0.8	1	0.833333333333333	0.8	0.75	1	1	0	0	0.727272727272727	0.8	1	0	1	1	0.2
0.833333333333333	0	0.9375	1	0	0.615384615384615	1	1	0.846153846153846	0.6	0.5	1	0.909090909090909	0.8	1	0.888888888888889	0.421052631578947	0.666666666666667	0	0.857142857142857	0	0.666666666666667	0.833333333333333	0.5	0	1	0.857142857142857	0.590909090909091	0.375	0.875	0.666666666666667	0.5	0	0	0.5	0.75	1	0	0	0.4	0.818181818181818	0.333333333333333	0.75	0.304347826086957	0	0.5	1	0.666666666666667	0.5	0.25
0.833333333333333	0.625	0.666666666666667	1	0.333333333333333	0.2	0.21875	0.714285714285714	0	0	0.666666666666667	0	1	0	0.666666666666667	0.944444444444444	0	0.545454545454545	0.227272727272727	1	1	1	1	0.75	0	1	0.227272727272727	0.916666666666667	0	0.866666666666667	0	0	1	1	0.315789473684211	0.75	1	0.333333333333333	1	0.666666666666667	1	0.923076923076923	0	0.7	0.9375	1	0.75	0.75	0.5	1
0.75	0	1	0.75	0	0	1	0.875	0	0	0.642857142857143	1	0	0	0.5	1	0	0	0.666666666666667	0	0	1	1	0	0	1	0.833333333333333	1	0	1	1	0	0.4	0.8	0	0.5	0	0.333333333333333	0	1	0	0	1	1	0	0.5	1	1	1	0.7
1	0.285714285714286	0.5	0.833333333333333	0.111111111111111	0.2	1	1	0.0909090909090909	0	0.875	1	0.84	1	0.636363636363636	0.857142857142857	0	0	1	1	1	1	0.666666666666667	0.125	0.428571428571429	0.75	0.384615384615385	0	0.666666666666667	1	0	0.5	0.157894736842105	0.8	0.555555555555556	0.666666666666667	0	0.666666666666667	1	0.4	1	0.666666666666667	0.857142857142857	0.571428571428571	0	0	0.75	1	0.8	0.571428571428571
1	0	0	1	0	0	0.818181818181818	1	0	0	1	0	1	1	0	1	0	0.842105263157895	0	1	1	0.272727272727273	0.5	0.25	0.428571428571429	0	0.875	0	0	1	0	0.2	0	0.75	0.75	1	0.666666666666667	1	1	0.857142857142857	1	0	0.5	0.6	0	0.888888888888889	0	0.823529411764706	0.875	0.6
1	0.928571428571429	0.888888888888889	0.1125	1	0	0	0	0.333333333333333	0.2	1	1	0.941176470588235	0.875	0.75	0.454545454545455	0.541666666666667	0.25	0	1	1	0.857142857142857	1	1	0.6	1	0.857142857142857	0.277777777777778	0.787878787878788	1	0	0.4	0.555555555555556	0	0.428571428571429	0	0.333333333333333	0	1	1	0.2	1	1	0.818181818181818	1	1	0.666666666666667	1	1	1
0	0	1	0.916666666666667	1	1	0.909090909090909	0.692307692307692	0	0.571428571428571	0.866666666666667	0.9	0.769230769230769	1	0.666666666666667	0.636363636363636	0.5	0.833333333333333	0.555555555555556	1	0	1	1	0.9	0.666666666666667	0.75	1	1	0.444444444444444	0.857142857142857	0.666666666666667	0.909090909090909	1	0.8	0.633333333333333	0.875	1	0.666666666666667	0.666666666666667	1	1	1	0	0.25	0.9	1	0	1	0.65	0.333333333333333
0.428571428571429	0	0	0.75	1	0	0.272727272727273	1	0.75	0	0	0	0	1	0.142857142857143	0.875	0.333333333333333	0	0.666666666666667	1	0	0	0	1	0.75	0.5	0.428571428571429	1	0.5	0.5	0.25	0.6	0.333333333333333	0.428571428571429	0	0	0.181818181818182	0	0	0.222222222222222	1	1	0	0.875	0.571428571428571	0.75	1	0.5	0	0.625
0	0	1	1	0	0.375	1	1	0.333333333333333	0	0.91304347826087	0.846153846153846	0.875	0.9375	0.65	0.947368421052632	0	0.8	0.75	1	0.285714285714286	0.542857142857143	0.7	0.777777777777778	1	0.4	0.666666666666667	0.91304347826087	0.5	0	0.25	0.666666666666667	0.333333333333333	0	0.137931034482759	0.142857142857143	0	1	1	0.8	0.909090909090909	1	0.909090909090909	1	0.166666666666667	1	0.666666666666667	0.666666666666667	1	0.666666666666667
0.55	0	0.4	0.909090909090909	1	0.333333333333333	0.833333333333333	0.9	0.25	0.714285714285714	0.333333333333333	1	1	1	0.428571428571429	1	0.833333333333333	0	0.375	1	0	0.833333333333333	1	0.5	0.102564102564103	0.571428571428571	0.333333333333333	0.5	0	1	0.454545454545455	1	0.5	1	0	1	0.0769230769230769	1	1	1	1	0	1	0.526315789473684	0	0.8	1	0.5	0	1
0	0.5	0.857142857142857	0.5	1	0	0.833333333333333	0.724137931034483	1	1	1	0.857142857142857	0.833333333333333	1	1	0.5	0.461538461538462	0.2	0.75	1	0.25	1	0.923076923076923	0.352941176470588	0.333333333333333	0.833333333333333	0.6	0.8	0.818181818181818	0.8	0.25	0	0.222222222222222	0.588235294117647	0.516129032258065	0.1	0.6	1	0.75	1	0.666666666666667	0.8	0.5	0.5	1	0.714285714285714	0.833333333333333	0.764705882352941	0.888888888888889	0.8
1	0.5	1	0.681818181818182	0.666666666666667	0.75	0.9	0.88	0.533333333333333	0.75	0.444444444444444	0.170731707317073	0.642857142857143	0.736842105263158	0.818181818181818	0.428571428571429	0.7	0.75	0.9	0.75	0.571428571428571	0.833333333333333	0.354838709677419	0.5	0.235294117647059	1	0.615384615384615	0.931034482758621	0.739130434782609	1	0.533333333333333	0.666666666666667	0.5	1	0.65	0.333333333333333	0	0	0.666666666666667	1	0.5	1	1	0.818181818181818	1	0.714285714285714	0.91304347826087	0.909090909090909	0.619047619047619	1
1	0	0	0	0.7	0.5	0	0.666666666666667	1	0	0.8	0.75	1	1	0.842105263157895	0.944444444444444	0.5	0.461538461538462	0	1	0.818181818181818	1	0.833333333333333	0.428571428571429	0.904761904761905	1	1	1	0.571428571428571	1	0.842105263157895	0.8	0	0	0.857142857142857	0.444444444444444	0	0	0.875	1	0.666666666666667	1	0.5	0.75	0.666666666666667	0.5	0	1	0.666666666666667	1
0	0	0.857142857142857	1	0	0	1	0.166666666666667	0	0	0	0	1	1	0.333333333333333	0.818181818181818	0.75	0.875	0	0.8	0	1	0	0.6	0	0	0	1	0.333333333333333	0.909090909090909	0.8	0	0	0.428571428571429	0	0.5	0	1	0	0.888888888888889	1	1	0.5	0.941176470588235	1	0	0	0.3125	0	0.6
0.75	0.142857142857143	0.473684210526316	0	0	0.25	0.625	0.875	0.588235294117647	0	1	1	0.5	1	0.416666666666667	0.857142857142857	0	1	0.833333333333333	0.333333333333333	0.75	0.571428571428571	0	0.384615384615385	0.666666666666667	0.428571428571429	0.625	0.833333333333333	0.411764705882353	0.863636363636364	0.714285714285714	0	0	1	0.285714285714286	0.416666666666667	0	0	1	0	0.454545454545455	0.571428571428571	0	0.666666666666667	0.944444444444444	0.666666666666667	1	1	0.75	1
1	0	0.416666666666667	0.411764705882353	0.666666666666667	0.12	0.230769230769231	0.6	0.571428571428571	0	0.166666666666667	0.166666666666667	0.125	0.636363636363636	0.2	0	0.142857142857143	0.666666666666667	0	0.909090909090909	0	0.266666666666667	1	0	0.206896551724138	0.4	0.555555555555556	0	0	0.6	0.8	0.916666666666667	0.625	0.523809523809524	0	0.4	0.2	0	0.4	0.285714285714286	0.0833333333333333	0	0.625	0.1875	0	0	0.6	0	0	0.35
0.866666666666667	0.8	0	1	0	1	0.722222222222222	0	0.357142857142857	0.25	1	0	0.5	0.777777777777778	0.666666666666667	0.785714285714286	0.884615384615385	0.733333333333333	0.428571428571429	0.4	1	1	0.833333333333333	0.230769230769231	0.40625	1	0.5	0.689655172413793	0.761904761904762	0.769230769230769	1	1	0.5	0.4	0.7	0.777777777777778	0.6	1	0.4	1	0.4	0	0.863636363636364	0.681818181818182	0.5	1	0.333333333333333	0.636363636363636	0.5	0.583333333333333
0.368421052631579	0.2	0	0.542857142857143	0.416666666666667	0.733333333333333	0.25	0.142857142857143	0.153846153846154	0.833333333333333	0	0	0.35	0.210526315789474	0	0	0	0.333333333333333	0.428571428571429	0.0625	0	0.8125	0.444444444444444	0	0.125	0.2	0.5	0.578947368421053	0.4	0.222222222222222	0.4	0	0.166666666666667	0.333333333333333	0.80952380952381	0.115384615384615	0	0	0.2	0.222222222222222	0.8	0.555555555555556	0.388888888888889	0.571428571428571	0.181818181818182	0	0.25	0	0.346153846153846	0.666666666666667
0.875	0.15	0	0.666666666666667	0	0.2	0.555555555555556	0.714285714285714	0.625	0.333333333333333	0.833333333333333	0.666666666666667	0	1	0.857142857142857	0.217391304347826	0.666666666666667	0.5	0.8	0.333333333333333	0	0.875	0.625	0.625	0.571428571428571	0.222222222222222	0.464285714285714	0.5	0.526315789473684	0.777777777777778	0.666666666666667	0.545454545454545	0.5625	0.666666666666667	0.166666666666667	0	0	0	0.666666666666667	0	0.875	0.636363636363636	0	0.333333333333333	0.5	0	0	0.8	0.5	0.916666666666667
0.428571428571429	0.433333333333333	1	0.970588235294118	0.191780821917808	0.565217391304348	0.244444444444444	0.25	0.567567567567568	0.315789473684211	0.5	0	0.869565217391304	1	0.947368421052632	0.875	0.666666666666667	1	0.846153846153846	0.818181818181818	1	0.909090909090909	0.9	0.0625	0.923076923076923	0.761904761904762	0.866666666666667	0.375	0.4	0.944444444444444	0.818181818181818	0.722222222222222	0.727272727272727	0.533333333333333	0.617647058823529	1	0	0.181818181818182	0.636363636363636	0.583333333333333	0.8125	1	0.5	0.765957446808511	1	0.869565217391304	1	0.9	1	0.695652173913043
1	0.368421052631579	0.222222222222222	1	0.6	0.448275862068966	0	1	1	0.19047619047619	0.666666666666667	0.818181818181818	0.833333333333333	0.933333333333333	0.966666666666667	0.857142857142857	0.9375	0.75	0.952380952380952	0.769230769230769	0	0	0.666666666666667	0.933333333333333	1	0.428571428571429	0.962962962962963	1	0.777777777777778	0.782608695652174	1	1	0.464285714285714	1	1	0.75	0.714285714285714	0.5	0.85	0.208333333333333	0.317073170731707	0.785714285714286	0	1	0.833333333333333	1	0.909090909090909	0	0.111111111111111	1
0.823529411764706	0	0.571428571428571	0.8	0.727272727272727	0.619047619047619	1	0.923076923076923	0.833333333333333	0.5	0.91304347826087	0.666666666666667	0.714285714285714	0.904761904761905	0.818181818181818	1	0.333333333333333	0.448275862068966	0	1	0.857142857142857	0	0.2	0.666666666666667	0.852941176470588	0.461538461538462	0.641025641025641	0.857142857142857	0.3125	0	0.264705882352941	0.5625	0.695652173913043	0.391304347826087	0.576923076923077	0.8	0.5	0	1	1	0.666666666666667	0.75	1	0.830188679245283	0	0.882352941176471	0.923076923076923	0.9	0	0.878787878787879
0.9	0.173913043478261	1	0.833333333333333	0.708333333333333	0.461538461538462	0	1	0.333333333333333	0.882352941176471	1	0	1	0.857142857142857	0	0.75	0.333333333333333	0.409090909090909	1	0.428571428571429	0.777777777777778	1	1	0.166666666666667	0.333333333333333	0.24	0.1875	0.6	0	0	0	0	0.125	0.857142857142857	0.238095238095238	0.333333333333333	0.277777777777778	0	1	1	0.769230769230769	0	0	0.692307692307692	0.384615384615385	0.263157894736842	0.5	0.588235294117647	1	1
1	0	1	0	0	0.866666666666667	0.75	0.625	0.3125	0.0714285714285714	0.909090909090909	1	0	0.944444444444444	0.769230769230769	0.9	0.5	1	0	0.833333333333333	0	1	0	0.647058823529412	1	1	0.722222222222222	0.882352941176471	0.8	1	0.25	0.75	0.5	1	0.461538461538462	1	0	1	1	1	0.333333333333333	1	1	1	1	0.666666666666667	0	1	1	1
0	0	0	0	0.6	0.5	0.5	0	0.4	0	0	1	1	0.777777777777778	0.5	0.777777777777778	1	0	0	0	0	0	0	0.5	0	0	0	0	0.666666666666667	0	0	1	0	0	0.5	0	0	0	1	0	0	0	0	0.714285714285714	1	1	0	1	0	1
0.666666666666667	1	0	0	0	0	0	0	0.5	0	0	0	0.333333333333333	0	0	0.714285714285714	0.5	1	0.8	0.333333333333333	0.846153846153846	0.333333333333333	0	0.75	1	0	0.428571428571429	0	0	0	0	0	0.5	1	0.666666666666667	0	0.166666666666667	0	0.333333333333333	0	0	0	0	0.777777777777778	0	0	0	0	0	0
1	0	0.6	0.0555555555555556	0.714285714285714	1	0	1	0	0	1	0	0	1	0.933333333333333	0	0.833333333333333	1	0.833333333333333	0	0	1	0.666666666666667	0	0.555555555555556	0.333333333333333	0.25	0.666666666666667	0	0.285714285714286	0.769230769230769	0.571428571428571	0.166666666666667	1	1	0	0	1	1	0.428571428571429	0	1	0	0	0	0.6	0.333333333333333	0.4	0	1
0.5	0	0.6	0	1	0	0.333333333333333	0.5	1	0.5	0.3125	0	0.8	0	1	0.875	0.833333333333333	1	0	0	0	1	0	0	0	0	0.714285714285714	0	0.333333333333333	0.833333333333333	0	0	1	0.444444444444444	0.666666666666667	0	0	0	0	0	0	0	0	0.666666666666667	1	1	0	1	0	0.2
1	0	0	1	0	0	0.666666666666667	1	0.517241379310345	0.2	0.875	0	0.714285714285714	0.8	0.545454545454545	1	0.611111111111111	0.555555555555556	0.8	1	0.5	1	0.875	0.0476190476190476	0	0	1	0.875	0.5	1	0.8	1	1	0.7	0.333333333333333	0.833333333333333	0.5	0.8	0.233333333333333	1	0.857142857142857	1	0	0.857142857142857	1	1	0	0.6	0.444444444444444	1
0.75	0.666666666666667	0.888888888888889	0.714285714285714	1	0.857142857142857	1	1	1	0.571428571428571	0.12	1	0	0	0.428571428571429	0.8	1	0.333333333333333	1	0.875	1	1	0	0.636363636363636	0	0	0.923076923076923	0	1	0.4	0	0	0.75	0.909090909090909	0.777777777777778	0.785714285714286	0.6	1	0.666666666666667	1	1	0.8	1	0.222222222222222	0.0666666666666667	0.9	1	0.6	0.846153846153846	1
1	1	0.5	0	0	0	0.666666666666667	1	0.4	0.714285714285714	1	0.5	1	1	0.7	0.5	0.5	0	1	1	0	0	0.5	0.5	1	0	0.714285714285714	0	0.740740740740741	1	1	0.8	0.5	0	0.5	0.666666666666667	1	0	0.916666666666667	0	1	1	1	1	0	1	0	0.833333333333333	1	1
0.857142857142857	1	0.5	1	0	0	1	1	0	1	0	0.5	0	1	0.733333333333333	0.666666666666667	0	0	0	1	1	0.25	0	0.2	1	0.875	0	1	0.6	1	0	1	0	0	0.454545454545455	0	0.666666666666667	0	1	0	0	0	0.666666666666667	1	1	0	0	0.8	0.733333333333333	1
1	0	0	1	0	0.153846153846154	1	1	0.363636363636364	0	1	0	0	0	0.6	0.75	0	0.611111111111111	1	0.230769230769231	0.5	0	1	0.5	1	1	0	1	0.19047619047619	1	1	0.222222222222222	0.692307692307692	0.7	0.125	1	0	0.666666666666667	1	0.75	0.611111111111111	1	0.375	0.833333333333333	0	1	0	0.666666666666667	0.75	0.75
0.666666666666667	0.0833333333333333	0	0.5	0	0	0.857142857142857	1	0	0	1	0	1	0	0.6	0.6	0	0	1	1	0.75	0.428571428571429	0	0.5	0.333333333333333	0.3	1	0	1	0	0	0.25	0.833333333333333	0	0.0909090909090909	0	0	0.5	0	1	1	0.5	0.5	0.5	0.857142857142857	0.1875	0	0	1	0
0.666666666666667	0	1	0.5	0.833333333333333	0	0.6	0.75	0.153846153846154	0	1	1	0	1	0.4	0.666666666666667	1	0	0	1	0	0.666666666666667	0.8	0.5	0.375	0	0.666666666666667	1	0.363636363636364	1	0	0	0	1	0	1	0	0.6	0	0	0.833333333333333	0	0.722222222222222	1	1	1	0	0.428571428571429	0	0
0	0	0	1	0	0	0.5	1	0	0	0.333333333333333	0.7	0.4	0	0.666666666666667	1	0	0	0.25	1	0.5	0.545454545454545	0	0.222222222222222	0	0.5	1	1	0.5	0.875	1	0	0	0.666666666666667	0.25	0	0	0	0	1	1	0	0	0.25	0	1	0	0.888888888888889	1	0.571428571428571
0	0	0	0	0	0	0.666666666666667	1	0	0	0	1	0.666666666666667	0.857142857142857	0	0.5	0.5	1	1	1	0	1	0.2	0	0.833333333333333	0.894736842105263	1	0	0	0.75	0	1	0	0.888888888888889	0.466666666666667	0.35	0	0.6	1	0	1	0	0.1875	1	0	1	0	1	1	0.714285714285714
1	0	1	0.545454545454545	0.375	0	0.363636363636364	1	0.153846153846154	0	0.8	0	0.375	1	0.666666666666667	1	0.142857142857143	0.909090909090909	0.538461538461538	0.882352941176471	0.846153846153846	1	1	0.5	1	0.625	0.6	1	0.285714285714286	0.5	0.5	1	0.4	1	0.666666666666667	0.818181818181818	0	0	1	0	0.9	0	1	0.833333333333333	1	1	0.857142857142857	0.666666666666667	0.8	0
0	0	0	0	1	0	1	0.133333333333333	0.285714285714286	0.818181818181818	0	1	0.833333333333333	0.333333333333333	0.933333333333333	0	0.111111111111111	1	0	1	0.181818181818182	0	0.714285714285714	0.705882352941177	0.85	0.25	0.4	1	1	1	1	0.888888888888889	1	1	0.523809523809524	0.6	1	1	1	0	0	0	0.833333333333333	0.5	0.714285714285714	0.5	0	0.75	0.714285714285714	0.545454545454545
0.8	0	0.833333333333333	0.714285714285714	1	0	0.714285714285714	1	0	0.0909090909090909	1	0	0.857142857142857	1	1	1	0.4	0	0	1	0	1	0	0	0.333333333333333	0.4	0.25	0	0.8	1	0	0.333333333333333	0.25	1	0.2	0	0	1	1	0.428571428571429	0.875	0.6	0	1	1	0.777777777777778	1	0.909090909090909	1	1
0	0	1	0	0.166666666666667	0.222222222222222	0	0.428571428571429	0	1	1	1	0.714285714285714	0.666666666666667	0.4	0	0	0	1	0.666666666666667	0	0.181818181818182	0.25	0.129032258064516	0.833333333333333	0	0.2	1	0	1	0	0	0	0.6	0.25	0.666666666666667	0	0.333333333333333	0.615384615384615	0	0.6	1	0.2	0.5	0.3	0.833333333333333	0	1	0.833333333333333	0.666666666666667
0	0	0	0	0.2	0	0	0.25	0	0	0	0.2	0	0	0	0	0	0	0	0.5	0	0	0	1	0.333333333333333	0	0	0	0	0.5	0	1	0.333333333333333	0	0.5	0	0	0	0	0	0.666666666666667	0	0	0.2	0	0.857142857142857	0	0	0	0
0	0	0	0	0	0	0	0	0	0	0	1	0	0.5	0.166666666666667	0.5	1	0	0.5	0	0	1	0	0	0.2	0.5	0.2	0	0.333333333333333	0.25	0	0.75	0.666666666666667	0.2	0.111111111111111	0	1	0	0	0	1	0	0.666666666666667	0	0.666666666666667	1	0.333333333333333	1	0.75	0
0	0	0	0	0	0	0.125	0	0	0	0	1	0	0	0	0.785714285714286	0	0.5	0	0	0	0	0	1	1	0	0.25	0	0	0	0	0	0	0.545454545454545	0	0	0	0	0	0	1	0	0.8	0	0.5	0.857142857142857	0	0.666666666666667	0.333333333333333	0
0	0	1	0	0	0	0.5	0	0	0	0	0.333333333333333	1	0	0	0.666666666666667	0	0	0	0	0	0.333333333333333	0	0	0	0	0	0.5	0.666666666666667	0.25	0	0	0.333333333333333	0.625	0	0.6	0	0	0	1	1	0	1	0.5	0	0	0	1	0	0
1	0	0.5	0	0	0.8	0	0	0.222222222222222	0	0	0	0	0	0.4	0.75	0.333333333333333	0	0	0	0	0	1	0	0	0	0	0.285714285714286	0	0	0	0	0	1	0.5	0	0.5	0	0	0	0	1	0	1	0	0.5	0	1	0.555555555555556	0
0.75	0	0	0	0	0	0	0.75	0	0.5	0	1	0	1	0	0	0	0	0	0	0	0	0.25	0	0	0	0.5	1	0	0.333333333333333	0	0	0	1	0.666666666666667	0	0	0	1	0	1	0	0.333333333333333	0	0	1	0	0.6	0.2	0
0.125	0	0.333333333333333	0	0.777777777777778	0.5	0	0.333333333333333	0	0	0.333333333333333	0	0.666666666666667	1	0	1	0.5	0	0	0	0	1	1	0.666666666666667	0.6	0	0	0	0	1	0	0	0.333333333333333	0.5	0.833333333333333	0.333333333333333	0.444444444444444	0.318181818181818	1	0	1	0	0.333333333333333	0.75	0	1	0	0	1	1
0	0	1	0	0	0	0.333333333333333	1	0	0	0	1	0.5	0	1	0	0	0	0	0.333333333333333	0	0	1	0.7	0	0	1	0	0	0	0	0	0.75	0	0	0.5	0	0	0.333333333333333	0	0	0	0.333333333333333	0	0	0	0	1	0	0
0	0.5	0	0	0	0.333333333333333	0	0	0	0	0.8	0	0	0	0	0	0	0	0	0.285714285714286	0	0	0.2	0	0	0	0	0	1	0	0	0.333333333333333	0	0	0	0	0	0.333333333333333	0.6	0	0	0.5	0	0	0	0	0	0	0	0
0	0	0	0	0.5	1	0.333333333333333	0	0.789473684210526	0	0	0	0	0	0.1875	1	1	1	1	0.833333333333333	0	0.666666666666667	1	0	0	0	0	1	0	1	0	1	0.166666666666667	0	0.5	0.25	0	0	0	1	1	0.875	0	0.571428571428571	0.666666666666667	0	0	0	1	0.5
0.333333333333333	0	0	1	0.384615384615385	0	0.272727272727273	0	0.4	1	0	0	0.4	0	1	1	0	1	0	0	0	1	1	0.5	0	1	0.333333333333333	0.909090909090909	0	1	1	1	0	0	1	1	0	0	1	0.714285714285714	0.75	1	1	1	1	0.5	0.7	0.2	0	0.25
0.75	0	0.5	0.470588235294118	0.5	0.666666666666667	1	0.777777777777778	0.714285714285714	0	0	1	0	1	0.333333333333333	1	0	1	0.428571428571429	0.857142857142857	0.5	1	1	1	0.5	0.833333333333333	0.666666666666667	0.4	0.6	0.333333333333333	0.5	0	0	0.777777777777778	0.363636363636364	0.25	0	1	1	1	0.5	1	0.5	0.7	1	1	0.666666666666667	0.833333333333333	0.666666666666667	1
0	0.5	0.833333333333333	0.705882352941177	0.666666666666667	1	0.466666666666667	1	0.777777777777778	0.217391304347826	1	1	0.714285714285714	0.777777777777778	0.888888888888889	1	0.638888888888889	0	0	0.777777777777778	0	0.888888888888889	0	1	0.177777777777778	0	0.666666666666667	0	0.833333333333333	0.13953488372093	0.5	0.285714285714286	0.333333333333333	1	0.590909090909091	0	0	0	1	0.6	0.176470588235294	0.75	0.428571428571429	0.75	1	0.909090909090909	1	1	1	0.9
0.866666666666667	0.333333333333333	0.857142857142857	1	1	0.666666666666667	0.19047619047619	0	0.6	0.818181818181818	0.714285714285714	0	0	1	1	0	0.818181818181818	0	0.333333333333333	0.875	1	1	1	0.75	0.4	0.555555555555556	0.25	0.944444444444444	0.75	1	0.375	0	0.6	1	0.666666666666667	0	0.833333333333333	1	1	0.230769230769231	1	1	0.5	0.6	1	0.75	0.6	1	0.5	1
1	0.176470588235294	1	1	0.4	1	0	0	0.666666666666667	0	1	1	1	1	0.9	0	0.5	1	0.5	1	1	1	0.333333333333333	0.428571428571429	1	1	0.166666666666667	0.2	0.8	0.75	0	1	0.5	0	0.222222222222222	0.4	1	0.75	1	1	1	1	0.5	1	0	0	1	1	0.333333333333333	0.8
0.722222222222222	0	0	0	0	0	0.533333333333333	1	0	0.545454545454545	0	1	0	1	0.7	0.333333333333333	0.25	0	0.714285714285714	0.6	1	0	1	0.166666666666667	0	0.5	0.333333333333333	0	0.583333333333333	0.888888888888889	1	0	1	0	0.2	0	0.5	1	0	0	0	1	1	0	1	0	0.25	0.666666666666667	0.6	0
1	0	1	1	0	0	0.5	0.5	0	0	0	0	0.75	0	0.142857142857143	0.333333333333333	0	0	0	0	0	0.666666666666667	0	0	0	0	0	0	0	0.75	0	0	1	0	0	0	0	0	0.333333333333333	0.8	0.333333333333333	0	0	0	0	0	1	0	0	0
0	0	0.6	0	0	0	0	0.666666666666667	0.625	0	1	0	0	0	0.333333333333333	0	0	0	0	0	1	0	0	0	0	0	0.4	0	0	1	0	0	0	0	0.666666666666667	0	0	0	0	0	0.5	0	0.5	1	0	0	0.333333333333333	0	0	0
0	0	0	1	0	0	1	0	0	0.2	0.5	0	0.428571428571429	0.272727272727273	0	0.2	0.5	0	0	0	0	0	1	0.333333333333333	0	1	0	0	0	0.9	1	0	0	0	0	0	0	0	0	1	0.642857142857143	0.333333333333333	0	0	0	0	0	1	0	0.666666666666667
1	0	0	1	0.333333333333333	0	0	0	0.333333333333333	0	0.4	0.142857142857143	0	0	0	0	0	0	0	0	0	0.4	0	0.666666666666667	0	0	0.5	0	0	0.333333333333333	1	0	0	0	0.666666666666667	0.333333333333333	0	0	0.5	0	0	1	0.8	0.2	0	0.5	0	0	0	0.666666666666667
0	0.666666666666667	0	0	0.5	0	0.222222222222222	0	0.4	0	1	0	0	0.75	0	0	0.25	0.2	0	0	0	0	0	0.8	1	0	0	0	0	0	0	0	0	0	0.3	0	0	0	0	0	0	0	0	0	0	0	1	0.333333333333333	0	0
0	0	0	0	0	0	0.25	1	0.333333333333333	0	0.583333333333333	0	0	0	0.25	0	0	0.5	0	0	0.571428571428571	0	0	0	0	0	0.166666666666667	0.625	0	0	0.666666666666667	0	0	0.4	0	0	0	0	0	0	0	0	0	0	1	0.166666666666667	0	0	0	0
1	0	0.5	0	0.8	0	0.5	0.833333333333333	0.0769230769230769	0	0	1	0	0	0	0.375	0.8	0.5	0	0	0	0.333333333333333	0.5	0.75	0.666666666666667	0.636363636363636	0.454545454545455	0	0.75	0.4	0	1	0	0.333333333333333	0.857142857142857	0	0	1	0	0.857142857142857	0.666666666666667	0	0.5	0	0.714285714285714	1	0	0.857142857142857	1	0
1	0.333333333333333	0	0	0	0	0	0.875	0.3	0.25	0	1	0.777777777777778	0.1	0	0.7	0.125	0.75	0	1	1	0	1	0	1	1	0.857142857142857	1	0	1	1	0.722222222222222	0.142857142857143	0	0.333333333333333	0	0.25	1	1	1	1	0.666666666666667	0.5	1	0	0.727272727272727	0	0.857142857142857	0.888888888888889	1
0.5	0	0.666666666666667	1	0.5	0	0.75	0	0.888888888888889	0.692307692307692	1	0.75	0	1	0.9	1	0.666666666666667	0.6	0.166666666666667	0	0	0.727272727272727	0.9	0	0.4	0.238095238095238	0.666666666666667	0.1875	0.6	0.555555555555556	0.857142857142857	0.333333333333333	0.230769230769231	1	0.714285714285714	0.142857142857143	0.538461538461538	0.8	0.857142857142857	1	0	0.823529411764706	0.833333333333333	0.75	0.875	1	1	0.428571428571429	0	1
0	1	1	0.952380952380952	1	0	1	1	1	0.866666666666667	0.5	1	1	1	0.764705882352941	0.666666666666667	0.727272727272727	0.7	0.818181818181818	1	0	0.6	0.6875	1	0	0.909090909090909	0.888888888888889	0.5	1	0.727272727272727	1	1	1	1	0.475	1	0	0.461538461538462	0.428571428571429	1	0.818181818181818	1	0.53125	0.12	0	0.833333333333333	1	1	1	0.361111111111111
1	0.888888888888889	1	0.777777777777778	0.857142857142857	0	0.727272727272727	0.4	1	0.225	0.888888888888889	0	0.5	0.64	1	0.642857142857143	0.666666666666667	0.666666666666667	0.181818181818182	0.9	0	1	1	0.571428571428571	0.851851851851852	0.870967741935484	0.733333333333333	0.538461538461538	0.529411764705882	0.133333333333333	1	1	0.857142857142857	1	1	1	0	1	0.9	1	1	0	0.785714285714286	0.857142857142857	0	0.666666666666667	1	1	1	1
0	1	0.5	0	0	0	0.125	0.5	0	0	0	1	0.5	0.75	0.333333333333333	0.666666666666667	0	0.25	0	0.5	0.5	1	0.9	0.5	0.666666666666667	0	0	1	1	0.692307692307692	0.636363636363636	0	0.375	0	0.6	0	0.166666666666667	1	0.5	0	0	0	0.666666666666667	0.8	0	1	1	0	0	0.5
0	0	0	0	0	0	0.5	0	0	0	0	0	0.222222222222222	0.5	0	0	0	0	0	1	0	0.25	0	1	0	0	0	0	0	0	0	0	0	0	0	0	0.2	0.333333333333333	0	0	0.888888888888889	0	0	0	0	0	0	0.714285714285714	0	0.25
0	0	0	1	0	0	0	0	0.5	0	0	0	0	0	0	0	0	0	0	1	0	0	0	0	0	1	0	0	0	0.666666666666667	0	0	0.4	0	0	0	0	0	1	1	0	0	0	0	1	0	0.285714285714286	0	0.666666666666667	0
0.25	0	0.5	0	0	0	0.666666666666667	0.333333333333333	0.666666666666667	0	1	0.4	0.428571428571429	0.666666666666667	0	1	0	0	0	0	0	0	0	0	0.6	0.5	0	0	0	0	1	1	0	0	0	0	0	0	1	1	0	0	0	0.2	0	0	0	0	1	0
0	0	0	0	0	0	0	0	0	0	0	0	0	0	0	0	0	0	0	0	0	0	0	0	0	0	0	0	0	0	0	0	0	0	0	0	0	0	0	0	0	0	0	1	0	0	0	0	0	0
0	0	0	0	0	0	0	0.5	0	0	0	0.142857142857143	0	0.166666666666667	0	0.333333333333333	0.5	0.333333333333333	0	0	0	0	0	0	0.166666666666667	0	0	0.25	1	0	0	0	0	0	0	0	0	0	0	0	0	0	0	0	0	0	0	0	0	0
0.666666666666667	0	0	0	0	0.166666666666667	0	0	0	0	0	0	0	0	0	0.333333333333333	0	0	0	0	0	0	0	0	0	0	0.666666666666667	0	0.375	0.5	0	0.5	0	0	0	0	0	0	0.2	0	0	0	0.25	0	0	0	0	0.555555555555556	0	0
0.5	1	0.5	0	0.555555555555556	0.272727272727273	0	0.4	0	0.941176470588235	1	1	1	0	0.1	1	0.666666666666667	0	0.2	0.571428571428571	0	1	1	0.285714285714286	0.666666666666667	0	0.941176470588235	1	0.416666666666667	0	0	0	1	0	0.0909090909090909	0.666666666666667	0	0	0	0	0	0.428571428571429	0	0.571428571428571	0.666666666666667	1	0.666666666666667	0.75	0.833333333333333	0
0.5	0	0	0	0	0	0	0.727272727272727	0.444444444444444	0	0.666666666666667	0.4	0	0.666666666666667	0	0.333333333333333	0	0.333333333333333	0	0	0	0	0	0	0	0.666666666666667	0.666666666666667	0.846153846153846	0	0.0714285714285714	1	0.5	0.5	0	0.533333333333333	0	0	0	0	0	0	0	0	0	0.666666666666667	0	0	1	0	0
0.615384615384615	1	1	0.8	0	1	0.5	0.5	0.5	0	0.25	0	1	0	1	0.142857142857143	0.666666666666667	0	1	0.75	0.285714285714286	0.5	0.8	0.4375	1	0.857142857142857	0.25	1	0.571428571428571	0.666666666666667	1	0	1	0.272727272727273	0.5	0.833333333333333	0	0	0.714285714285714	0	0	1	0.428571428571429	0.466666666666667	0.2	0.8	0.375	0.6	0.692307692307692	0
0.777777777777778	1	0.769230769230769	0	1	1	0.421052631578947	0.75	0.75	1	0.8	1	0.636363636363636	0.777777777777778	0.6	1	0.2	1	0.75	0.909090909090909	0	0.166666666666667	0.923076923076923	0.6	0.625	0.666666666666667	0.766666666666667	0.8	0.909090909090909	0.428571428571429	0.5	0.727272727272727	0	0.416666666666667	0.833333333333333	1	0	1	0	0	0	1	0.352941176470588	1	1	1	0.727272727272727	0	0	0.333333333333333
0.5	0.2	0.727272727272727	1	0	1	0.91304347826087	0.6	0.26984126984127	0.333333333333333	0.818181818181818	1	1	0.3	0.714285714285714	1	0.5	0.666666666666667	0.266666666666667	0.8	1	0.833333333333333	0.545454545454545	0.428571428571429	0.84375	0.769230769230769	0.666666666666667	1	0.333333333333333	1	0.545454545454545	0.571428571428571	0	1	0.407407407407407	0.484848484848485	0	0.428571428571429	1	0	0.444444444444444	0	1	0.888888888888889	1	0.894736842105263	0.733333333333333	0	1	1
0.5	0.75	0.875	0	0.5	0	0.5	0.571428571428571	0.517241379310345	0.5	0.179487179487179	0	0.571428571428571	0.714285714285714	1	0	0.173913043478261	0	0.1875	0.7	1	1	0.48	0.583333333333333	0.65	0.611111111111111	0.320754716981132	0.210526315789474	0.705882352941177	0.6875	0.5	0	0.260869565217391	0.35	0.947368421052632	0.916666666666667	0	1	0	1	0.636363636363636	0.5	0.518518518518518	0.85	0.136363636363636	0	1	0.18	0.88	0.433333333333333
0.0555555555555556	1	0.8	0	0.615384615384615	0	1	0.95	0.714285714285714	0	0.777777777777778	0.875	1	1	0.692307692307692	0.166666666666667	0.774193548387097	1	1	0.666666666666667	0	1	0.25	0.722222222222222	0.5	0.5	0.838709677419355	0.823529411764706	0	0.941176470588235	0.484848484848485	0.25	1	1	0.611111111111111	0.45	0.571428571428571	0.625	0.65	0.833333333333333	0.6	0.75	0.85	0.857142857142857	0	0.666666666666667	0.166666666666667	0.625	0.5	1
1	0	0.666666666666667	0	0.833333333333333	0.333333333333333	0.875	0.875	0.65	1	0.875	0	0.65	0.6	0.6875	0.85	0	0.666666666666667	0.857142857142857	1	0.944444444444444	0.289473684210526	0.277777777777778	0.239130434782609	1	0.4	0.333333333333333	0.333333333333333	0	0.666666666666667	0.875	0.571428571428571	0	1	0.325	0	0	0.909090909090909	0.8	1	0.6	0.875	0.9	0.333333333333333	0	0.909090909090909	1	0.692307692307692	0.857142857142857	0.166666666666667
0.833333333333333	0.5	0.941176470588235	1	0.416666666666667	0.0714285714285714	0.241379310344828	0	0.333333333333333	0.583333333333333	0.222222222222222	0.909090909090909	1	0.25	0.5625	1	0.0481927710843374	1	0.888888888888889	0.75	0.833333333333333	0.875	0.666666666666667	0.615384615384615	0.333333333333333	0.620689655172414	0.888888888888889	0.870967741935484	0.8	0	1	0	0.666666666666667	0.727272727272727	0.592592592592593	0.523809523809524	0.625	0	0.5	1	0.193548387096774	0.875	0.826086956521739	0.944444444444444	0.571428571428571	0.888888888888889	1	0.85	0.777777777777778	0.9375
0.6875	0.5	0.0851063829787234	0.75	0	0.661971830985915	0.818181818181818	0.916666666666667	0.722222222222222	0.333333333333333	0.888888888888889	0.8	0.857142857142857	0.303030303030303	0.857142857142857	0.9	0.636363636363636	0.285714285714286	1	0	0	0.9	0.785714285714286	0.875	0.928571428571429	1	0.433333333333333	0.909090909090909	0.916666666666667	0.578947368421053	0.777777777777778	0.761904761904762	0.461538461538462	1	0.875	0.615384615384615	0	1	0.653846153846154	1	0.363636363636364	0	1	0.55	0.5	0.5	0.5	0.931034482758621	1	1
0.409090909090909	0.214285714285714	0.111111111111111	0.380952380952381	0	0.0967741935483871	0.758620689655172	0.555555555555556	1	0.761904761904762	0.41304347826087	0	0.869565217391304	0.875	0.928571428571429	0.75	0.52	0.617647058823529	0	0.189189189189189	1	0.482758620689655	0.25	0.741935483870968	0.764705882352941	0.294117647058824	0.333333333333333	1	0	1	0.8	0.3	0.416666666666667	0.666666666666667	0.289473684210526	0.666666666666667	0.5	0.8	1	0.666666666666667	1	0.875	0.7	0.285714285714286	0.5	1	1	0.642857142857143	1	0.583333333333333
1	0	1	0.958333333333333	1	0	0.545454545454545	0.944444444444444	1	0.666666666666667	1	0.833333333333333	1	0.428571428571429	0.689655172413793	0.8	1	0.375	1	0.789473684210526	1	0.714285714285714	0.941176470588235	0.333333333333333	1	0.944444444444444	0.857142857142857	0.833333333333333	1	1	0.538461538461538	0.75	0.411764705882353	0.888888888888889	0.9	0.243243243243243	0.947368421052632	0.733333333333333	1	1	1	0	0.903225806451613	0.8	1	0.866666666666667	0	0.666666666666667	0.888888888888889	1
0	0	1	0	1	0.111111111111111	0.5	1	1	0	1	0	1	0.866666666666667	0.125	1	0.6	0.5	1	1	0	1	0.8	0.125	1	0.846153846153846	0.5	1	0.3	1	0.5	0	0.0344827586206897	0.896551724137931	0.518518518518518	0.6	0	1	0	0.923076923076923	0	1	1	0.611111111111111	0	0.25	0.9	1	0.9	0.264705882352941
0	0.666666666666667	1	0.857142857142857	0.375	0	1	0.833333333333333	0.909090909090909	1	1	0.5	0.875	1	0.842105263157895	0.8	0.333333333333333	0.333333333333333	0.954545454545455	1	0.228070175438596	0.933333333333333	0.96	0.6875	0.555555555555556	0.5	0.8	1	0.375	1	1	0	0.305555555555556	1	0.604651162790698	0.625	0	1	0.6	1	1	0.75	0.777777777777778	0.964285714285714	1	0.91304347826087	0.888888888888889	0.85	0.666666666666667	0.75
0.5	1	0.928571428571429	1	1	0.4	0.631578947368421	0.428571428571429	0.179487179487179	1	1	0.75	0.25	1	1	0.777777777777778	0.846153846153846	0.375	1	0.8	0.8	0.818181818181818	0.333333333333333	0.666666666666667	0.714285714285714	0.666666666666667	0.8	1	0.333333333333333	0.9	0.625	0.703703703703704	0.8	1	0.578947368421053	0.875	0	1	1	0	0.857142857142857	0.805555555555556	0.857142857142857	0.5	0.5	1	0.818181818181818	1	0.285714285714286	0.5
0.8	0.857142857142857	1	0.666666666666667	0.368421052631579	0.6	0.714285714285714	1	0.642857142857143	0	0.0666666666666667	0	1	0.636363636363636	1	0.6	0.75	1	0.666666666666667	0.666666666666667	0.91304347826087	1	0.6	0.8	0.75	0.9	0	1	0.833333333333333	1	1	0.7	1	0.333333333333333	0.533333333333333	1	0.8	0	1	1	1	1	0.4	0.875	1	1	0.666666666666667	0.666666666666667	1	1
0.75	0.8	0.5	0.714285714285714	0.857142857142857	0.5	0.857142857142857	0.166666666666667	1	0.8125	0.875	0.857142857142857	0.484848484848485	0.666666666666667	0.818181818181818	1	0.5	0.545454545454545	0.333333333333333	1	1	0.777777777777778	1	1	1	0.166666666666667	0.521739130434783	0	1	1	0.4	0	1	0.857142857142857	0.833333333333333	0	0	0.333333333333333	1	0	1	0	1	0.615384615384615	1	1	1	1	1	0.375
1	0	1	0.666666666666667	0	0	0	0.75	0.928571428571429	0.533333333333333	0.333333333333333	0	1	0	0.5	0.777777777777778	0	0	0.625	0	1	1	0.571428571428571	0.5	0.545454545454545	1	0	1	0	1	1	0.714285714285714	0.428571428571429	1	0.666666666666667	0.5	0	0.833333333333333	0.8	0	0.833333333333333	0.5	0.863636363636364	0.571428571428571	0	0	1	1	1	0.4
0	0	0.666666666666667	1	1	1	0.705882352941177	1	0.222222222222222	0.388888888888889	0.909090909090909	1	0.923076923076923	0.266666666666667	0.833333333333333	0.823529411764706	0.333333333333333	1	0.6	0.285714285714286	0.666666666666667	0.315789473684211	0.888888888888889	0.5	0.315789473684211	0.928571428571429	0.916666666666667	0.916666666666667	0	0.8	0.8	0	0.4375	1	0.6	0.416666666666667	0.181818181818182	0	0.888888888888889	0	1	0.842105263157895	1	0.631578947368421	0.6	0.5	1	1	1	1
0.833333333333333	1	0.962962962962963	1	1	0.8	0.5	0	1	0.75	1	1	1	0.6	0.5	0.846153846153846	0.666666666666667	0.6	1	0	1	0.625	0	0	1	0.6	0.75	1	1	1	0.923076923076923	0.5	0.857142857142857	1	0.625	0.375	0.5	0.888888888888889	1	1	1	0	0.933333333333333	1	0	0	1	0.928571428571429	1	1
1	0	0.75	1	1	0	0.9	1	0.444444444444444	0.846153846153846	1	0.833333333333333	1	1	0.777777777777778	1	1	1	1	0	1	1	1	0.666666666666667	1	0	1	1	0	1	1	0.833333333333333	0.5	1	1	0.714285714285714	0	1	1	0.555555555555556	0.833333333333333	1	1	0.75	0	1	0.714285714285714	0.458333333333333	1	0.571428571428571
1	0.428571428571429	0.846153846153846	0.8	0.5	0.333333333333333	0.428571428571429	0.857142857142857	0	1	0.818181818181818	0.636363636363636	0.846153846153846	1	0.727272727272727	1	0	1	0	0	0	0.461538461538462	0.6	0.666666666666667	0.666666666666667	0.4	0.7	1	0.9	1	0	0	0	1	0.714285714285714	0.75	0.545454545454545	0.833333333333333	1	1	0.5	1	0.75	0.444444444444444	1	0	1	0.8	0.857142857142857	0.2
0.4	1	0	0	0	0	0.333333333333333	0	0	0	1	0	0.666666666666667	0.818181818181818	0.285714285714286	0.5	0	0.8	0.333333333333333	0.75	0	0	0.75	0	0.888888888888889	0.727272727272727	0.285714285714286	0	0	1	0	0	0.166666666666667	0.4	0	0	1	0	0.8	0.625	1	0	0.857142857142857	0.5	0	0	0	0.5	0	1
0	0	0	0	0	1	0.5	0.333333333333333	0	0	0.545454545454545	0	0.625	0	0	0	0.5	0	0	0	0.75	1	0.5	0	0	1	0	0	0	0.666666666666667	0	0	0	0.333333333333333	0	0	0	0	0	1	0.666666666666667	0	1	1	0	0	0.5	1	0.666666666666667	1
0	0.75	0	0	0	0	0	0	0	0	0	0	0.166666666666667	1	0	0	0.2	0	0	0	0	0	0	0	0.5	0	0	0	0	0	0	0	0	0	1	0.2	0	0	0	0.333333333333333	0	0	0.166666666666667	0	1	0	1	0	0	0
0.12	0	1	0.5	0	0	0.8	0.4	0.4	0.5	0	0	0	0	0.5	1	0.785714285714286	1	0.333333333333333	0	0	0	0.333333333333333	0	0.6	0.111111111111111	0.692307692307692	0	1	1	0.222222222222222	0	0.888888888888889	0.25	0.5	1	0	1	0	0.5	0.8	0.5	0	0.75	0	0.75	0	0	0.642857142857143	0.5
0.6	0	0	0.666666666666667	1	0	0.5	0.666666666666667	0.333333333333333	0	1	0	0.8	0	1	0	0	0	0	1	0	0	0	0.428571428571429	0.5	1	0.333333333333333	0.666666666666667	0	0.5	0	1	0	0.857142857142857	0.571428571428571	0	0	0.666666666666667	0.888888888888889	0	1	0	0	0.2	0	0	0	1	0	0.5
0.222222222222222	0	0	0	0	0	1	0	0	0	0.2	0	0.777777777777778	0	0	0.666666666666667	0	0	0.5	0	0	0.5	1	1	0	0.4	0	0.166666666666667	0	0.727272727272727	0	0	0	0	0.857142857142857	0.333333333333333	0	1	0	0.666666666666667	0	0	0.764705882352941	0	0	0	0	0	0	0.692307692307692
0	1	0	0.5	0	0.333333333333333	0.6	0.5	0	0	1	0.8	1	1	0	1	0.75	1	0	1	0	0.666666666666667	1	0	1	1	0	1	0	1	0	0	1	1	0.75	0	0	1	1	0	0	0	0.714285714285714	1	0.8	1	1	0.666666666666667	0.75	0.428571428571429
1	0.333333333333333	0	0.9	0	0.545454545454545	0	0	1	0	1	0.666666666666667	0	0.888888888888889	0	0	1	0	0	0.5	1	0.875	1	1	0	1	0.5	0.666666666666667	0	1	0.625	0.166666666666667	1	1	0.266666666666667	0	0	1	0.5	0	1	0.5	1	0.666666666666667	0	1	0	1	0.25	1
0	0	0	0	0	0	0	0	0	0	1	1	0	1	0	0	0.333333333333333	0	0	0	0	0	0.5	1	0	0	0.7	0.333333333333333	0	0	0	0	1	0	1	0	0	0	0	0	1	0	1	0.8	0.5	0	0	0	1	1
0	0	0	0	0.5	0	0	0	0	0	1	1	0	0	0.5	0	0	1	0	0	0	0	0	0	0	0	0.888888888888889	0.666666666666667	1	0	0	1	0	0	0.75	0.5	0.333333333333333	0	0.714285714285714	0	1	0.5	0	0.5	1	0.75	0.4	0	1	0
1	0	1	0	0	0	0	0	0	0	0	0	0	0	0	0	0	0	1	0	0	0	1	0	0	0	0	0	0.5	0	1	0	0	0	0	0	0	0	0	0	0	0	0	0.666666666666667	0	0	0	0	0	0
1	0	0	0	0	1	0.5	0	0	0	0	0	0	1	1	0	0	1	0	0	0	0	0	0	0	1	0.5	0	0	1	0	1	0	0	0	0	0	0.666666666666667	1	0.333333333333333	0.8	0	0	0	0.666666666666667	0	0	0	1	0
0	0	0	0	0.166666666666667	0	0.363636363636364	1	0	0	1	0	0	1	0.428571428571429	1	0	0.666666666666667	0	1	0	1	0.5	0.5	0	0.769230769230769	0.923076923076923	1	0	1	0	0	0.285714285714286	0	0	0	0	0	1	0	0	1	0	0	1	0	0	0.75	1	0
1	0	0	0.333333333333333	0	0	0	0	0	0	0	0.333333333333333	0.166666666666667	1	0.555555555555556	1	0	0	0	0.333333333333333	0	0.444444444444444	0.333333333333333	0	0	0	0.75	0	0.625	0	0	0.5	0.666666666666667	0	0	0.6	0	0	0.857142857142857	0	0	0	0	1	0.333333333333333	0	0	1	0.5	1
0	0	0	1	0.833333333333333	0.615384615384615	1	0	0	1	0.5	0	0	0	0.375	0.5	0.333333333333333	0.4	1	0.714285714285714	0.5	0	1	0	0.256410256410256	0	0	1	0.6	1	0	0	1	0	0	0.875	0	1	1	0	1	0	0.666666666666667	0.5	1	0.114285714285714	0	0.25	0	0
0.75	0.5	0	0	0.666666666666667	0.5	0.5	0	0	0	0	0.75	1	0.75	0.705882352941177	1	1	1	0	0	0	0	0	0.4	1	0	1	1	0	0	1	0.4	0.6	1	0.428571428571429	0	0	0	1	1	1	0.777777777777778	0.5	0	1	1	1	1	1	0
1	1	1	0.5	0.777777777777778	1	1	0.8	1	0	1	0.5	0	1	0.416666666666667	0.9	0.833333333333333	0	0	1	0	0	0	1	1	0	0.909090909090909	0	0.5	1	1	0.5	1	0	1	0	0	0	0.833333333333333	0	0	1	0.625	0.5	1	1	1	1	1	0
0.5	0	0	0	0	0	0	0	0.5	0	1	1	0	0	0	0	0.75	0	0	0	0	0.25	1	0	0	0	0	1	0	0	0	0.666666666666667	0	0	0.875	0	0	0	0	0	0.4	0	0	0	0	0	0	0	1	0
0	0	0	0	0	0	0	0	0	0	0	0	0	0.666666666666667	0	0	0.333333333333333	0	0	0	0	0	0	0	0	0	0	0	0	0	0	0	0.4	0	0	0	0	0	0	0	0	0	0.4	0	0	0	0	0	0	0
0.166666666666667	1	0	0	0.444444444444444	0	0	0	0	0	0.5	0	0	0	0	0	0.384615384615385	0.666666666666667	0	0	0	0	0	0	0	0	0.6	0	0	0	0	0	0.5	0	0	0	0.375	0.25	0.444444444444444	0	0	0	0	0	0	0.5	0	0	0	0
0	0	0	0	0	0	0	0	0	0	0	0.2	0.6	0.333333333333333	0	1	0.5	0	0	0	0	0	0	0	0	0	1	0	0	0	0	0	0	0	0.153846153846154	0	0	0	0.454545454545455	0	0	1	0	0	0	0	0	0	0	0.2
1	0.666666666666667	0	1	0.666666666666667	0	0.5	0	1	0	1	1	0.333333333333333	0	0	1	0.428571428571429	0	0	0.25	0	1	0.333333333333333	0.5	0	1	1	1	0	0.9375	1	0	0.4	0	0.4	1	0	0	1	0	1	0	0	0.137931034482759	1	0	1	0.714285714285714	0.333333333333333	0
1	0	0	0	0.5	0	1	0.333333333333333	1	0	1	0	0.777777777777778	1	0.25	0	0.75	0	1	0	0	0	1	0.6	0	0	0	0.777777777777778	0.5	1	1	0	0.111111111111111	0	1	0	0.25	0	0.6	1	0	0	0	1	0	0	0	0	1	1
1	0.333333333333333	0	0	0	1	0.666666666666667	0.75	1	0	0	0.933333333333333	1	0.777777777777778	0.5	1	0	0.636363636363636	0	1	1	0.75	0.857142857142857	1	0	1	0.5	0	1	0	0	0.75	0	0	0.411764705882353	0	0	1	0	1	1	0	1	0.5	1	0	0	0.842105263157895	0.75	0.75
0	0.833333333333333	1	0	0	0	0	1	0	0.333333333333333	1	1	0.625	1	0	0.75	0	1	0	0	0.5	1	0.333333333333333	0	1	0.333333333333333	0	0	0	0.4	0	0.25	0	1	0.111111111111111	0	0	0.5	1	0	0	1	0	0	0	1	0	0	1	0
1	0	0	0	0	0	0	0.666666666666667	0	0	0	0	1	0.666666666666667	1	0.5	0.363636363636364	0	0	0	0	0	0	0	0	0	0.777777777777778	1	0	0	0	1	0	1	0	0	0.333333333333333	0	0	0	1	1	0	0	0	0	0	0	0	0
0	0	0	0	0	0	0	0	0	0	0	0	0	1	0.833333333333333	0.857142857142857	0	0	0	0	0	0	0	0	1	1	0	0	0	0	0	0	0	1	0.285714285714286	0	0	0	1	0	1	0.875	0	0	0	0	0	0.25	0	0
0.666666666666667	0.2	0	0	0	0	0	0	0.75	0	0	0.5	0	0.333333333333333	0	0	0	0	0	0	0	0	0	0.25	0	0	0.875	1	0	0	1	0	0.714285714285714	0.857142857142857	0.666666666666667	1	1	0	1	0	0.833333333333333	1	0	0	0	0	0	1	0	0
0	0.333333333333333	0	1	0	1	0	1	0.4	0	1	1	0	1	1	0	0.875	0	0.666666666666667	1	0	0.5	0	0.8	1	0	0.666666666666667	1	1	1	0	0.6	1	1	0	0.666666666666667	0	0	0	1	0	0	1	0.5	0	1	0	0.888888888888889	1	0.5
0.6	0	1	1	0.857142857142857	1	1	1	0.333333333333333	0	0	0	0	0	1	1	1	0	1	1	1	1	1	1	0	0	0.909090909090909	1	1	1	0	0.5	1	0.6	0.833333333333333	0	0	0.846153846153846	1	0	0	0	0	1	0	0.5	1	0.583333333333333	0.666666666666667	0
0	0	0	0.5	0	0.5	0	0.666666666666667	0	0	0	0	0	0	0	1	0.25	1	0	0.777777777777778	0	0	0.333333333333333	0	0	0	0	0	0	0	0	0	0	0	0.1	0.5	1	0	1	0	0	0	0	0	1	1	0	0.5	0	1
1	0.75	0.25	1	1	0	0	1	0	0	0.333333333333333	0.888888888888889	0	1	1	1	0	0	0	0.125	0	1	0	0.285714285714286	0	0.666666666666667	0.333333333333333	1	0	0.666666666666667	0	0	1	0.666666666666667	0.375	0.75	0	0	0.6	1	0.666666666666667	0	1	0	0	0	1	1	1	0
0.4	1	0	1	0	0.666666666666667	0	0	0	1	0.5	0	1	1	0.866666666666667	0	0.411764705882353	0.5	0	0	1	1	0	0.5	0.875	0	1	0	1	1	1	1	0	0.5	0.5	0.285714285714286	0	0	0.91304347826087	1	0.769230769230769	0.714285714285714	0.666666666666667	0.777777777777778	0.833333333333333	1	1	0.8	0.333333333333333	1
0	0.5	0	0	0	0.5	0	0.333333333333333	0.333333333333333	0	0	1	0.9	0	0.944444444444444	0.666666666666667	0	0	1	1	0	0.666666666666667	1	0.25	0	0	0.333333333333333	0.666666666666667	1	0	0.666666666666667	0	0	1	0	0.363636363636364	0	0	0	0	0.25	1	1	0.181818181818182	1	0.666666666666667	0	0.5	1	0
0.166666666666667	1	0.5	0.833333333333333	0	0.428571428571429	0	0.75	1	1	0.75	0.6	1	0.580645161290323	1	0	0.4375	0	0	0.666666666666667	0	0.625	0.666666666666667	0.384615384615385	0.5	1	0.833333333333333	0.5	0.428571428571429	0.642857142857143	0	0	0.6	1	0.5	1	0.857142857142857	1	0	0	0	1	0.5	0.375	1	1	0	0.941176470588235	0	0.875
0	0	1	0	0	0.6	0.25	1	0	1	1	1	0	0	0.777777777777778	0.4	0	0	0	0.8	1	0	0	0.285714285714286	0	0	0.666666666666667	0.875	0	1	0	0	0.4	1	0	0	0	0	0.8	0	0	1	0	1	1	0.5	0	0.736842105263158	0.888888888888889	0.5
1	0	0	0	0.714285714285714	0.333333333333333	1	1	1	0	0.5	0.75	0.5	0.823529411764706	0.333333333333333	1	0.8	0.5	0	0	0.666666666666667	0	0	0.333333333333333	1	0.5	0.333333333333333	0	0	1	0	0.5	0	0	0	1	0.285714285714286	0	0	1	1	0	0.5	0	1	0.333333333333333	0	1	1	1
0.833333333333333	0.25	0	0.75	1	0	1	0.666666666666667	0	0.2	0.75	0	1	0.5	0.541666666666667	0.8	0.75	1	0	0.777777777777778	0	0.8	0.75	0.272727272727273	1	0	0.923076923076923	1	0.722222222222222	0	0.666666666666667	0.375	0	0	1	0.285714285714286	1	1	0.266666666666667	1	0.833333333333333	0	0.833333333333333	0.833333333333333	0	1	0	0.666666666666667	1	0
0.6	0	0.818181818181818	1	0.666666666666667	0.428571428571429	0.764705882352941	0.6	1	0.714285714285714	0.708333333333333	0.782608695652174	1	0.571428571428571	0.6	1	0.5	0.5	0.785714285714286	1	1	0.533333333333333	1	1	0.5	0.851851851851852	1	0.833333333333333	0.777777777777778	0.428571428571429	0.942857142857143	0.384615384615385	0.555555555555556	0.933333333333333	0.5	0.648648648648649	1	1	0	1	0.923076923076923	0.75	0.692307692307692	0.769230769230769	0	0.857142857142857	1	0.307692307692308	0.777777777777778	0.75
0.333333333333333	1	1	0.25	0	0.142857142857143	0.457142857142857	1	0	0.75	0.833333333333333	0	0.6	0.2	0.625	1	0.5	0.25	1	1	1	0.448275862068966	0.166666666666667	0	0.78125	0.8	0.523809523809524	0.318181818181818	0	1	0.12	0	0.714285714285714	0.923076923076923	0.72	0.777777777777778	0	0.454545454545455	1	1	0	0.6875	0.666666666666667	0.333333333333333	0.555555555555556	0.916666666666667	1	0.8125	0.923076923076923	0.947368421052632
0	1	0.583333333333333	0.666666666666667	0	0.4	1	0	0	0.857142857142857	0.923076923076923	0.555555555555556	0.8	0.944444444444444	0.6	0.785714285714286	0.625	0	0.5	0.8	0.333333333333333	0.222222222222222	1	0	0.842105263157895	1	0.37037037037037	0.257142857142857	0.857142857142857	0.444444444444444	0.333333333333333	0	0.333333333333333	0.333333333333333	0.222222222222222	0	0.5	0	0.9	0.833333333333333	0.823529411764706	1	0.807692307692308	1	1	0.8	1	1	0.454545454545455	1
0	0.333333333333333	0.428571428571429	0	0	0.333333333333333	0.666666666666667	1	0	0.666666666666667	0	1	0	0.25	0.5	0.758620689655172	0	0.8	1	1	0	1	0.954545454545455	0	1	1	1	0	0.666666666666667	0	0	1	0.333333333333333	0.5	0.172413793103448	0.5	1	1	1	0.909090909090909	0.785714285714286	0.833333333333333	0	0.75	1	0.923076923076923	0.636363636363636	0.5	0.642857142857143	1
0.75	0	0	0.833333333333333	0	0	0	0.666666666666667	0.428571428571429	0	0	1	0.888888888888889	1	0.666666666666667	0.857142857142857	0.583333333333333	1	0	0	0	0.7	1	0	0	1	0.666666666666667	0.833333333333333	0.461538461538462	0.166666666666667	0	0	0	1	0.647058823529412	0.666666666666667	0	0	0.666666666666667	0.6	1	1	0	0.6	1	1	1	1	0	0
0	0.5	1	0.857142857142857	0.8	0	0.666666666666667	1	0	0	0	1	0.857142857142857	0	0.916666666666667	0.75	0	0	0	1	0.75	0.75	0.2	0	0	0.5	0.4	0	0.736842105263158	0.6	0.75	0	0.5	1	0.285714285714286	0.153846153846154	0	0	0	0	1	1	1	1	1	1	1	1	0.555555555555556	0
0.909090909090909	0	1	0	0.842105263157895	0	0.2	0.666666666666667	0.333333333333333	0	0.5	0.5	0	1	0.8125	1	0.85	0	1	1	0	1	0	0.0833333333333333	0	0	0.666666666666667	0.857142857142857	0.727272727272727	0	1	0.636363636363636	0.44	0.333333333333333	0	0.3	0	1	0.666666666666667	0	0.75	0.5	0	0.625	0	0	0	0.5	1	1
0.555555555555556	0	0	0.5	1	0	0	0	0	0	0	0	1	0.833333333333333	0.636363636363636	0.666666666666667	0	0	1	0.9	1	0	0	1	0.5	1	0	0.333333333333333	0.8	0	0	0	0.8	0	0.333333333333333	0.666666666666667	0	0	1	0	1	0.333333333333333	1	1	1	1	0	0.6	1	0
1	1	0.6	1	0.5	0.928571428571429	0	1	0	1	0	0.5	0	1	0.5	0.857142857142857	0	0	1	1	0.666666666666667	1	0	0	0	1	0.142857142857143	0	0.75	1	0	0	0	1	0.388888888888889	0	1	1	0.777777777777778	0.5	0.615384615384615	1	0	0	0.0416666666666667	1	1	0.416666666666667	0.8	1
0.941176470588235	1	0	1	0.5	0	0	0.571428571428571	0	0	0	0.535714285714286	0.5	0.333333333333333	0.653846153846154	0.333333333333333	0.588235294117647	1	0	1	0	1	0.4375	0.111111111111111	0.8	0	0	0.375	0.318181818181818	1	0	0	0.0571428571428571	0.692307692307692	0.142857142857143	0	0.6	0.625	0.545454545454545	0	0.666666666666667	0	0	0.111111111111111	0.777777777777778	1	1	0.625	0.428571428571429	0.166666666666667
0.5	0	0	0	0	0	0	0.444444444444444	0	0	0	0	0	0	1	0.888888888888889	0	0	0	0	0	0	0	0.5	0	0	0	0.555555555555556	0	0	0	0	0	0	0	0.583333333333333	0.5	0	0	0	0	0	0	0	0	0	0	0.333333333333333	0.333333333333333	0
0.5	0	0	0	0.0769230769230769	0.333333333333333	0.714285714285714	1	1	0	0.761904761904762	1	0.333333333333333	0	0.888888888888889	0	0	0.75	0	0	0	0	0	0.714285714285714	0	0	1	0.818181818181818	0.636363636363636	0	0	0	0.3125	0.571428571428571	0.555555555555556	0	0	1	1	0	0	0	0.5	0.333333333333333	0	0.173913043478261	0.6	1	0.235294117647059	0
1	0.611111111111111	1	1	0.333333333333333	0.333333333333333	0	0.777777777777778	0.8	0	0.928571428571429	1	1	1	0.666666666666667	1	0	0.04	1	1	0.5	0	0	0.333333333333333	1	1	0.785714285714286	0	0.818181818181818	0.875	0	0.8	0.416666666666667	0	0.764705882352941	0.7	0	0	1	1	1	0	0	1	0.666666666666667	0.533333333333333	1	1	1	0.666666666666667
1	0	1	0.5	0	0	0	0	0.285714285714286	0.857142857142857	0	0.923076923076923	1	1	0.333333333333333	0.5	0	0	1	1	0	0.75	1	0	1	0	0	1	0	0.8	0.777777777777778	0	0.636363636363636	1	0.277777777777778	0	0	0	0	1	1	0.692307692307692	0.428571428571429	0.466666666666667	0.333333333333333	0.923076923076923	0.333333333333333	0.666666666666667	1	1
0	0	1	0	0	0	0	0.333333333333333	0.666666666666667	0	0.0833333333333333	0.285714285714286	0	0	0	0	0.166666666666667	0	0.666666666666667	0.375	0	0	0.142857142857143	0.166666666666667	1	0	0.5	0	1	0.0555555555555556	0	0.2	0	0.642857142857143	0.222222222222222	0	0	0	0	0	0	0	0	1	0.857142857142857	0	0.2	0.5	0	0
0	0.6	0	0	0	0	0.153846153846154	0	0.2	0	0.2	0	0	0.172413793103448	0	0	0	0.5	0	0.153846153846154	0	0	0	0.111111111111111	0	0	0	0.333333333333333	0.666666666666667	0	0	0	0.333333333333333	0.0769230769230769	0.357142857142857	0	0	0	0.333333333333333	0	0.4	0.68	0	0	0.2	0	0	0.5	0	0
0	0	0.222222222222222	0	0.428571428571429	0	0.222222222222222	0.444444444444444	0	0.5	0.4	0	0	0.333333333333333	0.166666666666667	0.714285714285714	0.153846153846154	0	0	0.25	0	0	0	0.428571428571429	0	0.333333333333333	0.333333333333333	0.5	0	0	0	0	1	0	0.4	0	0	0	0.102941176470588	0	0	0.5	0	0.111111111111111	0	1	0	0.333333333333333	0.4	0
0.823529411764706	0	0	0.833333333333333	0	0	0.571428571428571	0.666666666666667	0	0	0.6	0.75	1	1	0.214285714285714	0.6	0	0.166666666666667	0.888888888888889	1	0	0	0	0	1	0	0.416666666666667	0	0.5	0	0.75	0.625	0.315789473684211	0	0.461538461538462	0	0.5	1	1	0.368421052631579	1	1	1	0.5	0	1	1	0.411764705882353	0	0.333333333333333
0	0.5	1	1	0.692307692307692	1	0.714285714285714	1	0	0.705882352941177	0.5	1	0.9375	1	0.866666666666667	0.888888888888889	0.533333333333333	0.642857142857143	0	0	0.666666666666667	0	0	0	0.5	1	0.75	1	0	1	0.928571428571429	0	0.222222222222222	1	0.25	0.545454545454545	0.222222222222222	1	1	1	1	0	0.444444444444444	0.666666666666667	1	0.117647058823529	0.4	0.9	1	0.916666666666667
1	0.769230769230769	0	1	1	0	0.947368421052632	0	0.333333333333333	0.75	1	1	1	1	0.642857142857143	0.230769230769231	0.272727272727273	1	0.833333333333333	1	1	0	0	1	0.642857142857143	0	0.8	0	0.733333333333333	1	1	1	1	1	0.75	1	1	1	1	0	1	0	0.545454545454545	1	0	1	0	0.166666666666667	1	1
1	1	1	0.666666666666667	0.5	0.25	0.84375	0.35	0.625	0.6	1	0.75	0.9375	1	0.588235294117647	1	0	0	0	1	0.5	1	0.8	0.777777777777778	0	0	0.571428571428571	0	0	1	1	0.45	0	0.571428571428571	0.333333333333333	0	0.333333333333333	1	0.928571428571429	1	1	0.818181818181818	0.6	1	1	0	0.888888888888889	0	0.857142857142857	0.818181818181818
1	0	0.5	0	0.5	1	0.5625	0.9	0.2	0	0.75	0	0.9	1	0.75	0.777777777777778	0.476190476190476	1	0.714285714285714	0.714285714285714	0	0.875	1	0.3125	1	0.75	1	1	0.5	0.666666666666667	0	0.363636363636364	0.0612244897959184	0	0.944444444444444	0.333333333333333	0.5	1	0.333333333333333	0	1	0.25	1	0.875	0.428571428571429	1	0	0.658536585365854	1	0.95
0	1	0.75	1	0	0.25	0	0.666666666666667	0.714285714285714	0	0	0	0.666666666666667	1	1	0.6	0.4	0.333333333333333	0.666666666666667	0	1	0.75	0.571428571428571	0.6875	0.5	0.75	0.5	1	0.666666666666667	0.777777777777778	0.25	0.75	1	0.5	0.363636363636364	0.5	0	1	0	0.555555555555556	0	0.888888888888889	1	1	0.666666666666667	0.636363636363636	0	1	1	0.4
0	0.0714285714285714	0.714285714285714	1	0.666666666666667	0	1	0.5	0	0	0.8	0	1	1	0.857142857142857	1	0	1	0.25	1	1	0.666666666666667	0	0.181818181818182	0.615384615384615	0	0.5	0.75	0.5	0.388888888888889	0	0.1	0	0.25	0	0.75	0.5	0	1	0	1	0.875	1	0.3	0.444444444444444	0	0	0.857142857142857	0.5	0.777777777777778
1	0.555555555555556	0.571428571428571	0.619047619047619	0	0.117647058823529	0.916666666666667	1	0.583333333333333	0.208333333333333	1	1	1	0.666666666666667	0.235294117647059	0.923076923076923	0.851851851851852	0.923076923076923	0	0.0909090909090909	0.75	0.8	0.5	0.305555555555556	0.523809523809524	0.135135135135135	0.397058823529412	1	0.166666666666667	0.833333333333333	0.5	0.5	0.65	0.172413793103448	0.647058823529412	0	0.333333333333333	0	1	0.571428571428571	0	1	1	0.6	0.666666666666667	0.666666666666667	0.5	0.875	0.75	1
0	0.5	0.6	0	0.285714285714286	0	0.888888888888889	1	0.75	0.571428571428571	0.666666666666667	0.8	0	0.769230769230769	1	0.75	0.461538461538462	0	1	0	0.5	1	0.92	0.909090909090909	0	0.615384615384615	0.8	1	1	0.454545454545455	0.5	0.4	1	0.416666666666667	0.436363636363636	0	0	0	0.761904761904762	0	0	1	1	0.25	1	1	1	0.875	1	0
0	0.666666666666667	0	0	0.428571428571429	0.444444444444444	0.857142857142857	0	0	0.333333333333333	0.666666666666667	0.777777777777778	0.8	0	1	1	1	1	1	0.642857142857143	0.8	0.75	0.666666666666667	0.181818181818182	1	1	0.0833333333333333	1	0	1	0.666666666666667	0	0.875	0	0.888888888888889	1	0.625	0.5	0.555555555555556	1	0	1	1	0.857142857142857	0.25	0.909090909090909	0.7	1	1	0.928571428571429
1	0	1	1	0	0.857142857142857	0.571428571428571	0	0	0	1	1	0.25	1	0.5	1	0	0	0.5	0	0	0	0	0	0	0.875	0.5	1	0.9	1	1	0	0.4	1	1	1	0	1	0.157894736842105	1	0	1	0.833333333333333	0	0	1	0	1	1	0.8
0.6	1	0	0	0.5	0.375	1	0.777777777777778	0	0	1	0.333333333333333	0	1	0.9	0	0.333333333333333	0.307692307692308	0	1	0	0	0.4	0.5	1	0.5	1	1	0.6	0.75	0	0.666666666666667	0.4	0.909090909090909	0.666666666666667	0	0	1	0	1	1	1	0	1	0	0	1	1	0	1
0	0	1	0.5	1	1	1	0.714285714285714	1	0.5	0.75	0	1	0.833333333333333	0	0.692307692307692	1	0.888888888888889	0	1	0	0	1	0.666666666666667	0	0	1	1	0.5	0	0	0.6	0	0.8	0.5	0.916666666666667	0	1	1	1	1	0.5	1	0.5	0.5	0	0	0.2	0.833333333333333	1
0.75	0.666666666666667	1	1	0.615384615384615	1	0	1	0	1	0.833333333333333	0	1	0.42	1	0.8	1	1	0.769230769230769	1	1	0.727272727272727	1	0.714285714285714	0.368421052631579	1	1	1	0.8	0.866666666666667	0	0	0.8	0.666666666666667	0.666666666666667	1	0.4	0	1	0	1	1	1	0.96969696969697	1	0.461538461538462	1	1	0.777777777777778	0.5
0.8	0.5	0.25	0	0.1	0.4	1	0.666666666666667	0	0	0	1	0.4	1	0.2	1	0.2	0.5	0	0.2	0.333333333333333	0	0	0.611111111111111	0.45	0	0.166666666666667	0.166666666666667	0	1	0	0.5	0.5	0.75	0.777777777777778	0	0	1	0.375	0.2	0.8	0.5	0.5	1	0.4	0.555555555555556	0	1	0.5	1
1	0	0	0.75	1	1	0.333333333333333	0.5	0	0.2	1	1	0	0	0.8	1	0.428571428571429	1	0	0	0	0	0.888888888888889	0.5	0.6	0.4	1	0.666666666666667	0.857142857142857	0.6	0	0.4	0	0	0.222222222222222	0	0	1	1	0	0.666666666666667	0.5	0.833333333333333	0	0.5	0	0	0.666666666666667	0.857142857142857	1
1	0	0	0.5	0.5	0.777777777777778	0.666666666666667	1	0	0	0.888888888888889	0	1	1	0.333333333333333	0	0	1	0	0	0	0	0	1	0	1	0.4	1	0	1	1	1	0.6	0.5	0	1	0.333333333333333	1	0	0	1	1	0	1	0	1	0.5	1	0.5	1
1	0.888888888888889	0	0.833333333333333	0	0	1	1	0	0	0	0	0.8	0	0	0.25	1	0	0	0	0	0	0	1	0	0.75	1	0	1	1	1	0	1	0	0	0	0	0.916666666666667	0.4	0	0	1	0	0.333333333333333	0	1	0	0	0	1
0	0	0	0	0	0.333333333333333	0	0	0	0	0.666666666666667	0	0.25	0	0	0.666666666666667	0	0	0	0	0	0.666666666666667	0	0	0.363636363636364	0	0	0	0	0	0	1	0.5	0.285714285714286	0	0	0	0	0	0	0	0	0	0	0	0	0	0	0	0
0	0	0.7	0	0.6	0	0	0.857142857142857	0	0	0	0.666666666666667	0	0.666666666666667	0	1	1	0	0	0	0	0	0	0	1	0	0.5	0	0	0	0	0	0	0	0	0	0.333333333333333	0	0	0	0.333333333333333	0	0	0.333333333333333	1	0	0.5	1	1	0.5
0.8	0	0.5	0	0	0	0	1	0	0	0.4	1	0	0	0	1	0	0	0.5	0	0	1	0.888888888888889	0	1	1	0.923076923076923	1	0	0	0	0.5	1	0.857142857142857	0.363636363636364	0	0.555555555555556	0	0	1	0.909090909090909	1	0.5	0.6	0	1	0	1	0	1
0.25	0	0	0.333333333333333	0	0.2	0	0	0	0	0	0.666666666666667	0	0	0	0.5	0	0.333333333333333	0	0	0	0.125	0	0	0.5	0	0.6	0	0.142857142857143	0	0	0	0.153846153846154	0.2	0	0	0	0	0	0	1	0	0	0	0	0	0	0.5	0	0
1	0	0	0.2	0	0	0	1	0	0	0	0	0.666666666666667	1	0.5	0	0.615384615384615	1	0.6	0	1	0	0	0	1	0.666666666666667	0.75	0.666666666666667	0.5	0	0	0	0.2	0.333333333333333	0.5	0	0.5	0	0	0.6	0	0	0	0	1	1	0.375	0	1	0.5
0	0.5	0	0	1	0	0	0	0.333333333333333	0	0	0	1	1	0.769230769230769	0.833333333333333	0	0.333333333333333	0	0.105263157894737	0	0	0	0.875	0.6	0	0	0	0.6875	0.8	0	0	1	1	0.3	0	0.333333333333333	1	0	0	1	1	1	1	1	0.4	0	0.769230769230769	1	0
0	0	0.8	0	0	0.333333333333333	0	0.666666666666667	0.375	0	0	1	0	0	0.75	0.428571428571429	0	0	0	0	1	1	0	0	1	0	0	0	1	0.555555555555556	0.666666666666667	0	0	1	0	0	0	0	1	0	1	0.5	1	1	0	0.5	0	1	0	1
1	0.5	0	0	1	0	0	1	0	0	0	1	0	1	0	1	0.4	1	1	0.75	1	0	1	0.333333333333333	0	0	0.857142857142857	1	0	0.5	0	0	0	0.230769230769231	0.769230769230769	1	0	0.428571428571429	0.25	1	0	1	0.5	0	0.666666666666667	1	0	1	1	0
0	0	1	1	1	0	0	1	0	1	1	1	1	0.9	1	0	0.521739130434783	0.3	1	0	1	1	0	0.625	0.375	0	1	0	1	0.625	0	0.625	0.2	1	0.428571428571429	0.5	1	1	1	0	0	1	0.947368421052632	0.7	0	1	0	0	0.857142857142857	0.8
1	1	1	0.75	0	0	0.333333333333333	0	0	0	0.75	1	1	1	0.666666666666667	0.571428571428571	0.333333333333333	1	0	0	0	1	0.541666666666667	1	0	0.833333333333333	1	0.666666666666667	0.25	1	0	0.666666666666667	0	1	1	0	0	0	0.8	0	1	0	0.857142857142857	0.25	0	1	0	0	0.75	1
1	1	1	0.875	1	1	0.923076923076923	1	0	1	1	0.416666666666667	1	0	1	0	0.5	1	0	0	0.666666666666667	0.5	1	1	1	0.8	0.333333333333333	1	1	1	0	0	0	1	0.888888888888889	0.928571428571429	1	1	1	0	1	1	1	0.8	1	1	0.5	1	1	0
0	0	0	0	0	0	0	0.75	0.2	1	0.6	1	0	1	0	0	0	0.571428571428571	0	0	1	1	0	0.6	1	1	0	0.5	0.111111111111111	1	0.25	0	0.111111111111111	0	1	0.625	0	0	1	0	0	0	0.5	1	0	0	0	0.5	0	0.666666666666667
1	0.333333333333333	0	0.666666666666667	0	0	0.5	1	0	0	0	0.75	1	1	0	1	1	1	0	1	0	0	0.583333333333333	0.5	0.666666666666667	1	1	1	0.5	0.833333333333333	0.666666666666667	0	0	1	0	0.444444444444444	0.5	0.666666666666667	1	0	1	1	0.666666666666667	0.6	1	0	0	0	0	0.428571428571429
0.5	0	0	1	0	0	0.2	1	0.666666666666667	0	0.333333333333333	0	0	1	0	1	0	0.666666666666667	1	0	1	0	0.333333333333333	1	0	0.25	0	0	0	0.571428571428571	0.142857142857143	0	0	1	0	0	0.571428571428571	0	0.909090909090909	0	0.9	1	0	0.571428571428571	0	1	0	0.133333333333333	0.833333333333333	0
1	0.8	0	1	0.5	0.666666666666667	0.733333333333333	0	0	1	0.7	0.875	0.7	0.85	1	0.857142857142857	0.333333333333333	0.5	0.909090909090909	1	0.714285714285714	0.448275862068966	1	0.375	0.875	1	1	1	1	1	0.5	1	0.666666666666667	1	0.909090909090909	0.928571428571429	1	0	0.75	0.666666666666667	0	0	1	1	1	1	1	1	0.764705882352941	1
0.470588235294118	0.80952380952381	0	0	1	1	1	0.571428571428571	0.333333333333333	1	1	1	0.7	0	0.625	1	0.5	0	0.5	1	0.8	0.875	1	0.633333333333333	0.571428571428571	1	0.764705882352941	0.8	0.727272727272727	1	1	1	0.307692307692308	0.75	0	0	0	1	0	0	0.666666666666667	0	0.5	0.833333333333333	0	0.764705882352941	1	1	0.555555555555556	0.875
1	0	0	0.25	0	0	0.666666666666667	0.8	1	1	0.75	0	0	0	0.5	1	0	0	0	0.8	0	0.5	0.8	1	0.666666666666667	1	0	0.25	1	1	1	0	0.333333333333333	0.25	0	0	0	1	0	1	0.666666666666667	0	0.833333333333333	1	0	0	1	0	0	0
0.157894736842105	0	1	1	0	0	1	0	0.2	0	0.25	0.619047619047619	0.692307692307692	0.333333333333333	0	0	0.6	0.222222222222222	1	0	1	0.45	0.75	0	0.571428571428571	0.285714285714286	0	0.4	0.0714285714285714	0	0.333333333333333	0.75	0.285714285714286	0	0	0	0.1875	1	1	0.714285714285714	0	1	0	0.0555555555555556	0	0	0.2	0.384615384615385	0	0
0	0.75	0	0.4	0	0	0	1	0.2	1	0	0	0	0	0	0	0	0	0.888888888888889	0	0	0	0	0	0	0	0	0	0	0	0	0	0	0	0	0	0	0	0	0	0	0	0	0.428571428571429	0	0	0	0	0	0
1	0.0625	0	0	0	0	0	0.75	0	0	0	0.333333333333333	0.0909090909090909	0	0	1	0	0	1	0.5	0	0	0	0	0	0	0.333333333333333	0.25	0	0	0	0.5	0	1	0	1	0	0.444444444444444	0.375	1	1	0	0.714285714285714	0	0	0	0.8	0.5	0	0
1	0	0	0	0.444444444444444	1	0	1	0	0	0	1	0	0.833333333333333	1	1	0	0.75	0	0.5	0	0	0	0.4	0.6	0	0.75	0.875	1	0	0	0	0	1	0	0.333333333333333	0	0.285714285714286	0	0.5	1	0	0	0	1	1	0	0	0	0.333333333333333
0	0	0	0	0	0	0	0.75	0	0.75	1	0	0	1	1	0.8	0.5	1	0.625	0	0	1	1	0	0.666666666666667	0.333333333333333	0	1	0	0	0.5	0	0	1	0	0.25	0	0	0	0	0	0	0.333333333333333	0	0	0	0.333333333333333	0.833333333333333	0.375	0
0	0	0	0	0	0.4	0.5	1	0.5	0	0	0	0	1	1	0.833333333333333	1	1	0	1	0	0.230769230769231	0	0.25	0	0	0.666666666666667	1	0	0	0	0	0	0	0	0	0	0	1	0	1	1	0	0	0.5	0.6	0	0.333333333333333	1	0
1	0	0	1	0.444444444444444	0	0	0.833333333333333	0	0	0.08	1	0.25	0	1	0	0.45	1	0.0769230769230769	1	1	0.875	0.5	0.857142857142857	0.888888888888889	1	0.833333333333333	1	0	0	0	0.5	0.666666666666667	1	0.666666666666667	1	1	0	0	0.666666666666667	0.944444444444444	1	0.833333333333333	1	0	0.285714285714286	0	1	0.8	0.357142857142857
1	0	0	1	0	0.5	0	0.75	0.5	0.5	0.111111111111111	0	0	1	0.5	1	0	0.607142857142857	0	0	0	0	0.4	0.2	0	1	0	1	0	0.25	0.571428571428571	0	0.608695652173913	0	0	0.333333333333333	0.5	1	1	0.5	1	1	0.75	0	1	0	0.384615384615385	1	0.714285714285714	1
1	0	1	1	1	0.6	0	0.75	0	0.666666666666667	0.5	0	0	0	1	0	0.666666666666667	0	0	1	1	0	1	1	0	0.6	0.882352941176471	0	1	1	0	1	0.375	1	0.857142857142857	0	0	0.875	1	0	0.714285714285714	1	1	1	1	0.7	0	0	1	0
0	0.0833333333333333	0	1	0	1	1	1	0.266666666666667	0	0.75	1	0	1	1	1	1	0	0.5	0	1	0.333333333333333	1	1	1	1	1	0.6	0.5	1	0	0	0.2	1	1	0	0	0	0	0	1	0	0.714285714285714	1	0	0	1	0.6	1	0.8
0	0	1	1	0	1	0.857142857142857	0.444444444444444	1	1	1	1	1	1	1	0	0	1	1	0.111111111111111	0	1	0	0.5	0	0	0.5	0.5	1	1	0.1	0.333333333333333	0	0	0.6	1	1	0.6	0.4	0	0	1	1	0.5	0	0	0	1	0	0.571428571428571
1	0	0.692307692307692	1	0.5	1	0.666666666666667	1	0	0	0	0	0.85	0.625	0.714285714285714	0.75	1	0	1	0.75	1	0	1	0	1	0	1	1	0.375	0.8	0.666666666666667	0.333333333333333	0.4	0	0	0	0	0	1	0.666666666666667	0.6	1	1	0	1	0	0	0.5	1	0
0.272727272727273	1	0.714285714285714	0	1	0.25	0.3	0.875	1	0.833333333333333	0.8	0	0	0	0.75	0.7	0.583333333333333	0.9	0	0	1	0.333333333333333	0.8125	1	0.625	1	0.2	1	0.833333333333333	0.125	0.8	0	0	0.8	0.25	0.1875	0.555555555555556	1	1	0	0.625	1	0.5	0	1	0.138888888888889	1	0.5	0	1
0.5	0.3	0	1	0	0.8	0.777777777777778	0.9	0.730769230769231	0	0.291666666666667	0	1	0.379310344827586	1	0.833333333333333	0.363636363636364	1	0.189189189189189	0	1	0.75	0.714285714285714	0.75	0.75	0.846153846153846	0.588235294117647	1	0.5	1	1	0.380952380952381	0.625	0.473684210526316	0.458333333333333	0	1	1	0.85	1	0.928571428571429	1	0.25	1	1	1	0.875	1	0	0.607142857142857
1	1	0.3	0.909090909090909	0	0.6	0.714285714285714	0.947368421052632	0.6	0.833333333333333	0.125	0.857142857142857	1	0.888888888888889	0.894736842105263	1	0.296296296296296	0.952380952380952	1	1	0.5	0.481481481481481	0.888888888888889	0.571428571428571	0.75	0.25	0.875	1	0.157894736842105	0.666666666666667	0.75	1	1	1	0.266666666666667	0.714285714285714	1	0.814814814814815	0.666666666666667	1	1	1	0.696428571428571	0.8	1	0.285714285714286	0	0.769230769230769	0.185185185185185	0
0.888888888888889	0.555555555555556	1	1	1	0.444444444444444	0.833333333333333	0.666666666666667	0.818181818181818	0.333333333333333	0.785714285714286	1	1	0.818181818181818	0	0.285714285714286	0.777777777777778	1	0	1	1	0.3125	0.8	0.555555555555556	0	1	0.818181818181818	0.166666666666667	0.5	0.882352941176471	0	1	0.3	1	0.857142857142857	0	0.666666666666667	1	0.75	0.478260869565217	1	0.857142857142857	0.75	0.882352941176471	1	0.8	1	1	0.857142857142857	0.4
0.714285714285714	0	0.971428571428571	0.888888888888889	0.0909090909090909	0.25	0.923076923076923	0.846153846153846	0.25	0.25	0.555555555555556	1	1	0.857142857142857	0.714285714285714	0.6	0	0	0.818181818181818	0.764705882352941	0.857142857142857	1	0.888888888888889	0.2	0.4	1	0.533333333333333	1	0.259259259259259	0.666666666666667	1	0.263157894736842	0.375	1	0.357142857142857	0.473684210526316	0.6	1	0	1	1	0	0.818181818181818	1	1	1	0.5	1	1	1
1	0	0	0.285714285714286	0.75	0.384615384615385	0.85	0.818181818181818	0.375	0	0.966666666666667	1	0.8	1	0.833333333333333	1	1	0.4	0.789473684210526	0.916666666666667	0.833333333333333	0.785714285714286	1	0.37037037037037	0.933333333333333	0.777777777777778	0.888888888888889	0.888888888888889	0.545454545454545	0.1	0.875	0.8	0.5	1	0.5	0.461538461538462	0	1	0	1	0.5	1	0.739130434782609	0.5	0.833333333333333	0.785714285714286	0.833333333333333	0.8	1	1
0	0	0	0	0.428571428571429	0	0.555555555555556	0.363636363636364	0.5	0.88	0.625	1	0.888888888888889	0	0.71875	0	0.428571428571429	1	1	0	0.2	0.714285714285714	0.285714285714286	0.0851063829787234	1	0	0.142857142857143	1	1	0.909090909090909	0.214285714285714	1	0.833333333333333	1	0.7	1	0	0.333333333333333	1	1	1	0.25	0.785714285714286	0.558139534883721	1	0.666666666666667	1	0	0.916666666666667	0.875
0	0	0.5	0.4	0.333333333333333	0	0.5	0	0	1	0.142857142857143	0.333333333333333	0.5	0.5	0	0	0.833333333333333	0.333333333333333	0	0	0.125	0	1	0.666666666666667	0.6	0	0.4	1	0.333333333333333	0	0	0	0.333333333333333	0.571428571428571	0.571428571428571	0	0.818181818181818	0	0	0.5	0	0.625	0.25	0.636363636363636	0	0	0	0	1	0
1	1	1	0.833333333333333	0	0.857142857142857	0.545454545454545	1	0.75	1	1	0.769230769230769	0.1	1	0.483870967741935	0.263157894736842	1	1	0.578947368421053	1	1	0.666666666666667	1	0.684210526315789	1	0.727272727272727	0.681818181818182	0.5	0	0.333333333333333	0.833333333333333	0.5	0.681818181818182	0.882352941176471	0.666666666666667	1	1	0	0.571428571428571	0.25	1	0.555555555555556	0.666666666666667	0.365853658536585	0.8	0.481481481481481	0.5	1	0.666666666666667	0.391304347826087
0.266666666666667	0	0.75	0	1	0	1	0.5	0.8	1	1	0.8	0.5625	1	0.545454545454545	1	0.526315789473684	0.357142857142857	1	1	0	0.714285714285714	1	0.5	0.882352941176471	0.461538461538462	0.346938775510204	0.75	0.684210526315789	0.117647058823529	1	0	0.769230769230769	1	0.9375	1	1	1	0.571428571428571	0.666666666666667	0.923076923076923	1	1	0.727272727272727	1	0.875	1	0.833333333333333	0.75	1
0.833333333333333	0	0.9	1	0	1	1	0.0588235294117647	0	0.545454545454545	1	0	1	0	0.75	1	0.555555555555556	0	1	1	0	0.6	1	0.526315789473684	0.666666666666667	0.222222222222222	0.857142857142857	0	1	0.5	0	1	0.6	1	0.266666666666667	0	0	1	0	0	0.333333333333333	1	0.217391304347826	0.666666666666667	0	1	1	0.666666666666667	0.714285714285714	1
0.5	0.5	0.333333333333333	0.75	1	0	0	0	0	1	1	0	0	1	0.6	0	0.3	0	0	0	1	0.714285714285714	1	0	0	0.5	0	0	0	0.5	0.888888888888889	0	0	1	0.625	0	0.222222222222222	0	0	1	0	1	0.75	1	0	1	0	1	0	0
1	0.2	0	0	0	0	0.6	0	0	0	0	0.5	0	0.8	0	0.8	0	0.4	0	1	1	1	0	0	1	0	1	0	0	1	1	0	0	0	0	0	0	0	0	1	0.5	0	1	1	0	0	1	1	0.714285714285714	0.875
0	0	0.5	0	0	1	0.333333333333333	0	1	0	0	0	0	0	0.25	0	0	0	1	0	1	0.333333333333333	0	0	0	1	0	0	0	0.8	1	0	0	1	0	0	0.333333333333333	0	0	0	0	0	0.666666666666667	0.642857142857143	0	0	1	0.444444444444444	0	0
1	0	1	0	0	1	0.736842105263158	1	1	0	0.333333333333333	0	0	0.666666666666667	1	0.5	1	0.333333333333333	0	0	0	0.166666666666667	0.0769230769230769	0	0.428571428571429	0.615384615384615	0	0.5	0	1	0.5	0	0	0.5	0	0.363636363636364	1	0.4	0	0	0.25	0.333333333333333	0.428571428571429	0.307692307692308	0	0	0	0.333333333333333	0	0
0.777777777777778	0	1	0.666666666666667	0	0	0.857142857142857	0.0555555555555556	0.6	0.8125	0	1	0.75	0	0.25	1	0	0	1	0	0.4	0	0.285714285714286	0	0.666666666666667	0.666666666666667	0	0	0.285714285714286	0.818181818181818	1	0	0	0	0.555555555555556	0.25	0.5	0.4	1	0.944444444444444	0.9	0	1	0.8	1	1	1	1	0	0
0.294117647058824	0	1	1	0	0	0.619047619047619	1	0	1	0.857142857142857	0	1	0.25	0	0.888888888888889	0.555555555555556	1	0.5	1	0	1	0.666666666666667	0	0	0.772727272727273	0.833333333333333	0	0	0.857142857142857	0.5	1	0	0.428571428571429	0	0	0	1	1	0	0	1	1	0.666666666666667	0	0.666666666666667	0.5	0.782608695652174	1	0.857142857142857
1	1	0	0	0	0	0.214285714285714	0.428571428571429	0	1	1	0.8	1	0	0.777777777777778	0	0.333333333333333	0	0	0.888888888888889	0.857142857142857	1	0.8	0	1	0	0.75	1	0	0.310344827586207	0.333333333333333	0.5	1	0	0.0857142857142857	0.666666666666667	0	0	0	0.0833333333333333	0	0	0.666666666666667	1	1	0.833333333333333	0	1	1	0
0.8	1	0.6	1	0	0	1	0.25	0.5	1	0	0.5	0.75	0.833333333333333	1	1	1	0	0.294117647058824	1	0	1	1	0	1	0	0	0.857142857142857	1	0	0.363636363636364	0.2	0.333333333333333	0.75	0.375	1	0.333333333333333	1	0.666666666666667	0.642857142857143	1	1	1	0.571428571428571	0.75	0.7	0	0	1	1
1	0	0	1	0	0.875	0.75	0	0	0.5	0.6	1	0.5	1	1	1	0	0	0.5	1	1	1	0.9	1	0.5	1	0	0	0.25	0.666666666666667	1	0	0	1	0.631578947368421	0.571428571428571	0	0.75	0.923076923076923	0.777777777777778	0.333333333333333	0.875	0.363636363636364	1	1	0.5	0.666666666666667	0	0.5	0.333333333333333
0.666666666666667	1	0.9	0	0	0.333333333333333	0.727272727272727	0.75	0.5	0	0	1	1	1	0.272727272727273	0.333333333333333	0.714285714285714	1	0.888888888888889	1	0	0.625	0.666666666666667	0.555555555555556	0.714285714285714	0.666666666666667	0	0	0	0.75	0.5	0	0	0	0.5	0	0.8	0.846153846153846	0	0.666666666666667	1	1	0.833333333333333	0.833333333333333	1	0	1	1	0.857142857142857	1
0	0	0.4	1	0.666666666666667	0	1	1	1	0.428571428571429	1	1	0.75	1	1	1	0.571428571428571	0.333333333333333	1	1	1	0.75	0	0.583333333333333	0.933333333333333	0	0.642857142857143	0.875	0.5	0.666666666666667	1	0	0.8	0	1	0.857142857142857	1	0.833333333333333	0	0	0.666666666666667	0.882352941176471	1	0.733333333333333	0.666666666666667	0	0	1	0.833333333333333	0.764705882352941
0	0.615384615384615	1	1	0	0	0.428571428571429	0.5	0	0	0.571428571428571	1	0	1	0.333333333333333	0	0.5	0	0.545454545454545	1	1	0	0.941176470588235	0.5	0	0	0.333333333333333	1	0.666666666666667	0.5	1	0.666666666666667	0.666666666666667	0	0	0	0	0.6	0.714285714285714	1	0.666666666666667	0	0.875	0.333333333333333	1	0.5	1	1	0	0.5
0	0	0.4	0	0	0.25	0.2	0	0	0.666666666666667	0	0	0	0	0	1	0.875	0	0.833333333333333	0.6	0	0	0	1	0	0	0.363636363636364	0	0.428571428571429	0.333333333333333	0	0	0.5	0	0.444444444444444	0.666666666666667	0	0.0888888888888889	1	0	0	1	0.2	0	1	1	0.444444444444444	0	1	0.166666666666667
0	0	0.714285714285714	0.25	0	0	0.5	0.454545454545455	0.5	1	0.333333333333333	1	0.363636363636364	0	1	1	0	0.166666666666667	1	0	0	0	0	0	0.875	0	1	0	1	1	0.166666666666667	0	0	0	0.909090909090909	1	0	0	1	0.5	0.666666666666667	1	0.3	0	0	0.666666666666667	0	1	0	0
0	0	0.333333333333333	0	0	0	0	1	0	0	0	1	0	0	0	0	0	0	0	1	0	0.222222222222222	0	0.666666666666667	0	0.5	0	0	0	0	0	0	0	0	0	0	0	0	0	0	0	1	0	0	0	0	0	0	1	0
0.6	0	0	0	0	0	0	0.5	0	0.666666666666667	0	0	0.333333333333333	0.833333333333333	0.75	0	0.5	0.2	0	0	0	0	0	0	0.5	0	0	1	0	0	0	0	0	0	0	0	0	0	0	0	0	1	0	0	0	0	0	1	0	0
0	1	1	0	1	0	1	1	0	0	0	0	1	1	0	1	0	0	1	1	0	1	1	0	0.285714285714286	0	0.25	0	0	0	0	0	0	1	1	0	0	0	0.8	1	1	0	0.857142857142857	1	1	0	0	1	0	1
0.666666666666667	0	0.833333333333333	0.428571428571429	1	1	0.857142857142857	0.5	0.8	1	0.666666666666667	0.5	1	0	0.428571428571429	0.9	0	1	1	0	1	0	0.25	0.333333333333333	0.666666666666667	1	1	1	0	0.714285714285714	0	1	0.714285714285714	0	0.5	0.909090909090909	0	0.6	1	0	1	0	1	0.8	1	0	0	0.857142857142857	0.75	1
1	0	0.75	0	1	1	0.75	1	0.375	0	0	1	0.428571428571429	1	0.888888888888889	0.916666666666667	1	0	0.428571428571429	0	1	0.6	0	0	1	0	0.5	0.909090909090909	0.4	0.454545454545455	0.6	0	0	0.9	0.2	0	0	0.6	0.875	0.75	0.666666666666667	0	0.666666666666667	0	1	1	0	0.6	0	1
0	0	0	0	0	0	0.5	1	0	0	1	0	0.5	1	0.777777777777778	0	0	0.5	0	0.6	0.571428571428571	0.5	0.5	0	0.25	0	1	0	0	0	0.8	0	0	1	0	0	0	0	1	0	0.75	1	1	1	1	1	0	0.5	0	1
0.2	0	0	1	0	0	1	1	0	0.2	0.833333333333333	0.666666666666667	0	1	0.6	1	0.5	1	0	0	0	1	0	0	1	1	0	1	1	1	0	0.6	0.333333333333333	1	1	0.8	0	1	1	0.666666666666667	0	1	0	0	0	0	1	1	0	0
1	0	0	0.5	0	0.0416666666666667	0.6	1	0.333333333333333	0	0	1	0.09375	1	1	1	0	0.833333333333333	0	1	0	1	1	0	0	0	0	0	0.5	0.5	0	0.5	0.833333333333333	0	0	1	0	1	0.5	1	1	0	0.222222222222222	1	1	0.777777777777778	0	0.75	1	0.666666666666667
0	1	0.5	0	0	0	0	0	0.75	1	0	0.333333333333333	0	1	0	1	0	0	0.5	1	1	0	0.333333333333333	0.4	0.142857142857143	0.333333333333333	0	0	0	0	1	0	0.5	1	0	0	1	1	0.714285714285714	0	0	0	0	0	1	1	0	1	0	0
0	1	0	1	0	0.6	1	0.666666666666667	1	0	0	0	1	1	1	1	0	0	0	0	0.428571428571429	0	0	1	0	0	1	1	0	0.285714285714286	0	0	0	0	0.875	0	1	0.666666666666667	0.666666666666667	0	1	0	0	0.5	1	0	0	0.75	0	0
1	0	0.6	1	0	0	0.666666666666667	0	1	0	0	0	0.25	0.545454545454545	1	0.666666666666667	0	0.5	0	0	0	0	0.5	0.5	0	0	0	1	0	1	0	0	0	1	0.428571428571429	1	0	0.666666666666667	1	0.666666666666667	1	0	0.5	1	0	0.916666666666667	0.25	1	1	0.375
1	0.285714285714286	0	0	0	0	0.25	1	0	0	0	1	0	0.666666666666667	0.538461538461538	1	0	0	0	1	0	0	0	0.4	0	0.75	0.5	0	0	0	0	0	0	0.4	0.875	0	0	0	0	0	1	0	0	0.333333333333333	0	0	0	1	0	0
0.333333333333333	0	0	0	0	1	0	1	1	0	0.25	1	0	1	0	0	0	0.111111111111111	0	0	0	0	0	0.5	0.545454545454545	0	1	0	0	0	0	0.333333333333333	0	0	0	0.666666666666667	0	0	1	0.25	0	0	0	0	0	0.666666666666667	0.625	0	0	0.125
0	1	0	0.5	0	0	0.5	0	0	0	0	0	0	0	0	0	0	0	0	0	0.2	1	1	0.571428571428571	0	0	0	1	0	0	0	0	0	1	0	0	0	0	0	0	1	1	1	0	0	1	0	0	0	0
0	0	0	1	0	0	0	0	0	0	0.666666666666667	1	1	0.333333333333333	0.5	0	0.666666666666667	0	0	0	0	0	0	0.333333333333333	0	1	0.5	0	0	0	0	0	1	1	0	0.666666666666667	0	0	0	1	1	0.75	0.666666666666667	0.333333333333333	0	1	0	0	0.875	0
0	0	0	0	0	0	0	0	1	0	0	1	0	0	0.333333333333333	1	0	0	0	0	1	0	0	0	0	0	0	0.833333333333333	0.6	0.6	0	0	0	0.75	0	0	0	0	0.333333333333333	0	0	1	0	0	0	0	0.5	0	1	0
0	0.555555555555556	1	1	0	0	0.5	0.357142857142857	0	0	0	1	0	0	0.5	0.846153846153846	0	0.5	0	0	0.5	0	1	0	0.666666666666667	1	0.916666666666667	0	0	0.842105263157895	0.5	0	0	1	0.636363636363636	0	0	0	1	0.833333333333333	0	1	0.928571428571429	1	0	0	0.166666666666667	1	1	1
0.5	0	0.6	0	0	1	0.5	0	1	0.5	1	1	0	0.8	0.833333333333333	1	0.571428571428571	0	0.75	0	0	0.666666666666667	0	1	0	1	0.0857142857142857	0	0.5	1	0.25	1	1	0.666666666666667	0	0.5	1	1	0	0	0.818181818181818	0	0.8	0	0	0	0	0	0.666666666666667	0
0	1	0.666666666666667	0.714285714285714	0	0	0.6	0	0.125	0.555555555555556	0	1	0	1	1	1	0	0	0	1	0	0.666666666666667	0.5	0	0	0	0.5	0.75	0	0.5	0	0	0.166666666666667	0.5	0	0	0	0	1	0	1	0	0.666666666666667	0	0	0.5	0	1	1	0
0	0.333333333333333	0.666666666666667	1	0.2	0	0	1	0	1	1	1	0.166666666666667	0	0	1	0.727272727272727	0	1	0	0	0	1	0.666666666666667	0	0	0	0	0	0.625	1	0	1	0.928571428571429	0.714285714285714	0.857142857142857	0.666666666666667	0.666666666666667	0	0	1	1	1	1	0	1	0.666666666666667	0.0909090909090909	1	0
0.777777777777778	0.642857142857143	0	0.833333333333333	0.5	0.857142857142857	0.25	0.3	0.428571428571429	1	0	0.5	1	1	0.375	0.857142857142857	0.25	1	1	0.130434782608696	1	0	0.888888888888889	0.666666666666667	0.302325581395349	1	1	1	1	1	1	0	1	0	0.733333333333333	0.428571428571429	0.1	0	1	0.333333333333333	0.333333333333333	0	0	1	1	1	0.6	0.555555555555556	1	1
0.333333333333333	0	0.461538461538462	0.631578947368421	0	0	0.545454545454545	0.6	0.555555555555556	0.5	1	1	0.9	1	0.923076923076923	1	0.730769230769231	0.666666666666667	0.727272727272727	1	1	1	0	0	1	0.888888888888889	0.5	1	0.777777777777778	1	0.857142857142857	0	1	0	0.785714285714286	1	0.666666666666667	1	1	0	1	0.6	0.952380952380952	1	0	1	0	0.818181818181818	0.555555555555556	0
0	0.8	1	1	0.4	1	1	0.714285714285714	0.5	0.8	1	0	1	1	1	1	0.8	0.75	0	0	0	1	0.666666666666667	1	0.777777777777778	0.75	0.2	0	0.6	0.8	1	1	0.571428571428571	0	0.769230769230769	0.5	0	0.75	0.5	0	0	1	0.923076923076923	0.571428571428571	0	1	0.833333333333333	1	0	0
0	0	0.923076923076923	1	0.833333333333333	0	0.714285714285714	0.833333333333333	1	0	0.85	0	1	1	1	1	0.294117647058824	0	0	0.875	0	0	1	0.166666666666667	1	0.5	0.125	0.5	0.416666666666667	0.7	0.894736842105263	0	0.285714285714286	1	0.521739130434783	0	0	1	0.777777777777778	0	0.333333333333333	0	0.333333333333333	0.875	0.8	1	1	0.5	0.75	0.6
1	0	1	0	0	0	1	0	0.5	0	1	0.666666666666667	0	1	0.5	0.4	0	0	0.4	0.214285714285714	0.8	1	0.833333333333333	0	1	1	0.5	0	0	0.888888888888889	0	0	1	0	0	0.5	0	1	0.25	0	0	0	0.333333333333333	1	0	0	0.333333333333333	0	0	1
1	0	1	1	0.4	0.266666666666667	1	0	0	0	1	1	0.5	0.166666666666667	0.166666666666667	1	0.727272727272727	0	0.8	0	0.8	0.571428571428571	1	0.666666666666667	0.333333333333333	0.75	0.2	0.75	0	0.272727272727273	1	1	0.6	0.142857142857143	0.666666666666667	0	0	1	0.8	1	0.5	0	1	1	0	0.25	0	0	0	0.5
0	0	1	0.75	0	1	0.571428571428571	0.25	0.416666666666667	1	1	1	0.6	0.5	1	0	0.5	0	1	0.428571428571429	0	1	0	0.3125	0.846153846153846	0	0.5	1	1	0.285714285714286	0.666666666666667	0	0	0	0	0.285714285714286	0	0	1	1	0	0.555555555555556	1	0.666666666666667	0	0	0	0.5	0.75	1
0.5	0	0	0	1	0.5	0.631578947368421	0	0	0.5	0.333333333333333	0	1	1	1	1	0.5	0.5	0	0	0	1	1	0.5	0.857142857142857	1	0.5	1	0.571428571428571	0.818181818181818	0	1	1	1	0.666666666666667	0	0	0	1	0	1	1	0	0.555555555555556	0	0	1	0.75	0	0
0.714285714285714	0	0	0	1	0	0.25	0.333333333333333	0.333333333333333	0	1	0.5	0.785714285714286	0.833333333333333	0.5	1	0.8	0	0.333333333333333	1	1	0.666666666666667	1	0.571428571428571	0.5	0.5	0	0.833333333333333	0.5	0.666666666666667	0	0.6	0.333333333333333	1	0.571428571428571	0.2	0	1	1	1	1	1	1	0.333333333333333	1	1	0	1	0.888888888888889	0.8
1	0.166666666666667	0	0	0.5	0.666666666666667	0.75	1	0	0.25	0.153846153846154	0	1	0.8	0.6	1	0	1	1	0.5	0	0.4	0.666666666666667	0.5	0.7	1	0.714285714285714	0.5	0	0	0	1	0	0.8	1	1	1	0.25	0.5	1	1	0.4	0.571428571428571	0.714285714285714	1	1	0	1	0.5	0.8
0.6	1	0	0	0	1	0.444444444444444	0	0	1	1	0	0	0	0	0	1	1	0	0	0	0	0.6	1	0.714285714285714	1	0	0.666666666666667	0.8	1	1	0.666666666666667	0	1	0.5	0.5	0.8	0.5	0	0.4	0	0	0.333333333333333	0.428571428571429	0.692307692307692	1	0.666666666666667	0	0	0
0	1	0.5	0	0.75	1	0.533333333333333	1	0.136363636363636	0	1	1	0	1	0.75	0.857142857142857	0.888888888888889	0	0.846153846153846	0.8	0.75	0.777777777777778	0.7	0.909090909090909	0.857142857142857	1	0.116279069767442	0	0.4	1	0.857142857142857	0.846153846153846	0.769230769230769	0.75	0.444444444444444	0	0	0.5	0	0.875	0	1	0.931034482758621	0.833333333333333	1	1	0	0.933333333333333	0.666666666666667	0.666666666666667
1	0.4	1	1	0.75	0	1	0.5	0	0.666666666666667	0.857142857142857	1	0.8	0	0.882352941176471	1	1	0	0.733333333333333	0	0	0.833333333333333	1	1	1	0.666666666666667	0	1	1	1	1	0	1	1	0.8	0.8	0	0	1	1	0.833333333333333	0.714285714285714	1	0.8	0	1	0.833333333333333	1	1	0.428571428571429
0	0.545454545454545	0.5	0	0.375	0	0.428571428571429	1	0.75	0	0.6	0.833333333333333	0	0	1	1	0.222222222222222	0.444444444444444	0.666666666666667	0.333333333333333	1	0.5	0.888888888888889	0.375	0.5	0	1	1	0	1	0	0.333333333333333	0	1	0	0.578947368421053	0	1	0.647058823529412	0.571428571428571	1	0	1	1	1	1	0.333333333333333	1	0.75	1
0.75	0	0.833333333333333	1	0.666666666666667	1	0.75	1	0.333333333333333	0	0.833333333333333	0.75	1	0.5	0.555555555555556	1	0.230769230769231	1	1	1	0	1	0	0.25	0.4	1	0.125	0	0	0	0.0645161290322581	0.5	0	1	0.666666666666667	0.666666666666667	1	0.6	0.5	1	1	1	0.857142857142857	1	0	0	0	0.8	0	0.6
0.833333333333333	0	0	0.333333333333333	0	0.25	0.44	0.285714285714286	0.714285714285714	1	0	0.25	0.461538461538462	0	0.555555555555556	0.2	0.583333333333333	1	0.8	0.5	0.5	0.8	0.785714285714286	0.625	0	0	0.571428571428571	0	0	0.72	0.0232558139534884	0.25	0.4	0	0.375	0.333333333333333	0.4	0	0.833333333333333	0.909090909090909	0.727272727272727	0.571428571428571	0.4	0.333333333333333	0	0.5	0.666666666666667	0.2	0.75	0.857142857142857
0.916666666666667	1	1	0	0.0857142857142857	0	0.944444444444444	0	0.333333333333333	1	0.714285714285714	0.8	0.714285714285714	1	0.894736842105263	0.666666666666667	0	0.5625	1	1	1	0.666666666666667	0.8	0.714285714285714	0.818181818181818	0.5	0.666666666666667	1	1	1	1	0	0	0.75	0.8	0	0.5	0	1	0.5	0.619047619047619	0	0.875	0.666666666666667	0.25	0	0.75	0.916666666666667	0.818181818181818	0
1	1	1	1	0	1	1	1	0.571428571428571	1	0	0.666666666666667	1	0.526315789473684	0.8	0.833333333333333	0.666666666666667	0.777777777777778	1	1	1	0.9	0.222222222222222	0.583333333333333	0.416666666666667	0	1	1	0.208333333333333	0	0.0196078431372549	0.727272727272727	0.2	1	0.869565217391304	0.85	0.666666666666667	0	0.823529411764706	0	1	0	0.888888888888889	1	1	0.928571428571429	0.857142857142857	0.80952380952381	1	0.05
0	0.8	0.8	0	1	0	0.882352941176471	0	0.75	0.5	0.888888888888889	0.833333333333333	0.7	0.409090909090909	0.333333333333333	0.818181818181818	0.3	0.6	0.625	0.5	0.68	1	1	0.5	0.2	0.833333333333333	0.3	0.555555555555556	0.8	0.9375	0.75	1	0.458333333333333	0.217391304347826	0.636363636363636	0	0.666666666666667	1	0.666666666666667	1	1	0.875	1	1	1	0.666666666666667	0.888888888888889	0.8125	0.866666666666667	0.714285714285714
1	1	0	1	1	0.1875	0	0.857142857142857	1	0.777777777777778	1	0.6	0.421052631578947	1	1	1	0.814814814814815	1	0.75	0.44	1	0.636363636363636	1	1	0.75	0.636363636363636	0.454545454545455	0	0.833333333333333	0	0.954545454545455	0.8	1	1	1	1	0	1	0.833333333333333	1	0.857142857142857	1	0.666666666666667	0.916666666666667	1	1	0	0.8	0.75	0.8
0	0.428571428571429	0.7	1	0	0.625	0.2	0.75	0.25	0.454545454545455	0.333333333333333	0.625	0.75	1	0.666666666666667	0.666666666666667	0.222222222222222	0	1	0	0	0.75	0.952380952380952	0.294117647058824	0	0.8	0.636363636363636	0.583333333333333	0.325	0.45	0	0	0.384615384615385	0	0.5	0.291666666666667	0.6	0	0.6	0.0769230769230769	1	0.5	0.705882352941177	1	1	0.5	0	0.8	0	0.555555555555556
0.5	0	1	0	0.666666666666667	0.625	0.714285714285714	0.909090909090909	0.25	0.818181818181818	0.5	0	1	0.888888888888889	0.6	0	0	0	0.727272727272727	1	0.142857142857143	0.363636363636364	0.666666666666667	0.4	0	1	0	0.444444444444444	0	0	0	0.444444444444444	0.384615384615385	0.214285714285714	0.8125	0	0.2	0	0.714285714285714	0	0.333333333333333	0.285714285714286	0.764705882352941	0.666666666666667	0.666666666666667	0	0	0.6	0.8	0.333333333333333
1	0.2	0.857142857142857	0.666666666666667	0.133333333333333	0	1	0	0	1	1	0	0.666666666666667	1	0	0.5	0.236842105263158	0.181818181818182	0.888888888888889	1	1	0.5	0.818181818181818	0.25	0.461538461538462	1	0.789473684210526	1	0	0.857142857142857	0	0	0.75	1	0.181818181818182	0	0	0.8	1	0.777777777777778	1	0.705882352941177	0.333333333333333	0.666666666666667	1	0.666666666666667	1	0.857142857142857	0.8	0.888888888888889
0.75	0.294117647058824	0.833333333333333	0.928571428571429	0	0	0.695652173913043	0.625	0.5	0	0.875	1	0	0.5	0.291666666666667	0.5	0.2	0	1	1	1	0.7	0.692307692307692	0.372093023255814	0.733333333333333	0.8	0	0.4375	0	0.444444444444444	1	0	0	0.666666666666667	0.529411764705882	0.2	0	0	1	0.666666666666667	1	0.4	0.842105263157895	1	1	0.333333333333333	0	1	1	0.928571428571429
0	0.666666666666667	0.75	1	1	0.5	0.866666666666667	0.4	0.958333333333333	0.75	0	0.615384615384615	1	1	0.733333333333333	0.9	0.846153846153846	0.5	1	1	0.666666666666667	0.857142857142857	1	0.378378378378378	1	0.85	1	0.888888888888889	0	0.0625	0	0	0.857142857142857	1	0.761904761904762	0.857142857142857	0.666666666666667	0	0.5	1	0.789473684210526	0	0.875	0.857142857142857	0.25	0.888888888888889	0.5	0.5	0.833333333333333	0.916666666666667
0.888888888888889	1	0.25	1	0	0.25	1	0.5	0.75	1	0.833333333333333	0	0.8	0.6	0.727272727272727	1	0.642857142857143	0.5	0.571428571428571	0	0	1	0.666666666666667	0.5	0.75	1	1	0.857142857142857	0.333333333333333	0.928571428571429	1	0.2	0.176470588235294	0.9	0	0.4	0.666666666666667	0.5	0	0	0.909090909090909	0	0.818181818181818	0.923076923076923	0	0	0	0.588235294117647	0.578947368421053	0.8
0	1	1	0	0	0	0	0.666666666666667	0	0	0	0	0	0	0.428571428571429	0	0	0	0.333333333333333	0	0	0.166666666666667	1	0.3	0.555555555555556	0	0	0.5	0.25	0	1	0.285714285714286	0	0.166666666666667	0.230769230769231	0	0	0	0	0.666666666666667	0.111111111111111	0	0.7	0.142857142857143	0	0	0	0.25	0	0.333333333333333
1	0.833333333333333	0.6	1	1	0.5	0.833333333333333	0.933333333333333	0.666666666666667	0	0.25	1	1	1	0.941176470588235	0.576923076923077	1	0	0.32258064516129	1	0	1	0.05	0.875	0.857142857142857	0.8	0.777777777777778	0	0	0.2	0.2	0.818181818181818	0.333333333333333	0	0.541666666666667	0.109090909090909	1	1	0.428571428571429	0	1	1	0.92	0.666666666666667	0.666666666666667	0.625	0.8	0	1	0.6
0.5	0.428571428571429	1	1	0.75	0	0.555555555555556	0.944444444444444	0.666666666666667	0.6	0.918918918918919	0.333333333333333	0.769230769230769	1	0.928571428571429	1	0.71875	0.764705882352941	0.545454545454545	0.666666666666667	1	0.909090909090909	0.538461538461538	0.333333333333333	0.818181818181818	0.866666666666667	0.833333333333333	1	0.529411764705882	1	0	1	0.888888888888889	0.75	1	1	0	0.666666666666667	1	1	0.777777777777778	0.833333333333333	1	0.777777777777778	1	0.666666666666667	0.592592592592593	0.6	0	1
0.875	0.857142857142857	1	0.272727272727273	0.68	1	0.933333333333333	0.95	0.473684210526316	0.857142857142857	0.928571428571429	0.9	1	0.882352941176471	0.625	1	0.473684210526316	0.230769230769231	1	0.59375	0	0.833333333333333	0.222222222222222	0.769230769230769	0.9	0.333333333333333	0.769230769230769	1	0.5	0.884615384615385	1	1	0.882352941176471	1	0.515151515151515	0.75	0.409090909090909	1	0.5625	1	0.838709677419355	0	0.8	0.952380952380952	1	0.846153846153846	1	1	0.916666666666667	1
0.666666666666667	0	1	0.833333333333333	0.923076923076923	0.8	1	0.833333333333333	1	0	0.0338983050847458	0.916666666666667	0	1	0.91304347826087	1	0.421052631578947	0.444444444444444	0.5	0.5	1	0.9	0.666666666666667	0.2	0.846153846153846	1	0.857142857142857	1	1	0.9375	0.8	0.761904761904762	0.555555555555556	1	0.736842105263158	0.368421052631579	0.857142857142857	0	1	0	1	1	1	0.833333333333333	1	1	1	1	0.75	0
0.5	0.666666666666667	0.666666666666667	1	0.866666666666667	0	0.904761904761905	1	0.857142857142857	0.631578947368421	0.55	0.9	0.75	1	0.9	0.909090909090909	0.826086956521739	1	0.538461538461538	0.2	0.916666666666667	0.666666666666667	0.857142857142857	0.909090909090909	0.666666666666667	0.875	0.75	1	1	0.896551724137931	0.666666666666667	1	1	0.758620689655172	0.972222222222222	0.777777777777778	0	0	0.75	0.888888888888889	1	0.578947368421053	0.785714285714286	0.894736842105263	1	0.714285714285714	0.727272727272727	1	0.846153846153846	0.76
0.592592592592593	0.333333333333333	0.888888888888889	0.208333333333333	0	1	0.192307692307692	1	0.5	0.5	0.714285714285714	1	0.5	0.75	1	1	0.615384615384615	0.666666666666667	0.909090909090909	1	1	0.666666666666667	0.5	0.928571428571429	0.523809523809524	0.285714285714286	0.615384615384615	0.947368421052632	0.315789473684211	0.846153846153846	1	1	0.411764705882353	0.692307692307692	0.5	0.740740740740741	1	0	0.448275862068966	0.5	0.25	0.466666666666667	0	0.642857142857143	0.470588235294118	1	0.714285714285714	0.888888888888889	1	1
0.4	0.588235294117647	0	0	0	0	0	0.333333333333333	0	0	0	0	0	0	0	0	0.666666666666667	0.25	0	0	0.2	0	0.133333333333333	0.166666666666667	0	0	0.307692307692308	0	0	0	0.142857142857143	0	0	0	0	0.75	0	0.25	0	0	0	0	0.0909090909090909	0.111111111111111	0	0	0.470588235294118	0	0	0.666666666666667
0	0	0	0	0	0	0	0.666666666666667	0	0	0.7	0	0	0	0	0.2	0.181818181818182	0	0	0	0	0	0	0.3	0.238095238095238	0	0	0.0952380952380952	0	0	0	0	0.15	0	0.782608695652174	0	0.285714285714286	0	1	0	0.25	0	0.2	0.166666666666667	0.1	0.333333333333333	0	0.285714285714286	0	0
0.0909090909090909	0.2	0	0	0	0.666666666666667	0	0.555555555555556	0.454545454545455	0	0	0	0.0526315789473684	0	0.153846153846154	0	0	0	0	0.230769230769231	0.1	0	0	0.111111111111111	0	0.0588235294117647	0	0	0.111111111111111	0	0	0.666666666666667	0.166666666666667	0.25	0.571428571428571	0.210526315789474	0	0	0	0	0	0.153846153846154	0	0.0833333333333333	0	1	0	0.272727272727273	0.2	0
0	0	0	0	0.428571428571429	0.125	0.333333333333333	0.428571428571429	0	0	0.384615384615385	0	0.195121951219512	0	0.444444444444444	0.3	0	0.5	0	0.4	1	0.130434782608696	0	0.44	0	0.222222222222222	0.545454545454545	1	0.75	0	0	0	0.1	0.222222222222222	0.428571428571429	0.571428571428571	0.428571428571429	0.428571428571429	0	0	0.444444444444444	0	0.272727272727273	1	0.444444444444444	0.2	0.333333333333333	0.333333333333333	0	0
1	0.121212121212121	0.615384615384615	0	0.333333333333333	0.5	0	0.291666666666667	0.0909090909090909	0.666666666666667	0.428571428571429	0.4	1	0	0	0.653846153846154	0.659090909090909	0.3	0.111111111111111	0.5	0.666666666666667	0.5	0.1	0	0	0.454545454545455	0	1	0.555555555555556	0.5	0	0	0.0909090909090909	0	0	0.375	0.416666666666667	0	0	0	0	0	0.4	0.833333333333333	0.461538461538462	0.166666666666667	0.375	0.473684210526316	0	0.25
0.769230769230769	0	1	0	0.166666666666667	0	0.666666666666667	0.833333333333333	0.571428571428571	0.5	0.894736842105263	1	0.476190476190476	0.181818181818182	0.5	0	0.0666666666666667	0.714285714285714	0.424242424242424	0	0.8	1	0.8	0	0.28	0.466666666666667	0.75	1	0	0.352941176470588	0	0	0.111111111111111	0.333333333333333	0.358974358974359	0.714285714285714	0.333333333333333	0.916666666666667	0.666666666666667	0.857142857142857	1	0.666666666666667	0.91304347826087	0.714285714285714	0	0.75	0	0	0.653846153846154	0.666666666666667
0.555555555555556	0.818181818181818	1	0.80952380952381	0.823529411764706	1	0.428571428571429	0.7	0.666666666666667	0.258064516129032	0.761904761904762	0.75	0.375	0.5	0.785714285714286	1	0.933333333333333	0	0.5	1	0.78	0.5625	0.875	0.733333333333333	1	0.105263157894737	0.714285714285714	1	0.708333333333333	0.3125	0	0.733333333333333	0.9	0.653846153846154	0.181818181818182	0.461538461538462	1	1	1	0.625	0.555555555555556	1	0.818181818181818	0	0.833333333333333	0.909090909090909	0.5	0.714285714285714	1	0.714285714285714
0.666666666666667	0	0	1	0	0.125	0.666666666666667	1	0.2	0	0	0	0.5	0	0.333333333333333	0	0	0.4	0	0	0	0	0.583333333333333	0	0.384615384615385	0	0.307692307692308	0	0.263157894736842	0	0	1	0	0.4	0.111111111111111	1	0	0	0	0	0	0	0.375	0.619047619047619	1	0.571428571428571	0	0.833333333333333	0.666666666666667	0
0.75	0	0	0.8	0.153846153846154	0	1	0.714285714285714	0.08	1	0.7	1	1	0.857142857142857	0	0	0.857142857142857	0.875	0.6	1	1	0.916666666666667	0.857142857142857	0	0.239130434782609	0.818181818181818	0.470588235294118	1	0	0.307692307692308	0	0.181818181818182	0.818181818181818	1	0.5	0.702702702702703	0	0	0	1	0	1	1	1	1	0.909090909090909	0	0.125	0	1
1	0.714285714285714	0	0.304347826086957	0	1	0.857142857142857	1	1	1	0.545454545454545	0	0.833333333333333	0.666666666666667	1	1	0.666666666666667	1	0.9375	1	0	0.75	1	1	0.777777777777778	0.727272727272727	1	1	0.416666666666667	0.909090909090909	0.533333333333333	0.714285714285714	1	0.8	0.826086956521739	0.666666666666667	0.333333333333333	0	1	0.5	1	1	1	0.571428571428571	1	0	0	0.769230769230769	0.5	0.9
0	0	1	0	0	0.714285714285714	0.666666666666667	1	1	0	0.0769230769230769	1	0	1	0.8	1	0.333333333333333	1	0	0	0.191489361702128	0	0	1	0.625	0.222222222222222	0	1	0	0.523809523809524	1	1	1	0.846153846153846	0.625	0.666666666666667	0	0	1	0.444444444444444	0	1	0.142857142857143	0.583333333333333	0.2	0.857142857142857	0.235294117647059	0.333333333333333	0.833333333333333	0
1	0	0.125	0.75	0	0	0.75	0	0	0	0	0	0.666666666666667	0	0.666666666666667	0.888888888888889	0.25	0.5	0.5	1	0	1	0.857142857142857	0.125	0.444444444444444	0.5	1	1	0.0769230769230769	0.785714285714286	0	0	1	0.916666666666667	0.461538461538462	0.5	0.857142857142857	0.9	1	0.666666666666667	1	0	0.5	0.5	0	1	0	0	0	1
0.777777777777778	0	1	1	1	0.625	0.4	1	1	0	1	0	0	1	1	0.909090909090909	1	0.8	0.846153846153846	0	0.166666666666667	0.5	0.789473684210526	1	0.875	0.666666666666667	1	1	0.666666666666667	1	0.333333333333333	1	0.428571428571429	0.714285714285714	0	0.625	0	1	0.846153846153846	0.91304347826087	0	1	1	0.85	0.333333333333333	0.833333333333333	0	1	1	1
1	0	0.75	1	0.294117647058824	0	0.933333333333333	1	0.545454545454545	1	1	0	0	1	1	0.769230769230769	0.555555555555556	1	1	0.5	0.6	1	0.5	0.714285714285714	0.923076923076923	0	1	0	0	0.5	0.536585365853659	0.5	0.888888888888889	1	0.545454545454545	0.777777777777778	0.4	0	0.875	0.8	1	1	0.652173913043478	1	0	1	0.714285714285714	1	0.333333333333333	0.5
1	0	0.285714285714286	1	0	0	0.666666666666667	0	0.666666666666667	0	0.533333333333333	1	0	1	0.6	0	0.0540540540540541	0.6	0	0.9	1	0.9	0.6	0.25	0.5	1	0.714285714285714	0	0.4	0	1	0.333333333333333	0.857142857142857	0.129032258064516	0	0.4	0	0.5	0	1	0	0	1	0.333333333333333	1	1	0.8	0.875	0	1
0.8	0	0	0	1	0	0.647058823529412	0.8	0.333333333333333	0	0.4	0.5	0.25	0.857142857142857	1	0	0	0.4	0.333333333333333	0.833333333333333	0	0.333333333333333	0.727272727272727	0.777777777777778	0.818181818181818	1	0.933333333333333	1	0.8	0.5625	0	0.25	0.5	0	0.535714285714286	0.833333333333333	0	0	0.857142857142857	1	1	1	0.882352941176471	0.5	0	0.631578947368421	0.909090909090909	0.842105263157895	0	0.222222222222222
1	0.2	0	0.538461538461538	0.6	1	0.714285714285714	0.5	0.727272727272727	0.16	0.297297297297297	0	0.4	0.833333333333333	0	1	0.272727272727273	1	1	0	0.714285714285714	1	0.666666666666667	0.866666666666667	0.666666666666667	1	0	0.833333333333333	0.333333333333333	0.25	0.909090909090909	0.461538461538462	0.578947368421053	0.333333333333333	0.818181818181818	0.714285714285714	0.166666666666667	1	1	1	1	0.916666666666667	0.863636363636364	1	1	0.615384615384615	1	0.25	0.5	1
0.6	0.5	1	1	0	0.833333333333333	0.125	0.75	0.785714285714286	0.8	0	0	0	0	0.5	1	0.8	0	0.1	0.5	0	0.333333333333333	0.666666666666667	0	0.4	0	0.625	0.333333333333333	0.666666666666667	1	0	0.666666666666667	0.666666666666667	1	0.473684210526316	0	0	0	1	0.571428571428571	0.625	1	0.6	0.625	0.666666666666667	0.25	0	1	0	0.842105263157895
0.777777777777778	0	1	0	0.5	0	0.8	0.7	0.8	0.928571428571429	1	1	0.941176470588235	0.857142857142857	0	1	0.285714285714286	0	0	1	0.7	1	0.714285714285714	0	0	0.444444444444444	0	1	1	0.266666666666667	0	0.8	0.714285714285714	0.769230769230769	0.25	0.846153846153846	0.5	1	0	1	0.75	1	1	1	0	1	0.5	0.9375	0	1
1	0.28	0.5	1	0.666666666666667	0.368421052631579	0.857142857142857	1	1	0.333333333333333	1	0	0.5	0.777777777777778	0.5	0.909090909090909	0.0833333333333333	0.5	1	1	0	0.666666666666667	0.6	0.242424242424242	0	0.833333333333333	0.666666666666667	0.8	0	0.5	1	1	1	0.8	0.666666666666667	1	0.5	0.2	1	0	1	0	1	0.75	0	0.5	0	0.75	0.375	0.9
0.333333333333333	0	0	1	0	0.428571428571429	0	1	0	1	0.4	1	0	0	0.666666666666667	1	0	0.736842105263158	1	0	0	1	0.333333333333333	0.363636363636364	1	0.333333333333333	0.666666666666667	0	0.545454545454545	0.2	1	0	0	0	0.4	1	0.666666666666667	0.4	1	0.666666666666667	0.666666666666667	1	0.5	0	1	0.666666666666667	0.75	1	0.714285714285714	0.75
0.666666666666667	0.6	0.888888888888889	0.666666666666667	0	0.333333333333333	1	0.666666666666667	0.5	1	1	0.5	1	1	0.642857142857143	0.333333333333333	0.615384615384615	0.0909090909090909	0	0	1	0.571428571428571	0	1	1	1	0.666666666666667	0	0.333333333333333	1	0.5	0.333333333333333	0.444444444444444	0	0.833333333333333	0	1	0.8	1	0	0.8	0	1	0.9	0	1	0.642857142857143	1	0	0.833333333333333
1	1	1	1	0	0.833333333333333	1	0.833333333333333	0	0	0.625	0.833333333333333	1	1	1	1	0.2	0	0	0	1	0.833333333333333	0.666666666666667	0.8	0.947368421052632	1	0.571428571428571	0	0	0	0	1	0	1	1	0.875	0	0	0	1	1	0	0.777777777777778	0.777777777777778	0	0.5	1	0	0	0
0.375	0	0.5	1	0	0	1	0	0	1	1	1	0	0	0	0	0	0	1	0	0	0	0	0.4	1	1	1	0	0	0	0.5	0	0	1	1	1	0	1	1	1	1	0	0.75	0.5	0	1	0	0	0	0.333333333333333
1	0	0	0	0	1	1	1	0	0.111111111111111	1	0	0	0	1	1	0.222222222222222	0	1	0	1	0	0.4	0.5	0.666666666666667	1	0.5	1	0	1	0	0	0	1	0.714285714285714	0	0.5	0	0	0.857142857142857	0	0	0	0.8	0	0.833333333333333	0.666666666666667	0.714285714285714	0	1
0	1	0	0	1	0.666666666666667	0	0.875	0	0	1	0	0.75	0	0	0	0.2	1	0	0	0	0.666666666666667	0.8	0	0.5	0.5	0.0476190476190476	0	0	0.75	0	0	0.285714285714286	1	0.0909090909090909	0	0	0	0	0.833333333333333	0	0	0.0833333333333333	0.333333333333333	0	0	1	0	1	1
0	0	0	0.5	0	0	0.5	1	0	0	0.666666666666667	0	0	0.75	0	1	0	0	0.333333333333333	0	0	0	0	0	0.5	1	0	0	0	1	0	0	0	0.5	0.666666666666667	0.5	0	0	1	0	0	0	1	0	0.666666666666667	1	0	1	0	0
1	0	0.5	0.666666666666667	0.5	0	0	0.0769230769230769	0.25	0	0	0.6	1	0	0	0	0	0	0.285714285714286	0.769230769230769	0	0.555555555555556	0	0	1	1	0.6	0	0	0.333333333333333	0	0	0.857142857142857	0.5	0	0	0.666666666666667	0	0.75	0	1	0	0.357142857142857	0.6	0	0	0.25	1	0.4	0.8
1	0	0	0.461538461538462	0	0.333333333333333	0.5	1	0	0.285714285714286	0	0	0.777777777777778	1	0	1	0	0	0	1	0	1	1	0.7	0	0.3	0.461538461538462	0.75	0	0.5	0	0	0.333333333333333	0	0.75	0.4	0.25	0	0.75	1	0.5	0	0.5	1	1	0	0.6	0.25	1	0
0.75	0.666666666666667	0.5	1	1	0.571428571428571	0.6	1	0.571428571428571	1	0.571428571428571	1	1	0.75	0.333333333333333	0.714285714285714	0.428571428571429	1	1	0	0	1	0.375	0	1	0	1	1	1	0	0.333333333333333	0	1	1	0.857142857142857	1	0	1	0.857142857142857	1	0	0	0	0.25	1	1	0.75	1	1	0.8
0	1	0.2	0.666666666666667	0	0	0	1	0.5	0	0.04	0	1	1	1	1	1	0	0	0	0	1	1	0	1	1	1	0.857142857142857	0.5	0.5	0	0.5	0.8	0	1	1	1	0	1	0.5	0.571428571428571	0.5	0.666666666666667	0	1	0	0	0	0	0.5
0	0.6	0.666666666666667	0	1	0	1	0.285714285714286	0	0.666666666666667	1	0	0	0	0.857142857142857	0.714285714285714	1	0	0	0	1	0.666666666666667	0.8	0.777777777777778	0.625	1	1	1	0.666666666666667	1	1	0.333333333333333	0	1	0.333333333333333	1	0	0	0	1	1	0	0	0	1	1	0.928571428571429	0.5	0	0.818181818181818
1	0	0.6	0	0	0	0.5	1	1	0.666666666666667	1	0	1	0	1	0.5	0.166666666666667	0.25	0	0	0	0.75	0.25	0	0.5	1	0.727272727272727	1	0.428571428571429	0	0	0	0.944444444444444	0.5	0.454545454545455	0.0909090909090909	0	1	0.769230769230769	0	1	0	0.6	0	1	0	0.666666666666667	1	0	0.5
0.9	0.128205128205128	1	1	0.592592592592593	0	0.9	0.857142857142857	0.75	0.666666666666667	1	0	1	0.333333333333333	0	1	1	0	1	0	0.666666666666667	0.6	0.8	1	1	1	1	1	0.666666666666667	0.888888888888889	0.888888888888889	0	0	1	0.727272727272727	1	0	0.8	1	0.0869565217391304	1	0.25	0.192307692307692	1	0	0.777777777777778	1	0	0	1
0.888888888888889	0.75	0	0.5	1	0.142857142857143	0.75	0	0.571428571428571	0	0.777777777777778	0	0.5	0	0.333333333333333	0.6	0.333333333333333	0	1	0.75	0.75	0.666666666666667	0.823529411764706	1	0	0	1	0	0.666666666666667	0.875	0	0.6	0.333333333333333	0	0.642857142857143	0.6	0.733333333333333	0	1	1	0	1	0.846153846153846	1	0	1	1	0	0	0.470588235294118
0	0	0.25	0.428571428571429	1	0	0.153846153846154	0	0	0	0.6	0	0.5	0	0.714285714285714	0.666666666666667	0.2	0.75	1	0	0	0.5	0.444444444444444	0.625	0.333333333333333	0.5	0	0	0.666666666666667	0.692307692307692	0	1	0.2	0.5	1	0	0	0.8	0.25	0	0.8	1	0	0.5	1	0	0.5	1	1	0.833333333333333
0.833333333333333	1	0.5	0.333333333333333	1	0.428571428571429	0	1	0	0	0	0	1	0.714285714285714	1	1	0	1	0	0	0	1	0.5	0.333333333333333	0.833333333333333	1	0	0	0	0.5	0	0	0.666666666666667	0	0.7	0	0	0	0	1	1	1	0.5	0	0	0	0.666666666666667	1	0	0.5
0.833333333333333	1	0	0	0	0	1	1	0.25	0	1	1	0.333333333333333	0.666666666666667	0.176470588235294	1	0.722222222222222	0.666666666666667	0	1	0	1	0	1	0	0	0.75	1	0	1	0	0	0	1	0.5	1	0.666666666666667	0	1	0	1	1	1	0.5	0	0.875	0	0.0476190476190476	0	1
0	0	0	0.235294117647059	0.5	0.916666666666667	0	1	0.125	0.0869565217391304	0	0	0.9	0	0.64	1	0.285714285714286	1	0.75	0.666666666666667	1	1	0	0.4	0	0.666666666666667	0.555555555555556	1	0	0.136363636363636	1	0.666666666666667	1	1	0.151515151515152	1	0	0.909090909090909	0.75	1	0	1	0.235294117647059	0.5	0.714285714285714	1	1	1	0.5	1
0	0.818181818181818	0	0.461538461538462	0	0.4	1	0.5	1	0	1	1	0	0	0	0	0	0	1	0	0	0.75	0.666666666666667	0.5	0	0	1	1	0	1	0.833333333333333	0	0.333333333333333	1	0	1	0	0	0.666666666666667	0	1	0.9	1	0	1	1	0	1	1	1
0	1	1	0	1	1	0.5	1	1	1	0	0.333333333333333	0	0.454545454545455	1	1	1	0	1	0	0.5	0.2	0.8	0.538461538461538	1	0.875	1	1	1	1	0.5	1	0.777777777777778	0	0.5	1	0.777777777777778	1	1	0	0	1	0	1	1	1	0	0.6	1	1
0	1	1	0	0	0.666666666666667	0.5	0.4	1	0	0	0.6	0	1	0	0.923076923076923	0.363636363636364	0.3	0	0.75	0	1	0	0.285714285714286	1	0.666666666666667	0	0.666666666666667	0	0.285714285714286	0	0	0.5	1	0.25	0	0.666666666666667	0	0.75	1	1	1	0	0	0	1	0	1	0	0
0	0	0.5	1	0	0	0	0	0	0	0	0	0	0	1	0.5	0	0	0	0	0.333333333333333	0.5	0.5	0	0	0.75	0	0	0	0	0	0	0	0	0	0	0.25	0	0.666666666666667	0	0	0	0	0	0	0	0	0.5	0	0
1	0	0	0.5	0	0	0	1	0	0	0.909090909090909	0	0	0	0	0.818181818181818	0	0	0.333333333333333	0.545454545454545	1	0	0	0.222222222222222	0	0	0.25	1	0	0	0	0	0	1	0	0	0	0	0	0	1	0	0	0	0	1	0	0	1	0
0	0	0	0	0	0.5	0	1	0	0	0	0.666666666666667	0	0	0	1	1	1	0	0	0	0	0.666666666666667	0	0	0.5	0	0	0	0.444444444444444	0	0.5	0	0	0	0	0	0	0	0	0.642857142857143	0.5	0.666666666666667	0	0	0	0	0	0	0
1	0	0	0	0	0	0	0	0	0	0	0	0.25	0	0	0	0	0	0	0	0	0	0	0	0	0	0	1	0	0	0	0	0	0	0	0	0	0	0	0	1	0	0	0	1	0	0	0	1	0
0	0	1	0	0	0	0	0	0	0	0	1	0	0	0.625	0.666666666666667	0	0	0	0	0	0.2	0	0	1	0	1	0	0	0	0	0	0	0.4	0	0.25	0	0	1	0	1	1	0.5	0	1	0	0	0	0.5	0
0.8	1	0	0	0	0.8	0	1	0	0	0	0	0	0.5	1	0.428571428571429	0	0	0	0	0	0	0.666666666666667	1	0	0.666666666666667	0	0	0.428571428571429	0	0	0	0	0.5	1	0	0	0	0	0	0.857142857142857	1	0	0	1	0	0	0	1	0
1	1	0	0.666666666666667	0	0.5	0	0.75	1	0	0.666666666666667	0	0	1	1	0	0.333333333333333	0	0	0	0	0.333333333333333	0	0	1	1	0.666666666666667	0.9	0.2	0.6	0	1	0	1	0.666666666666667	0.5	0	1	0	0	0.8	0	1	0	1	0	1	1	0.25	1
0	0	0	0.666666666666667	0	0	0	1	0	0	0.142857142857143	0	0	1	0.75	1	1	0	0	0	0	0.6	0	0.333333333333333	0	0	1	0.916666666666667	0	0	0	0	0.5	0	1	0	0	0	0	0	0.5	0	0.333333333333333	0	0	0	1	0	0	0
1	0.5	0	0	0	0	0	0	0	0	0	0	0	0	0	0	0	0	0	0	0	0	0	0.166666666666667	0	0	1	0	0	0	0	0	0	1	0.285714285714286	0	0	0.0909090909090909	0	1	1	0.5	0	0	0	0	0	0.75	0	0
0	0	0	0	0	0	0	0.8	0	0.5	0	0	0	0	1	0	0	0	1	0	0	0	1	0.2	0	0	0	0	0	0	0	0	0	0	0	0	0	0	0.75	0	1	1	0.333333333333333	0	0.75	1	0	0	1	0.333333333333333
1	0	0	0.5	0	0.25	0	0	0	1	1	0	0	0.666666666666667	0.5	0.933333333333333	0	0	0	0	0	0	0	0	0	0	1	0	0	0.625	0	0	0	1	0	0	0	0	0.571428571428571	0	1	0	1	0	0	1	0.5	0	1	0
0	0	0	0	0	0	0	0	0	0	0.666666666666667	0	0	1	1	1	0	0	0	1	0	1	0	0	0	1	1	0.8	0	1	0	0	0	0.666666666666667	0.153846153846154	0	1	0	1	0	0.333333333333333	0	1	1	0	0	1	0	1	1
0.666666666666667	0	0	1	0	0	0	1	0	1	1	1	0	1	0	0	0	0	1	1	0	0	0	0.333333333333333	0	0	1	0.714285714285714	0	0.333333333333333	0	0	0.5	0.8	0	0	0	0	0	0	1	0	0	0	1	1	0	0.6	0	0
0	0	0	0	0	0.625	0	1	0	0	0.666666666666667	0	0	1	1	0	0	0	0	1	0	0	0	0	0.8	0	0	1	0	1	0	0	0	1	0	0.333333333333333	0	0	1	0	1	0	0	0	0.666666666666667	0	0	1	1	0
0	0	0	1	0	0.2	0.6	1	0	0	0	0	0	0	0.833333333333333	1	1	0.6	0	0	0	0.692307692307692	0	0	0	0	1	0.666666666666667	0	1	0	0	0.666666666666667	1	0	0	0	0	0.833333333333333	1	0.894736842105263	0	1	0	1	0	0	1	0	1
1	0	0	1	0	0	1	0.666666666666667	0	0	0	0	0	1	0	1	0	0	0	0.5	0	1	0	0.818181818181818	0	0	0.5	1	0	0	0	0	0	0.833333333333333	0	0	0	0	0	0	1	0	0	1	1	0	1	0	0	1
1	0	0.4	1	0	0	0	1	0	1	0	0.8	1	1	1	1	0	0	0	1	0	1	0	0	0	0	0.857142857142857	1	0	0	0	0	0	0.5	1	0	0	0	1	0	0.75	0	0	0	1	0	0	0	1	0
0.666666666666667	0.5	0	0	0	0	0	0	0	0	0	0	1	1	0.857142857142857	0.5	0	0	0	0	0	0	0	0	0	0	0	0	0	0	0	0	0	0.666666666666667	0	0	0	0	0	0	1	0	0	0	1	1	0	0	1	0
0.255813953488372	0	0	0	0	1	0	1	0.2	0	0	1	0	0.114285714285714	0.8	0.944444444444444	0	0.333333333333333	0	1	0	0	0	0	0	0	1	0.8	0.8	0	0	0	0	1	0	0	0	0	0.95	1	0.833333333333333	0.285714285714286	0	1	1	0.5	0	0	1	0
1	0.5	1	1	0.2	0	0.666666666666667	1	1	0	1	0	0	1	0.75	1	0	1	0	0.333333333333333	0	0	0.666666666666667	0.4	0	0.0416666666666667	1	0.888888888888889	0.375	0.75	0	0.714285714285714	0	0	0	0.571428571428571	1	0	1	0	0.5	1	0.5	0.5	0.666666666666667	1	0	0.888888888888889	1	0
0.9	0	0	1	0.714285714285714	0	1	0.666666666666667	0	0	1	1	1	1	0.875	0.842105263157895	0.5	0.0909090909090909	1	0	0	0	0	0.461538461538462	1	0	0.6875	0	0.133333333333333	0.666666666666667	0	0.8	0.5	0	1	0	0	0.222222222222222	0.733333333333333	0	0.92	0	0	0	0.8	0.777777777777778	1	0.818181818181818	1	0
0.714285714285714	0	1	0.666666666666667	0.25	0	0	1	0.777777777777778	0	1	0	0	1	0.434782608695652	1	0	0	0	1	1	0	0	0.272727272727273	0	0	0.125	1	0.666666666666667	0.333333333333333	0	0	0	0.666666666666667	0	0	0.5	1	0.75	1	0.8	0	0	0	1	0.916666666666667	0.75	0.25	1	0
0.666666666666667	0	0	0	1	0	0.571428571428571	0.5	1	1	1	1	0	0.357142857142857	1	0.9	1	0	0	0	0	0	1	0.923076923076923	0.111111111111111	0	0.935483870967742	0.5	0	0	1	1	0	0.75	1	1	1	1	0.888888888888889	1	1	1	0	0.5	0	1	0	1	0	0
1	0	0	0	1	1	0	0.666666666666667	0	1	0	1	0	1	0.538461538461538	0.5	0	0	0	1	0	1	0	1	0	0	1	0.933333333333333	0	0.5	0	1	0	1	0.875	0	0.666666666666667	0	1	0	0	0	0	1	0.888888888888889	0.5	1	0.692307692307692	0	0
1	0	0	0	0	0	0.666666666666667	0.8	0	0.5	0	1	0	0	1	1	0.166666666666667	1	0	1	0.5	0	0	1	0	0.2	0.25	1	0.285714285714286	0	1	1	0.5	0.25	0.571428571428571	0	0	1	0.75	0.142857142857143	0.333333333333333	0	0	0	1	0.8	0	0.857142857142857	0.333333333333333	0
1	0	0	0	0.5	0	1	0.857142857142857	0	0.5	0	1	0	0.4	0.5	0.769230769230769	0	0	0	0.8	0	1	0.666666666666667	0.333333333333333	0	1	0	0	0.285714285714286	0	0	0.625	0	0	0.5	0.8	0	0	0.8	1	1	1	0	0	1	0.4	1	1	1	0
1	0	0	0	1	0	0	0.75	1	0	0.666666666666667	0	0	1	0.833333333333333	0.64	0.5	1	1	0	0	0	0	0.684210526315789	0	0	1	1	0.285714285714286	0.5	0.9	0.4	0	1	0	0	0.8	0	0.666666666666667	0	0.777777777777778	0.333333333333333	1	0	0	1	0	0.8	0	0.714285714285714
0.333333333333333	0	0	0	1	0	0	0	0	0	1	1	0	0.5	0.333333333333333	0	0	0	0	1	0	0.333333333333333	0	1	0	0	0.8	1	0	1	0	0	0.333333333333333	0.2	0.6	0	0	0.125	1	1	0	0	0	0.333333333333333	1	1	0	0.5	1	0
0	0	0	0	0	0	0	0	0	0	0	1	0	1	0.6	0.714285714285714	0	0	1	0.8	0	0	0	0	0	0	0	0.857142857142857	0	0	0	0	0	0	0	0	0	0	1	1	1	0	1	0	0.5	0	0	1	0	0
1	0	0	0	0	1	0	0	0	0	0	0.4	1	1	1	1	0	0	0	0	0	0	1	0.5	1	0	0	1	0	1	0	0	0	1	0	0	0	0	1	0.333333333333333	1	0.5	0	1	1	0	0	0.8	0	0
1	0	1	0	0	0	0	0	0	0	1	0	0	0	0.5	1	0	0	0	0	0	0	1	0	0	0	1	1	1	0	0	0	0.555555555555556	0.888888888888889	0	0	0.5	0	0.75	0	0.888888888888889	0	1	0	0	0	0	1	0	0
0	0	1	0	0	0	0.333333333333333	1	0.3	0	0	0.5	0	1	0	1	0	0	0	1	0.25	0	1	0	0.8	0	0.333333333333333	0	0	1	0	0	0	1	0	0	0	1	1	1	1	1	0	1	1	0	0.5	1	1	1
1	0	0.666666666666667	0	0	0	1	0.727272727272727	0	0	0	0	1	0	1	0	0.6	0	0	1	1	0	0	0	0	0	1	0	0	0	0	0	0.666666666666667	0	1	0	0	1	1	0	0.666666666666667	0	0	0	0	0	1	0	1	1
0	0	0	0	0	0	0	0	1	0	0.571428571428571	1	0	1	0	1	0	0	0	1	0	0.375	0	0	0.666666666666667	0	0.4	1	0	0	0.857142857142857	0	0	1	0	0	0	0	1	0	1	0	0	0	0	0	0	1	0	0
0	0	0	0	0	0	0	1	0	0	0	0	0.333333333333333	0	0.8	0.6	0	0	0	0	0.2	0	0.5	1	0	0	0.75	0	1	0	0	0	0	0	0	0	0	0	1	0	1	0	0	0	0	0	0	0	1	0
0.666666666666667	0	0	0	0	0	0	1	0	0	0.5	0.4	0	0	1	0	0	1	0	0.333333333333333	0	0	0	0	0	0	0	0	0	0	0	0	0	0	0	0	0	0	0	0	1	0.75	0	0.5	0	0	0	1	1	0
0	0	0	0.214285714285714	0	0	0	1	1	0	0	1	0	0	1	0	0.666666666666667	0	0.5	1	0.4	1	1	0	0	0	1	0.333333333333333	0	0	0	0	0	0.666666666666667	0	0	0	0	1	0	0.666666666666667	1	0.666666666666667	0	1	0	1	1	1	0
1	0	0	0	0.1	0	0	1	0.25	1	0	0	0	0	0.333333333333333	0	0	0.333333333333333	0	0.6	0.5	0	0	0.666666666666667	0.375	0.5	0	0.75	0	0	0	0	0.333333333333333	0.75	0	0	0	0	0	0	0.571428571428571	1	0	0	0.333333333333333	0	0.75	0.8	0	0
0	0	1	0	0	0	0	0.833333333333333	0	0	0	1	0	0	0	1	0.666666666666667	0	0.2	0	0	0	0	0	0	0	0.714285714285714	0	1	0	0	0	0.444444444444444	1	0.6	0	0	0	0	0.5	0	1	0	0	1	0	0	0.818181818181818	0	0.363636363636364
1	0	0	0	0	0.285714285714286	0	0	0	0	1	0	0	0	0.25	1	0	0	0.5	0	0	0	0	0	0	0	0	0	0	0	0	0	0	0	0	0	0	0	1	0	0.75	0	0	0	0	1	0	1	0	0
1	0	0	0	0	0	0	1	0	0	0.6	1	0	0	1	0.5	0	0	0	0	0	0	1	0	1	0	0.714285714285714	0	0.333333333333333	1	0	0	1	0.857142857142857	0	0	0.2	0	0.6	0	0	0	0.818181818181818	0	1	1	0.5	0	0	1
1	0.5	0	0.545454545454545	0	0.333333333333333	0	0	0.5	0	0.363636363636364	1	0.5	1	1	1	0.75	0.857142857142857	0	1	0	1	0.777777777777778	0.5	0	0	0.7	1	0.571428571428571	0	0.777777777777778	1	0	0.777777777777778	0.529411764705882	0	0.5	0	0.5	0.4	0	0	0.444444444444444	1	0.875	0	0	0.75	1	0
1	0.166666666666667	0	0.75	0.333333333333333	0.714285714285714	1	0.230769230769231	0	0.5	0	0	0	1	1	0	0	0	1	1	0	0.857142857142857	0	0.4	0	1	0	0.833333333333333	0.5	1	0	0	0.714285714285714	1	0	0	0	0	1	0	1	0	1	0	0.333333333333333	0	1	1	0	0.666666666666667
1	0.714285714285714	1	0	0	0.25	0	1	1	0	1	0	0	1	1	1	0	0.333333333333333	0	1	0	1	1	0	0	0.875	0.6	1	0.333333333333333	0.538461538461538	0	0	0.363636363636364	0	0.666666666666667	0	0	0.5	1	0	1	0.25	0	0.857142857142857	0.75	1	1	1	1	0
0.5	0	1	0.0967741935483871	0.4	0.727272727272727	0	1	0	0	0	1	0.5	1	0.368421052631579	1	0	1	1	1	0	1	0.5	1	1	1	0.615384615384615	0	0	0.333333333333333	0.5	0	0.4	1	1	0	0	0.952380952380952	1	0	0	0	0	1	1	0.25	0	0.846153846153846	1	0
1	1	1	0	0.533333333333333	0.875	0.75	0.944444444444444	0	0.2	0.0357142857142857	0	1	1	1	1	0	0.666666666666667	0	0	0	1	1	0	0.428571428571429	0.666666666666667	0.714285714285714	1	0.4375	0	0.833333333333333	0.4	0	0.571428571428571	0.833333333333333	0	0	0	0.583333333333333	0	1	0.666666666666667	1	1	1	1	1	0.833333333333333	0	0.894736842105263
0.642857142857143	1	1	0	0.666666666666667	0.333333333333333	0	1	0.571428571428571	0	0.571428571428571	1	1	1	0.842105263157895	0.857142857142857	0.4	0	0	1	0	0.666666666666667	1	0.666666666666667	0	1	0.578947368421053	0	0.75	0.875	1	0.866666666666667	0.857142857142857	0.9	0.833333333333333	0.333333333333333	0	0.75	1	0	0.5	1	1	0	0.5	1	0	0.916666666666667	1	0.333333333333333
0.769230769230769	1	0	1	0	0.375	0.9	1	1	0	0.571428571428571	0.166666666666667	0.333333333333333	0	0.454545454545455	0	0	0	1	1	0	0.888888888888889	0	0.666666666666667	1	0.133333333333333	0.666666666666667	1	0	0.363636363636364	0	1	1	1	0.208333333333333	1	0.75	0.25	1	0	1	0	0	0	1	0.722222222222222	0	1	1	0.75
0.545454545454545	0	0	0	0	0.545454545454545	0	0	0	0	0	0	0	1	0.666666666666667	1	0	0	0	0	0	0	0	0	0	0	0	0.75	0.8	0	0	0	0	1	0	0	0	0	1	0	0.5	0	0	0	0.628571428571429	1	0	0.714285714285714	0	0
1	1	0	0.5	0.571428571428571	1	0	0.5	0.5	0.75	0	0.75	0	1	0.875	1	0.8	0	0	0	0	0	1	0.269230769230769	0	0	0.428571428571429	0.8	0	1	0.75	0	0.166666666666667	1	0	1	0	0	0	0	0.666666666666667	1	0	0.666666666666667	1	1	0	0.333333333333333	0	0.181818181818182
0	0	1	1	0	0	0.9	1	0	0	0.5	0.5	1	0.666666666666667	0.785714285714286	0	0	0	0	0.666666666666667	0	0	0	0	0	0.25	0	0.8	0	0.428571428571429	1	0	0	0.75	0.5	1	0	0	1	0	0.8	0.25	0.5	0	1	0	0.833333333333333	1	0	0
0	0	1	1	0	0	1	0	0	0	0	1	0	0	0	0.6	0.333333333333333	0	0.2	0	0	1	0.333333333333333	0	0	0	0	1	0	0	0.5	0	0.5	1	0	0	0	1	1	0.5	1	1	0	1	0	0	0	1	0	0.5
0.875	0	0	0	0	0	1	1	0	0.666666666666667	0	1	1	1	0.857142857142857	0	0.333333333333333	0	0	1	1	1	1	0.2	0.4	0	0.857142857142857	1	0	0	0.5	0	0	0	0	0	0	0	1	0	1	1	1	0.666666666666667	0	1	0	1	1	0
0.866666666666667	1	0.333333333333333	0.3	0	0	0.5	0.939393939393939	0.923076923076923	1	1	0.666666666666667	0.333333333333333	0.75	0.692307692307692	1	0.25	0	0	0	1	0	1	0.4	0.571428571428571	0	1	1	0.666666666666667	0.714285714285714	0	0	0.333333333333333	1	0.333333333333333	1	0	0	1	0	1	0.857142857142857	1	1	1	0.6	0	0.692307692307692	1	0
0.857142857142857	0	1	1	0	0	0	0.333333333333333	0.2	0	1	0	0	1	0.75	0	0.333333333333333	0	0	1	0	1	0	1	0	0	0	0.666666666666667	0	0.25	0	0.285714285714286	0	1	0.285714285714286	0	0	0	1	0.692307692307692	0	0.8	0.333333333333333	0	0	1	0	0.375	1	1
1	0.5	0	0	0	0	0.333333333333333	0.909090909090909	1	0	0.714285714285714	0	0	1	0.857142857142857	0.6	0	0	0	1	0	1	1	0.142857142857143	0.857142857142857	0.666666666666667	0	1	0	0.333333333333333	1	0	0.5	1	0.75	0	0	1	1	0	0.8	0.363636363636364	1	1	0	0	0.8	0.916666666666667	0	1
0.5	0.5	0.6	1	0	0.25	0	0.666666666666667	0.333333333333333	0	0.818181818181818	1	0	1	1	1	0	0.523809523809524	0	1	0.666666666666667	1	0	0.5	0.25	1	0.333333333333333	1	0	1	0	0.75	0.25	1	0.444444444444444	0.571428571428571	0.642857142857143	0.8	1	0	1	1	0	0	0.571428571428571	0.666666666666667	1	0.703703703703704	1	0
1	0.571428571428571	1	1	0.857142857142857	0.666666666666667	0.75	0.461538461538462	0.833333333333333	0	0	0.571428571428571	1	0.666666666666667	1	0	0.833333333333333	0.411764705882353	1	0	1	1	0	0.25	1	0.75	0.166666666666667	0.666666666666667	0.842105263157895	0.666666666666667	0	0.894736842105263	0	0	0.625	1	0	0.666666666666667	0	0	0.944444444444444	1	0.5625	0.894736842105263	1	0.807692307692308	0.666666666666667	0.863636363636364	0	1
0.7	0	0	0.772727272727273	0.375	0	0	1	0.625	1	1	0.5	0.571428571428571	0.428571428571429	0.916666666666667	1	0.833333333333333	0	0	0	0	0.444444444444444	0.722222222222222	0.476190476190476	0.538461538461538	1	0.705882352941177	1	0.428571428571429	0	0	0	0	1	0	0.285714285714286	0.666666666666667	0	0.5	0	0.769230769230769	0.666666666666667	0	0.764705882352941	0	1	0	0.916666666666667	1	0.571428571428571
0.9375	0.875	0	0	0.666666666666667	0.318181818181818	0.941176470588235	0.733333333333333	0.653846153846154	0.5	1	1	0.823529411764706	1	0.622950819672131	1	0.714285714285714	0	0	0.75	1	1	0	0.91304347826087	0.666666666666667	0.857142857142857	0.409090909090909	0.444444444444444	0.454545454545455	0.259259259259259	1	1	0.923076923076923	0.907407407407407	0.80952380952381	0.888888888888889	0	1	0.769230769230769	1	1	0.909090909090909	0.5	1	0	0.791666666666667	0.875	0.925925925925926	1	0
0.8	1	0	0.925925925925926	0.533333333333333	0.764705882352941	1	0.692307692307692	1	0.666666666666667	0.888888888888889	1	1	0.0909090909090909	0.666666666666667	0	0	0.666666666666667	0	0.888888888888889	0	0.333333333333333	0.5	0.875	1	1	0.571428571428571	0	0	1	0.909090909090909	0	1	0.8	0.711538461538462	1	0	0	0.666666666666667	0	0	0.862068965517241	1	0	0.5	1	0.333333333333333	0.928571428571429	0	1
0.75	0	0	0	0	0.666666666666667	0	1	0	0	0	0.5	0	0	0	0	0.333333333333333	0	0.5	0	0	0.285714285714286	0	0	0	0.5	0	0	0	0	0.333333333333333	0	0	1	0	0	0	0.5	0.5	0	0	0	0	0	0	0	0	0	0	0
0	1	0.80952380952381	0.545454545454545	1	1	0.272727272727273	0.866666666666667	0.333333333333333	0	0	0	1	0.666666666666667	0.5	0.5	0	0	0	0	0	1	0.0833333333333333	0.6	0.285714285714286	0.666666666666667	0	1	0	0	1	0	0	0.333333333333333	0.142857142857143	0.25	0	0	0.857142857142857	0	0.166666666666667	1	1	0.777777777777778	0	1	0.75	0.666666666666667	1	1
1	0.75	0.375	0.65	0.666666666666667	0.25	1	0.8	1	0.75	0.733333333333333	0.666666666666667	0.866666666666667	1	1	0.375	0.214285714285714	0.4	0.5	1	0.5	0.9375	0.625	0.555555555555556	0	0.818181818181818	0.444444444444444	1	1	0.75	1	0.230769230769231	1	0.625	0.842105263157895	0.6	0.181818181818182	0	0.4375	0.75	0.3125	0.857142857142857	0.75	0.7	0	1	0	0.666666666666667	0.333333333333333	0.857142857142857
0	0	0	0	0.5	0	0.692307692307692	0.5	0.5	0.444444444444444	0.4	0.5	0.142857142857143	0	0.454545454545455	0	0.4	0	0.583333333333333	0	0	0.222222222222222	0.75	0.846153846153846	0.333333333333333	0	0.75	0.833333333333333	0	0.846153846153846	0.909090909090909	1	0.25	1	0.75	0.5	0	1	0.5	0.769230769230769	0	0.571428571428571	0.125	0.5	0	0.888888888888889	0.5	0	0.8	0.222222222222222
0	0.5	0.2	0	0	1	0.826086956521739	1	0	0.0526315789473684	1	0.4	0.923076923076923	0.916666666666667	0.571428571428571	1	0	0.583333333333333	1	0	1	1	0.75	0.4375	0.75	0.818181818181818	0.545454545454545	0.823529411764706	0.375	0.866666666666667	1	0	0.533333333333333	1	0.526315789473684	0.666666666666667	0	0.666666666666667	0.375	0.714285714285714	1	1	0.619047619047619	0.666666666666667	1	0.333333333333333	0	1	0.875	1
1	0.666666666666667	0.1	0	1	0.25	0.384615384615385	1	0.125	1	0.8	0	0.275862068965517	0	1	0.833333333333333	0.75	0.2	1	0.333333333333333	0.75	0.4	0.6	0	0.666666666666667	0.25	0.933333333333333	0.538461538461538	0.533333333333333	0.428571428571429	0	0	0.692307692307692	0.75	0	0.5625	0.4	0.8	0.714285714285714	1	0	0.6	0.85	1	0.391304347826087	0	0.909090909090909	0.0769230769230769	0.842105263157895	1
0	0	0	0	0	1	0.571428571428571	0.125	0	0	0	1	0.6	0.25	0.666666666666667	0.4	1	0	0	0	0	0	0.4	0.4	0	0.272727272727273	0.571428571428571	0	0.25	0.25	0	0	0	1	1	0	0.666666666666667	1	0.666666666666667	1	1	0	0.655172413793103	0.272727272727273	1	0.285714285714286	0	0	0	0
0	0	0	0.5	1	0.5	0	0	0	0.5	0	0	0	1	0.25	0.75	0	1	0	0	1	1	0.5	0	0	1	0.75	0	0	0.25	0	0	0	0	0	0	0	1	0	0.25	0	0	0.75	0	0	0	0	0	0.6	1
0	0	0	1	1	0	0.5	0.75	0	0	0.230769230769231	0	0.5	0	0	0	0	0	1	0	1	1	0	0	0.5	0.2	0	0.5	0.454545454545455	0	0.333333333333333	0	0	0	0.4	0.5	0	0.857142857142857	0	0	0.25	0	0	1	0	0	1	0	0.6	1
0	0.777777777777778	0	0	0	0	1	0.333333333333333	0	0	1	0	0	0	0	0	0	0	0	0	0.666666666666667	0	0	0	0.7	0	0	0	0	1	0	0	1	0	0	0	0	0	0	0	0	0	0.75	0.8	1	0.142857142857143	0.764705882352941	0	0	0.833333333333333
0	0	0.2	0	0.6	0	1	1	0.5	0	0	0	0	0.666666666666667	0.5	1	0.625	1	0	0.75	1	1	1	1	0	0	1	1	1	0.125	0	0	0	0	0	0	0	1	0	0	0	0	0.25	0	0	0	0	0	0	0
0.666666666666667	0	0.5	1	1	0	0.2	1	0	0.285714285714286	0	0.5	0	1	1	0.75	0	1	0	0	0	0.285714285714286	0.75	1	0.5	1	0.625	1	0	0.454545454545455	1	0	1	1	0.5	0.5	0.5	0	0	1	0	0	0.5	0	1	1	0.5	1	0.75	1
1	1	0.8	0.166666666666667	0	0.5	1	1	0.875	0.714285714285714	0.0714285714285714	0	0.866666666666667	0.625	1	0.666666666666667	0	1	0	0	0	1	1	0.777777777777778	0.916666666666667	1	1	1	0.75	1	0.166666666666667	0	0.5	0	1	0.285714285714286	0	0.857142857142857	0	0	0.666666666666667	0.5	0.769230769230769	0.866666666666667	1	1	0.380952380952381	0.8	1	0.75
0.636363636363636	0	1	1	0	0	0.666666666666667	1	1	0	1	0	0.818181818181818	1	0.666666666666667	0.421052631578947	0.909090909090909	0.666666666666667	0.75	1	1	0.875	1	0	0.7	1	0.615384615384615	0	0.875	0.875	0	1	0	0.833333333333333	0.666666666666667	1	0	0.666666666666667	1	0.666666666666667	1	0	0.818181818181818	0.75	0	1	0.5	0.9	0.6	0.666666666666667
0.666666666666667	1	1	0	0.333333333333333	0	0.333333333333333	0.625	0.2	1	0.8	1	0.5	0.8	0	0	0	0	0	0	0.333333333333333	0	0.5	0	0.7	0	0	1	0	0.75	0	0	0.833333333333333	0.428571428571429	0	0	0.4	0.714285714285714	0.09375	0	1	1	0.625	0.75	0.833333333333333	0	0.285714285714286	0.5	0	1
1	0	1	1	0	0.25	1	1	0.75	0	1	1	0.7	1	1	0.333333333333333	1	0	1	0.6	1	0.8	0.818181818181818	0.666666666666667	1	1	0.777777777777778	1	0	0.727272727272727	0.8	0.666666666666667	1	1	0.7	0.6	0	1	0.923076923076923	1	0.5	1	0.714285714285714	0.5	0.5	1	1	0.833333333333333	1	0.666666666666667
1	1	0	1	1	0.875	0.428571428571429	0.538461538461538	0.106382978723404	0.833333333333333	0	1	0.857142857142857	1	1	1	0.8125	0.875	0.541666666666667	1	0.75	0.75	0.8	0.458333333333333	0.75	0.909090909090909	0.8	1	1	1	1	0.9	0.833333333333333	0.12	0.888888888888889	1	1	1	0.666666666666667	0.894736842105263	0	0.75	0.941176470588235	0.923076923076923	1	1	1	1	1	1
0.75	0	0.333333333333333	0	0	0	0.428571428571429	0.692307692307692	0.05	0	0.0714285714285714	1	1	1	0.571428571428571	0.346153846153846	1	0	1	0	1	0.25	1	0.5	0.666666666666667	0.5	0.266666666666667	0	0	1	0	0.714285714285714	1	0.571428571428571	0.444444444444444	0.133333333333333	0	0	0	1	1	1	0.5	1	0.666666666666667	0.4	0.8	1	1	0.4
0.333333333333333	0	0.8	0	0	0	1	1	0	0	0.857142857142857	1	0	0	0.25	0	0	0	0	1	0.75	1	1	0	0.333333333333333	0	0.666666666666667	0	0	0.25	1	0	0	1	0.2	0.333333333333333	0	1	0	0.666666666666667	1	0	0.857142857142857	1	0.8	0.75	0	1	1	1
0	0	0.5	0.2	0	0.333333333333333	0.230769230769231	0	0	0	0.3125	0	0	0.875	0.333333333333333	0.133333333333333	0.666666666666667	0	0	1	0	1	0.666666666666667	0.5	0	0	0.6	1	0	0.5	1	0	0	0	0.2	0.692307692307692	0	0	0	0	0.25	0	0	1	0.5	0	0	0.666666666666667	0.571428571428571	1
1	0	1	1	0	0	1	0.5	1	0	1	0.4	0.538461538461538	0.5	0.333333333333333	0.941176470588235	0	1	0.75	1	0	0.75	0.666666666666667	1	0	0.333333333333333	0.461538461538462	0	0	0.833333333333333	0	0	0	0	1	0.777777777777778	0.5	1	0.555555555555556	0	0.3	0.5	1	1	0	1	0	0.421052631578947	1	0.294117647058824
0	0	0	1	0	0	1	0	0.666666666666667	0	1	0.5	0.666666666666667	0	0	0.333333333333333	1	0	1	0.5	0.5	0.5	0	0.5	0	0	0	0	0	1	1	1	0	0	0	0	0	0	0	1	0	0	1	1	0.5	1	0	0	0	1
0	0	0	0	0	0	1	0	0	0	0	0.333333333333333	0	0	0	0	0	0	1	0	0.5	0	0	0	0	0	0	0	0	0.666666666666667	0.5	0	0	0	0	0	0	0.5	1	0	0	0	0	0.416666666666667	0	0	0	0.571428571428571	0	0.375
0	0	1	0	0	0	0	0	0	0	0.666666666666667	0	0.857142857142857	0.25	0	0	0	0.615384615384615	0	0	0	0	0	0.5	0	0	1	0	0.111111111111111	1	0	1	0	1	0	0	0	0.846153846153846	0	0	1	0	1	0.75	0	1	1	0	0.428571428571429	1
0	0	0	0.666666666666667	0	0	0	0	0	0	1	0	1	0	0.4	0.583333333333333	1	0	1	0.666666666666667	0	1	0	0	0	0	0	0	0.6	0.75	0	0	0	0	0	0	0	1	0	1	0	0	0.333333333333333	0	0.4	0	0.666666666666667	0.4	0.777777777777778	1
0	0	0	0.857142857142857	0	0	0.727272727272727	0.4	0	0	1	1	0	0	0	0	1	0	1	0	0	0.8	1	0	0	0	0	0	0	1	1	0	0	0	0	0	0	1	0.2	0	0	0.666666666666667	1	0	0	0.777777777777778	0	0	0	1
0.666666666666667	0.666666666666667	1	0	0	0	0.4	1	0	0.5	0	0	1	1	1	0	0	0	0.75	0.333333333333333	1	1	1	0	0.75	0	1	0.555555555555556	0.285714285714286	1	0.5	0	0	0.888888888888889	0	0	0.666666666666667	1	0	0.5	0.8	0	0	0.615384615384615	1	0	0	0.666666666666667	1	0.875
1	0	0.307692307692308	0	0	0	0	1	0	0	0	0	0	0.5	0	0	0.25	0	0	0	0	0	1	0	0	0	0	1	0	0	0	0	0	0	0	0	0	0	0	0.333333333333333	0.111111111111111	0	0	0.333333333333333	0	0	0.5	0	0	0
0.25	0	0.307692307692308	0	0	0	0	0	0	0	1	0.5	0	0.333333333333333	0	1	0	0	0	0	0	0	0.2	0	0	0	0	0.181818181818182	0	0	0	0	0	0.5	0.222222222222222	0	0	0	0	0	0	0	0	0	0	0	0	0	0	0
1	0	0	0	0	0	0	0	0	0	0.571428571428571	0	0	0	0.333333333333333	0	0	0	0	0.714285714285714	0	0	0	0	0	0.5	1	0	0	0	0	0	0	0	0	0	0	0.333333333333333	0	1	0	0	0	1	0	0.571428571428571	0.5	0.857142857142857	0	0
0	0	0	0	0	0.333333333333333	0.571428571428571	1	1	0	0	0	0	1	0.222222222222222	0.666666666666667	0.75	0	0	0	0	0.2	0.5	0	0	0	0.4	0	0	0	0	1	0	0	0	0	1	0	1	1	0.666666666666667	0	0	0	0	0.666666666666667	0	0	0	0.666666666666667
0.8	1	0.666666666666667	0.666666666666667	0.5	1	0.5	1	1	1	0.222222222222222	0	0.9375	1	0.666666666666667	0	0.9	1	1	0	1	0.714285714285714	1	0	1	0	0.363636363636364	0.8	0.333333333333333	1	0.5625	0.6	0.226415094339623	0	0.333333333333333	1	1	1	1	1	1	1	0.764705882352941	0.846153846153846	0	0	1	0.875	0.5	1
0.928571428571429	1	0	0.571428571428571	1	0.5	0	0.9	0.2	0.310344827586207	1	0	1	1	0.727272727272727	1	0.875	0.2	0.833333333333333	0.5	0	1	0	0.6	0.666666666666667	1	0.375	1	0	0.75	1	0	0.714285714285714	1	0.235294117647059	0.75	1	0.8	1	0	1	1	0.580645161290323	0.375	0	0.923076923076923	0	1	0	0.727272727272727
0	0.8	1	1	0	0.111111111111111	0.714285714285714	1	1	0.25	0.8	0	1	0.666666666666667	1	1	0.166666666666667	1	0.857142857142857	1	1	0.714285714285714	0	0.0882352941176471	0.5	0.777777777777778	0	1	0.666666666666667	0.9	0	0.5	1	0	0.5	0.666666666666667	0	1	0	0.75	1	1	0	1	0	0	1	0.166666666666667	0.5	0.333333333333333
1	0.5	1	1	0.933333333333333	0	0.909090909090909	1	0	1	0.421052631578947	1	1	0	1	0.666666666666667	1	0	0.8	1	0	1	1	1	0.75	1	0.228571428571429	0.8	1	0.142857142857143	0	0.0625	0.428571428571429	1	0.8	1	0	0.142857142857143	0.5	1	1	1	0	1	1	1	1	0.333333333333333	1	1
0	0	1	1	0.428571428571429	1	1	0	0	0.333333333333333	0.666666666666667	1	0.5	1	0.5	0.666666666666667	0.25	1	0	0.666666666666667	0	0.7	0.8	0	0.25	0	0.625	0	0.333333333333333	1	0	0	0.2	1	0	0.666666666666667	0.5	0	0	1	1	0.5	1	0.777777777777778	0.833333333333333	0.833333333333333	1	1	1	0.666666666666667
0	0.8	1	0	0.6	0	0.583333333333333	1	1	0.592592592592593	0.6	0.875	1	0	0.782608695652174	0.6	0.444444444444444	0	0.666666666666667	0.6	0.888888888888889	0.75	0.736842105263158	0.666666666666667	0.785714285714286	0.5	0.428571428571429	1	0	0.777777777777778	1	0	0	0.75	0.645161290322581	0.6	0.75	1	0.9375	1	1	0	1	0.5	0.714285714285714	1	0	1	0.928571428571429	0.75
1	0	1	0.714285714285714	0.5	0	0.285714285714286	1	0	0	0.5	1	0.166666666666667	1	1	1	0	0	0.705882352941177	1	0	0.285714285714286	0	0	1	0	0.75	0	0	0.666666666666667	1	1	0.285714285714286	0	0.555555555555556	1	0	0	0.8	1	1	0.444444444444444	0.722222222222222	0.5	1	1	0	1	0.733333333333333	0
0	0	0.75	1	0	0	1	0.333333333333333	0	1	0.888888888888889	1	0.8	1	0.777777777777778	1	1	0	0.666666666666667	1	0.75	1	1	0.4	0.222222222222222	0.5	0.870967741935484	0	0	0.692307692307692	0.8	1	0.333333333333333	0.7	0	1	1	1	0.6	0	0.8	1	0.818181818181818	0.75	1	1	0	0.8	0	1
0.25	0.666666666666667	0	1	0	0	0	1	0.666666666666667	0	0.75	0.571428571428571	0.6	1	0	0	0.956521739130435	0	0.714285714285714	0	0	0.545454545454545	0.333333333333333	0.666666666666667	0.916666666666667	0.75	0.5	0	0	0.5	1	0.333333333333333	0.4	0.24	1	0	0	1	0	0	1	0	0	0.2	0	0.5	0	0.736842105263158	0.75	0.4
1	0.727272727272727	0	0	0.6	0.666666666666667	1	0.375	0.785714285714286	0	0.8	0	0	0	0.958333333333333	0	1	0.333333333333333	0.7	1	0	1	0	0.5	0	1	0.588235294117647	1	0.615384615384615	1	0.8	0	0.666666666666667	1	0.333333333333333	0.4	0	0.8	0.416666666666667	1	0.85	1	1	0.6875	1	1	0.875	0.8	1	0
0	0	0.5	1	1	0	0	1	0.5	1	0.666666666666667	0	0	0.6	0.666666666666667	0.333333333333333	0.428571428571429	0.875	0	0	0.666666666666667	0.142857142857143	0.833333333333333	0.571428571428571	0.333333333333333	0	1	0	0	0.666666666666667	0.5	0.5	0.5	1	0.214285714285714	0	0.333333333333333	0	0	0	0.857142857142857	0.666666666666667	0	0.875	1	1	0	1	1	0.333333333333333
1	1	1	0	0	0.5	0.875	0.25	0.777777777777778	0	0.9	1	0.875	1	1	0	1	0	0.875	0	1	0	0.0526315789473684	0.6	0.631578947368421	1	0	0.764705882352941	0	0.636363636363636	1	0.75	0.625	0.714285714285714	0.5	1	0	1	0.692307692307692	1	0	0	0.222222222222222	0.25	0	1	1	0.8125	0	0
0	0	0.714285714285714	0	0	0	0.272727272727273	0.714285714285714	1	0.666666666666667	1	0.8	0.75	0.393939393939394	0.5	1	1	0	0.333333333333333	0.2	0.133333333333333	1	0	1	0.1	0.375	0.277777777777778	0.625	1	0.714285714285714	0	0.4	0.846153846153846	1	0.615384615384615	0.857142857142857	0	0.5	1	0.5	0.2	0	0	0.285714285714286	0	0	0.285714285714286	0	0.333333333333333	1
0	0	1	0	0.333333333333333	0	0.6	0.5	0	0.5	1	0	0.333333333333333	0.2	0	0	0	0	0.882352941176471	0.6	0	0.142857142857143	0.2	0.75	0	1	1	0.875	0	0.730769230769231	1	0	0	0	0.416666666666667	0	1	0.8	0.4	1	0	0.5	0.666666666666667	0	0.571428571428571	0	0	0.8	0	0.25
1	0.928571428571429	0.875	1	1	0.875	0.75	0.818181818181818	0	0	1	1	0.875	0	0.9	0.777777777777778	0.277777777777778	1	0.9	1	0.5	1	1	0.714285714285714	0.5	1	0.8	1	0	0.903225806451613	0.846153846153846	1	1	1	0.270833333333333	0.736842105263158	1	1	0	0.857142857142857	1	0	0.5	0.714285714285714	1	0.909090909090909	1	0.483870967741935	0.923076923076923	1
1	1	0.714285714285714	0.8	0	0.571428571428571	0.875	0.625	0.5	1	1	0	1	0.75	0.6	0.777777777777778	0.666666666666667	0.75	0.666666666666667	0	0	0.5	0.933333333333333	0.545454545454545	0.5	1	0.923076923076923	0	0.777777777777778	0.25	1	0.666666666666667	0.5	0	1	0	0.625	0.789473684210526	0.875	0.909090909090909	0	1	0.933333333333333	0.594594594594595	0.833333333333333	1	0.764705882352941	0.666666666666667	0.461538461538462	0.875
0	1	0	1	0	0.25	0.75	0	0	0	0.285714285714286	0.75	1	1	0.5	0.75	0.888888888888889	0.333333333333333	0.6	0.5	0.888888888888889	0.888888888888889	0.857142857142857	0	0.666666666666667	0.833333333333333	1	0	0.5	0.75	0	1	0	0	0.666666666666667	0	0.25	0.666666666666667	0	0.714285714285714	1	0	0.857142857142857	0.333333333333333	1	1	0.5	1	0.923076923076923	0.833333333333333
1	0	0.904761904761905	0	0	0	1	0.5	1	0.333333333333333	1	1	0.75	0	0	0.833333333333333	1	0.2	1	1	0	0.666666666666667	0	0.75	1	0	1	1	0	1	1	1	0	0	0.5	0.125	0.75	1	0.8	0	1	0	1	0.846153846153846	1	1	1	0.555555555555556	0	0.5
0.285714285714286	0.875	1	0.4	1	1	0	1	0	1	0	0.75	1	1	0	1	0.212121212121212	1	1	0	0	1	0.8	0.909090909090909	0.818181818181818	1	1	0.714285714285714	1	0.571428571428571	0	0.642857142857143	1	1	0.888888888888889	0.777777777777778	0	1	0.857142857142857	0	1	1	1	0.35	1	1	1	0.5	1	0.888888888888889
0	1	1	0.875	0.333333333333333	0.666666666666667	0.791666666666667	1	0.625	0	1	1	0.894736842105263	1	0.857142857142857	1	0.5	1	0.9	0.75	0	1	0.846153846153846	0.333333333333333	0.823529411764706	1	0.5	0.7	0.666666666666667	0.833333333333333	0.714285714285714	0.5	0.9375	0.333333333333333	0.578947368421053	0	0.818181818181818	0.6	0.857142857142857	0.5	1	0	1	0.75	0.428571428571429	0.521739130434783	0.75	0.714285714285714	0.04	0.75
0.888888888888889	0	1	0	0	1	0.8125	0	0.625	0	0.8	0.692307692307692	0.642857142857143	1	1	1	0.888888888888889	1	0.666666666666667	1	1	0.222222222222222	1	0.666666666666667	0.666666666666667	0.833333333333333	0.8	0	0.375	0.8	1	0.416666666666667	1	0.0416666666666667	0.260869565217391	0.545454545454545	0.285714285714286	1	1	0.363636363636364	0.714285714285714	0.75	0.923076923076923	0.823529411764706	0.75	0.4375	1	1	1	1
1	1	0.25	1	0	0.571428571428571	0.7	1	1	0	0.4	1	0	1	0.75	1	0.6	0.5	0.75	0	0.25	0.95	0.7	0.857142857142857	0.666666666666667	0.882352941176471	1	1	0.925925925925926	1	0	0.333333333333333	0.2	1	0.7	1	1	1	0	1	0	1	1	0.888888888888889	0.666666666666667	1	0	1	0.875	0.777777777777778
0.666666666666667	0	0	1	0.5	1	0.846153846153846	1	0	0.333333333333333	0	0.428571428571429	1	0.6	0	0.833333333333333	1	0	1	0	0	0.333333333333333	1	0.5	1	0.5	0	1	0.571428571428571	0.5	0	0	0	1	0.142857142857143	0.5	0	1	0.4	1	0.833333333333333	1	0.823529411764706	0.857142857142857	0	1	0.875	0.833333333333333	1	0.833333333333333
0.875	0.5	1	1	0	0.25	0.909090909090909	0.91304347826087	0.75	1	1	0.8	0.863636363636364	1	0.692307692307692	0.666666666666667	0.833333333333333	0	1	1	1	0	0.75	0.611111111111111	0.0769230769230769	1	1	0.5	1	1	0.5	0.5	0	1	0.909090909090909	1	1	0.62962962962963	0.8	0.222222222222222	1	1	1	0.789473684210526	1	1	1	1	0.636363636363636	0.625
1	0.818181818181818	1	0.833333333333333	0.027027027027027	0.6	0.956521739130435	0.875	1	1	1	0.75	0.944444444444444	0.6	0.571428571428571	1	0.727272727272727	0	1	0	0.8	0.933333333333333	0.285714285714286	0.461538461538462	0	0	0.928571428571429	0.5	0	0.909090909090909	0.127272727272727	1	1	0.833333333333333	0.896551724137931	1	1	1	1	1	0.4	0.875	0.863636363636364	0.857142857142857	1	1	0.5	1	0.833333333333333	0.466666666666667
0	0.25	0.666666666666667	0.888888888888889	0	0.4	0.789473684210526	0.363636363636364	0.75	1	0.272727272727273	1	0.875	1	1	0.75	0.4375	0	0.833333333333333	0.7	0.666666666666667	1	1	1	0.285714285714286	0.923076923076923	0.6	0.75	0.8	0.909090909090909	1	1	0.9	1	0.85	1	0.181818181818182	0.8	1	0.666666666666667	0.857142857142857	0.5	1	0.933333333333333	0	0.8	0.933333333333333	1	0	0.5
0.647058823529412	0.285714285714286	0.666666666666667	0.0625	1	0.5	0.692307692307692	1	1	1	0.8	1	0.777777777777778	0.5	0.6	1	0.538461538461538	1	0.833333333333333	1	1	0.166666666666667	0.647058823529412	0.625	0.72	1	0.4	0.75	0.5	1	0.75	0.769230769230769	0	0.25	0.125	0.5	0.666666666666667	1	0.0434782608695652	1	1	0	1	0.727272727272727	0.4	0.8	0.833333333333333	0.666666666666667	0.5	0.333333333333333
0.7	0.777777777777778	1	0.941176470588235	0.7	1	0.875	1	0.363636363636364	0	0	1	0.833333333333333	0.148148148148148	1	0.769230769230769	0.583333333333333	0.5	1	1	0.666666666666667	1	0.333333333333333	0.541666666666667	0.888888888888889	0.9	0.206896551724138	0.5	0.363636363636364	0.25	0.75	0.142857142857143	0.833333333333333	0.75	0.714285714285714	0.333333333333333	0	0.8	0.0645161290322581	0.8	1	0.833333333333333	0.428571428571429	0.6	0.772727272727273	1	0.8125	0	0.666666666666667	1
0	1	1	0.625	0	0.4	0	0.933333333333333	0	0	0	0	1	0.588235294117647	0.75	0.428571428571429	0	1	1	0	0.6	1	0.142857142857143	0	0.45	0.0909090909090909	0.5625	0.555555555555556	0.166666666666667	0.363636363636364	1	1	0.5	1	0.25	0	0	0.8	0.5	0.5	1	0	0.333333333333333	0.4	0	0.333333333333333	0	0.375	0.666666666666667	0.461538461538462
0	1	0	0.5	0	0	0.25	0	0	0	0	0	0	0.571428571428571	0.214285714285714	0	0	0.5	0	0	0	0	0	0.4	0	1	0.5	0.538461538461538	0.142857142857143	0.25	0	0	0	0.125	0.25	0	0	0	0	0.333333333333333	0	0	0.363636363636364	0	0	0	0	0.75	0.4	0
0.5	0	0.818181818181818	0	0	0	1	0.333333333333333	1	0	0	0.666666666666667	1	0	0.333333333333333	0.666666666666667	0	0	0	0	0	1	0.222222222222222	0.263157894736842	0	0	0.5	0.75	0.5	0	0	0	0	0	1	0.4	0.5	0	0.75	0.142857142857143	0.4	0.333333333333333	0	0.428571428571429	0	0	0	0	0.8	1
0	0	0	0.714285714285714	0.2	0.625	0.285714285714286	1	0	0	0.9	1	1	0.5	1	1	0.5	1	1	0.666666666666667	1	0.75	0	0.733333333333333	1	0.666666666666667	0	0.666666666666667	0	0.333333333333333	0.590909090909091	0.75	1	0.888888888888889	1	0	0	1	0	0.666666666666667	1	0	1	1	1	0	0	0.944444444444444	0.8	0.615384615384615
0	0	1	0	0	0	0	0	0	0	0.5	0	0	0	0	0.3	0	0.5	0.4	0	0.333333333333333	0	0	0	0.428571428571429	0	0.25	0	0.222222222222222	0	0	0.25	0	0	1	0	0	0	0.9	0	0	0	0	0	0.5	0	0	0	0	0
1	0	0	0.4	0	0	0	0	0	0	0	0	0	1	0.333333333333333	0	0.2	0	0	0	0	0	0.25	0.5	0	0	0	0	0	0	0	0	0	1	0	0	0	0	0	0	0.571428571428571	0.6	0	0	0	1	0	0.666666666666667	0	0
0	0	0	0	0	0	0	0.4	0	0.5	0	0.666666666666667	0	1	0	1	0	0	0	1	0	0.2	0	1	0	0	0	0	0	0.1	0	0	0	0	0	0.222222222222222	0	0.25	0.8	0	0	1	0	0	0	0	0.25	0.5	0.5	0
1	0	0	0	0	0	0	0	0	0	0.5	1	0	1	0	0	0	0	0	1	0	0	0	0.375	0	0	0.714285714285714	0	0	0.333333333333333	0	0	0	1	0	0	0.75	0	1	0	0.6	0	0	0.142857142857143	0	0.25	0	0.666666666666667	0	0.142857142857143
1	0	0.153846153846154	0	0	0	0	0	0	0	0	0.333333333333333	0	0	0	1	0.7	0	0.5	0	0	0	0	0.166666666666667	0	0.8	0.5	0	0.166666666666667	0	0	0	0	0.5	0	0	0	0	0	0	0	0.75	0	0	1	0	0	0	0	0
0.5	0	0	0	0	0	0	0.6	0	0	0	0	0	0	0	0	0	0	0	0	0.285714285714286	0	0	0	0	0	0	0	0	0.222222222222222	0	0	0.333333333333333	0.666666666666667	0	0.8	0	0.625	0.333333333333333	0	0	1	0	0	0	0	0	0	0	0
0	0	0.545454545454545	0	0	0.125	0.375	0.333333333333333	0	0	0.4	0	0.285714285714286	0	0	0	0.125	0	0.5	0.666666666666667	0.111111111111111	0.272727272727273	0.666666666666667	0	0	0	0.625	0	0	0.416666666666667	0.8	0	1	0	0	0.3	0.5	0	0	1	0	0	0.1	0.3125	0	0.5	0.5	0	0.714285714285714	0.2
0.875	0.5	0.875	1	1	0.4	0.6	1	0	0.888888888888889	0.666666666666667	1	0.75	1	0.833333333333333	0	0.375	1	0.928571428571429	1	0.777777777777778	1	0	0.8	0.857142857142857	0	0.928571428571429	0.242424242424242	1	1	1	0.5	0.285714285714286	0.0625	1	1	0.571428571428571	0	0	0	0.75	1	0.866666666666667	0.75	0.6	0.62962962962963	0.8	1	1	1
1	1	1	1	0	0	0.923076923076923	1	0.833333333333333	1	0.625	0.5	0.7	1	1	1	1	0.666666666666667	0.833333333333333	0.846153846153846	0.8	0.9	1	1	0.75	0.25	0.666666666666667	0.25	0.608695652173913	0.666666666666667	1	0	0.625	0	0.458333333333333	1	0.333333333333333	0.666666666666667	1	0.785714285714286	0	1	0.75	0.733333333333333	1	1	0.666666666666667	0.833333333333333	1	0.222222222222222
0.875	0	0.88	0.583333333333333	0	1	1	0.285714285714286	0.590909090909091	0.7	0.727272727272727	1	0.625	0.4	0.8	0.875	0.722222222222222	0.5	0.75	0.636363636363636	0.666666666666667	1	1	0.666666666666667	0.857142857142857	1	1	0.833333333333333	0.5	0.875	1	1	0.75	0.904761904761905	0.3	1	1	0.833333333333333	0	0.833333333333333	0.8	0	1	0.2	0	1	1	0.571428571428571	1	1
0.875	0	0	1	0	0	0.875	1	0.4	0	1	1	1	0.333333333333333	0.333333333333333	1	0.75	0	0.888888888888889	1	0.727272727272727	0.5	0	1	0.75	0.666666666666667	0.666666666666667	1	0	0.75	0.8	0	0.5	0.652173913043478	0.6	0.875	0	1	0	1	0	1	0.777777777777778	0.869565217391304	0.136363636363636	1	0	0.75	0.6	0.75
1	1	0.8	1	0.818181818181818	0.875	0.875	0.857142857142857	0.9	1	0.476190476190476	0.4	0.714285714285714	1	1	0.928571428571429	0.333333333333333	0.2	0.571428571428571	0.692307692307692	0	0.5	1	0.714285714285714	0.882352941176471	1	1	0	0	0.75	1	0.55	0.75	0	0.571428571428571	0.882352941176471	1	1	0.9375	0.666666666666667	1	1	0.866666666666667	0.933333333333333	1	1	0	0.75	1	1
0.8	0	0	1	0	0.5	0.5625	0.714285714285714	0.2	0	0.846153846153846	0	0.777777777777778	0.6	0.894736842105263	0.75	0.533333333333333	0.4	0.85	1	0.5	0.894736842105263	0.6	0.333333333333333	0.666666666666667	0.636363636363636	0.285714285714286	1	1	0.75	0.8	0.333333333333333	0.5	0.5	0.166666666666667	0.2	0	0.571428571428571	1	0.666666666666667	1	0.777777777777778	0.764705882352941	0.703703703703704	0.35	0.8	0	1	0	0.333333333333333
1	0	1	0.111111111111111	0	0.166666666666667	0.785714285714286	0.666666666666667	0	0.666666666666667	0.5	0.888888888888889	0.666666666666667	0.923076923076923	0.5625	1	0.473684210526316	0.529411764705882	0.846153846153846	1	1	0.666666666666667	0.636363636363636	0.647058823529412	0.25	1	0.538461538461538	1	0.428571428571429	0.806451612903226	0.727272727272727	0.818181818181818	0	1	0.5	0	0	1	0.733333333333333	1	0.8	0.842105263157895	1	0.888888888888889	0.777777777777778	1	0	0.666666666666667	1	0.6
0.5	1	1	0	0.285714285714286	0	0.555555555555556	0.666666666666667	0.6	0.714285714285714	0.285714285714286	1	0.875	1	1	0.75	0.466666666666667	0.529411764705882	0.666666666666667	0.142857142857143	0.642857142857143	0	1	0.363636363636364	0.454545454545455	0.8	1	0.857142857142857	0	0.666666666666667	1	1	0.25	0	0.434782608695652	0.25	1	0.888888888888889	1	0	0.75	0	0	0.583333333333333	0	1	0	0.272727272727273	0.8125	1
0.5	0.2	1	0.666666666666667	0.375	0.166666666666667	0.4	1	0.4	0	0.714285714285714	0.5	0.35	0.125	0.823529411764706	1	1	0	0.333333333333333	1	0	0.428571428571429	0.923076923076923	0.5	0.8	1	0.416666666666667	1	0.714285714285714	1	0.411764705882353	0	0	0.894736842105263	0.4	0.454545454545455	0	0	0.9	1	0.857142857142857	0.666666666666667	0.5	0.181818181818182	0	1	0.75	1	0	1
0.333333333333333	0	0.222222222222222	0.25	0	0.642857142857143	0.0833333333333333	0	0	0	0.545454545454545	0.6	0.333333333333333	0	0	0	0.125	0	0.285714285714286	0	0	0	0.105263157894737	0.545454545454545	0.8	0.666666666666667	0	0	0	0.470588235294118	0	0	0	0	0	0	0	0.0952380952380952	0	0	0.25	0	0.384615384615385	1	0.5	0.166666666666667	0.9	0	0	0
0.4375	0.25	0.6	0.571428571428571	0.52	0	0.466666666666667	0.266666666666667	0.4	0.333333333333333	1	0	0.769230769230769	0.833333333333333	0.4375	0	0.666666666666667	0.714285714285714	0.8	0.714285714285714	0.714285714285714	0.785714285714286	0.777777777777778	0.416666666666667	0.75	0.666666666666667	0.235294117647059	0.75	0.0952380952380952	0.555555555555556	1	0	0.25	0.4	0.166666666666667	1	0	0.875	0	1	0.2	0.833333333333333	0.714285714285714	0.238095238095238	0	0.333333333333333	0.777777777777778	0.555555555555556	0.666666666666667	0.833333333333333
1	0.833333333333333	0.846153846153846	0.863636363636364	0.857142857142857	0.857142857142857	0.6	1	0.0833333333333333	0.347826086956522	1	0.857142857142857	0	1	0.583333333333333	0.8	0.5	0.521739130434783	0.605263157894737	0.875	0.555555555555556	0.380952380952381	0.75	0.666666666666667	0.793103448275862	0.666666666666667	0.833333333333333	0	0.454545454545455	0.8	0.6	0.714285714285714	0	1	0.5	0.368421052631579	0.933333333333333	0.857142857142857	1	0.777777777777778	0.769230769230769	0.578947368421053	0.666666666666667	0.888888888888889	0.875	0.625	0.818181818181818	0.947368421052632	1	0.7
0.625	1	0.925	1	0.6	0	0.5	0.866666666666667	0.333333333333333	0	0.894736842105263	0.714285714285714	0.972222222222222	1	0	1	0.375	0.166666666666667	0.5	0	1	0.666666666666667	0.888888888888889	0.6	0.269230769230769	0.92	0.4	0.692307692307692	0.230769230769231	0.533333333333333	1	0.5	0	0.692307692307692	0.5	0	0	1	0	1	0.7	1	0.75	0.933333333333333	0.333333333333333	0	0.25	0.6	0.555555555555556	0.857142857142857
0.793103448275862	0	0.923076923076923	0.928571428571429	0.916666666666667	0	0.678571428571429	0.666666666666667	0.6	0.705882352941177	1	0.407407407407407	0.868421052631579	1	0.888888888888889	0.5	0.435897435897436	0.176470588235294	1	0.666666666666667	1	0.195121951219512	0.92	0.8	0.869565217391304	0.5	1	1	0.315789473684211	0.785714285714286	1	0.833333333333333	0.727272727272727	1	1	0.866666666666667	0.333333333333333	1	1	1	0.785714285714286	0.761904761904762	0.5	1	1	0.777777777777778	0.75	0.909090909090909	0.8	1
0.714285714285714	0.538461538461538	0.166666666666667	1	1	0.1875	1	0.461538461538462	0.647058823529412	0.133333333333333	0.925925925925926	0.5	0.722222222222222	0.866666666666667	0.5	0.772727272727273	0.234375	0.833333333333333	0.24	1	1	0.896551724137931	1	1	0.375	0.85	0.521739130434783	0.91304347826087	0.75	0.428571428571429	0.818181818181818	0.321428571428571	1	0.909090909090909	0.416666666666667	1	0.428571428571429	1	0.916666666666667	1	0.928571428571429	0.666666666666667	0.833333333333333	0.6	0	0.538461538461538	0.875	0.866666666666667	0.666666666666667	1
1	0.142857142857143	0.545454545454545	1	0	0.733333333333333	0.842105263157895	0.833333333333333	0.666666666666667	1	0.714285714285714	0.666666666666667	0.693877551020408	1	0.6875	0.166666666666667	0.65	0	1	0.666666666666667	0.857142857142857	0.8	1	0.674418604651163	0.294117647058824	0.444444444444444	0.692307692307692	0.75	0.818181818181818	0.833333333333333	1	0.333333333333333	0.739130434782609	0.222222222222222	0.2	0.733333333333333	0	0.5	0	1	1	0.8	0.4	0.941176470588235	0	1	0.75	0.857142857142857	0.583333333333333	0.666666666666667
0.666666666666667	1	0	0.162162162162162	0.769230769230769	0.833333333333333	0.909090909090909	0.933333333333333	0.96	0.388888888888889	0.425531914893617	0.782608695652174	0.857142857142857	0.733333333333333	0.368421052631579	0	0.3	1	0.928571428571429	0.4375	0.666666666666667	0.7	0.826086956521739	0.282051282051282	0.964285714285714	0.155555555555556	0.46031746031746	0.75	0.02	0.91304347826087	0.625	0.666666666666667	0.538461538461538	0.183673469387755	0.354166666666667	0.833333333333333	0.428571428571429	0.933333333333333	0.75	0.916666666666667	0.818181818181818	0.941176470588235	0.928571428571429	0.864864864864865	0.75	1	0.8	0	0.870967741935484	0.952380952380952
0.666666666666667	0.666666666666667	0.8	0.85	0	0	0.545454545454545	0.75	1	0.545454545454545	0.625	0.529411764705882	0.6875	0.25	0	0.5	0	0	0.5	0.285714285714286	0.75	0	0.375	0.692307692307692	0.375	0.619047619047619	0	0.416666666666667	0	0.666666666666667	1	0.333333333333333	0	1	0.333333333333333	0.75	0	0.384615384615385	0.666666666666667	0.6	0.333333333333333	0.75	0.8	0.529411764705882	0.363636363636364	1	0	0.714285714285714	0.714285714285714	0
0	0	0	0	0	0	0	0	0	0	0	0	0	0	0	0	0.4	0	0.846153846153846	0	0	0.428571428571429	0	0.375	0.529411764705882	1	0	0	0	0	0	0	1	0.666666666666667	0	0	0	0	0.5	0	0	0	0	0	0	0	0	0.5	0.25	0.5
0	0	0	0	0	0	0	0	1	0	0	1	0	0	0	0	0	0	0	0	0.909090909090909	0	0	0	0	0	0	0	0	0	0	0	0	0	0	0	0	0	0	0	0	0	0	0	0	0	0	0	0	0
0.714285714285714	0	1	1	0	0.857142857142857	0.454545454545455	0.666666666666667	0.25	0.666666666666667	0	0	0.75	0.9	0.222222222222222	0	0	0	0	1	0.909090909090909	1	1	0	0	0.833333333333333	0	0.777777777777778	0.588235294117647	0	0	1	0.5	1	0	1	0	0	0	0	0	0	0	0.62962962962963	0	0.5	0	0.25	0	0.75
0	0	1	1	0	0.411764705882353	1	0.727272727272727	0.25	0	0	0.75	0	1	1	1	0.6	0	0	0	1	0.333333333333333	0.666666666666667	0	0.5	0.555555555555556	0.909090909090909	0	1	1	0	1	0.666666666666667	0	0.692307692307692	1	0	0	0	0	0.681818181818182	1	0	0	0	1	0.5	0.571428571428571	0	1
0	1	0	0	0	0	0	0	0	0	0	0	0	0	0	0.166666666666667	0	0.571428571428571	0	0	0	0	0.4	0	0.285714285714286	0	0	1	0	0	0	0	0.25	0.6	0.5	0	0	0	0.333333333333333	0	0	1	0	0	0	0	0	0.666666666666667	0	0
0.142857142857143	0	0.25	0	0.625	0	0	0	1	0	0	0	0	0.416666666666667	0.333333333333333	0.714285714285714	0.2	0	0	0	0	1	0	0.285714285714286	0	0	0	0	0	0	0	0	0	1	0.333333333333333	0	0	0	0	0.222222222222222	1	0.833333333333333	0	0.166666666666667	1	0	0.166666666666667	0	0	0
0	0	0.285714285714286	0.166666666666667	0.5	0	0	0	0.352941176470588	0.117647058823529	0	0	0	0	0	0	0	0	0	0	0	0	0	0.285714285714286	0	0	0	0	0.4	1	0	0.785714285714286	0.75	0	0.5	0	0	0.2	0	0	0	0.2	0	0.166666666666667	0.333333333333333	0	0	1	0	0
0.5	0.5	0	0	0.2	0.5	0.125	0	0.454545454545455	0	0.5	0	0	0	0	0	0.1	0	0.333333333333333	0	0.25	0.25	0.5	0	0.25	0	0.333333333333333	0	0	0.857142857142857	0	0	0	0	0.230769230769231	0	0.444444444444444	0	0	0	0.25	0	0.111111111111111	0.625	0	0	0	0.666666666666667	0.333333333333333	0
1	0	0	0	1	0.666666666666667	0	1	1	0	0.75	1	0.923076923076923	1	0	0	1	0	1	0.428571428571429	0.533333333333333	1	0.4	1	0.6	0	0.846153846153846	0	1	0.5	0	0	0.2	1	1	1	0	0.5	1	1	1	0.833333333333333	1	0.875	0	0	0	1	1	1
0.769230769230769	0.714285714285714	0.875	0.909090909090909	0	0.444444444444444	0.368421052631579	0.875	0.8	0.4	0.75	0.714285714285714	0	0	0.9375	1	0.222222222222222	1	0	1	0.8	0.5	1	0.4	0.666666666666667	0	0.333333333333333	1	0.181818181818182	1	1	0.5	0.25	0	0	0.727272727272727	0.6	0.75	1	0	1	0	0.833333333333333	0.5	1	0.888888888888889	0	0.318181818181818	0	1
1	0.333333333333333	0	1	1	0	0	0	0.333333333333333	0	0	1	0	0	0	0.5	0	0.666666666666667	0	0	1	1	0	0	0	0	0	0	0	0	0.666666666666667	0	0	0	0.777777777777778	1	0	0	0	0	1	0	0	0.75	1	0	0	1	0.666666666666667	1
1	0.0909090909090909	1	0	1	0.571428571428571	0.428571428571429	0.823529411764706	0.8	1	0.916666666666667	0	0.5	0.5	0.727272727272727	1	0.739130434782609	0.5	0.75	1	1	1	1	0.75	0.857142857142857	1	1	0.75	0	1	1	0	1	1	0.571428571428571	0.363636363636364	0	0	0	0.428571428571429	1	1	1	1	0.625	1	0	1	1	0.933333333333333
1	0	0	0	0	0.2	0.666666666666667	0	0	0	0	0	1	1	0	0.5	0	0	0	1	0	0.666666666666667	0.4	0.25	0.714285714285714	0.571428571428571	0.75	0	0	0	0.333333333333333	0	0.285714285714286	0	1	0	0	0	0	0	1	0	0.714285714285714	0	1	0.857142857142857	0	0	0	1
1	0	0	0	0	0	0.571428571428571	1	0.714285714285714	0	0.5	1	0.777777777777778	1	0.5	1	0	0.538461538461538	0.25	1	1	0.307692307692308	0.8	0	0.5	0	0.428571428571429	1	0.75	0	0	0.5	0	0	0.555555555555556	1	1	0	1	1	1	0	1	0	0	1	1	1	0.166666666666667	0
0.666666666666667	0	0.5	1	1	0	0.941176470588235	0.4	0	0.857142857142857	0	1	0	1	1	0.882352941176471	0.4	0	0	0	0	1	1	0	0.625	0.857142857142857	1	0	1	0	1	0	0.5	0.25	0	1	0.125	0	1	1	0	0	1	0.666666666666667	0	1	0	0.8	0.666666666666667	0
0	0.888888888888889	0.928571428571429	0.333333333333333	0.666666666666667	0	0	1	0	0	0	1	0.5	1	0	0	0.666666666666667	0	0	0	1	1	1	0.75	0	0	0	0	0	1	0	0	1	1	0.782608695652174	0.411764705882353	0	0	1	0	1	0	0.75	0	0	0	0	0.5	0.666666666666667	0
0	1	0	1	0	1	0	0	0	0	0	0.5	0	0.9	0	0	0	1	0	0	0.4	0	0	0	0	0	0	0.5	0	0	0	0.5	0.333333333333333	0	1	0	1	0	0	0	0	1	0.3	0.166666666666667	1	0	0	0	0.857142857142857	0
1	1	0	0	0	0	0.5	0.818181818181818	0	1	0.75	0	0	0.222222222222222	1	0	0	1	0	1	0.4	1	0	0.111111111111111	1	0	1	0	0	0.75	1	0	0.8	0	0	0	0	0	1	0	0.5	0	1	0.5	0	0.875	0	0	0	0
1	0.8	0	0.333333333333333	0	1	0	1	0	1	0	1	0	0.9	0	0	0	0.2	0	1	0.857142857142857	0.2	0.2	0.4	0	0	0.5	1	0	0.875	0	0	1	1	0.2	0	0	1	0.5	0.666666666666667	1	0.75	0.2	0.555555555555556	0	0	1	1	0	1
0.833333333333333	0	0	0.857142857142857	1	0.857142857142857	0.875	0.666666666666667	0.666666666666667	0	0.166666666666667	0	0.75	0.333333333333333	0	0.75	0	0	0	0	0	1	0	0.25	0	1	0.222222222222222	0	0	0.75	1	1	0	1	0.454545454545455	0.375	0.0666666666666667	0	1	1	1	0	0	1	0	1	0	0	1	1
1	0	1	0.8	0.357142857142857	0.666666666666667	0.666666666666667	1	0.588235294117647	0.444444444444444	1	0.375	0	1	0.666666666666667	0.833333333333333	0.826086956521739	1	0.166666666666667	0.75	1	0.5	1	0.6	0	1	0.25	1	1	0.818181818181818	0.666666666666667	0	0	1	0.9375	0	0	0	0.933333333333333	1	1	1	0.416666666666667	1	0.857142857142857	0	0.6	0.714285714285714	1	0
0.923076923076923	0.769230769230769	1	1	0.217391304347826	1	1	1	0.538461538461538	0.666666666666667	0.4	1	0.857142857142857	1	0.966666666666667	1	0.333333333333333	0	0	1	1	0.307692307692308	0	0.871794871794872	0.285714285714286	0	0.428571428571429	0.583333333333333	0.363636363636364	0.428571428571429	0	0.5	1	1	0	1	0	0	1	1	0.6	0	1	0.25	1	0.8	0.714285714285714	0.8	1	0.3125
1	1	0	1	0	0	1	0.8	0.75	0.0555555555555556	0.264705882352941	0.166666666666667	1	0.857142857142857	0.777777777777778	1	0	1	1	0	1	0.7	0	1	1	0.444444444444444	0.142857142857143	1	0.206896551724138	0	0.875	1	1	1	1	0.818181818181818	0.0465116279069767	1	0.944444444444444	0	0	0.8	0.823529411764706	1	0	1	0	1	1	0.833333333333333
1	0	0.75	0.8	1	0.769230769230769	0.5	1	0	0	1	1	1	0.909090909090909	0.571428571428571	1	0.571428571428571	1	0	0	0	0	0	0.666666666666667	0.347826086956522	1	0.666666666666667	1	1	1	0.833333333333333	0	0.75	1	0.7	1	1	1	1	0	0	0	0.8	0.714285714285714	1	1	0	1	0	1
0	0	0	1	1	1	1	0	0.545454545454545	0	1	0.25	1	0	1	0	0.666666666666667	0.666666666666667	1	0	0.75	1	1	0.571428571428571	1	0	0.5	1	0	0.6	0	0.9	0.863636363636364	1	0.75	0.6	1	0	1	0.75	0	1	0.666666666666667	1	0.2	0	1	1	1	0.428571428571429
0.25	0	1	1	0.181818181818182	1	0.714285714285714	1	0.352941176470588	0	0.8	0.6	1	0	1	0.714285714285714	0.714285714285714	0.5	1	0	0	0.6	1	0.222222222222222	1	0.8	0	1	0.75	0	0	1	0.7	0	1	0.8	0	0	0.5	1	0.833333333333333	1	0.833333333333333	1	0.888888888888889	1	1	0.666666666666667	1	1
0	0	0	0.8	0	0.125	0	0.4	0.4	0	0	0	0	0	0.461538461538462	0.5	0	1	0	0	0	0	0	0	0	0	0	0.2	0	0	0	0	0	1	0.666666666666667	0	0.666666666666667	0	1	0	0	0	1	0	0.2	0	0	0	0	0
0	0	1	0	0	0	0	0	0	0	1	0	0	1	0	0.6	0	0	1	0	0	0	0	0	0	0	0.2	1	0	0.75	1	0	0	0	0	1	0	0.666666666666667	0.545454545454545	0	1	0	0	1	0	0	0	1	0	0
0.4	0.5	0	0.714285714285714	1	0	0.625	1	0	0.8	0.666666666666667	0	1	0	0.888888888888889	1	0.25	0	0	1	0	0.5	0	1	0	0	0.571428571428571	0.666666666666667	0.5	0.5	0	1	1	1	0.222222222222222	1	0	0	0	1	1	0	0.25	1	1	1	1	1	0	0.571428571428571
0	1	1	0.8	0	1	0	1	0	0	0.428571428571429	1	0.8	0	0.8	1	0.625	0	0.666666666666667	0	0.333333333333333	0	0	0.25	0.5	0.428571428571429	1	1	0	1	0	0	0	0.285714285714286	0.142857142857143	0	1	0	1	1	0	0	0	0.692307692307692	0	0.666666666666667	1	1	1	0.625
0	1	0	0.454545454545455	1	0.666666666666667	0.555555555555556	0	0	1	1	0	0.2	0	0.153846153846154	1	0.333333333333333	0	0.818181818181818	0	0	0.4	0.724137931034483	0.846153846153846	0.9	0.166666666666667	1	0.5	0.285714285714286	0.789473684210526	0.785714285714286	0.833333333333333	0.5	0	0.216216216216216	0	0	0.375	0	0	0	1	0.80952380952381	0	0	0	0.916666666666667	0.666666666666667	0	0.857142857142857
1	1	0	0.866666666666667	1	1	0.944444444444444	1	0.8	1	0.933333333333333	0.909090909090909	0.888888888888889	0	0.857142857142857	0.8	1	0	1	0	0.714285714285714	0.666666666666667	0.851851851851852	0.5	1	0.666666666666667	1	1	0.4	1	0.5	1	1	1	0	0	1	1	0	0.666666666666667	1	0	0.583333333333333	0.785714285714286	1	0.4	1	0	0.333333333333333	0.333333333333333
1	0.5	0.333333333333333	0.705882352941177	1	0.5	0.7	0.666666666666667	1	0.909090909090909	1	0	1	1	1	0.125	0.76	0	0.92	0.666666666666667	0.9	0.8	0.8	1	0.531914893617021	1	1	0	1	1	1	1	0.5	1	0.888888888888889	1	0	1	0	1	1	1	0.170731707317073	1	0.777777777777778	1	0.909090909090909	1	0	1
0	0.4	0	0	0.666666666666667	0	0.0952380952380952	0	0	0.666666666666667	0	0	0	0.25	0.789473684210526	0	0	0	0	0	0.214285714285714	0.5	0.444444444444444	0.333333333333333	0	1	0	0	0	0.2	0.714285714285714	0	1	1	0.5	0	0	0.666666666666667	0.4	0.538461538461538	0	0	0.285714285714286	1	0	0.5	0	0	0	0
0	0.4	0	0.4	0	0	0.4	0.375	0	0	0.5	0	0	0	0	0	0	0	0	0	0	0	0	0	0.125	0	0.285714285714286	0	0	0	0	0	0.333333333333333	0	0	0	0	0	0	0	0	0	0.428571428571429	0.222222222222222	0	0.571428571428571	0.2	0	0	0
0	1	0	1	0	0	1	1	0.333333333333333	1	0	1	0	0.777777777777778	1	0.5	0	0	0	1	0	0.5	0.25	0.833333333333333	0	0	0	0	0.555555555555556	0.428571428571429	0.857142857142857	0.416666666666667	0.666666666666667	1	0.5	1	1	0	0	0	0	0	0.666666666666667	0	0	0	0	1	0.833333333333333	0
1	1	0	0.857142857142857	0	0	0.75	0	0	0	0.5	1	1	1	0.6	0.333333333333333	1	0.666666666666667	1	0.727272727272727	1	0.8	0.4	0	0	0	1	0.6	0.833333333333333	0.833333333333333	1	1	1	1	0.333333333333333	1	0.777777777777778	1	0	1	0.6	1	0.916666666666667	0.428571428571429	1	0.857142857142857	1	1	1	0.857142857142857
0.714285714285714	1	1	1	1	0.6	0	0	0.333333333333333	0	0	1	1	1	1	1	0	0.5	1	0.333333333333333	0	0.454545454545455	1	0.91304347826087	1	0	0.333333333333333	0	1	0.5	0	1	0.4	1	0.333333333333333	1	1	0	0.5	0	0.888888888888889	1	1	0.666666666666667	0	1	0	0	0	1
1	0	0	1	1	0.8	0.583333333333333	0.666666666666667	1	0	0.888888888888889	1	1	1	0	0.8	0	0	0	0	0	0.666666666666667	0.666666666666667	0.5	0	1	0.777777777777778	1	0	0.333333333333333	0	0.416666666666667	0	1	0.857142857142857	0.875	1	1	0	0	1	1	0.636363636363636	1	0	0	0	1	1	1
0.888888888888889	0	0.4	1	0.875	0.666666666666667	1	1	0	1	1	0	1	0	1	1	0.444444444444444	0.8	1	1	1	1	1	1	0	1	0.5	1	0	0	1	0	0.5	0	1	1	0	0.777777777777778	1	1	0.5	1	0.9375	1	1	0.923076923076923	1	0.8	0.923076923076923	1
1	0	1	0.375	1	0.75	0	0.8	0.6	0	0.166666666666667	1	1	1	0	1	0.777777777777778	0.2	0.2	0	0	0.714285714285714	0.2	1	0	0.333333333333333	0	1	0	0	0	0	0	0	0.142857142857143	0.5	0	0.888888888888889	1	0	1	0	0	0	0.5	0.9	0	1	0	1
0.615384615384615	0	1	1	1	0.375	0.833333333333333	0	0.25	0	0.714285714285714	1	0.8	1	1	0.4	0	0.666666666666667	0.5	1	1	0.666666666666667	0.5	0.846153846153846	0.444444444444444	0	0.888888888888889	1	0.2	0.857142857142857	0.923076923076923	0	0.5	1	0	0	0.25	0	0.5	0	1	0	0.571428571428571	0.666666666666667	0	1	0.714285714285714	0	0.5	0
1	0	0	0.5	0.3	0.428571428571429	0.25	1	1	0	0.833333333333333	0	0.875	1	1	1	0	0	0	0.8	0	1	0	0.875	1	1	0	0	0.473684210526316	1	1	0.333333333333333	0	0	0.24	0.333333333333333	0	0	0.75	0	1	0	1	1	1	0	0.636363636363636	0.888888888888889	1	1
0.5625	0.666666666666667	0	0.125	0.714285714285714	0.8	1	0	0.666666666666667	0.222222222222222	1	0	0.4	0	0.833333333333333	0	0.166666666666667	0	1	0.4	1	1	1	1	1	1	0	0.909090909090909	1	0.777777777777778	0.3	0.5	1	0	0.9	0	0	1	1	0.75	1	1	0.545454545454545	0.923076923076923	0	0.636363636363636	1	1	0.636363636363636	0.785714285714286
1	0	1	0	0.5	0.8	0.785714285714286	0	1	1	0.5	0	0.6	0.8	0.571428571428571	1	1	1	1	0.875	1	0.8	1	0.666666666666667	0.916666666666667	0.9	0	1	0	0.722222222222222	0.833333333333333	1	0.5	0.888888888888889	0.931034482758621	0.818181818181818	1	0.5	0.6875	0	0.6	0	0.823529411764706	1	0	0.904761904761905	0.416666666666667	0	0.75	0.958333333333333
1	1	0	0	0.166666666666667	0.333333333333333	0.772727272727273	1	0.6	0.666666666666667	0.85	1	0.102564102564103	0	0.96875	1	0.4375	0.55	1	0.19672131147541	0.5	0.933333333333333	0.944444444444444	0.1	1	0.875	0.785714285714286	0.866666666666667	0.636363636363636	0.294117647058824	1	1	0.347826086956522	0.444444444444444	0.75	0.25	0	1	1	1	0.8	0.428571428571429	1	0.6	1	0	0	1	1	1
1	1	1	0.842105263157895	0.428571428571429	0.636363636363636	0.857142857142857	0.6	0.785714285714286	1	0.75	0	0.8125	0.928571428571429	0.4	1	0.321428571428571	1	0.269230769230769	0	0.4	0	0.9	0.875	1	0.846153846153846	1	1	0.631578947368421	0.416666666666667	0.933333333333333	0	0.631578947368421	0.666666666666667	0.789473684210526	0	0	1	0.153846153846154	1	1	0.363636363636364	0.714285714285714	0.869565217391304	0	1	1	1	0.777777777777778	0.857142857142857
0.210526315789474	0	1	0	0.75	0	0.91304347826087	0.666666666666667	0.666666666666667	0.866666666666667	1	0.428571428571429	0	0.904761904761905	0.733333333333333	1	0.705882352941177	1	1	0	1	0.5	0.588235294117647	0.555555555555556	0.5	0	0.80952380952381	0.75	0.75	1	0.777777777777778	0	0	0.363636363636364	1	0.857142857142857	1	0.777777777777778	1	0	1	1	1	0.642857142857143	0	0	1	0.363636363636364	1	1
1	0	0.8	0	0	0	1	1	0.692307692307692	0.666666666666667	0.4	0	0.444444444444444	0.214285714285714	0.875	0.8	0.545454545454545	0.681818181818182	0.107142857142857	0.857142857142857	1	1	0.8	1	0.888888888888889	0.9	0.666666666666667	1	0.25	0.9	1	0	1	1	0.590909090909091	1	1	0	1	0.692307692307692	1	0.9	0.714285714285714	1	0.75	0.818181818181818	0.833333333333333	0.894736842105263	0	0.9
1	0	1	0.888888888888889	0.333333333333333	0.166666666666667	1	0.826086956521739	1	1	0.714285714285714	1	0.894736842105263	0.95	0.2	0.777777777777778	0.833333333333333	1	1	0	1	1	0.857142857142857	0.230769230769231	1	0	0	0.67741935483871	0.8	1	0.9	1	0.147058823529412	1	0.137931034482759	0.666666666666667	1	1	1	0.857142857142857	0.333333333333333	0	0.7	0.4	0.25	1	1	0.25	0.333333333333333	0.833333333333333
0.833333333333333	0.2	1	0.833333333333333	0.952380952380952	0.625	0.478260869565217	0.5	0.2	0.75	1	1	0.714285714285714	0.625	0.875	0.9	0.5	0	1	1	0	0.818181818181818	0.777777777777778	0.611111111111111	0.80952380952381	0.727272727272727	0.785714285714286	1	1	0.666666666666667	1	0.666666666666667	0.714285714285714	1	0.375	0.636363636363636	0	0.6	1	0.666666666666667	0.806451612903226	0.571428571428571	0.307692307692308	0.857142857142857	0.6	0.95	1	0.75	0.875	0
1	0	1	1	0	1	0	0	1	0.785714285714286	1	1	0.6	0.333333333333333	0.7	1	0	0	1	0	0	0.857142857142857	1	0.333333333333333	1	0.666666666666667	1	1	0.545454545454545	0.75	0.555555555555556	0	0.375	1	0.583333333333333	0.5	0.333333333333333	1	1	0.857142857142857	0.923076923076923	1	0.666666666666667	1	0.75	0.8	0	0.705882352941177	0.6	1
1	1	1	1	0.75	0	1	0.7	1	0.833333333333333	0.5	1	0.818181818181818	1	1	0.51063829787234	0	0	1	1	0.5	1	0.9	0.06	1	1	0.1	1	1	1	1	0	0	0.666666666666667	0	0	1	1	0	1	1	1	0.555555555555556	1	1	0.888888888888889	0.8	1	0	1
1	1	1	1	0.5	0	0.666666666666667	0.833333333333333	0	0.0810810810810811	1	1	0.5	0.8	0.875	1	0.25	0	0.25	0	0.5	1	0.6	0.6	1	0.857142857142857	0.285714285714286	0.666666666666667	0	0.875	1	0	0.666666666666667	1	0	1	0	0.6	0.875	0.333333333333333	1	0	0.5	0.777777777777778	0	0.6	0.857142857142857	0.6	0.333333333333333	1
0.6	0.333333333333333	0.461538461538462	0.764705882352941	0.545454545454545	0.272727272727273	1	0	0.769230769230769	0	0.75	0	0.9375	0.869565217391304	1	0.545454545454545	0	0	0.857142857142857	0.75	0.857142857142857	1	0.65	0.727272727272727	0.363636363636364	1	0.25	0.666666666666667	0.5	0.666666666666667	0.7	0	1	0	0.473684210526316	0.6	0.5	1	0	0.2	1	0.8	0.827586206896552	0.7	0	1	0.444444444444444	0.733333333333333	0.67741935483871	1
0.875	0.25	0.777777777777778	1	0.714285714285714	1	0.916666666666667	1	1	0.5	0	0	0.826086956521739	1	0.771428571428571	1	0.461538461538462	0.272727272727273	1	0	1	0.769230769230769	0.8	1	0.884615384615385	0.136363636363636	0.727272727272727	0.133333333333333	0	1	0	0.571428571428571	0.444444444444444	1	1	0.0952380952380952	1	1	0.838709677419355	1	0.966666666666667	1	0.464285714285714	0.777777777777778	1	1	1	0.80952380952381	0.875	0.321428571428571
0.5	0	1	0	0.666666666666667	0.857142857142857	0.833333333333333	1	0.75	0.653846153846154	0.25	1	0.333333333333333	1	0.538461538461538	1	0.625	0.4	1	1	0.142857142857143	0.5	1	0.8	0.1	0.916666666666667	0.619047619047619	1	0.571428571428571	0	0.333333333333333	1	1	0.8	0.333333333333333	0.666666666666667	1	1	1	1	0.923076923076923	0.96	1	1	1	0.4	0.727272727272727	0.875	1	1
0.642857142857143	0.75	1	0	0	1	1	0.823529411764706	1	1	0.833333333333333	1	0.75	1	0.533333333333333	0.5	0.5625	0	0.666666666666667	0.666666666666667	0.857142857142857	0.9375	0.9	0.888888888888889	1	1	0.64	0.9	1	0.666666666666667	0	0.75	0.5	0.857142857142857	0.55	0.333333333333333	0	1	0.75	0.5	1	0.333333333333333	0.928571428571429	1	0.5	1	0.6	0.888888888888889	0.666666666666667	1
1	0	1	1	0	0.285714285714286	0.740740740740741	0.571428571428571	0.555555555555556	0.833333333333333	0.8	0.833333333333333	0.888888888888889	0.7	0.8	1	0.625	0.571428571428571	1	1	1	0.909090909090909	1	0.5	0.38	0.7	0.5	1	0.538461538461538	1	0.4	0.222222222222222	0.5	1	0.65	0.0888888888888889	0.5	1	0.461538461538462	0.6	0.727272727272727	1	0.875	0.763157894736842	0.6	1	0.5	0.511627906976744	0.777777777777778	0.52
0.444444444444444	0.0833333333333333	1	0.714285714285714	0.5	0	0.222222222222222	0.666666666666667	0.8	0.285714285714286	0.833333333333333	0.666666666666667	0.75	1	0.333333333333333	0.5	0	0.5	0.583333333333333	0.2	1	0.636363636363636	0.25	0.545454545454545	0.789473684210526	0.666666666666667	0.409090909090909	0	0.142857142857143	0.4	0.5	0.1875	0	0	0.333333333333333	0.909090909090909	0.25	0.2	0.8	0.875	1	0.625	0.791666666666667	0.5	0	0	0.777777777777778	1	0.75	0.875
0.5	0	0.833333333333333	0.6875	0	0	1	0.5	0.5	0.5	0.285714285714286	0.518518518518518	0.777777777777778	0.846153846153846	1	0.6	0.153846153846154	1	0	0.714285714285714	0.692307692307692	0.772727272727273	0.615384615384615	0.75	0.5	1	0.695652173913043	1	1	0.733333333333333	0.875	0.333333333333333	0.3	1	0.714285714285714	0.428571428571429	0.5	0.5	0.333333333333333	1	0.8	0	0.848484848484849	1	1	0.363636363636364	0	0.95	0.714285714285714	0.8
1	0	0	0.5	0	0.5	0.764705882352941	1	0.875	1	0.5	0.75	0.857142857142857	0.375	0.714285714285714	1	0.25	0	1	0.75	0.727272727272727	0.733333333333333	0.833333333333333	0.8	0.666666666666667	0.7	0.526315789473684	0.6	0.125	0.866666666666667	0	0	0.777777777777778	1	0.444444444444444	1	0.666666666666667	0.75	0.545454545454545	0.5625	0.8	1	0.684210526315789	0.933333333333333	1	0	1	0.545454545454545	1	1
0	0	0.222222222222222	0.521739130434783	0.333333333333333	0	1	1	0	0	0.4	0	1	0.875	0	1	0	0	0	1	0.576923076923077	0.777777777777778	0.714285714285714	0.666666666666667	1	0	0.166666666666667	0.666666666666667	0	0	1	0.666666666666667	0	0	0	1	0	1	1	0.5	1	1	0.75	1	1	0	0	0.5	1	0.6
0.8	0	1	0.5	0.833333333333333	0	0.636363636363636	1	1	0.6	0.25	0	1	1	1	0.392857142857143	1	1	1	1	1	0.818181818181818	0.3	0.461538461538462	0.935483870967742	0	1	0.777777777777778	0	0.9	1	0.25	0	0.909090909090909	0.461538461538462	1	0	1	0.875	0.545454545454545	1	1	0.666666666666667	0.6	0.666666666666667	0.8	0.5	0.8	1	1
1	0.5	0.866666666666667	0.75	0	0	0.857142857142857	0.75	0	0	0.846153846153846	1	1	1	0.4	0	0	0	0.8	0.541666666666667	0.25	1	0.666666666666667	0	0.333333333333333	0.952380952380952	0.888888888888889	0.5	0.714285714285714	0	0.714285714285714	0	1	0	0.666666666666667	0.428571428571429	0	0.666666666666667	1	1	1	0	0.75	0.666666666666667	0	0.75	1	0.6	0.833333333333333	1
1	0	1	1	0	0	1	0	0.736842105263158	0	0	1	0.5	1	0.8	0.384615384615385	0.625	1	0.571428571428571	0	0.666666666666667	0.75	0.947368421052632	1	1	0.571428571428571	1	1	0.766666666666667	0.6	1	0	0	0.2	0.5	1	0	1	0	1	0.777777777777778	0.555555555555556	1	0	1	1	0.5	0.888888888888889	0.666666666666667	0.75
0	0.5	1	1	0	0	0.740740740740741	0.8	0.538461538461538	0	1	0.6	0.222222222222222	0.923076923076923	1	0.625	0.7	0.454545454545455	1	1	1	1	1	0.285714285714286	0.444444444444444	0.3	0.333333333333333	0.761904761904762	0.25	0.666666666666667	1	0	0.666666666666667	0.714285714285714	0.285714285714286	0.909090909090909	0	0	0	1	0.636363636363636	0	0.8	0.727272727272727	0.4	0.833333333333333	0.416666666666667	0.675675675675676	1	0.714285714285714
0.230769230769231	0	0	0.5	1	0.428571428571429	0.555555555555556	0	0	0	0.555555555555556	0	0.909090909090909	0	1	0.9	0	0.25	0.333333333333333	0	1	1	0.6	0	0.666666666666667	0.55	0	1	0	0.6	1	0	0	0.222222222222222	0.166666666666667	0	0	0.416666666666667	1	0	0	0	1	0.75	0.75	0.285714285714286	0	0.5	0	0.6
0.230769230769231	0.5	0	0.666666666666667	0.2	0.1	0.9	0.25	0	0.5625	0.5	0.285714285714286	0.714285714285714	0.5	0	0.5	0	0.0909090909090909	0.666666666666667	0.769230769230769	0.857142857142857	0	1	0.25	0.333333333333333	0.733333333333333	0	0.5	0	0.916666666666667	1	0	0.6	0.25	0	0.333333333333333	0	0.333333333333333	0.133333333333333	1	0.111111111111111	0	0.75	0.666666666666667	0	0	0.777777777777778	0.578947368421053	0	0.954545454545455
0.733333333333333	0.454545454545455	0.75	1	0	0	0.904761904761905	0.875	0.25	0.3	1	0.3	0.947368421052632	0.538461538461538	0.785714285714286	0.851851851851852	1	0.5	0.769230769230769	0.75	0.571428571428571	0.866666666666667	0.5	0.75	0.451612903225806	0.6	0.428571428571429	0.6	0	0.866666666666667	1	0.875	0.4	0.777777777777778	0.459459459459459	0	0.8	0.5	0.833333333333333	0.625	0.571428571428571	1	0.9	1	0.714285714285714	0.6	0.714285714285714	0.888888888888889	0.833333333333333	0.8
1	0.727272727272727	1	0.888888888888889	0	0.2	0.9	0.789473684210526	0.454545454545455	0.7	0.833333333333333	0.833333333333333	1	0.933333333333333	0.763157894736842	0.888888888888889	0.75	0.8	1	0.8125	1	0.641025641025641	1	0.740740740740741	0.513513513513513	1	0.814814814814815	0.764705882352941	0.842105263157895	0.933333333333333	0.739130434782609	0.5	0.8	0.25	0.71875	0.928571428571429	0	0.75	0.428571428571429	0	0.571428571428571	0.8	0.526315789473684	0.782608695652174	0	0.615384615384615	0.823529411764706	0.888888888888889	0.909090909090909	1
1	1	0.857142857142857	0.666666666666667	0.333333333333333	0.75	0.75	0.8	0.6	0.714285714285714	0.870967741935484	0.444444444444444	1	1	0.3125	0.785714285714286	0.636363636363636	1	1	1	0	0.956521739130435	0.333333333333333	0.6	0.769230769230769	1	0.368421052631579	0.25	0.761904761904762	0.326530612244898	0.5625	0.6	0.75	1	0.514285714285714	0.538461538461538	1	0.833333333333333	0.666666666666667	0.777777777777778	0.944444444444444	0.75	0.789473684210526	1	0.363636363636364	0.833333333333333	1	1	0	0.75
0	0.4	0.909090909090909	0.571428571428571	0	0.25	0.421052631578947	0	0	0	1	0.7	1	0	0.25	1	0.625	0	0.666666666666667	0.833333333333333	1	0.785714285714286	0.333333333333333	0.5	0.75	0	0	0.9	0.133333333333333	1	1	0.2	0.666666666666667	0.8	0.285714285714286	0.636363636363636	1	1	1	1	0.1	0	0.8125	0.882352941176471	0.333333333333333	1	0.785714285714286	1	0.833333333333333	0.818181818181818
1	0.285714285714286	0.333333333333333	1	0	0.166666666666667	0.894736842105263	0.6	0.75	0.2	1	0.857142857142857	0	1	0.611111111111111	0.863636363636364	0.384615384615385	0.2	1	1	0.8	0.733333333333333	0.521739130434783	0.909090909090909	0.0588235294117647	0.416666666666667	0	1	0.928571428571429	0	0.375	0.166666666666667	0.555555555555556	1	0.5	0.857142857142857	0	0.714285714285714	1	0.7	0.833333333333333	0.4	0.733333333333333	1	0.714285714285714	1	0.285714285714286	1	1	1
1	0.5	0.125	0	0	0.285714285714286	0.818181818181818	0	0	0	0	0	0	1	0.5	0	0	0	0	1	0	0	0.307692307692308	0.384615384615385	0.142857142857143	0	0	0	0.666666666666667	0	0.714285714285714	0	0.8125	0.833333333333333	0	0	0.285714285714286	0.166666666666667	0.666666666666667	0	0.923076923076923	0	0	0.260869565217391	1	1	0	1	0.636363636363636	0.428571428571429
1	0	0.6	0.875	0	0.272727272727273	1	1	0	0.428571428571429	0.444444444444444	0.2	1	1	0.333333333333333	0.75	0.2	0.125	0.8	0	1	0.375	0.666666666666667	0.142857142857143	0	0	0.833333333333333	0.75	0	0.785714285714286	0.833333333333333	0	0	1	0.2	0	0	0	1	1	0.333333333333333	0	0.666666666666667	0.428571428571429	1	0.5	0	0.888888888888889	1	0.533333333333333
0	0.727272727272727	0.857142857142857	0	0.75	0.555555555555556	0	1	0.636363636363636	0.888888888888889	0.285714285714286	0.875	1	1	0.777777777777778	0.75	0.857142857142857	0.5	0.8	0	1	0	1	0	0.222222222222222	1	1	1	0.117647058823529	1	1	0	0.307692307692308	1	0	1	1	1	0.333333333333333	0.857142857142857	0	0.777777777777778	1	1	1	0.333333333333333	0.8125	0.571428571428571	1	0
0	0.25	0	0.375	0.333333333333333	0	0	1	0.285714285714286	0	0.363636363636364	1	0.714285714285714	0.7	0	1	0.111111111111111	0	0.454545454545455	1	0	1	0.4	0	0	0	1	1	1	0	0.388888888888889	0	0	1	0.714285714285714	0.166666666666667	0	0	0.923076923076923	0.642857142857143	1	1	0.333333333333333	0	0	1	0.2	0	1	0.333333333333333
0	0	0	0	0.181818181818182	0	0.5	1	0.5	0	0.555555555555556	0	0.4	0.888888888888889	1	0.8	0	0	0.6	1	0	0.5	0	0.222222222222222	0	1	0.857142857142857	0.428571428571429	0.0769230769230769	0	0	0	0	0.666666666666667	0.5	0	0.833333333333333	0.733333333333333	1	0.4	1	0	1	0.4	1	0	0.666666666666667	0.7	0	0.2
0.9	0.666666666666667	0.904761904761905	0.777777777777778	0.666666666666667	0	0.75	0.7	0.5	0.75	0.521739130434783	0.923076923076923	0.428571428571429	0.666666666666667	0.6	0.666666666666667	0.5	0	0.875	0.666666666666667	0.714285714285714	0	0.833333333333333	0.65625	0	0	0.833333333333333	0.833333333333333	1	0.727272727272727	0.695652173913043	0.7	0.75	0.625	0.666666666666667	0.75	0.2	0.333333333333333	0.727272727272727	0.666666666666667	0.625	0.823529411764706	0.78125	0.882352941176471	0.6	0.705882352941177	0.571428571428571	0.857142857142857	0.875	0.916666666666667
0.666666666666667	0.6	0	0.944444444444444	0	0.25	0.75	1	0.428571428571429	0.2	0.636363636363636	1	0.5	0.5	1	0	0.5	0	0.619047619047619	1	0.571428571428571	0.785714285714286	1	0.714285714285714	0.769230769230769	1	1	1	0.6	0.875	0.714285714285714	0	0.666666666666667	1	0	0.888888888888889	0.555555555555556	1	0.736842105263158	1	1	0.8	0.5	0.333333333333333	0.8	0.833333333333333	0.666666666666667	1	0	1
0.714285714285714	1	0.823529411764706	0.888888888888889	0.857142857142857	0.285714285714286	0.75	1	0.5	0.75	0.727272727272727	1	0.931034482758621	0.888888888888889	0.555555555555556	0.666666666666667	0.705882352941177	1	1	1	1	1	0.7	0.444444444444444	1	1	1	0.75	1	0.705882352941177	0.727272727272727	0.666666666666667	0.538461538461538	1	0.581395348837209	0.578947368421053	0.823529411764706	0.142857142857143	1	0.192307692307692	1	0	0.777777777777778	0.888888888888889	0.909090909090909	1	0.833333333333333	0.870967741935484	0.857142857142857	1
0.9375	1	1	0	0.55	0.857142857142857	0	0.0555555555555556	0.363636363636364	0.592592592592593	0.903225806451613	0	0.0714285714285714	0.9	0.875	0.928571428571429	0.727272727272727	1	0.391304347826087	1	1	1	0.94	1	0.324324324324324	1	0.805555555555556	0	0.666666666666667	0.538461538461538	0.26984126984127	0.636363636363636	0.846153846153846	0.818181818181818	0.6	0.727272727272727	0.588235294117647	0	0.666666666666667	0.875	0.85	0.5	0.909090909090909	1	0.5	0.736842105263158	1	0.857142857142857	0.931034482758621	0.833333333333333
1	0.866666666666667	0.777777777777778	1	0	0.846153846153846	0.6	0.448979591836735	0.8	0.666666666666667	0.611111111111111	1	1	0.538461538461538	0.833333333333333	0.333333333333333	0.542372881355932	0	0.928571428571429	0.466666666666667	1	0.6	0.0833333333333333	0.793103448275862	0.818181818181818	0.583333333333333	0.55	1	0.6	0.412698412698413	0.648648648648649	0	0.727272727272727	0.666666666666667	0.755102040816326	0.71875	1	1	0.9375	1	0.25	1	0.75	0.590909090909091	0.916666666666667	0.695652173913043	0.714285714285714	0.727272727272727	1	1
1	0	0.727272727272727	0.947368421052632	0.777777777777778	0.625	1	0.476190476190476	0.461538461538462	0.823529411764706	0.266666666666667	0.909090909090909	0.5	0.0833333333333333	0.78125	0.923076923076923	0.764705882352941	0.833333333333333	0.736842105263158	0.0232558139534884	0.909090909090909	0.75	0.5	0.166666666666667	0.466666666666667	0.483870967741935	0.232142857142857	0	0.916666666666667	1	1	1	1	0.25	0.666666666666667	0.863636363636364	0	0	0.72	0.413793103448276	0.615384615384615	0.192307692307692	0.285714285714286	0	0.454545454545455	0.0789473684210526	0.684210526315789	0.135135135135135	1	1
0.833333333333333	1	0.875	1	0.84375	0	0.888888888888889	0.870967741935484	1	1	0.823529411764706	0.923076923076923	1	0.714285714285714	1	0.92	0.826086956521739	0.714285714285714	0.444444444444444	0.407407407407407	0.571428571428571	0.888888888888889	0.928571428571429	1	0.8	0.88	0.956521739130435	1	0.5	0.636363636363636	0.785714285714286	0.486486486486487	0.844444444444444	0.846153846153846	0.266666666666667	0.285714285714286	0.6	1	0.785714285714286	0.857142857142857	0.625	0.933333333333333	0.842105263157895	0.75	0.692307692307692	0.8	1	1	0.777777777777778	0.388888888888889
0.25	0.666666666666667	0.666666666666667	0.0645161290322581	0.785714285714286	0.4	0.9	0.875	0.307692307692308	0.714285714285714	0.9375	0.756756756756757	0.166666666666667	0.5	0.5	1	0.708333333333333	0.833333333333333	0.764705882352941	0.444444444444444	0.8	0.428571428571429	0.871794871794872	0.884615384615385	0.545454545454545	0.941176470588235	0.636363636363636	1	0.935483870967742	1	1	0.857142857142857	0.538461538461538	0.684210526315789	0.833333333333333	0.9	0	0.857142857142857	1	0.833333333333333	0.75	1	0.923076923076923	0.846153846153846	0.888888888888889	0.4	0.6	1	0.25	0.666666666666667
0.454545454545455	0.111111111111111	0	0.444444444444444	0.166666666666667	0.5	0.538461538461538	0.5625	0.166666666666667	0	0.5	0	0	0.25	0.214285714285714	0.875	0.444444444444444	0.5	0.125	0.428571428571429	0.571428571428571	0.111111111111111	0.5	0.368421052631579	0.157894736842105	0.294117647058824	0.375	0	0.0714285714285714	0	0	0	0.357142857142857	0	0.416666666666667	0	0	0.333333333333333	0	0	0.5	0	0.307692307692308	0.357142857142857	0	0.5	0	0.703703703703704	0.25	0
0	0	0	0	0.125	1	0	0	0.19047619047619	0	0	0.285714285714286	0.0869565217391304	0.2	0.125	0	0	0	0	0	0	0	0	0.25	0.25	0	0	0.555555555555556	0.333333333333333	0	0	0	0.5	0.277777777777778	0.0909090909090909	0.5	0	0	0	0.25	0.214285714285714	0	0	0	0.6	0	0	0.166666666666667	0.666666666666667	0.142857142857143
0.785714285714286	0	0	0	0	0	0	0.6	0	0	0	0	0	0	0.166666666666667	0.333333333333333	0.166666666666667	0.5	0	0	0	0	0	0	0	0	0	0	0.0714285714285714	0	0	0	0	0.2	0	0	0	0	0	0	0	0	0	0	0	0	0	0	0	0
0	0	0	0.266666666666667	0.75	0	0	0.833333333333333	0.625	0.666666666666667	0.375	1	0	0	0.454545454545455	0	0	0.666666666666667	0.642857142857143	0.5	0	0	1	1	0.166666666666667	0.0666666666666667	0.111111111111111	0	0.2	1	0.769230769230769	0.4	0	1	0.5	0.5	0.25	1	0.533333333333333	0	0.615384615384615	1	0.571428571428571	0.458333333333333	0	0.6	0.555555555555556	0.444444444444444	1	0
0.857142857142857	0	0	0.6	0.727272727272727	0.5	0.0169491525423729	0.166666666666667	0.5	0.6	0.888888888888889	0.833333333333333	0.44	0.857142857142857	0.5	0.666666666666667	1	0	0.826086956521739	0	0	1	0.25	0.125	0.636363636363636	0.166666666666667	0.428571428571429	1	0.5	0.666666666666667	1	0.375	0.4	0	0.461538461538462	0	0	0.666666666666667	0.625	0	0.833333333333333	0.571428571428571	0.363636363636364	1	1	0.791666666666667	0.6	1	0.4	0.25
0.7	0.428571428571429	0.0909090909090909	0	1	0.777777777777778	0.210526315789474	0.428571428571429	0	0	0.9	0	1	0.5	1	1	0.705882352941177	0.8	0.6	0.666666666666667	0.777777777777778	0.7	0.882352941176471	0.25	0.333333333333333	0.25	0.75	0.916666666666667	0.789473684210526	0.375	0.75	0.8	1	0.625	0.222222222222222	0.714285714285714	0.333333333333333	0.777777777777778	0.3	1	0.571428571428571	0.833333333333333	0.625	0.666666666666667	1	0.777777777777778	0.857142857142857	0.0833333333333333	1	0
1	0	0	0.25	0.5	0.904761904761905	0.84	0.888888888888889	0.285714285714286	0.411764705882353	0.6	1	0.952380952380952	0.705882352941177	1	0.8	0.1875	1	1	1	1	0.833333333333333	0	0.866666666666667	0.681818181818182	1	0.8	0.833333333333333	0.75	0.947368421052632	0.538461538461538	0	0.571428571428571	0.875	0.75	0.85	0.789473684210526	1	1	1	0.5625	1	0.875	0.357142857142857	0	1	0.421052631578947	0.818181818181818	0.25	0.318181818181818
0.833333333333333	1	0.909090909090909	0.666666666666667	0.5	0.333333333333333	0.705882352941177	1	0.538461538461538	0.428571428571429	0.666666666666667	0.857142857142857	0.923076923076923	1	0.838709677419355	0.75	0.708333333333333	0.5	0.5	0.818181818181818	0.928571428571429	1	1	0	1	0.928571428571429	1	1	0.619047619047619	1	0	0.333333333333333	0.96	0.416666666666667	0.642857142857143	1	0.333333333333333	0.5	1	1	1	0.5	1	0.75	0.785714285714286	0.5	1	1	1	1
0	1	1	0.333333333333333	0	0.333333333333333	1	0	0	0.166666666666667	0.230769230769231	0	1	0	0	0.181818181818182	0.25	0	0.6	0	0.333333333333333	1	0	0.2	0	0	0.428571428571429	0.571428571428571	1	0.6	0	0.333333333333333	0.444444444444444	0.166666666666667	0.461538461538462	0.5	0	0.666666666666667	0	1	0.444444444444444	0	0.5	0.75	0	0	0	1	0.272727272727273	1
1	1	1	0.666666666666667	1	0.666666666666667	0.875	0.523809523809524	1	0	0.0555555555555556	0.888888888888889	1	0.25	0.578947368421053	1	0.5	1	0.777777777777778	1	1	1	1	0.833333333333333	0.961538461538462	1	1	0	0.4	1	0	1	0.25	1	0.681818181818182	1	0	0	1	1	1	0.5	0.933333333333333	1	1	1	1	1	0.555555555555556	0.846153846153846
0.666666666666667	0	0	0	0.666666666666667	0.5	1	0.7	1	0.857142857142857	0.625	0	1	1	0.833333333333333	0	0.75	0.25	0	0.4	0	0.833333333333333	0.333333333333333	0.352941176470588	1	1	0.866666666666667	0.888888888888889	1	0	0	0.4	0.666666666666667	1	0.875	1	0.875	0	0	0	0	1	0.208333333333333	0.833333333333333	0.857142857142857	1	0.461538461538462	0.871794871794872	0.766666666666667	1
0.333333333333333	0	1	0	1	0	0.8	0	0.272727272727273	0.666666666666667	1	0	0	0.888888888888889	0.916666666666667	1	1	0.818181818181818	0	0	0	0	1	0	0.333333333333333	1	1	0.909090909090909	0	0.75	1	0.8	0.862068965517241	0.916666666666667	0.666666666666667	1	0	1	0	0	0	0.5	1	0.833333333333333	0.333333333333333	0.666666666666667	0	0.6	0	0.8
0.5	0.25	0	0	0.555555555555556	0.636363636363636	0.4	0	0	0.375	0.769230769230769	0.4	0.5	0.333333333333333	0.25	0	1	0.5	0	0.333333333333333	1	0	0	0.8	0.625	0.555555555555556	0.333333333333333	0.75	1	0	0.272727272727273	0	0.75	0	0.333333333333333	0.6	0.25	0.666666666666667	0	1	0.181818181818182	0	0.72	0.666666666666667	0	0	1	0.444444444444444	0	1
1	1	0.5	0.5	0	1	0	0.333333333333333	0.5	0	0.5	0	1	0.4	0	0	0	1	1	1	1	0.538461538461538	0.75	0.7	0	0.857142857142857	0.5	0.333333333333333	1	1	1	0	0.375	0	0.75	0	0	1	0	0	0	0	0.4	1	0.5	1	0	0.5	0.833333333333333	0
1	0.5	0.916666666666667	0.866666666666667	1	0.111111111111111	0.625	0.470588235294118	0.6	0	0.666666666666667	0.833333333333333	1	1	0	0.285714285714286	0	0.818181818181818	0.909090909090909	1	1	1	0.888888888888889	0.384615384615385	0.785714285714286	0.923076923076923	0.62962962962963	1	0	0.275862068965517	0.181818181818182	0	0.476190476190476	0.916666666666667	0.413793103448276	0.833333333333333	0.666666666666667	1	0.666666666666667	1	1	1	0.777777777777778	0.95	1	0.666666666666667	1	1	1	1
0.833333333333333	0.5	0	0.857142857142857	0	0.142857142857143	1	0.5	0.166666666666667	0	0.636363636363636	0.25	0.5	0	0	0.285714285714286	0	0	0.888888888888889	0	0	0	1	0.5	1	1	0	0	1	1	0	0	0.705882352941177	0.4	0.388888888888889	0	0	0	0.5	0	1	0.714285714285714	0.75	1	0.5	0.5	0	0.538461538461538	0	0.5
0.75	0.5	0	1	0.666666666666667	0.375	1	0.5	0	1	0.5	1	0.5	0	0.7	0	0.545454545454545	0	0	0	1	1	0.666666666666667	1	0.384615384615385	0.75	0.137931034482759	0.75	0.125	0.875	1	0	0.222222222222222	1	0.5	0.6	0.444444444444444	1	0.647058823529412	0	1	1	0.333333333333333	1	0.296296296296296	1	0.375	0	0.153846153846154	1
1	0.909090909090909	0.6	0.833333333333333	0.6	0	0.785714285714286	0.714285714285714	0	0	1	0	0.037037037037037	0.818181818181818	0.227272727272727	0.75	0.571428571428571	0.170212765957447	0.571428571428571	0.916666666666667	0.75	0	0	0	1	0.714285714285714	0.166666666666667	0.615384615384615	0.5	0.625	0.6	0.166666666666667	0	0.266666666666667	0.151898734177215	0	0	1	0.75	0.75	0	1	1	1	0	1	1	0.857142857142857	0.8	0.8
0.5	0.666666666666667	0.5	1	0.833333333333333	0.714285714285714	0	0	0	1	0.375	0.0434782608695652	0.75	0.5	0	1	0.8125	1	0.642857142857143	0.166666666666667	0	0.7	0.75	1	0.764705882352941	0.357142857142857	0.428571428571429	0.5	0.583333333333333	0.625	0.5	0	1	0.545454545454545	0.714285714285714	1	1	1	0	0.8	1	0	0.666666666666667	0.666666666666667	0.692307692307692	0.666666666666667	0	0.807692307692308	1	0
0	1	0.545454545454545	1	0	1	1	0.8	0	0.833333333333333	0.666666666666667	1	1	1	1	0.875	1	0	0.8	1	0.3	0.5	0.555555555555556	0.818181818181818	1	0.4	0.4	0.777777777777778	0	0.666666666666667	0	0.666666666666667	0.8	0.142857142857143	0.0666666666666667	0.166666666666667	0	0	1	1	1	0.92	0.55	0	0	0.842105263157895	1	0.5625	1	0.666666666666667
0.444444444444444	0	0	0.666666666666667	0	0	0.125	0	1	0.333333333333333	0.0714285714285714	0.888888888888889	0.75	0.235294117647059	0.666666666666667	0.25	0.291666666666667	0	0.5	1	0	0	0.375	0.272727272727273	0.4	0	0.666666666666667	0	0.125	0.2	0	0	0.428571428571429	0	0.5	0	0.5	0.666666666666667	0	0	0.75	0	0	0.461538461538462	0	0.846153846153846	0	0.111111111111111	0	0
0	1	0	0	0	1	0	0.166666666666667	0	0	0.2	0.4	0	0	0	0	0.166666666666667	0.333333333333333	0	0	0	0	0	0	0	0	0.357142857142857	0.166666666666667	0	0	0	0	0	0	0	0	0.5	0	0	0	0	0	0	0	0	1	0	1	0.285714285714286	0
0	0.636363636363636	1	0.714285714285714	0.166666666666667	0.666666666666667	1	0.2	0.5	0.733333333333333	0.5	0.5	0.24	0.875	0.666666666666667	0.5	0.642857142857143	0	1	0	0.714285714285714	1	0.461538461538462	0.8	0.916666666666667	0.7	0	0.7	0	0.75	0.5	1	0.75	0.571428571428571	0.742857142857143	0	0.5	1	0	1	0.857142857142857	0	1	0.5	0.6	1	0	0.5	0.636363636363636	1
1	1	0	1	0	0.666666666666667	1	0.625	1	0	0.615384615384615	1	0.482758620689655	0.75	0.833333333333333	0	0.25	0.5	0.333333333333333	1	1	0.875	1	0.444444444444444	0.695652173913043	1	1	1	0.842105263157895	1	1	0.192307692307692	0.684210526315789	1	0.3	0	1	1	0.75	0.25	0	0.666666666666667	0.923076923076923	1	0	1	0.5	1	0.8	0.75
1	0.666666666666667	0	0.296296296296296	0	1	1	1	0.181818181818182	1	0.142857142857143	1	0.7	1	0.291666666666667	0.75	0.666666666666667	0.666666666666667	1	0	0	1	0	0.636363636363636	0.333333333333333	0.615384615384615	0.642857142857143	0.666666666666667	0.583333333333333	0.714285714285714	0.545454545454545	1	0.7	1	0.9	0.321428571428571	0	0	0.91304347826087	0	0.318181818181818	0.75	1	0.777777777777778	0.666666666666667	1	1	0.487179487179487	0.714285714285714	0.714285714285714
0.6	1	0.736842105263158	0.705882352941177	0	0.2	0.289473684210526	0.842105263157895	0.4	0.666666666666667	1	0.571428571428571	0.625	0.27906976744186	0.958333333333333	1	0.571428571428571	0.727272727272727	0	0.857142857142857	0.5	0.866666666666667	0.9	0.56	0.947368421052632	1	0.723404255319149	0.0760869565217391	1	0	0.714285714285714	1	0.516129032258065	0.96875	0.588235294117647	0.318181818181818	1	0	1	1	0.85	0.333333333333333	0.842105263157895	1	0.212121212121212	0.923076923076923	0.2	0.666666666666667	0.777777777777778	0.34375
0.888888888888889	0.333333333333333	0	0.285714285714286	1	0.5	0.6	0.5	0	0.555555555555556	0.666666666666667	0.692307692307692	0.6	0.222222222222222	1	0	0.111111111111111	0.666666666666667	0.666666666666667	1	0	0.666666666666667	1	0	0.8	0.533333333333333	0	0	0.5	0	1	0.571428571428571	0.714285714285714	0.333333333333333	0.571428571428571	0.133333333333333	0.111111111111111	0.666666666666667	0.636363636363636	0	0.1875	0.333333333333333	0.5	0.2	1	0.7	0	0	0.5	0.32258064516129
0	0	0	0	0	1	0.5	0	0.666666666666667	0	0	0	0.8	0.25	0	0	0.571428571428571	0	1	0	0	0.25	0.428571428571429	0.466666666666667	0	0.428571428571429	0	0	0	0	0.666666666666667	0	0	0	1	0	0	0	0	0	0	0	0	0.2	0	0.230769230769231	0	0.166666666666667	0	0
0.9	1	0.0909090909090909	0.285714285714286	0	0.5	0.25	0	1	0	0	0	1	0	0.333333333333333	0.5	0.1	0	0	0	0.166666666666667	0.285714285714286	0.2	0.6	0.5	0.166666666666667	0.285714285714286	0	0	0.222222222222222	0.0909090909090909	0	0.25	0	0	1	0.25	0	0	1	0	0	0	0.375	0	0	1	1	0.5625	1
0.333333333333333	0	0	0	0.25	0	0.142857142857143	0	0	0	1	0	0	0	0.538461538461538	0	0	0.5	0	0	0	0	0.333333333333333	0	0.5	0	0.181818181818182	0.5	0.55	0	0	0	0.363636363636364	0	0.285714285714286	0	0	0	0.25	0	0	0	0.285714285714286	0	0	0	0	1	0	0
0	0	0	0.333333333333333	0	0.5	0	0	0	0	0	0	0	1	0	0	0	0	0	0	0	0.5	0	0	0	0	0	0	0	0	0	0	0	0	0	0	0	0	0	0	0	0	0	0	0	0	0	0	0	0
0.413793103448276	0.612903225806452	0.611111111111111	0	0	0.566666666666667	0.125	0.714285714285714	0.6	0.5	0.275862068965517	0.52	0.666666666666667	0.264705882352941	0.571428571428571	0.454545454545455	0.5	0	0	0.666666666666667	0.5	0.5	0.625	0	0.2	0.4375	0.5625	0.8	0.166666666666667	0	0	0	0.484848484848485	0.5	1	0.4	0.6	0	0.523809523809524	0	0.6	0	0.333333333333333	0	0.583333333333333	0.666666666666667	0.25	0	0.5	0.4
0	0.75	0	1	0	0	1	0.333333333333333	0	1	1	1	0.444444444444444	1	0	0.125	0.8	1	0	1	0.9	1	0.833333333333333	0	0	1	0	0	0	0.666666666666667	0.6	0.0555555555555556	0.5	0.833333333333333	0	1	0	1	1	0	0.5	0	1	0	0	1	0	0	1	1
1	1	1	1	0	0.666666666666667	1	0.375	0	0.590909090909091	0	1	1	1	0.714285714285714	0.4	0.583333333333333	0.5	1	0.25	0	0	0.666666666666667	0.6	0	1	0.4	1	0	1	1	0	0.285714285714286	0	0.857142857142857	0.25	1	0.928571428571429	1	0	0	1	1	0.875	0	1	1	0.6	0	0.5
1	0.428571428571429	0.727272727272727	0.666666666666667	0.272727272727273	0.333333333333333	0	0.823529411764706	0.666666666666667	0.125	0.666666666666667	0.666666666666667	1	0.684210526315789	0.114285714285714	1	0.166666666666667	0.444444444444444	0.333333333333333	0.5	0.714285714285714	1	0.6	0.2	0.0666666666666667	1	0.764705882352941	0.882352941176471	0.2	0.636363636363636	1	0.375	0.8	0	0.571428571428571	0.4	0.4	1	0	0	1	0	1	0.545454545454545	0	1	0	0.2	0	0.4
0	0.5	1	1	0	0.333333333333333	0.666666666666667	0	0.75	0.125	0.333333333333333	0.5	0.466666666666667	0.857142857142857	0	0.75	1	0	1	0	1	0.6875	0.4	0	1	0.666666666666667	0.6	0.8	0.833333333333333	1	1	0	0.105263157894737	1	0.8125	0.461538461538462	0	1	0.75	0	1	0	0.75	0.8	0	0.818181818181818	0	0.666666666666667	0.777777777777778	0.375
0	0	0	0.5	0	0	0	0	0	0	0	1	0	0	0.75	1	0	0	0.2	0.714285714285714	0	0.142857142857143	0	1	0	0	0.25	0	0	0	0	0.222222222222222	0.5	0.666666666666667	0	0.166666666666667	0	0	0	1	0.5	0	0.666666666666667	0.625	0	0.7	0	1	1	0
1	0	0	0	0	0	0.333333333333333	1	0	0	0	0.5	0.5	0.5	0.25	0	0.666666666666667	0.333333333333333	0	0.5	0	0.5	0	0	0	0	0	0	0	0	0	0	0.5	0	0.333333333333333	1	0	0	0.5	0.75	0.333333333333333	0	0.375	0	0	0	0.5	0	0	0
0.666666666666667	1	0	1	1	1	0	1	0	1	1	1	1	0.6	0.666666666666667	1	0	0.4	0	1	0.333333333333333	1	0.307692307692308	0	1	0	1	0	0	0.846153846153846	0	1	0.25	1	0.2	0.461538461538462	1	0	0.888888888888889	1	1	1	0	0.75	1	1	1	1	0	0.9
0.875	0	1	0	0.2	0.0769230769230769	0.833333333333333	1	0	0	1	1	0.923076923076923	1	0.5	0	0	0	1	0	0.8	0.666666666666667	0.8	0	1	1	0.692307692307692	1	0.4	0.428571428571429	0	0	0	1	0.25	0.857142857142857	0.333333333333333	1	1	0.333333333333333	0.833333333333333	0	0.714285714285714	0.375	0	0.666666666666667	1	1	0	0.5
1	0	0	0.777777777777778	0	0.2	1	1	0	0	0.5	1	0.8	1	0.8	0	0	0	0.555555555555556	0	0.5	0.666666666666667	0.75	0.666666666666667	0.4	0.666666666666667	0	0	0.5	0.5	0	0	0.533333333333333	0.25	0.0625	0	1	0.5	0.5	0.5	0.5	0.666666666666667	1	0.75	0	0	1	1	0.5	1
0	0	0.6	1	0	0	0.6	1	0	0.615384615384615	0.666666666666667	0	0	1	0.5	0	0.8	0.2	0.777777777777778	0.333333333333333	0	0.2	1	0	0.8	0.75	1	0.5	0.4	0	1	0.555555555555556	0.2	0.5	0.9	0.857142857142857	0.333333333333333	1	0	0	0.636363636363636	1	0	0	0.666666666666667	0.944444444444444	1	1	0.666666666666667	0
0.333333333333333	0.8	1	1	0.857142857142857	0.5	0.8	0.75	0.5	0.833333333333333	0.8	0	0.733333333333333	1	0.555555555555556	1	0.6875	0.666666666666667	0.8	1	0	1	1	0.5	0.666666666666667	0.5	0.363636363636364	1	0	1	0	0	0.6	0	0.211538461538462	0.326086956521739	1	1	0.75	1	0	0.214285714285714	0.75	0.647058823529412	0.875	1	1	0.5	1	1
1	0.714285714285714	0	0	0	0.666666666666667	0.238095238095238	0.666666666666667	0.666666666666667	0.0833333333333333	1	0	0.5	0.909090909090909	0.326923076923077	0.714285714285714	0.5	0.0769230769230769	0.666666666666667	1	0.666666666666667	0.5	0.5	1	0.722222222222222	0.75	0.818181818181818	0	0.333333333333333	0.375	1	1	0.545454545454545	1	0	0	0	0	0.5	1	0.384615384615385	0.666666666666667	0.666666666666667	1	0	0	0	0.909090909090909	1	0.888888888888889
0	0	1	0	0	0	0	0	0	0	1	0.142857142857143	0	0	0	0	0	0	0	1	1	0	0	0	1	0	0	0	0	0	1	0	0.2	0.6	0.285714285714286	0	0	0.666666666666667	0	0	0	0	0.75	0.4	0	0	1	0	0	0
1	0.0769230769230769	0	1	0	0.666666666666667	1	0	0	0	1	1	1	0	0	0	0.5	0	0	0	0	0	0.133333333333333	0	0	0	1	0.333333333333333	0	0	0	0	0	0.5	0	0	0	1	0	0	0	0	0.5	1	0	0	0	1	0	0.5
1	0.666666666666667	0	0	0	0	1	0	1	0	0	1	0	0	0	0	0	0	0.25	0	0	0	0	0	0.75	0	0.2	0	0	0.333333333333333	0	0	0.25	0	0	0	0	0	0	0.4	0	0	0.125	0	0	0	0	0	0	0
0	0.142857142857143	1	0	0	0.5	0	0	0	0	0.5	0.333333333333333	1	0	0.333333333333333	0	0	0.75	0.666666666666667	0	0	0	0.857142857142857	0	0.2	0	0.5	1	0	0.5	0	0	0	0.166666666666667	0.111111111111111	0	0	0	0	0	0	0	0	0.5	0	0	0	0	1	1
1	0	0	0	0	0	0.666666666666667	0	0	0	0.666666666666667	1	0	0	0	0	0	0	0	0	0.333333333333333	0	1	0	0.5	0	0.714285714285714	0	0	1	1	0.2	0	0	0.5	0	0	0	0	0	0	0	0	1	0	0	0.5	0	0.25	0
1	0.2	0.333333333333333	0	0.666666666666667	0.285714285714286	0	0.8	0	0	0	0	1	0	0.333333333333333	0	0	0	0.333333333333333	0	0	0.333333333333333	0	0	0.75	0	0	1	0	1	0	0	0.2	0.4	0	0	0	1	0	0	0	0	0	0	0	0	0	0.125	0	1
0.333333333333333	0	1	1	0	0	1	0	0.166666666666667	0	1	0	0	0	0	0.6	0	0	1	0.333333333333333	0	0.666666666666667	0.571428571428571	0	0.909090909090909	0.333333333333333	0	0.333333333333333	0	0	1	0.571428571428571	0.25	0	0	0	0	0	0	0	0	0	1	1	0	0.666666666666667	0	0	0	0
0.571428571428571	0.173913043478261	1	0	0.5	0.428571428571429	1	0.5	0	0	0.666666666666667	1	0	0.285714285714286	0.444444444444444	0	0.666666666666667	0	1	0.75	0	1	0.833333333333333	0.75	0.714285714285714	0.666666666666667	0	1	0	0	0	0.4	0.636363636363636	1	0.0666666666666667	1	0.1	0.8	0	1	1	1	1	0.166666666666667	0	1	1	0.6	1	0
0.777777777777778	0	0.214285714285714	0.888888888888889	0.571428571428571	0.472222222222222	0.909090909090909	0.952380952380952	0.5	0.884615384615385	0.909090909090909	0	1	1	1	1	0.4	0.333333333333333	1	0.3	0.818181818181818	0.923076923076923	0.785714285714286	0.833333333333333	0.571428571428571	0.7	0.882352941176471	1	0	1	0	1	0	0.205128205128205	0.684210526315789	0.5	0	0.416666666666667	1	1	0.529411764705882	0.357142857142857	1	1	1	0.529411764705882	1	1	0.153846153846154	0.5
0.653846153846154	0.625	0.222222222222222	1	0.85	0.4	0.833333333333333	0.666666666666667	0.75	0.833333333333333	0	1	1	0.857142857142857	0.6	0.6	0.818181818181818	0	1	0.666666666666667	1	0.84	0.5	0	0.416666666666667	0.757575757575758	0.904761904761905	1	1	1	0	1	0.282051282051282	0.956521739130435	0.6875	1	1	0.666666666666667	0.8	0.125	0.666666666666667	0	1	0.714285714285714	0	0.666666666666667	0.857142857142857	0.857142857142857	0.0588235294117647	0.846153846153846
0.272727272727273	0	0	1	1	0	1	0.210526315789474	0	0	0.8	0	1	0.444444444444444	1	1	1	1	0.642857142857143	0.882352941176471	1	0.9375	0.0909090909090909	0.818181818181818	0.875	0.769230769230769	1	0.857142857142857	1	1	0.5	0.833333333333333	0.75	0	1	1	1	1	1	0	0.5	0	0.571428571428571	1	0	0	0.642857142857143	1	1	0
1	1	1	0.5	0	0.5	0.206896551724138	0.909090909090909	0	1	1	0	0.875	1	0.75	0.5	0.571428571428571	0.625	0.772727272727273	1	0.5	0.941176470588235	0.833333333333333	1	1	0.9375	0.2	0.666666666666667	0	0.5	0.75	0.571428571428571	0.75	1	0.433333333333333	1	0	1	1	0.555555555555556	0.571428571428571	1	0.666666666666667	0.64	0.666666666666667	1	1	1	1	0
0	0.0909090909090909	0.714285714285714	0.666666666666667	0.333333333333333	1	0.9	0.75	0	0	0	0.25	0.722222222222222	0	0	0	0.583333333333333	1	0	0.75	0.333333333333333	1	0.388888888888889	0.5	0.75	1	0.4375	1	0	0.8	0	0	0.5	0	0.694444444444444	1	0	0.625	1	1	1	0	0.875	0.0869565217391304	0	0.75	0.555555555555556	0	0	0.666666666666667
1	1	1	1	0	1	0.578947368421053	1	1	0.722222222222222	0.461538461538462	1	0.862068965517241	1	1	1	0.75	1	1	0	0.8	0.583333333333333	1	1	0.857142857142857	0.714285714285714	1	0.8	0.615384615384615	1	0.5	0	0.875	0.666666666666667	0.933333333333333	1	1	1	1	0.857142857142857	0	0.666666666666667	1	1	0	1	1	0.444444444444444	1	0.5
0.833333333333333	0.266666666666667	0	0	0	0	0.133333333333333	0	0.166666666666667	0	0	0	0	0.727272727272727	0.666666666666667	0	0.875	0.6	0.5	0.333333333333333	0.8	1	0	0.166666666666667	0.454545454545455	0.136363636363636	0	0.555555555555556	0	1	0.555555555555556	0.666666666666667	0.470588235294118	1	0.166666666666667	0	0.555555555555556	0.2	0	0	1	0	0.678571428571429	0.222222222222222	0	0.0833333333333333	0	0	0	0.5
0	0.636363636363636	0	1	0	0.857142857142857	0.666666666666667	0.722222222222222	1	0.2	1	1	0.647058823529412	1	1	1	0.333333333333333	0.5	0.125	0	0.5	0.76	0.375	0.8	0.846153846153846	0.25	0.833333333333333	1	0	0.875	1	0.75	1	0.727272727272727	0.642857142857143	1	0.666666666666667	1	1	0.833333333333333	0	0	0.342857142857143	0.625	1	1	0.384615384615385	0.5	0.75	1
1	1	0.375	0.666666666666667	0	0.863636363636364	1	0.0714285714285714	0	0	1	1	1	0.857142857142857	1	0.833333333333333	1	0.3	1	1	1	0.2	0.75	0.7	0.785714285714286	0.75	1	0.8125	0.75	0.5	1	0	0.785714285714286	0.666666666666667	0.826086956521739	0.578947368421053	0	0	0.5	0.6	0	0.666666666666667	0.9375	0.461538461538462	0	0.75	0.533333333333333	0.666666666666667	0.8	0.722222222222222
0	0	0	0	0	0	0.142857142857143	0.888888888888889	0	0	0	0.285714285714286	0	0	0	0	0	0	0	0	0	0.8	0.375	0	0.5	0	0	0	0	0	0	0	0.111111111111111	0.5	0.333333333333333	0	0.666666666666667	0	0	0	0	0	1	0	0	0	0.333333333333333	0	0.5	0.333333333333333
0	0.461538461538462	0.5	0.5	0.294117647058824	0.142857142857143	0.238095238095238	0.8	0	0	0.714285714285714	0.333333333333333	0.75	0	0	0	0	0.533333333333333	0	0	0.6	0.791666666666667	0.428571428571429	0	0.833333333333333	0.6	0.545454545454545	0	0.727272727272727	1	0	0.166666666666667	0	1	0.2	0.333333333333333	0	0.4375	0	0	0.8	0.666666666666667	0.857142857142857	0	0.666666666666667	0	0	0	0.833333333333333	0.736842105263158
1	0.6875	0.833333333333333	1	0	0.333333333333333	0.888888888888889	0.875	0.333333333333333	0	1	1	1	0	0.636363636363636	1	0.6	0.5	1	1	1	0.857142857142857	0	0.5	0.5	0.894736842105263	0.125	1	0	0.875	1	0.5	0.75	0.375	0.2	0.666666666666667	0	0.666666666666667	0.818181818181818	0.5	0.888888888888889	1	0.894736842105263	0.923076923076923	0.454545454545455	0	0	0.5	0	0.928571428571429
1	0.5	0.909090909090909	0.666666666666667	0	0.272727272727273	0	0.6	0	0	0.666666666666667	0.5	0.727272727272727	0.333333333333333	0.666666666666667	0	0	0	0.666666666666667	0	0.533333333333333	1	0.91304347826087	0	0.352941176470588	0.833333333333333	0.583333333333333	0	0.111111111111111	0	0	0.666666666666667	0	0.375	0	0.277777777777778	1	0.538461538461538	0.666666666666667	0	0	0	0.642857142857143	0.529411764705882	0.8	1	0.6	1	0.142857142857143	0.25
0	0.428571428571429	0.2	0	0	0	0.7	0.75	0	0	0.916666666666667	0	0.6	1	0	0	0.625	0	0	1	0	1	0.764705882352941	0.666666666666667	0.75	1	0	0	0	0	0.714285714285714	0	0.545454545454545	0	0.222222222222222	0.125	0	0.923076923076923	0.25	0.8	0	1	0.5	0.7	0	1	0	1	0	0
0.875	0.8	0.96	1	1	0.4	1	0	0.833333333333333	1	0.540540540540541	1	0.972972972972973	1	0.722222222222222	0	0.789473684210526	0.75	1	1	0	0.727272727272727	0.111111111111111	1	0.56	0.857142857142857	0.615384615384615	0.666666666666667	0.75	1	0.4	0.857142857142857	0.9	0.666666666666667	0.703703703703704	0.5	0.857142857142857	0.92	1	0.714285714285714	0	0.846153846153846	0.75	0.666666666666667	1	1	1	1	1	1
0.714285714285714	0.363636363636364	0.538461538461538	0.133333333333333	0	0.5	0.416666666666667	0.375	1	0	0.285714285714286	0	0.4	0.6	0.625	0.166666666666667	0.230769230769231	0	0	0	0	0.545454545454545	0.333333333333333	1	0.375	0	0.75	0.2	0.666666666666667	0.428571428571429	0	0.666666666666667	0.125	0	0.266666666666667	0	0	0.375	1	0	0.4	0	0.55	0.666666666666667	0	0	0.4375	0.5	1	0.444444444444444
0.7	0	0.4	0	0	0.307692307692308	0.19047619047619	1	0	0.571428571428571	0	0.428571428571429	0	0	0.153846153846154	0.5	0.5	0.363636363636364	0.333333333333333	0.666666666666667	0.222222222222222	0.222222222222222	0.363636363636364	0	0.625	1	0	1	0	0.2	0.125	0	0.588235294117647	0.333333333333333	0.4	0.285714285714286	0	0	0	0	0	0	0.428571428571429	0.0769230769230769	0	1	0.222222222222222	0	0.75	0.333333333333333
1	0.521739130434783	1	0.5	0.8	0.6	0.96875	0.885714285714286	0	0.315789473684211	0.454545454545455	0.833333333333333	0.846153846153846	0	0.857142857142857	0.75	0.210526315789474	0.333333333333333	1	1	0	0.888888888888889	1	0	0.857142857142857	0.72	0.777777777777778	0	1	0.833333333333333	0	0.4	0.625	0.727272727272727	0.473684210526316	0.95	0.833333333333333	0.8125	0	0.842105263157895	1	0.692307692307692	1	0.857142857142857	0.8	0	0.111111111111111	1	0.555555555555556	0.888888888888889
0.428571428571429	0.543478260869565	0.882352941176471	0.916666666666667	0.2	0.434782608695652	0.903225806451613	0.75	0.423076923076923	1	0.5	0	0.75	1	0.9375	0	0.837837837837838	0.739130434782609	0.857142857142857	0.243243243243243	0	0.8	0.791666666666667	0.482758620689655	0.176470588235294	0.833333333333333	0.230769230769231	0.666666666666667	0	0.764705882352941	0.9375	0.620689655172414	0.666666666666667	0.916666666666667	0.634146341463415	0.914285714285714	0	0.5	0.2	0.894736842105263	0.8	1	0.823529411764706	0.883720930232558	0	0.875	0.785714285714286	1	0	0.888888888888889
1	0.263157894736842	0.742857142857143	0.5	0	0	0.142857142857143	0.5	0.5	0	0.538461538461538	1	0.653846153846154	0.285714285714286	0.0769230769230769	1	0.0555555555555556	0.2	0.333333333333333	0.875	0.833333333333333	0.764705882352941	0	0.647058823529412	0.368421052631579	0.875	0.411764705882353	1	0	0.8	0.5	0.153846153846154	0.454545454545455	0.8	0.151515151515152	0.647058823529412	0.8	0	0.5	1	1	0.8	0.777777777777778	0.941176470588235	0.8	0.666666666666667	0.352941176470588	0.714285714285714	0.2	0.245283018867925
1	0.714285714285714	1	0.666666666666667	0.5	0.333333333333333	0.857142857142857	1	1	0.833333333333333	0.666666666666667	1	0.608695652173913	0.125	1	0	0.578947368421053	0.875	0.571428571428571	0	0.911764705882353	0.84	0.842105263157895	1	0.75	0.727272727272727	0.416666666666667	1	0.7	0.941176470588235	1	0.888888888888889	0.28125	0.769230769230769	0.782608695652174	0.5	1	0.857142857142857	0.75	1	0.75	0.714285714285714	0.92	0.954545454545455	0	1	0.8	0.5	1	0.8
0.75	0.647058823529412	0.891891891891892	0	0.181818181818182	0.685714285714286	1	0.714285714285714	0.307692307692308	0.909090909090909	1	0.866666666666667	1	0	0.571428571428571	0.833333333333333	0.789473684210526	0.2	0.592592592592593	0.75	0.833333333333333	1	0.28169014084507	0.838709677419355	0.888888888888889	0.846153846153846	0.263157894736842	1	0.928571428571429	0.5	0.590909090909091	0.71875	0.5	0.75	0.272727272727273	1	1	1	1	0.928571428571429	0.416666666666667	0.5	0.818181818181818	0.416666666666667	1	0.888888888888889	0.733333333333333	0.842105263157895	0	0.888888888888889
0.625	0.571428571428571	0.823529411764706	1	0.833333333333333	1	0.775	0.714285714285714	0	0.227272727272727	0.6	0.958333333333333	0.7	0.846153846153846	0.615384615384615	1	0.68	0.826086956521739	0	0.578947368421053	0.923076923076923	0.6	0.583333333333333	1	0.739130434782609	0.41304347826087	0.75	1	0.708333333333333	0.766666666666667	0.9	0.5	0.733333333333333	0.842105263157895	0.864864864864865	0.416666666666667	0.692307692307692	0.304347826086957	1	0.8	0.782608695652174	0.869565217391304	1	0.775	0	0	0.947368421052632	0.666666666666667	0.5	1
1	0	0.571428571428571	0.114285714285714	0.636363636363636	0.857142857142857	0.2	1	0.5	0.625	0.625	0.162162162162162	1	1	0.6	0.727272727272727	0	0.727272727272727	0	0	0.875	0.96	0	0.636363636363636	0.904761904761905	0.916666666666667	0.6	1	1	0.736842105263158	0.157894736842105	0	0.625	0.666666666666667	0.40625	0.272727272727273	0.333333333333333	0.692307692307692	0.125	1	0.928571428571429	1	0.933333333333333	1	1	0.888888888888889	0.666666666666667	0.9	0	0.5
0.666666666666667	0.590909090909091	1	0.8	0.266666666666667	0.6875	1	1	0.307692307692308	0.705882352941177	1	0.285714285714286	1	0.928571428571429	0.833333333333333	0.153846153846154	0.642857142857143	1	1	0.65	1	0.857142857142857	0.818181818181818	0.392857142857143	1	0.0909090909090909	0.807692307692308	0.833333333333333	0.666666666666667	0.916666666666667	0.5	0.944444444444444	0.85	1	0.866666666666667	1	1	0.8	1	0.25	0.75	0.136363636363636	0.714285714285714	0.888888888888889	0.833333333333333	1	0.941176470588235	0.111111111111111	0.8	0
0	0.5	1	1	0.875	1	0.857142857142857	1	0.857142857142857	1	0	0	0.34375	0.846153846153846	1	0.333333333333333	0.666666666666667	0.206896551724138	0	1	1	1	0.75	1	0.6	0.555555555555556	0.583333333333333	0.739130434782609	0.5	0.928571428571429	1	0.2	0.787878787878788	0.833333333333333	0.727272727272727	0.857142857142857	0.6	1	1	0.91304347826087	0	1	0.833333333333333	1	1	0.34375	0.615384615384615	1	0.833333333333333	1
1	0.619047619047619	0.933333333333333	0	1	1	0.166666666666667	1	1	0	1	0.818181818181818	1	1	0.4	1	1	1	1	1	1	0.846153846153846	0.5	0.470588235294118	0.5	0	0.75	1	0.777777777777778	1	0.833333333333333	0	0.416666666666667	0.736842105263158	0.483870967741935	0.615384615384615	1	0	1	1	1	1	0.846153846153846	0.8	0	0.0833333333333333	1	0.916666666666667	0.8	1
0.923076923076923	0.4	0	0.5	0.666666666666667	0	0.48	0.666666666666667	0	0.192307692307692	0.857142857142857	0.882352941176471	0.85	0.304347826086957	0.96969696969697	0.333333333333333	0.764705882352941	0	0.736842105263158	0.25	1	0.666666666666667	1	0.285714285714286	1	1	0.941176470588235	1	0.625	0.864864864864865	0.5	0.352941176470588	0.631578947368421	0.142857142857143	0.85	1	0	1	0.363636363636364	0.466666666666667	1	0.851851851851852	1	0.4375	0.2	0.476190476190476	0	0.857142857142857	0.714285714285714	0.8125
0.769230769230769	1	1	0.75	0.9375	0.5	0.6	0	0	0.7	0	0	1	0.5	0.333333333333333	1	0.828571428571429	0.285714285714286	1	0.857142857142857	0	1	1	0	1	1	0.5	0.75	0.875	1	1	0	0.363636363636364	0.909090909090909	0.290322580645161	0.818181818181818	1	0	0	0.9375	0.777777777777778	1	0.842105263157895	0	0	0.866666666666667	1	0.5625	1	1
0.625	0	1	0.916666666666667	0	1	0.833333333333333	1	0.2	0.666666666666667	1	0.2	0.846153846153846	0.8	0.736842105263158	0.8	0.555555555555556	0.833333333333333	1	0.8	1	0.72	0.818181818181818	0.3	0	0.666666666666667	0	1	0	1	0.833333333333333	0.125	1	1	0.4	0.583333333333333	1	0.733333333333333	0.5	0	0	1	0.75	1	0	0.862068965517241	1	1	0	0
1	0.888888888888889	0.75	0.5	0.857142857142857	0.833333333333333	1	0.8	0.625	0.333333333333333	1	0.5	0.428571428571429	0.583333333333333	0.307692307692308	0.875	0.45	0.285714285714286	0.538461538461538	0.5	1	0.777777777777778	0	0.75	0.636363636363636	0	0.24	0	0.628571428571429	0.5	1	0.875	0.545454545454545	0	0.5	0.307692307692308	1	0.8	0.346153846153846	1	0.64	1	0.941176470588235	0.666666666666667	0.8	0.607142857142857	0.714285714285714	0.454545454545455	1	0.777777777777778
0.8	0	0.666666666666667	0.684210526315789	0.8	0.75	0.454545454545455	0.222222222222222	0.555555555555556	0.833333333333333	0.857142857142857	0	0.727272727272727	0.5	0.733333333333333	0.6	0.0566037735849057	0.428571428571429	1	1	1	0	0.714285714285714	0.866666666666667	0.428571428571429	0.6	0.233333333333333	0.928571428571429	0.5	0	1	0.666666666666667	0.714285714285714	0.538461538461538	0.714285714285714	0.6	0	0.909090909090909	1	0	0.0476190476190476	1	1	0.611111111111111	0	0.444444444444444	0.5	1	0.5	0.857142857142857
1	0.833333333333333	0.9	1	1	0.333333333333333	0.4	0.666666666666667	0.4	0	1	0	1	0.666666666666667	0	1	0.444444444444444	0.5	0.571428571428571	1	0.764705882352941	0.875	0.333333333333333	0.787878787878788	0.818181818181818	0.846153846153846	0.571428571428571	0.875	0	0.8125	0.888888888888889	1	0.444444444444444	0.909090909090909	0.5	0.75	1	1	0.857142857142857	0.666666666666667	0	0.733333333333333	0.5	0.5	1	1	0.666666666666667	0.973684210526316	0.888888888888889	0.615384615384615
1	0	0.833333333333333	0.333333333333333	0.5	0	0.166666666666667	0.9	0.545454545454545	0	0.6	0.75	0.285714285714286	0.916666666666667	1	0	0.75	0.833333333333333	0	0	0.5	0.333333333333333	0.5	0.545454545454545	0	0.75	0	1	0.259259259259259	0.769230769230769	0	0	0.25	0	0.666666666666667	0.222222222222222	0	0.882352941176471	0.428571428571429	0.714285714285714	0	0	0	0.473684210526316	0.5	0	0	1	1	0.909090909090909
0	0	0	0	0	0.2	0.571428571428571	0.307692307692308	0.4	0.8	0.428571428571429	1	0	0.6	0	0.5	0	0	0	0.75	0	1	0.0606060606060606	0.210526315789474	1	0	0.428571428571429	0.666666666666667	0	0.235294117647059	0.5	0	0	0	0.4	0	0	0	0.727272727272727	0	0	0	0.5	0.636363636363636	0	0.909090909090909	0	0	1	0
0.625	0	0	1	0.75	0.5	1	1	0	1	0.681818181818182	0.333333333333333	0.846153846153846	1	0	0.75	0.666666666666667	0	0.6	1	0	1	0.857142857142857	0.5	0.666666666666667	0.333333333333333	0.666666666666667	0	0.666666666666667	0.5	1	0	0	0.857142857142857	0.5	0	0	0.416666666666667	1	1	0.666666666666667	0.647058823529412	0.8	0.888888888888889	0.8	0	0	0	0	0.5
1	0.2	0	1	0	0	0	0.75	0	0	0.727272727272727	0	0.285714285714286	0.5	0.666666666666667	0.75	0	0.5	1	1	0.5	1	1	0	0.666666666666667	1	1	1	0.5	1	0	0	0.5	1	0	1	0.333333333333333	1	0	0	0.909090909090909	1	1	0.777777777777778	1	0.166666666666667	0	1	1	0.5
1	0	0.6	0.583333333333333	0	1	0.818181818181818	1	0.75	0	0	0.555555555555556	1	0	0.333333333333333	1	0.5	0.4	0	0.666666666666667	0	0.636363636363636	0.6	0.25	1	0.125	0.75	1	0	1	0.5	0	0	0.888888888888889	0	0.636363636363636	0	0.714285714285714	0.9375	0.333333333333333	1	1	0.444444444444444	1	1	0	0.5	1	0	0.709677419354839
0.666666666666667	0	0	1	0.307692307692308	0.25	1	1	0	0.5	0.833333333333333	1	0.833333333333333	1	1	1	1	0.4	0.777777777777778	1	0.4	0	1	0.5	0.6	0.714285714285714	1	0.608695652173913	0.666666666666667	0.851851851851852	0.666666666666667	0	1	1	0.5	0.666666666666667	0.875	1	1	0.882352941176471	1	1	1	0	1	0	0.714285714285714	0	0.666666666666667	0.625
0	0.9	0	0.8	0.875	1	1	0	1	0.285714285714286	0.705882352941177	0.714285714285714	0.857142857142857	1	0	0	0.375	0.619047619047619	0.923076923076923	1	1	1	1	0.75	0.857142857142857	0.454545454545455	0.212121212121212	0.0645161290322581	1	0.4	1	0.866666666666667	0.666666666666667	1	0.75	0.3	0.666666666666667	0	1	1	0	1	0.666666666666667	1	0	0.857142857142857	0.142857142857143	0.666666666666667	0.75	0.5
0.916666666666667	0.037037037037037	1	0	1	1	0.714285714285714	1	1	0.4	0.666666666666667	1	1	0.472222222222222	0.928571428571429	0	0.428571428571429	0.8	0.5	0.272727272727273	1	0.241379310344828	1	0.875	0.923076923076923	0	0.875	1	1	1	0	1	0.6875	1	0.5625	1	0.709677419354839	0.777777777777778	1	0.923076923076923	1	0	0.75	0.772727272727273	0.777777777777778	0.368421052631579	0.9	0.666666666666667	0.818181818181818	1
1	0	1	0.857142857142857	0.666666666666667	0.826086956521739	0	1	0	0.625	0.5	1	0.666666666666667	0	0.714285714285714	0.882352941176471	0.25	0.714285714285714	0.666666666666667	0.777777777777778	0	0.928571428571429	1	0.666666666666667	0	1	0.5	0.25	1	1	0.151515151515152	0.463414634146341	1	1	0.464285714285714	0.363636363636364	0	0.866666666666667	0	0.857142857142857	0.5	1	1	0.333333333333333	0	0.96551724137931	0.3	1	0.884615384615385	1
1	1	1	1	0.5	0.285714285714286	1	0.444444444444444	0	0	1	1	0.9	0.354838709677419	0.636363636363636	1	1	0	1	1	0.923076923076923	1	0.666666666666667	0.454545454545455	0	0	0.588235294117647	1	1	0.85	0.75	0.888888888888889	0.714285714285714	0.75	0.578947368421053	0	0.333333333333333	1	0.285714285714286	1	0	1	0.555555555555556	0	1	0.928571428571429	1	1	0.6	1
1	0	0	1	1	0.5	0.727272727272727	1	1	1	1	0.5	0.933333333333333	1	0.5	1	0.652173913043478	1	1	1	0	0.25	0.714285714285714	1	0	1	1	1	0.5	1	1	1	0.75	0	0.8	0	0.75	1	0	0	1	0	1	0.857142857142857	1	0.7	0.75	0.733333333333333	0.5	1
0.75	0.125	0.833333333333333	0.666666666666667	0.666666666666667	0.818181818181818	1	0.454545454545455	0.222222222222222	0.8	0.857142857142857	0.5	0.647058823529412	0.9375	0.5	0.285714285714286	0.722222222222222	0.272727272727273	0.875	0.25	1	0.428571428571429	1	0.2	0.571428571428571	0.380952380952381	0.384615384615385	0	0.666666666666667	1	0	0.333333333333333	0.272727272727273	0.642857142857143	0.454545454545455	0.4	0.25	0	0.5	0.333333333333333	1	1	0.533333333333333	0.333333333333333	0.117647058823529	0.681818181818182	0	0	0.5	0.888888888888889
0	0	0	0	0.4	0	0	0	0	0	0	0.25	0.2	1	1	0.833333333333333	0	1	0	0	0	0	0	0.333333333333333	0	0	0.0588235294117647	0	0	0	0	0	0.666666666666667	1	0	0	0	0	0	0	0	0	0	1	0	0.75	1	0	1	0
0.6	1	0	0.8	0	0.363636363636364	1	0.666666666666667	0	0.533333333333333	0	1	0.727272727272727	0	0.461538461538462	1	1	1	0	1	1	0	0.714285714285714	0.444444444444444	0.785714285714286	0.5	1	1	1	0.333333333333333	0.75	1	0.666666666666667	0.5	0.857142857142857	1	0	0	0.75	1	1	0.571428571428571	0.333333333333333	0.611111111111111	0	1	0	1	0	1
0	0	0	0.714285714285714	0.4	0.6	0.666666666666667	1	0	0	1	1	0.375	0	0.571428571428571	0.666666666666667	0.9	0	0.666666666666667	1	0	0.555555555555556	0	0.5	0.05	0	0.933333333333333	0.5	0.777777777777778	0.933333333333333	0	0.571428571428571	0.583333333333333	1	0.653846153846154	1	0.25	1	0	1	1	0.875	0.75	0.9375	0	0.277777777777778	0	1	0	0.8
0.875	0	1	0	0.75	0.833333333333333	1	1	0	1	0.777777777777778	0.75	0.9375	1	0.823529411764706	1	0.8	0.909090909090909	0	1	0.8	0.666666666666667	1	0	0.366666666666667	0.235294117647059	0.625	0.933333333333333	1	1	0.5	0.375	0.45	0	0.115384615384615	0.67741935483871	0	1	0.875	1	0.9	1	1	0.366666666666667	0.470588235294118	0	0.8	0.8	0	1
1	0	0	0	1	1	0	0.296296296296296	1	0	0	1	1	1	1	0	0.75	1	0	0.8	1	0	0.5	0.857142857142857	1	0.75	1	0.666666666666667	1	0.307692307692308	0	1	1	0	0.8	1	0.5	0	1	0.7	0.555555555555556	1	0	0	1	1	0	0.833333333333333	1	1
1	0	0	0	1	1	1	0.666666666666667	1	1	1	0	0	0.666666666666667	0.5	0.5	1	0.785714285714286	0	1	0	1	0.833333333333333	1	1	1	0.6875	0.75	0.0714285714285714	0	0	0.8	0.75	1	0.64	0	0	0.1	0.0512820512820513	1	1	0	0	0.64	0.666666666666667	1	0	1	1	1
1	1	0	1	0.5	0.769230769230769	0.75	1	0.8125	0.333333333333333	1	1	1	1	0	0.833333333333333	0.6	0.833333333333333	0.166666666666667	0.666666666666667	0.8	1	1	0.6	1	0	0.5	1	0.2	1	0	0	1	1	0.666666666666667	0.5	0.5	0	1	0.9	1	0.846153846153846	1	1	1	0	1	0.666666666666667	1	1
0.5	1	1	0	1	1	0.25	1	0.625	0	0	0.4	0	0.833333333333333	1	0.538461538461538	0.833333333333333	0	0	0.625	0	0	0	0	0	0	0	0.25	0.777777777777778	1	0	0.75	0.4	0	0.5	0	0	0	0.428571428571429	0	0	0	1	1	0	0	0	0.384615384615385	0	1
0.25	0	0	0	0.285714285714286	0	0.666666666666667	0.155555555555556	0.615384615384615	0.5	0.625	0	1	0	0.5	0	0.8	0	0	0	0.666666666666667	0	0.363636363636364	0	0.916666666666667	0	0.625	0.6	0.666666666666667	0	0	0.5	0	0.5	0.666666666666667	0	0	0	0.5	0	0.4	0	0.666666666666667	0.4375	0	0	0	0.666666666666667	0	0
0.5	0	1	0	0	0	0	0.625	0.833333333333333	0	1	0.75	0	1	1	1	0.307692307692308	0.285714285714286	1	0.291666666666667	0	0.6	0	0	1	0.5	0	0.9	1	0.8	1	0.428571428571429	0.909090909090909	0.333333333333333	0	0.666666666666667	0	1	1	0	1	0.714285714285714	0.555555555555556	0	1	1	0.4	0.857142857142857	0.375	0.8
0.142857142857143	0.194444444444444	1	1	0	0	1	0.5	0.5	1	1	1	1	0	0.75	0.764705882352941	0.8	0	0	1	0	0	0	0	0	0	1	1	0	0.727272727272727	0	0.5	1	0.857142857142857	0.363636363636364	0.333333333333333	0	0	0.615384615384615	0	0.75	0	0	0.166666666666667	1	1	1	0.571428571428571	0.833333333333333	0
0	0	0	1	0	0.285714285714286	0.857142857142857	0.125	0.666666666666667	0.666666666666667	0	1	0.666666666666667	1	0.888888888888889	0.842105263157895	0.214285714285714	0.727272727272727	0	1	1	1	1	0	0.8	1	0.923076923076923	0	0.666666666666667	0.916666666666667	0	0.875	1	0	0.6	0.222222222222222	0.333333333333333	1	0.636363636363636	1	1	0.818181818181818	0.5	0.444444444444444	0.5	0	1	1	0	1
0.214285714285714	0.6	1	1	0	0.333333333333333	1	0	0.666666666666667	0.615384615384615	0.105263157894737	0	0.666666666666667	0.833333333333333	0.615384615384615	0.666666666666667	0.785714285714286	0.5	0.833333333333333	0.342857142857143	0	1	1	0.571428571428571	0	0.333333333333333	0.846153846153846	0.8125	0.555555555555556	1	0	0.611111111111111	0.846153846153846	1	0.833333333333333	0.0357142857142857	1	1	1	0.08	1	1	0	0.923076923076923	0	1	0.6	1	0.5	1
1	0.604166666666667	1	0.588235294117647	0.428571428571429	0	0.857142857142857	0.533333333333333	1	1	0.666666666666667	0.958333333333333	0	0.75	1	0.857142857142857	1	0.0545454545454545	0	0.333333333333333	0.75	0	0.571428571428571	0.944444444444444	1	0	0.675675675675676	0.944444444444444	1	1	0	0.833333333333333	0.25	1	0.266666666666667	0.846153846153846	0.125	0.333333333333333	1	1	1	0.96	0.75	0	0.714285714285714	0	0.666666666666667	1	0.714285714285714	1
0	1	0.151515151515152	0.3	0.5	0	0.75	0.666666666666667	0.5	0.315789473684211	1	0.714285714285714	0.833333333333333	0	1	1	0.3	0.285714285714286	1	1	0.6	1	1	1	0.833333333333333	0.363636363636364	0.730769230769231	1	0.176470588235294	0.307692307692308	0	0.666666666666667	0	0	0.571428571428571	0.8	0.818181818181818	0	0.5	0	0.875	0	0.846153846153846	0.108108108108108	0.714285714285714	0.769230769230769	0	0.777777777777778	0.714285714285714	1
1	0.75	0.25	0.857142857142857	0.8	0	0.904761904761905	0.333333333333333	0	0.333333333333333	0.142857142857143	0.571428571428571	1	0	0.666666666666667	0.733333333333333	0.25	0	0	1	1	0	0.888888888888889	0.5	0	0.666666666666667	0	1	0.352941176470588	0	0.307692307692308	0.461538461538462	0.555555555555556	0	0.5	0.666666666666667	0.4	1	0	0	0.9	0.2	0.75	0.538461538461538	0.1	0	0	0	0	0.75
0.923076923076923	0.75	1	0.258064516129032	0.5	0.1875	0.916666666666667	0.866666666666667	1	0.333333333333333	0.571428571428571	0.538461538461538	1	1	1	0	0.25	0	0.92	0.5	0	0.833333333333333	0.4	1	1	1	0.5	0.416666666666667	1	0.684210526315789	0.875	0.666666666666667	1	0.642857142857143	0.5	0.823529411764706	1	0	1	1	0.705882352941177	0	1	1	0.545454545454545	1	1	0.833333333333333	0.923076923076923	1
0.555555555555556	1	1	0.846153846153846	1	0	0.846153846153846	0.714285714285714	0.571428571428571	0.846153846153846	0.75	1	1	0.75	0.777777777777778	0.888888888888889	0.6	0	1	0.5	1	0.916666666666667	1	0.25	1	0.571428571428571	0.916666666666667	0.642857142857143	0.230769230769231	0.857142857142857	1	1	1	0.842105263157895	0.666666666666667	0.5	0	0.333333333333333	0.772727272727273	0.578947368421053	1	1	0.777777777777778	0.785714285714286	0.636363636363636	0.727272727272727	0	1	1	0
0.666666666666667	0.333333333333333	1	1	0.571428571428571	0.5	0.636363636363636	0.925925925925926	1	0.222222222222222	0.5	0.666666666666667	0.666666666666667	0.714285714285714	0.6875	1	0.302325581395349	0.777777777777778	0.5	0.307692307692308	1	1	1	0.153846153846154	0.545454545454545	0	0.235294117647059	0.588235294117647	0.818181818181818	0.833333333333333	0.578947368421053	0.692307692307692	0.814814814814815	1	0.363636363636364	1	0.666666666666667	1	0.8125	0.333333333333333	0.75	1	1	0.818181818181818	0.714285714285714	1	0.888888888888889	0.611111111111111	1	0.6
0.875	1	0	0	0.875	1	1	0.5	0.32	0	0	0	1	1	0.2	1	0.571428571428571	0	1	0	1	1	0.7	0.533333333333333	0	1	0.181818181818182	1	0.5	0	0	0.5	0.666666666666667	0	0.55	1	0.777777777777778	1	0.769230769230769	0	0.5	0	1	0.5	0	1	0	0	0.8	0.666666666666667
0.5	0	0	1	0	0.823529411764706	0	0	0.5	0	0	0	0	0	1	1	1	0.583333333333333	1	1	0	0	1	0	0	0	0.111111111111111	0	0	0.75	0	0	0.846153846153846	1	0.695652173913043	0	0.25	0	0	0	0.25	1	0	0	1	1	0	1	0	0
0.833333333333333	1	1	0.5	0	1	0.785714285714286	0.523809523809524	1	0.714285714285714	0.25	0.888888888888889	0.65	0	0.5	0.714285714285714	0.75	0.6	0.769230769230769	1	0.333333333333333	0.4	0.384615384615385	0	1	0.875	0.916666666666667	0.352941176470588	0.75	0.833333333333333	1	0.545454545454545	0	0	0.272727272727273	0.958333333333333	0	1	1	0.857142857142857	0	0.75	0.782608695652174	0.829268292682927	0.357142857142857	1	0.5	0.875	0.25	0.846153846153846
1	0.666666666666667	0.714285714285714	1	0.5	0.5	0.5	0.769230769230769	1	0.9	0.666666666666667	1	0.851851851851852	1	0.6	0	0.375	1	0.714285714285714	0.785714285714286	0.5	0.761904761904762	0.448275862068966	0.814814814814815	1	0.9375	0.766666666666667	1	0.916666666666667	0.703703703703704	0.142857142857143	1	0.666666666666667	1	0	0	0	0.866666666666667	0.590909090909091	1	0	1	0.714285714285714	0.742857142857143	0.714285714285714	0.941176470588235	0	0.939393939393939	0	0.8
0.15	0	0.888888888888889	0.857142857142857	0.75	0.666666666666667	0.870967741935484	0.75	0.6	0	0.814814814814815	0.823529411764706	0.933333333333333	0.571428571428571	0.617647058823529	0.75	1	0.4	0.107142857142857	0.777777777777778	1	0.416666666666667	0.476190476190476	0.535714285714286	0.666666666666667	0.666666666666667	0.772727272727273	0.692307692307692	1	0.909090909090909	0.888888888888889	0.846153846153846	0.571428571428571	0.894736842105263	0.571428571428571	0.923076923076923	0	0.714285714285714	0.857142857142857	0.8	0	0.857142857142857	0.956521739130435	0.857142857142857	1	1	0.8	0.466666666666667	0.441860465116279	0.666666666666667
0.733333333333333	0	0.4	0.8	0	0.238095238095238	0.631578947368421	0.9	0.375	0	0.75	0.04	1	0.272727272727273	0.7	0.428571428571429	0.666666666666667	1	0.6	0	0.8	0.909090909090909	0.833333333333333	0.647058823529412	0.642857142857143	0.357142857142857	0.315789473684211	1	0.478260869565217	0.733333333333333	0.8125	0.7	0.8125	0.571428571428571	0.205882352941176	0.8	0.166666666666667	1	0.458333333333333	0.625	0.7	0.8	0.928571428571429	0.774193548387097	1	0.894736842105263	0.894736842105263	0.9	0.75	1
0.25	0.5	0.6	0.888888888888889	1	0	0.8	0.588235294117647	0.666666666666667	0.333333333333333	0.25	0.666666666666667	0.636363636363636	0.833333333333333	0.818181818181818	1	0.7	0.555555555555556	0.5	0.8125	0.6	0.733333333333333	0.4375	0.5	0.444444444444444	0.395348837209302	0.666666666666667	0	0.285714285714286	0.230769230769231	1	0	0.363636363636364	0.25	0.75	0.615384615384615	0	0	0	0.555555555555556	1	0.416666666666667	0.714285714285714	0.714285714285714	0.259259259259259	1	0.9	0.916666666666667	0.454545454545455	0.636363636363636
0	0	0	0	1	0	0	0.0909090909090909	0	0	0.166666666666667	0	0	1	0.5	0	0.2	0	0	0	0	0	0	0.6	0	0	0	0.166666666666667	0.416666666666667	0	0	0	0	1	0	0	0	0.2	1	0	0	0	0	0	0	1	0	0	0	0
0	0.5	0.333333333333333	0	0.4	0.5	0	0	0	0	0.111111111111111	0	0	0	1	0	0	0.333333333333333	0	0	0	0	0.0833333333333333	0	0	0.4	0.5	0	0	0	0	0	1	0.909090909090909	0	0	1	0	0	0	0.666666666666667	0	0.166666666666667	0.25	0.538461538461538	0	0	0	0	0
0	1	0	0.3	0	0	0	0.6	0	0	0	0	0.1875	0	0	0	0.666666666666667	0	0.111111111111111	0	0	0	0.4	0.666666666666667	0	0	0.571428571428571	0	0.0909090909090909	0	0	0.5	0	0	0	0.5	0	0	0.571428571428571	0	0	0	0	0	0	0.428571428571429	0	0	0.4	0
0	0	0.666666666666667	0.5	0.230769230769231	0	0.4	1	0.142857142857143	0.6	0.571428571428571	0.666666666666667	0.166666666666667	0	0.8	0.705882352941177	0.947368421052632	0.25	0	1	1	0.363636363636364	0.333333333333333	0	0.538461538461538	0.538461538461538	1	0.846153846153846	1	0.625	0.45	0	0	0	0	0	1	1	1	0	0.4	0.666666666666667	0.666666666666667	0.8125	1	0.615384615384615	0.333333333333333	1	0.7	0.714285714285714
0.176470588235294	1	0	0.5625	0	1	0.375	0	0.130434782608696	0	0.833333333333333	0	0.5625	0.666666666666667	0.2	0.5	0	1	0.5	0.666666666666667	0	0.333333333333333	0.333333333333333	0.4375	0.25	0.888888888888889	0.666666666666667	0	0.4	0.5	0.714285714285714	0	0.1875	0.454545454545455	0.448275862068966	0	0.25	0.789473684210526	0.5	0.363636363636364	0.7	0.4	1	0.307692307692308	0.4	0.6	0	0.833333333333333	0	0.0714285714285714
0.888888888888889	0	0.9375	0.818181818181818	1	0	0.869565217391304	0.833333333333333	0.857142857142857	0	0.666666666666667	0.882352941176471	0.823529411764706	0.714285714285714	0.5	0.846153846153846	0	1	1	0.0666666666666667	0.964285714285714	0.782608695652174	0.548387096774194	0.833333333333333	1	1	0.5	0	0.714285714285714	0.884615384615385	0.777777777777778	0.916666666666667	0.904761904761905	1	0.818181818181818	0.5625	1	0.941176470588235	0.5	0.875	0.909090909090909	0.416666666666667	0.785714285714286	0.923076923076923	1	0.944444444444444	0.888888888888889	0.954545454545455	0.529411764705882	1
0.5	0.642857142857143	0.928571428571429	0.666666666666667	1	0.5	0.885714285714286	0.833333333333333	0.75	0.647058823529412	0.928571428571429	1	0.925	1	0.75	0.714285714285714	0	0.09375	0.904761904761905	1	0.45	0.723404255319149	0.897959183673469	0.1	0.689655172413793	0.535714285714286	0.75	1	0.833333333333333	0.777777777777778	0.705882352941177	1	0.655172413793103	1	0.548387096774194	1	0.4375	0.909090909090909	1	1	0.875	1	0.785714285714286	0.491803278688525	1	0.823529411764706	0.705882352941177	0.916666666666667	0	0.68
0.642857142857143	0	0.8	0.765957446808511	0	0.8	0.767123287671233	1	0.333333333333333	0.857142857142857	0.875	0.0625	0.620253164556962	1	1	0.9	0.25	0.8	0.813953488372093	0.75	0.730769230769231	0.966101694915254	0.888888888888889	1	0.5	0.531914893617021	0.611111111111111	0	1	0.787234042553192	0.807692307692308	0.818181818181818	0.916666666666667	1	0.4	0.85	0.733333333333333	0.743589743589744	0.842105263157895	0.388888888888889	0.791666666666667	0.5	0.9	0.82258064516129	0	0.7	1	0.875	0.5	0.893333333333333
0.16	1	0.91304347826087	0.871794871794872	0.666666666666667	1	0.905882352941176	1	1	0.625	0.759398496240602	0.571428571428571	0.920454545454545	0.75	0.666666666666667	0.925925925925926	0.555555555555556	1	0.764705882352941	0.230769230769231	0.957446808510638	0.775280898876405	0.892156862745098	0.6	0.85	0.69811320754717	0.0909090909090909	0.210526315789474	0.933333333333333	0.839285714285714	0.386363636363636	1	1	0.75	0.541666666666667	0.5	0.217391304347826	1	0	0.878787878787879	1	1	0.78169014084507	0.876288659793814	0.875	0.5	0.71264367816092	0.866666666666667	1	0.886363636363636
0.8	1	0.866666666666667	0.732673267326733	0.5	0.615384615384615	0.85	0.8	0.356164383561644	0.15625	0.664473684210526	0.7	0.89247311827957	0.6	0.44	0.888888888888889	0.333333333333333	1	0.825	0.258064516129032	0.848484848484849	0.696969696969697	0.8375	0.277777777777778	0.783783783783784	0.783333333333333	0.25	0	0.857142857142857	0.833333333333333	0.704545454545455	0.6	0.133333333333333	0.716981132075472	0.555555555555556	0.75	1	0.842105263157895	1	0.931818181818182	0.818181818181818	1	0.862385321100917	0.805555555555556	0.714285714285714	0	0.753846153846154	1	1	0.929411764705882
0.916666666666667	0.5	0.91304347826087	0.763157894736842	0	0.166666666666667	0.933333333333333	1	0.6	0.428571428571429	0.777777777777778	1	0.939393939393939	0.916666666666667	1	1	0.67741935483871	0.625	0.666666666666667	0.210526315789474	0.857142857142857	0.923076923076923	0.789473684210526	0	0.657894736842105	0.857142857142857	0.333333333333333	1	0.333333333333333	0.844444444444444	0.740740740740741	0	0.714285714285714	1	0.789473684210526	0.5	0.583333333333333	1	0.5	0.8	0.636363636363636	1	0.823529411764706	0.91304347826087	1	1	0.928571428571429	0.53125	0.666666666666667	0.539473684210526
0.875	0	1	0.777777777777778	0.5	0.894736842105263	0.88	0.857142857142857	0	0.928571428571429	0.547169811320755	1	0.931034482758621	1	0.72	1	0.666666666666667	0.666666666666667	0.909090909090909	0.566666666666667	1	0.594594594594595	0.904761904761905	0.583333333333333	0.956521739130435	1	0.8	0.619047619047619	1	0.6	1	1	0.625	0.222222222222222	0.724137931034483	0.555555555555556	0	1	0	0.857142857142857	0.833333333333333	0.5	0.930232558139535	0.633333333333333	0.5	0.833333333333333	1	0.933333333333333	1	0.909090909090909
0.111111111111111	1	0.80952380952381	0.625	0	0.714285714285714	0.736842105263158	1	1	0.6875	0.695652173913043	1	0.96551724137931	0	0.8	1	0.857142857142857	1	0.9375	0.4	1	0.8	0.5625	0.888888888888889	0.571428571428571	0.36	0.1	0.727272727272727	1	0.916666666666667	0.916666666666667	0.333333333333333	0.666666666666667	0.428571428571429	0.307692307692308	0.2	0	0.944444444444444	0.428571428571429	0.727272727272727	0.888888888888889	0.75	0.805970149253731	0.5	0	1	0.583333333333333	0.933333333333333	0.636363636363636	0.86046511627907
0.857142857142857	0.4	0.833333333333333	0.9375	0	0	0.904761904761905	0.625	0	0	0.91304347826087	0.666666666666667	0.894736842105263	1	1	0.25	0.857142857142857	0.875	0.681818181818182	1	0.55	0.6	0.655172413793103	0.625	0.5	0.6	1	1	0	0.857142857142857	0.428571428571429	0	0	1	0.2	0	0	0.933333333333333	0.857142857142857	0.666666666666667	0.666666666666667	0.888888888888889	1	0.58974358974359	0.195121951219512	0	0.636363636363636	0.333333333333333	0.5	0.944444444444444
1	1	0.517241379310345	0.206896551724138	1	0.5	0.631578947368421	0.478260869565217	0.714285714285714	0.857142857142857	0.769230769230769	0.944444444444444	0.857142857142857	1	0.5	0.8	0	0	0.384615384615385	1	1	0.736842105263158	0.702702702702703	0.3125	0.9	0.733333333333333	0.25	0.8	0.111111111111111	1	0.875	0	0	0.666666666666667	0.333333333333333	0.666666666666667	0	0.818181818181818	0	0.875	1	0	1	0.625	0.8	0.727272727272727	0.555555555555556	1	0.818181818181818	0.696969696969697
0.888888888888889	1	1	0.9	0	1	0.85	0.823529411764706	0.166666666666667	0.75	0.260869565217391	0.75	0.806451612903226	1	0.833333333333333	1	0.52	0.75	1	0	0.444444444444444	0.84375	0.888888888888889	1	0.320754716981132	0.6	0.708333333333333	1	0.739130434782609	0.866666666666667	1	1	0.8	1	0.85	1	0	0.521739130434783	0.375	0.8	1	0.928571428571429	0.886363636363636	0.9	1	0.714285714285714	0.86046511627907	0.916666666666667	0.4	0.833333333333333
1	0	0.571428571428571	0.727272727272727	0.75	0	0.347826086956522	1	0.166666666666667	0.777777777777778	0.444444444444444	1	0.657142857142857	1	0.941176470588235	1	0.5	0.25	0.681818181818182	1	0.928571428571429	0.555555555555556	0.391304347826087	1	0.333333333333333	0.68	0	0.666666666666667	0.454545454545455	0.533333333333333	0	0	0.75	0.529411764705882	1	0.642857142857143	0.333333333333333	0.8125	0	0.266666666666667	0.75	0.176470588235294	0.625	0.560975609756098	0.75	1	0.384615384615385	0.923076923076923	0	0.555555555555556
0.666666666666667	1	0.25	0.2	0	0	0.75	1	0.666666666666667	1	0.5	1	0.217391304347826	0.692307692307692	1	1	0.4	0	0	0	0.25	0	0.166666666666667	0	0.75	0.333333333333333	0.5	1	1	0.25	0	1	1	0	0.333333333333333	0	1	0.5	0	0.5	1	0	0.2	0.333333333333333	0	0	0.333333333333333	1	1	0.625
0.8	0	0.75	0.222222222222222	0	0	0.181818181818182	1	0	0.333333333333333	0.3	0.769230769230769	0.6	1	0	0.666666666666667	0.0769230769230769	0	1	0.666666666666667	0	0.222222222222222	0	0.7	0	0	1	1	0	0.722222222222222	0.142857142857143	0	0	1	0	0	0	0.666666666666667	0	0.333333333333333	0.909090909090909	0.857142857142857	0.111111111111111	0	1	1	0.333333333333333	1	0	0
0	0	0.25	0	0.25	0	0.25	1	0	0	0	1	0.166666666666667	0.6	1	0.5	0	0	0.5	0.5	0	0.25	0	0	0	0	0	0.714285714285714	0	0.5	0.6	0.5	0.0833333333333333	0.4	0.714285714285714	0	0	0	0.875	0	1	0	0.142857142857143	0.428571428571429	0	1	0	1	1	0
1	0.555555555555556	0	0.666666666666667	0.428571428571429	0.75	0.571428571428571	0.666666666666667	0.5	0.5	1	1	0.777777777777778	0.75	0.75	0.666666666666667	0.588235294117647	1	0.25	1	0.916666666666667	1	1	0.666666666666667	0.944444444444444	0.75	0.9375	1	0.533333333333333	0.9375	0.875	0.714285714285714	0.5	0.714285714285714	0.4	0.714285714285714	1	1	0.285714285714286	0.5	0.923076923076923	0	0.555555555555556	0.866666666666667	0.5	0.714285714285714	0	0.875	1	0.647058823529412
1	1	0.75	0.666666666666667	0	0	0.7	1	0.666666666666667	0.272727272727273	1	0.8	1	0.9	0.80952380952381	0.76	1	0.5	1	0.666666666666667	1	0.739130434782609	1	0.833333333333333	0.8	1	0.791666666666667	0.857142857142857	0	0.909090909090909	0.833333333333333	0.583333333333333	0.55	0.833333333333333	0.486486486486487	0.727272727272727	0.705882352941177	0.5	0.75	1	0.7	1	0.230769230769231	0.724137931034483	1	0.875	0.818181818181818	0.9	0.75	0.833333333333333
0.96875	0	1	0.818181818181818	0.523809523809524	0.333333333333333	0.666666666666667	0.916666666666667	0.545454545454545	0	0.363636363636364	0.6	1	0.941176470588235	0.8125	0.666666666666667	0.217391304347826	1	0.5	0	0	0.5	0.75	0.846153846153846	0.866666666666667	1	0.565217391304348	1	0.0882352941176471	0.25	0.333333333333333	0	0.552631578947368	0.645161290322581	0.382352941176471	0.538461538461538	0.666666666666667	1	0	0.666666666666667	1	0.882352941176471	0.75	1	0.363636363636364	0.882352941176471	1	1	0.545454545454545	0.133333333333333
0.24	0.857142857142857	0.233333333333333	0.866666666666667	1	1	0.923076923076923	0.513513513513513	0.115384615384615	0.380952380952381	0.96551724137931	1	0.689655172413793	1	0.892857142857143	0.75	0.833333333333333	0.818181818181818	0.9375	0.833333333333333	1	0.833333333333333	1	0.441176470588235	0.75	0	0.516666666666667	0.274193548387097	0.64	0.733333333333333	0.428571428571429	0.866666666666667	0.5	0.205128205128205	1	0.304347826086957	0.75	0.307692307692308	0.705882352941177	0.846153846153846	1	1	0.296875	0.733333333333333	1	1	0.5	0.85	0.888888888888889	0.771428571428571
0.8125	0	1	0.5	0.166666666666667	1	0.88	0.869565217391304	0.5625	0.444444444444444	0.666666666666667	0.555555555555556	0.875	1	0.880952380952381	0.777777777777778	0.36	1	0.878787878787879	0.625	1	1	1	0.583333333333333	0.954545454545455	0.739130434782609	1	0.72	0.619047619047619	0.8	0.5	0.666666666666667	0	1	0.909090909090909	0.333333333333333	0.888888888888889	1	0.941176470588235	0.666666666666667	0.782608695652174	0.5	0.782608695652174	0.84	1	0.692307692307692	0.923076923076923	0.956521739130435	0.666666666666667	0.9375
0.578947368421053	0.538461538461538	1	0.75	0.9	0.3	1	0.576923076923077	0.923076923076923	1	0.65	0.888888888888889	0.62962962962963	0.869565217391304	0.444444444444444	0.91304347826087	0.516129032258065	0.866666666666667	0.25	0.117647058823529	0.842105263157895	0.5	0.882352941176471	0.333333333333333	1	0.82051282051282	0.818181818181818	1	0.384615384615385	0.5	0.6	0.666666666666667	0.458333333333333	0.866666666666667	0.5625	0.555555555555556	0	0	0.857142857142857	0.4	0.88	0.857142857142857	0.769230769230769	0.769230769230769	1	0.954545454545455	0.761904761904762	0.923076923076923	0.833333333333333	0.857142857142857
0.666666666666667	0.823529411764706	0.8	0.95	1	0.947368421052632	1	1	0.8125	0.75	0.84	0.827586206896552	0.6	0.6	0.777777777777778	0.9	0.652173913043478	0.454545454545455	0.8	0.923076923076923	0.470588235294118	1	1	0.625	0.75	1	0.833333333333333	1	0	0.0416666666666667	0.875	1	0.8	0.9	0.488888888888889	0.2	0.666666666666667	0	0.888888888888889	0.727272727272727	0.666666666666667	1	0.827586206896552	1	0.583333333333333	0.925925925925926	0	0.923076923076923	0.9375	1
0.833333333333333	0.666666666666667	0.923076923076923	0.391304347826087	0.684210526315789	0	0.647058823529412	0.612903225806452	0.8	0.8	0.741935483870968	0.5	0.833333333333333	0.769230769230769	0.75	1	0.222222222222222	0.666666666666667	0.227272727272727	0.25	1	1	0.636363636363636	0.678571428571429	0.48	0.818181818181818	0.722222222222222	0.150684931506849	0	0.8	0.5	0.333333333333333	0.222222222222222	1	0.0555555555555556	0.166666666666667	0	0.333333333333333	0.571428571428571	1	0.942857142857143	0.666666666666667	0.269230769230769	0.894736842105263	0.705882352941177	0.888888888888889	0.692307692307692	0.904761904761905	0.916666666666667	0.444444444444444
1	0	0.923076923076923	0.933333333333333	0.166666666666667	0.8	0.948717948717949	0.857142857142857	0.833333333333333	0	1	0.875	1	0.8	0.842105263157895	1	0.730769230769231	1	1	0	1	0.4375	1	0.916666666666667	0.7	0.923076923076923	0.785714285714286	1	0.777777777777778	1	0.833333333333333	0	1	1	0.744186046511628	0.91304347826087	0.333333333333333	1	0.933333333333333	1	1	0.666666666666667	0.869565217391304	0.84	0.944444444444444	1	1	1	0	0.909090909090909
0.307692307692308	0.363636363636364	0.894736842105263	0.923076923076923	0.777777777777778	0.777777777777778	0.193548387096774	0.954545454545455	0.5	0.923076923076923	0.615384615384615	1	0.8	0	0.883720930232558	1	0.818181818181818	0.625	0.945945945945946	0.8	0	0.909090909090909	0.956521739130435	0.266666666666667	0.2	1	0.846153846153846	1	0.833333333333333	1	0.789473684210526	0.304347826086957	0.48	0.912280701754386	0.866666666666667	0.560975609756098	0	0.5	1	0.705882352941177	0.620689655172414	0.333333333333333	0.9	0.944444444444444	0	0.846153846153846	0	0.846153846153846	0.851851851851852	1
0.03125	0.714285714285714	0	0.555555555555556	0.875	1	0.714285714285714	0.263157894736842	0.333333333333333	0.80952380952381	0.157894736842105	1	0.75	0.95	0.666666666666667	0.866666666666667	0.923076923076923	0.666666666666667	0.866666666666667	0.727272727272727	0.578947368421053	0.444444444444444	0.56	0.428571428571429	0.416666666666667	1	0.865384615384615	0.538461538461538	0.333333333333333	0.972222222222222	0.736842105263158	0.318181818181818	0.78125	0.888888888888889	0.689655172413793	0.666666666666667	1	1	0.916666666666667	0.71875	1	1	0.857142857142857	0.909090909090909	1	0.666666666666667	1	0.823529411764706	0.733333333333333	0.6
0	0.818181818181818	1	0	1	0	1	0.666666666666667	0.4	0.8	0.777777777777778	1	0.555555555555556	1	0.4	0.909090909090909	0	0.5	0.333333333333333	1	0	1	0.5	0	1	1	0	0	0	0.625	0.6	0	0.363636363636364	0	0.4	1	1	1	1	0.142857142857143	1	0	0.571428571428571	0.833333333333333	0.923076923076923	0	0.666666666666667	1	0.875	1
0	0.666666666666667	0	0.8	0.666666666666667	0	0.25	0.6	0	0	0.5	0	1	0	0	0	0	0	0	0	0	0.666666666666667	0	0	0	0.5	0	0	0	0	0.666666666666667	0	0	1	0	0	0	0.8	0	1	0.5	0.5	0.666666666666667	0.8	0	0	0	0	0	0
0.666666666666667	0.833333333333333	1	0	0	0	1	0	0.714285714285714	0	0.714285714285714	1	0.9	1	1	0	0.428571428571429	1	0.857142857142857	0	0	1	0.75	0	0	0	0.75	0	0.571428571428571	1	0	0.333333333333333	1	0	0.571428571428571	0	0	0	1	0	1	0	0.625	0.727272727272727	0.857142857142857	0.75	0	0.5	1	1
1	0.8	1	0	0.857142857142857	0.5	0.857142857142857	0.933333333333333	0	1	0.8	1	1	1	1	1	0.785714285714286	0	0.2	0	0	1	1	0.454545454545455	0.6	0.888888888888889	0.705882352941177	1	0.909090909090909	0.818181818181818	0.777777777777778	0	0	0.333333333333333	1	0.1	0.307692307692308	0.666666666666667	1	1	1	1	0.769230769230769	0	1	1	0	1	1	1
0.333333333333333	0	0	0	0	0	0	0	0	0	0	0	0	1	0.25	0	0.571428571428571	0.428571428571429	0	0	0	0	0	0.363636363636364	0	0	0	0.75	0.333333333333333	0	0	0	0	0.285714285714286	1	0	0.5	0	0	0	0	0	0	0.277777777777778	0	0	0	0.25	0	0
0	0.466666666666667	0	0	0	0.6	0	1	0.0571428571428571	0	1	1	0	1	0	0	0	0.5	0	1	0	0	0.25	0.428571428571429	0	0	0	1	0.428571428571429	0	0.6	0	0.285714285714286	0.333333333333333	0	0	0	0	0.5	0	1	0	0.111111111111111	0	0.111111111111111	0	0	0	1	0
1	0.2	0	0	0	0	0.538461538461538	0	0.428571428571429	0	0	0	0	0	0.333333333333333	1	0.538461538461538	0.25	0	1	0	0.6	0.285714285714286	0	0.25	0	0.5	0	0.75	0	0	0	0.454545454545455	0	0	0.333333333333333	0	0	0.75	0	0	1	0	0	0	1	0	0.625	1	0
0	0	0	0	0.5	0.375	0	1	0	0	0.4	1	0	0.375	0.8	1	0	0.6	0	1	0.333333333333333	0	0	0	0	0	0.5	0.833333333333333	0.428571428571429	0	0.166666666666667	0.75	0.375	0.666666666666667	0.529411764705882	1	1	0	1	0.25	0.6	1	0	0	1	1	0	1	0	0.5
0.75	1	0	1	0.5	0.25	1	1	0.153846153846154	0.166666666666667	0	1	0.391304347826087	0	0.692307692307692	0	0	0	0.75	0	0.714285714285714	0.5	1	0.363636363636364	0	1	0.571428571428571	1	0.142857142857143	0	0	0	0.75	0	1	1	0.25	0.833333333333333	1	0	1	0	0.692307692307692	0.6	0.833333333333333	1	0	1	1	0.636363636363636
0.857142857142857	0.5	0.818181818181818	0.5	0	1	1	0.5	0	1	0.5	1	1	1	0	0	1	0.5	0.666666666666667	1	0	1	1	0.625	0.8	1	0.928571428571429	0	0.8	0	0	0	0.4	1	0.333333333333333	0.428571428571429	0.333333333333333	1	1	0.5	0	0	1	0.846153846153846	0	0.4	0.833333333333333	0	0.777777777777778	1
0.857142857142857	0.2	0	0.714285714285714	0	0.25	0.5	1	0.4	1	0	1	1	0	0	0.777777777777778	1	0	1	0	0	1	1	0.571428571428571	1	0.333333333333333	0.5	1	0.5625	0.666666666666667	1	0.25	0.708333333333333	1	0.230769230769231	0.6875	0	0.833333333333333	1	0	0.5	0	0	1	0	0.5	0.894736842105263	0.833333333333333	0	0.692307692307692
1	0.25	0.176470588235294	0.666666666666667	0.391304347826087	0	0	1	0	0.75	1	0	0.166666666666667	0	1	0	0.8125	0.5	1	0.333333333333333	0.846153846153846	0.909090909090909	0.933333333333333	0.857142857142857	1	0.769230769230769	0.8	0.909090909090909	1	0.9	1	0	0.5	0.666666666666667	0.666666666666667	0.25	0.25	0.642857142857143	0.888888888888889	1	0.8	0.4	0.4	0.733333333333333	1	0.888888888888889	0.75	0.875	0.875	1
0.916666666666667	1	0	0.954545454545455	0.91304347826087	1	0	0	0	1	1	0.181818181818182	0	1	0.933333333333333	0.75	0.242424242424242	0	1	0	1	0.6875	1	0.625	0.125	0.666666666666667	0.6	0.6	1	0.722222222222222	1	0.111111111111111	0.714285714285714	0	0.933333333333333	0.833333333333333	0	1	0.666666666666667	0	0	0	0.928571428571429	0.611111111111111	1	1	1	0.909090909090909	0.666666666666667	0.944444444444444
0.5	0.666666666666667	0	1	1	0	0.8	0	0.5	0.230769230769231	0.9375	0.25	0.923076923076923	0.727272727272727	0.857142857142857	1	0.375	1	0.909090909090909	1	0.5	0	0.615384615384615	0.5	0.333333333333333	1	0.785714285714286	1	0.444444444444444	1	0	1	0.2	1	0.333333333333333	0	0.571428571428571	0	1	1	0	0	0.8	0.875	0	0.923076923076923	0.888888888888889	0.666666666666667	1	0
0.833333333333333	0	0	0	0	0.333333333333333	0	0	0	0	1	0.6	0.333333333333333	0.333333333333333	0.888888888888889	1	0	0	1	1	0.5	1	0	0	1	0	0	0	0.705882352941177	1	0.5	0	0	1	0.3	0.25	0.4	1	1	0	1	0.833333333333333	0	1	1	0	0	1	1	0.6
1	0	0	0	0	0	0	0	1	0	0	0	0	0	0	0.333333333333333	0	0	0	0	0	1	0.4	0	0	0	0	0	0	0	0	0	0	0	0	0	0	0	0	0	0	0	0	0	1	0	0	0.666666666666667	0.5	0
0.666666666666667	1	0.6	0	1	0	1	1	0.333333333333333	1	1	0.8	0.5	1	0.428571428571429	0	1	0	1	1	1	0	0	0.666666666666667	0	0	0.5	1	0.333333333333333	0	1	1	0	0.375	0.8	1	0.5	0	0	0	1	1	0	1	0.666666666666667	0.5	0	0.5	0	0.4
1	0.454545454545455	0	0	0	0	0.6	0	0	0	0.5	0.6	0.909090909090909	0.833333333333333	0.454545454545455	1	0.8	0.6	0.8125	1	0.5	0.6	0	0.333333333333333	0.333333333333333	1	0.625	1	0.333333333333333	1	0	0.5	0.625	1	0.4	0	0	1	1	0.5	0.944444444444444	0	0.846153846153846	1	1	0	0	0.5	0.75	1
0.818181818181818	0	0	0.857142857142857	0	1	0.2	1	1	0	1	0	1	0.714285714285714	1	1	1	0	0	1	1	1	0.9	0.8	1	0.833333333333333	0.944444444444444	0.571428571428571	0	1	1	0.857142857142857	0.888888888888889	0	0.888888888888889	0.0930232558139535	0	1	1	1	1	1	0	0.666666666666667	0.8	1	0	0.5	1	0
1	1	1	1	1	1	0.857142857142857	0	0	0	0.833333333333333	0.892857142857143	0.5	0	0.384615384615385	1	0.636363636363636	0.941176470588235	0.0833333333333333	0	0	1	1	0.454545454545455	1	0.0625	0.727272727272727	1	0.666666666666667	0.5	0.166666666666667	1	1	0.5	0.44	1	0.75	1	1	1	0.866666666666667	1	1	0.75	0	1	0	0.12	0	0.9375
0.833333333333333	0.5	0	0	0	0	0	0	0	0.5	0	0.923076923076923	0.857142857142857	0	0.5	1	0.333333333333333	0	0	0	0	0.333333333333333	0	1	0.5	0	0.625	1	0.272727272727273	0.8	1	0.444444444444444	0.2	1	0.352941176470588	0	0	0	0.666666666666667	0	1	0	0	0	0.5	1	0	1	0	0
0	1	0	0	0	0	0.166666666666667	1	0	0.25	0.666666666666667	0	0.625	1	0.5	0.166666666666667	0.428571428571429	0	1	0	0	0.666666666666667	0	0.5	0	0	0	1	0.4	0.692307692307692	0.75	0	1	1	1	0	1	0	1	0	0.5	0.8	0	0.1	0.833333333333333	0.75	0.333333333333333	1	0	0
0.944444444444444	1	1	0	0	0.333333333333333	0.583333333333333	0	0.25	1	0	0.6	0.5	1	0.846153846153846	1	0.5	0	0.4	0	0.75	0	0	0.142857142857143	0	1	0.428571428571429	0.75	0.5	0.666666666666667	0	0	0.666666666666667	0.6	0.333333333333333	0.4	0	0	0	0	0	1	0.8	0.777777777777778	1	0	0.2	1	0.857142857142857	0
1	0	0	0.75	0	0	0	0.75	0	0	0	1	0	1	1	1	1	0.444444444444444	0	1	0	0	0	0.2	0	0	1	0	0	0.333333333333333	0.5	0	0	0.75	0.333333333333333	0	0	0	1	0	0	1	0	0	0	0.909090909090909	1	1	0.6	0
1	0	0	0.5	0	0	0	0	0	0	0	0	0.285714285714286	0	0	1	0	0	0	0	0	0	1	0	0	1	0	0	0.333333333333333	0	0	0	0	0	0	0	0	0	0	0	0	0	0	0	0	0	0	0	0	0
0	0	0	0	0.25	0.5	0	0	0.333333333333333	0	0.769230769230769	0	0	1	0	1	0	0	0	0.5	0	0	0	0	0.0909090909090909	0.666666666666667	1	1	0.333333333333333	0	0.666666666666667	0	0	1	0	0	0	0	1	0	1	1	0	0	0.75	0	0	1	0	0
0	0.25	1	0	0	0	0	0.333333333333333	0	0	0.5	1	0	0	0.818181818181818	1	0	0	0	0.111111111111111	0	0.666666666666667	0.333333333333333	0	0	1	0.5	1	0	0	0.25	0	0	1	0.666666666666667	0	0	0	1	0	0	1	0	1	0.923076923076923	0	0.4	1	0	0.5
1	0.833333333333333	0.5	0	0.666666666666667	0	1	0.75	0	0	1	1	0.9	0	1	0.75	1	1	0.777777777777778	0	0	1	0.666666666666667	0.153846153846154	1	0.5	1	0	0.666666666666667	0.5	1	0.111111111111111	1	0.153846153846154	0.666666666666667	0	0	1	1	1	1	1	1	0.2	0	1	0	1	0.5	0
0.666666666666667	0	1	0	0	0	1	0.666666666666667	0	0	0	1	1	0.8	0.75	1	0.545454545454545	0	1	0.5	0	0	0	0	0	1	1	1	0	1	0	0.25	0	0	0	0.5	0	0.666666666666667	0	1	0	0	0	0.272727272727273	1	1	0	0	0	1
0	0.1	0	0	0.5	0	0	0	0	0	0	1	0	1	1	0	0.75	0	0	0	0	0	0	0	0	0	1	1	0	0.5	0	0	0	0.8	0.142857142857143	1	0	0	0	0	0.777777777777778	1	0	0	1	0	0	0.8	0	0
0	0	1	0	0	1	0.833333333333333	1	0	0	0.125	1	0	1	0.875	0.428571428571429	0	1	1	1	0.666666666666667	0.666666666666667	0	0.4	0	1	0.4	0	0.666666666666667	1	0	1	0	0.5	0.84375	0.6	0.666666666666667	0	0.8	0	0	0	0.384615384615385	0.333333333333333	1	0	0.9	0.916666666666667	0.5	0
1	0	0.8	0.5	0.8	1	0.75	0	0	0.333333333333333	1	1	1	1	0	1	0	1	1	1	0	1	0.857142857142857	0.4	0.909090909090909	1	0.75	0	0.545454545454545	1	1	0	0.727272727272727	1	0.727272727272727	0.25	0	0.333333333333333	1	1	0.666666666666667	0	0.2	1	1	0	0.4	1	0.875	0
1	0.333333333333333	0	1	0.75	1	1	0.571428571428571	0.5	0	0.666666666666667	1	0	0	0.181818181818182	0.75	0	0.5	0	1	0	1	0.555555555555556	0.8	0	0	0.5	0	0.666666666666667	1	0	0	1	1	0	0.75	0.181818181818182	0.333333333333333	0.857142857142857	1	0	1	1	0	1	1	1	0.714285714285714	0.15	0.6
0	0.5	0	0.75	0	0	0.25	0	0	0	0.333333333333333	0	0.181818181818182	1	0.125	0	0	0	0.666666666666667	0	0	0	0	0.1875	0	0	0.555555555555556	0	0	0.333333333333333	0	0	0.5	0	0.4	1	0	0	0.666666666666667	0	0.8	0.5	1	0.75	0	0.25	0.5	0.333333333333333	0.0344827586206897	0
1	0	0	1	0	0	0	0	0	0	0	0.333333333333333	0	0	0	0.777777777777778	0.363636363636364	0	0	0	0	0	1	0	0	0	0.6	0	0.181818181818182	0	0	0	0	1	0	0	0	0	0	0	0	1	0	0.25	0	1	0	0	0	0
0	0.75	0	0	1	0	0	0	0	0	0	0.714285714285714	0.6	1	0	0	0	0	0	0	0	0	0	0.25	0	0	0.75	0.666666666666667	0	0	0	0.4	0	0.5	0	1	0.5	0	0	0.2	0	0	0	0	0	0	1	0	0	0
0.857142857142857	0	0	0	0	0	0	0	0	0	0	0	0	0	0	0.666666666666667	0	0	0	0	0	0	0	0	0	0.666666666666667	0	0	1	0	0	0	0.545454545454545	0.545454545454545	0.25	0	1	0	0.5	0	1	0.6	0	0	0	0	0	0.25	0	0
1	0	0	0	0	0.5	0	1	0.333333333333333	0	0	1	0	1	0	1	1	0	0	0	0	0	0.153846153846154	0.666666666666667	0	0.538461538461538	0	0	0	0	0	0.25	0	0	0	0	1	0	0.666666666666667	0	1	0	0	0	1	0	0	1	0	0
0.8	0	0	0	0	1	0	1	0	0	0	0	0	0.75	0.5	0	0	0	0	0	0	0	0	0	0	0	0	0	0	0.333333333333333	0	0.4	0	0.5	0.5	0.153846153846154	0	0	0.666666666666667	0.333333333333333	1	0	0	0	0	0	0	1	0	0
1	0	0.857142857142857	0	0	1	0	0	0.727272727272727	0	0	0.5	0	1	0.333333333333333	0	0	0	0.5	1	0	0	0	1	0	0	0	1	0	0	0	0	0	0	0	0	0	0	0	1	0	0	0	0	0	0.5	0.2	0	0	0.333333333333333
1	1	0	0.833333333333333	0	0	0	1	0	0	1	1	0.615384615384615	1	1	0	0.428571428571429	0	1	1	0	0	1	1	0	1	1	1	0.333333333333333	0.8	0	0	0.2	1	0.142857142857143	0	0.333333333333333	1	1	0	1	1	0.357142857142857	0.75	1	1	0.875	0.5	0	0
1	0	0	0.571428571428571	0.5	1	0.5	0.6	0.411764705882353	1	1	0	1	1	0	1	0.7	0	0.75	1	0	1	0.25	0.0909090909090909	0	0.5	0.8	1	0	1	1	0.333333333333333	0	1	0.8	0.285714285714286	0	1	1	0	1	0	0.8	1	1	0.777777777777778	0	0.857142857142857	0	0.333333333333333
1	0	1	0	0.666666666666667	0.888888888888889	1	0.75	0.25	0	1	1	0	1	0.6	0	0.25	0	0	0	0	0	1	1	0	0.666666666666667	0.666666666666667	0	0.666666666666667	0.714285714285714	0	0.5	0	0.3	0.625	1	0.5	0.333333333333333	0	1	0.333333333333333	0	1	0.153846153846154	0	1	0	0	0	0
0.428571428571429	0	0	0.5	1	0	0.666666666666667	0	0.5	0.5	1	1	0	0	0.916666666666667	0.5	1	1	1	0	0	1	0.857142857142857	0.666666666666667	0.333333333333333	0.611111111111111	0.333333333333333	0	0.777777777777778	1	0.5	0.666666666666667	0.6	0.833333333333333	0	0	1	1	1	0.833333333333333	1	0.714285714285714	0	0.428571428571429	0.111111111111111	1	0	0	1	0.666666666666667
0.857142857142857	0	1	0	1	0.56	1	0.625	0.666666666666667	0	0.833333333333333	0.6	1	0.333333333333333	0.206896551724138	0.142857142857143	0.714285714285714	0.5	0	0.5	1	1	1	0.2	1	1	0.375	0.208333333333333	1	0	0.777777777777778	1	0.857142857142857	0	0.555555555555556	1	1	1	0.692307692307692	0	1	1	1	1	0	0	0.166666666666667	0.454545454545455	1	0
0.5	0.5	0	0	0	0	0	1	1	0	0.5	1	1	0.380952380952381	0.95	1	0.125	0	0.75	1	0	0	0	0.75	0.324324324324324	1	0	0	0	0	1	0.371428571428571	0.333333333333333	0	0.315789473684211	0.571428571428571	0	1	0	1	0.555555555555556	0.75	0.333333333333333	0.833333333333333	0	0	1	0.777777777777778	0	1
0	0.615384615384615	0.888888888888889	0	0.571428571428571	1	1	1	0.75	1	0	1	0.333333333333333	0	0.625	0	0.454545454545455	0.5	0.333333333333333	0	0	1	0.882352941176471	0.25	0.5	0.25	1	0	0.5	0.333333333333333	1	0	0.444444444444444	1	0.538461538461538	0.6	0	1	0.571428571428571	0	1	1	1	0.5	1	0.333333333333333	0.875	1	1	0.875
0	0	1	0	0	0	0	0	0	1	0	0	0	0	0	0	0	0.5	0.166666666666667	0	0.5	0	0	0	0	0	0	0	0.125	0	0	0	0.6	0	0	0	0.5	0	0	0	0	0	0	0	0	1	0	0	0	0
0	0	0	0	0	0	0.142857142857143	1	0	0	0	1	0	0	0.461538461538462	0	0.2	0	0	0.25	0	0	0	1	0	0	0	0	0.375	0	0	0	0	0	0	0	0	0	0.428571428571429	0	0	0	0.25	0	0	0	0	0	0	0
0	1	1	0	0	0	1	1	0	0.285714285714286	0	0.5	0	0	1	0	0.75	0	0.666666666666667	0.75	0.111111111111111	0.454545454545455	0	0.833333333333333	0	1	0.333333333333333	0	0	0.222222222222222	1	1	0	0	0	0	1	0	1	0.25	0	0	0.5	0.5	1	0	0	0	0	0
0	0	0	0	1	1	0	0.333333333333333	0	0	1	1	0	0	0.5	1	0	0	0	0	0	0	0	0	1	0.5	1	1	0	0	0	0	0	0	0.2	0.5	0	0	0.333333333333333	0	1	0.666666666666667	1	0	0.8	0	1	1	0	0
0	0	0	0	0	0	0	0.333333333333333	0	0	0.25	1	0	1	0.4	0	0	1	0	0	0	0	0	0	0	0	1	0	0	0	0	0	0	1	0	0	0	0	0.5	0	0.333333333333333	1	0.666666666666667	0	1	0	0.111111111111111	0.8	0	0
0	0.571428571428571	0	0.75	0.666666666666667	0.75	0	1	1	1	0.666666666666667	0	0.8	1	0	1	0.5	0	0	0	0	0.777777777777778	1	0.666666666666667	0	0	0	0	0.625	1	0	0.375	0.6	1	0.5	0	0	1	1	0	0.5	0	1	1	0	1	1	1	0	0
0	0	0	0.714285714285714	0.666666666666667	0.714285714285714	1	0.7	0	0	1	1	1	0.666666666666667	0.818181818181818	0	0.428571428571429	1	0.4	0	0	0	0.857142857142857	0.333333333333333	1	1	0.625	0	0.75	0.666666666666667	1	0	0.9	0	0.772727272727273	0.153846153846154	0	1	0.75	1	0	0	0.111111111111111	1	0	1	1	0.928571428571429	1	0
1	0.5	1	0	0	0.5	0.875	1	0	1	0	0	0.583333333333333	1	0.666666666666667	0.875	0.833333333333333	0	0	0	0.333333333333333	0	0.909090909090909	0.75	0.8	1	0.9375	0.333333333333333	0.103448275862069	0	1	0.714285714285714	0	0	0.25	0.5	0	1	1	0	0	1	0.5	1	1	0.6	0	1	0.428571428571429	0.333333333333333
1	0.636363636363636	0	0	0	0.2	0.75	0	0	0.166666666666667	0	1	1	0.5	0.5	1	0.8	0.25	0.8	0	0.285714285714286	0	0	0.333333333333333	0.833333333333333	1	0.727272727272727	0.05	0	0.8	0.333333333333333	0	0.166666666666667	0	0	0	0	1	0	1	0.8	1	0	0.833333333333333	1	0	1	0.5	0	1
1	0	0	0	0	0	0	0	0	0.5	0	0.5	0.5	0	0	0	0	0	0	0	0	0	0	0	0.25	0	1	0	0	0	1	0	0	1	0.333333333333333	0	0	0	1	0	1	0	0.5	0	0	0	0	1	0.75	0
0.666666666666667	1	1	0	0	0	0.333333333333333	1	0	0	1	1	0.75	1	1	0	0.4	0	1	1	1	0	0	0.25	1	0	0	0	0.25	0.333333333333333	0.75	0	0	1	0.875	0.916666666666667	0	0.25	1	1	1	0	0.8	0.8	0	0	0	0.5	0	0
1	0	0	1	0	0.25	1	1	0.777777777777778	1	1	1	0	1	0.5	0.333333333333333	0.625	1	0	0.25	0	1	0	0.666666666666667	1	0	1	1	0.4	0.833333333333333	0.4	1	0.777777777777778	1	1	0.666666666666667	0.75	0.5	0	0.8	1	0	0.882352941176471	0	0	0.928571428571429	1	0.947368421052632	0	0.8
0	1	0	0.75	0	0.2	0	1	0.888888888888889	0	0	0	0	1	0.8	0.818181818181818	0	0	0	0	0.5	0.666666666666667	0.727272727272727	0.666666666666667	0	0	0	1	0.428571428571429	0	0	0	0.75	0	0.111111111111111	0	0	0.5	1	0.75	0.666666666666667	0.75	0	0.5	0	0	0	1	0	0
0	0	0	0.25	0	0.333333333333333	0	0	0	0	0	0.666666666666667	0	1	1	0	0.2	0	0	1	0	0	0	0	0	0	0.7	0	0	0	1	0	0	1	0	0	0	0	1	0	1	0	0	0	0	0	0	0	0	0.222222222222222
1	0	0	0	0	0	0	1	0	0	0	0	0	0	0	1	0	0	0	0	0	0	0	0	0	0	1	0	0	0	0	0	0	1	0	0	0	0	1	0	1	1	1	0.428571428571429	1	0.5	0	0	0.666666666666667	0
0	0	0	0	0	0	0.444444444444444	1	0	0	0	0	0	1	0	1	0	0	0	0	0	0	0	1	0	0	0	1	0	0	0	0	0.666666666666667	1	0	0	0	0	0	0	0	1	0	0	1	0	0	1	0	0
0	0	0	0	0	0	0	1	0	0	0	0	0	1	0.8	0	0	0	0	0.5	0	0.333333333333333	0	0	0	0	0	0.8	0	0	0	0	0	0	0	0	0	0	0.833333333333333	0	0	1	0	0	0	0	0	0	0	0
0	0	0	0	0	0.75	0	1	0	0	0	0	0	0.333333333333333	0	0	0.666666666666667	0	0	0	0	0	0	0	0	0	0	1	0.333333333333333	0.5	0	0	0	1	0	0	0	0.666666666666667	1	0	0	0	0	0	0	0	0	0	0	0
0.666666666666667	0	1	0	1	1	0	1	0	0	1	0	0.833333333333333	1	0	0	0.285714285714286	0.666666666666667	0	0	0	0.0769230769230769	0.0714285714285714	0.714285714285714	0.333333333333333	0	0	0	0.153846153846154	0	0	0	0	0	0.545454545454545	0	0	0	0	1	0	0	0	0	1	0	0	0	1	0
0	0	0	0	0	0	0	0.5	0	0	0.333333333333333	0	0	0	1	0	0.8	0	0	0	0	0	0	0	0	0.333333333333333	0.285714285714286	0	0	0	0	0	0	0	0.857142857142857	0	0	0	0	0	0	1	0	0	0	1	1	1	0	0
0	0	0	0	0	0	0	0	0	0	0	0	0	0	0	0	0.5	0	0	0.333333333333333	0	0	0	0	1	0	0	0	0	0	0	0	0.307692307692308	0	0.5	0	0.5	0	0	0	0	0	0	0	0	0.5	0	0	0	0
0	0	0	0	0	0	0.5	0	0	0	0	0	0	0	0	0	0	0	0.5	0.5	0	0.333333333333333	0	0	0	0.5	1	0	0.6	0	0	0	0	0	0	0	0	0	0	0	1	0	0	0.5	0	0	0	0	0	1
0	1	0.818181818181818	1	0.666666666666667	0.6	1	0.666666666666667	0	0	1	1	0	0.5	0	0.25	0	0	0	0.888888888888889	1	1	0.866666666666667	0.8	0	1	0	0.333333333333333	0	0	0.5	0	0	1	0.555555555555556	0.75	0.5	0	0	0	0.666666666666667	0	1	0	0	0.6	1	0.857142857142857	0.4	0.333333333333333
1	0	0	0	0.875	1	1	0	0	0	0.818181818181818	0.146341463414634	0.967741935483871	0	0	0.857142857142857	1	0.818181818181818	0	0	0	0.666666666666667	0.666666666666667	0.391304347826087	0.555555555555556	1	0.6	1	1	0	1	0	0.666666666666667	1	0.666666666666667	1	0	1	0.5	1	1	1	1	1	1	0	1	0.75	0	1
1	0.5	0	1	0.5	0	0.6	1	0	1	0.8	1	0.666666666666667	0	0.2	1	0.428571428571429	0.608695652173913	0.6	0	0	0.846153846153846	0.25	0.692307692307692	0	0.823529411764706	0.75	0	0.777777777777778	0.615384615384615	0.5	0	0	1	0.6	0	1	0.75	0.8	1	0	1	0.857142857142857	0	0.666666666666667	0	0.555555555555556	0.666666666666667	0.4	0
0	0	1	0.6	0	1	0.857142857142857	0.764705882352941	0	0.266666666666667	0.4	1	1	0.833333333333333	0.928571428571429	1	0.909090909090909	0.5	1	0	0.375	1	0.8	0.5	0	0	0.714285714285714	0.333333333333333	0.611111111111111	0.833333333333333	0.818181818181818	0.727272727272727	0.25	0.25	0.818181818181818	0.777777777777778	1	0.8	0	0.5	0	0	0.8	1	0	0.875	0	0.833333333333333	0.5	0.625
1	0	0	0	0.142857142857143	0.4	0	0	0	0	0.75	0.333333333333333	0	0	0	0	0.571428571428571	0.333333333333333	0.142857142857143	0	0.25	0	0	1	0	0	0	0.5	0	0.285714285714286	0.5	0	0.25	0.75	0.0909090909090909	0	0	0	0	0	0.75	0	0	0.2	0	0.25	0	0	1	0
0.333333333333333	0.5	0	1	0.285714285714286	0.307692307692308	0	0	0	0.285714285714286	0	0.857142857142857	0	0.75	0.0833333333333333	0	0.625	0	0.5	0.642857142857143	0	0.75	0.333333333333333	0.555555555555556	0.272727272727273	1	0.612903225806452	0.142857142857143	0.75	0.375	0.25	0.666666666666667	0	0.5	0.421052631578947	0.142857142857143	0.6	1	0	0.285714285714286	0.571428571428571	0	0	0.882352941176471	0	0.875	0	1	0	1
1	0.684210526315789	0	1	0.875	0.466666666666667	1	1	0.72	1	0	1	1	1	0.947368421052632	0	0	0.833333333333333	1	1	0.823529411764706	0	1	0.125	0.863636363636364	0.5	0	1	0.785714285714286	0.777777777777778	0.5	0.142857142857143	0.266666666666667	0.142857142857143	0.666666666666667	0.5	1	1	0.9375	1	0	0.6	0.842105263157895	0.75	1	1	1	0.941176470588235	0	1
0	0.857142857142857	0.0294117647058824	0.5	0.875	0.6	0	0.0909090909090909	0	0.314285714285714	0	0	0.214285714285714	0.916666666666667	0	0.75	1	0.583333333333333	1	0.894736842105263	0.186046511627907	0	1	0.866666666666667	0	0.9	0.147058823529412	0.717948717948718	0.55	1	0.627906976744186	0	0.736842105263158	0.636363636363636	0.34375	0	0.90625	0.714285714285714	0.769230769230769	0.933333333333333	1	0.357142857142857	0.777777777777778	1	1	0.647058823529412	1	0.75	1	0
0.62962962962963	0.833333333333333	0.857142857142857	1	0.436363636363636	0	0.777777777777778	0.647058823529412	0.466666666666667	0.666666666666667	0.633333333333333	1	0.972222222222222	0.818181818181818	0.414634146341463	0.818181818181818	0.509090909090909	0.727272727272727	1	0.32967032967033	0.714285714285714	0.0588235294117647	0	0.591836734693878	0.09375	0	0.883720930232558	1	0.571428571428571	0.125	0	1	0.307692307692308	1	0.682926829268293	0.625	1	0.0833333333333333	0.8	0.75	0.75	0.142857142857143	0	0.65	1	0.697674418604651	1	0.875	1	0
0.588235294117647	0.214285714285714	0	1	0.571428571428571	0.875	1	0.891304347826087	0	0.222222222222222	0.8	0.571428571428571	0	0.695652173913043	0.392857142857143	0.35	0.8	0.277777777777778	1	0.9	0	1	1	0.4375	0.6	0	0.51063829787234	0.4	1	0.80952380952381	1	0.5	0.588235294117647	0.848484848484849	0.333333333333333	0.75	1	0.970588235294118	0.916666666666667	0	1	1	1	0	0.75	1	0	0.846153846153846	0.0975609756097561	0
0.777777777777778	0.4	0	1	1	1	0.842105263157895	0.381578947368421	0.411764705882353	0.733333333333333	0.666666666666667	0.8	1	0.888888888888889	0.789473684210526	0.7	0.65	0.555555555555556	0.9	0.91304347826087	0	0.9	0.692307692307692	0.4	0.789473684210526	0	0.647058823529412	0	1	0.25	0.777777777777778	0.105263157894737	0	0.571428571428571	0.966666666666667	0.6	0	0	0.739130434782609	0.777777777777778	0.75	0.277777777777778	0.692307692307692	0.75	0.428571428571429	0.476190476190476	0	1	1	0
0.0810810810810811	0.551724137931034	0.210526315789474	1	0.166666666666667	0.105263157894737	0.5	0.916666666666667	0.75	0	0.875	0.6	0.714285714285714	0.5625	0.75	1	0.285714285714286	0.695652173913043	0.833333333333333	0.789473684210526	1	0.888888888888889	0.533333333333333	0.583333333333333	0.7	0.916666666666667	0.855263157894737	1	1	0.733333333333333	0.666666666666667	0.666666666666667	0.898305084745763	0.666666666666667	0.521739130434783	0.730769230769231	1	0.636363636363636	0.833333333333333	0	1	1	0.941176470588235	0.5	0.655172413793103	0.555555555555556	0	0.961538461538462	0.606060606060606	0.0833333333333333
1	0.384615384615385	0.833333333333333	1	0.454545454545455	0.269230769230769	1	1	0.636363636363636	0.103448275862069	1	0.875	0.857142857142857	0.9	0.785714285714286	0.22	0.555555555555556	0.8125	0	0.8	0.277777777777778	0	0.571428571428571	0.333333333333333	0.666666666666667	1	0.545454545454545	0.333333333333333	0.882352941176471	1	0.888888888888889	0.2	0.814814814814815	0.454545454545455	0.446808510638298	0.64	0.896551724137931	0	0.8	0.769230769230769	0.733333333333333	0.339285714285714	0.926829268292683	0.846153846153846	0.875	0.909090909090909	0.5	0.928571428571429	0.695652173913043	1
0	0.583333333333333	0.615384615384615	0.764705882352941	1	1	0.666666666666667	0.6	0.416666666666667	0.5	1	0	0.296296296296296	0	0.875	0	0.75	0	1	0	1	0.6	0	0.28125	0.818181818181818	1	0.631578947368421	0.733333333333333	0.714285714285714	0.666666666666667	1	0.833333333333333	0.733333333333333	0.428571428571429	0.428571428571429	0.7	0	0.5	0.666666666666667	0	0.571428571428571	1	0.923076923076923	0	0	0.928571428571429	0.142857142857143	0.727272727272727	0.68	0.555555555555556
1	0	1	0	1	0.6	1	0.836363636363636	1	0.666666666666667	0.8	0.714285714285714	1	0.833333333333333	1	1	0.722222222222222	0.333333333333333	1	0.909090909090909	1	0.842105263157895	0.769230769230769	0.9	0	1	0.869565217391304	0.75	0.25	1	0	0.5	0.916666666666667	1	0.857142857142857	0.357142857142857	0.5	0	0.363636363636364	0.611111111111111	0.157894736842105	1	1	0.75	0.888888888888889	1	1	0.863636363636364	0.818181818181818	0.875
1	0.5	0.333333333333333	1	0	0.166666666666667	0.818181818181818	0.5	0.9375	0	0.6	1	0	0.916666666666667	0.705882352941177	1	0.612903225806452	0.235294117647059	0.6	0.7	0	0.266666666666667	0.875	0.2	0.375	0.5	1	0.8	0.75	1	0.25	0	0.875	1	0.785714285714286	1	0.5	1	0.769230769230769	0	0.941176470588235	0	0.666666666666667	0.888888888888889	0.571428571428571	0.8	1	0.777777777777778	1	1
0	0	1	0	0.818181818181818	0	0	1	0	0	0.5	0.727272727272727	1	0	0	0.923076923076923	0.25	0.5	0	0.833333333333333	0.333333333333333	0.75	1	0	0.333333333333333	0	1	0.777777777777778	0.533333333333333	1	0	0	0	0	0.6	0.4	0.5	0.363636363636364	0.153846153846154	1	0.916666666666667	1	0	0.5	0.727272727272727	0	0	0	1	0.8
1	0.928571428571429	0	0.875	0	0	0.777777777777778	0.777777777777778	1	0.45	0.4	0.3125	0.666666666666667	1	0.464285714285714	1	0.682926829268293	0.5	0.888888888888889	0.181818181818182	0.636363636363636	0.714285714285714	0.607142857142857	0.666666666666667	0.827586206896552	1	0.682926829268293	0.8	0.736842105263158	0.833333333333333	0.266666666666667	0.928571428571429	1	0	0.810810810810811	0.6	0	1	0.518518518518518	0	0.769230769230769	0.714285714285714	1	0.916666666666667	0.666666666666667	0.653846153846154	1	1	0.944444444444444	0.935483870967742
0.692307692307692	0.25	0.571428571428571	0.470588235294118	0.0714285714285714	0	0.866666666666667	0.818181818181818	0.447368421052632	0.588235294117647	0.447368421052632	0.2	0.3	0.6	0.739130434782609	0.904761904761905	0.553571428571429	1	0.375	0	0.941176470588235	0.75	0.470588235294118	0.761904761904762	0.0714285714285714	0.333333333333333	0.916666666666667	1	0.733333333333333	0.5	0	0.8125	0.818181818181818	1	1	0.888888888888889	0.75	1	1	0.608695652173913	0.5	0	0.875	0.289855072463768	0.857142857142857	0.413793103448276	0.533333333333333	0.8	0.555555555555556	0.857142857142857
0.333333333333333	0.636363636363636	1	0.583333333333333	0	1	0.615384615384615	0.730769230769231	0	0.846153846153846	0.333333333333333	0.0689655172413793	1	0	0.777777777777778	0.4	0.444444444444444	0.193548387096774	1	0.666666666666667	0.0869565217391304	0.257142857142857	0.785714285714286	0.96	0.371428571428571	0	0.875	0.411764705882353	0.447368421052632	0	1	0.423076923076923	1	0.766666666666667	0.456140350877193	0.5	0	1	0.666666666666667	0.814814814814815	0.740740740740741	1	1	0.714285714285714	0	0.535714285714286	0.875	0.5625	1	1
0.238095238095238	0	0.5	1	0	0.2	1	0.75609756097561	0	0.4	0.391304347826087	0.75	0	0.833333333333333	0.4	0.941176470588235	0.511111111111111	0.6	0.5	0.5	0.7	1	0.608695652173913	0.642857142857143	0.0526315789473684	0.03125	0.785714285714286	0.3125	0.375	0.875	0	0.4	0.592592592592593	0.818181818181818	0.45	0.125	0	0.75	0.666666666666667	0.666666666666667	0.888888888888889	0.8	0.714285714285714	0.875	0.6	0.972222222222222	0.928571428571429	0.75	0.846153846153846	0.944444444444444
0	0	1	0	0.5	1	0.294117647058824	0.482758620689655	0.588235294117647	0.64	0.558139534883721	0.818181818181818	0.9	0.666666666666667	0.666666666666667	1	0.352941176470588	0.333333333333333	0.818181818181818	0.333333333333333	0	0.612903225806452	0.695652173913043	0.433333333333333	0	0.181818181818182	0.818181818181818	0	0.866666666666667	1	0.75	0	1	0.303030303030303	0.333333333333333	0.375	0	0.15	0.705882352941177	1	0.772727272727273	0.846153846153846	0.777777777777778	0.733333333333333	0.75	1	0.666666666666667	0.866666666666667	0.318181818181818	0.6
0.387096774193548	0.5	0.75	0.461538461538462	0.666666666666667	0	0	0.8	0.875	0.666666666666667	0.95	0.5	0.2	0.25	0.357142857142857	0.944444444444444	0.117647058823529	0	0.108108108108108	1	1	0.833333333333333	0.761904761904762	0.285714285714286	0.75	0.833333333333333	0.85	0.4	0.666666666666667	0.875	0	0.333333333333333	0.928571428571429	0.625	0.4	0.833333333333333	0	1	0.285714285714286	1	0.5	0.75	0.692307692307692	0.535714285714286	1	0.708333333333333	0.4	0.666666666666667	0.857142857142857	0.2
0.875	0.888888888888889	1	1	0	0.833333333333333	0	0.806451612903226	0.785714285714286	0.8	0.933333333333333	0.9	0.5	0.6	0.939393939393939	0.666666666666667	0.166666666666667	0.333333333333333	0.8	0.636363636363636	1	0.5	0	0.692307692307692	0.785714285714286	0.904761904761905	0.7	0.4	0.8	0.846153846153846	0	0.666666666666667	0.482758620689655	0.947368421052632	0.714285714285714	0.272727272727273	1	0.866666666666667	0.766666666666667	0.875	0.5	1	1	0.60655737704918	0.7	1	0.870967741935484	0	0.612903225806452	0.875
0.4	0.793103448275862	0.35	0.7	0.666666666666667	0.769230769230769	0	0.75	0.545454545454545	0	0.523809523809524	1	1	0.814814814814815	1	0.2	0.397590361445783	1	1	0.285714285714286	0.25	1	1	0.571428571428571	1	0.5	0.444444444444444	1	0.5	1	0	0.16	0.5	0.35	0.268292682926829	0.92	1	1	1	0.555555555555556	1	0	0.7	0.833333333333333	0	0.941176470588235	1	0.545454545454545	0.888888888888889	0.315789473684211
0.032258064516129	0.5	1	0.818181818181818	1	0.5	1	0.433962264150943	0.0869565217391304	0	0.763157894736842	1	0.214285714285714	0	0.6875	1	0.560606060606061	0.958333333333333	1	0.894736842105263	0.65625	1	0.333333333333333	0.5	0.458333333333333	1	0.193181818181818	0.8	0.444444444444444	0.545454545454545	0.6	0.25	0.666666666666667	0.533333333333333	0.740740740740741	0.8125	0.666666666666667	0.875	1	0.916666666666667	0.666666666666667	0	1	0.642857142857143	0.882352941176471	0.789473684210526	1	0.88	1	0.0147058823529412
1	1	1	0.625	0	0.65	1	0.733333333333333	0.5	0.476190476190476	1	1	0.192307692307692	0.75	0.725	0.730769230769231	0.904761904761905	1	0	0.84375	1	0.923076923076923	0.5	0.571428571428571	0.210526315789474	0	0.636363636363636	1	0.7	0.384615384615385	1	0.333333333333333	0.56	1	0.804347826086957	0	0.666666666666667	0	0.866666666666667	1	0.857142857142857	0.777777777777778	0.947368421052632	0.923076923076923	0.875	0.8	1	1	1	1
0	0	0.75	1	0	0	0	0.2	0	0	0.166666666666667	0	0	0	0	0	0	0	0.4	0	0	0.916666666666667	0.666666666666667	0.5	0	0	0.166666666666667	0.222222222222222	0	0	0	0.3125	0	0.666666666666667	0.4	0.142857142857143	0	0	0.583333333333333	0	0	0	1	0	0	0	0	0	0	0
1	0	0	0	1	0.294117647058824	1	1	0	0.666666666666667	0.5	0.333333333333333	1	0.75	0.846153846153846	0.5	0.625	1	0.75	0	0.727272727272727	0.75	0.571428571428571	0	0.444444444444444	1	0.333333333333333	0.923076923076923	0.4375	0.9	0	0.333333333333333	0.5	0.8	1	0	0	0.4	0.166666666666667	0	0	0.777777777777778	0	0	0	0.333333333333333	0.538461538461538	0	0.666666666666667	1
0	0	0.5	0.363636363636364	0.125	0	0	0.117647058823529	0	0.125	0.666666666666667	0.357142857142857	0.25	0.5	0	0.375	0.5	0	0.714285714285714	1	0	0.636363636363636	1	0.117647058823529	1	0	0.222222222222222	0.25	0.375	0	0.0769230769230769	0	0.363636363636364	0	0	0	0	0	0	0	0	0.166666666666667	0.5	0	0.3	0	0	0	0	0
0.944444444444444	0.2	0	0.444444444444444	0	0.375	0.75	0.6	0.5	0	0.444444444444444	0	0	0	0.833333333333333	0.6	0.517241379310345	0.833333333333333	0.777777777777778	1	0.8	0.615384615384615	1	1	0	0.333333333333333	0.333333333333333	0.272727272727273	0	0.647058823529412	0	0	0.545454545454545	0	0.958333333333333	0.5	0	0	0.666666666666667	0	0	0	1	1	0	0	0	0	0.166666666666667	0
0.666666666666667	0	1	0	0	0	0	0.6	0	0	0	0.6	0	0	0	0.5	0	0	0.0714285714285714	0.25	0	0.666666666666667	1	0	0	0	0.625	0	0	0.666666666666667	0	0	0	0.5	0	0	0	0	0	1	1	1	0	1	0	0.4	0	0.5	0.666666666666667	0.75
0.714285714285714	0.5	1	1	0	0.4	0.5	0.555555555555556	0	0.5	0.666666666666667	0.7	0.75	1	0.8125	0.727272727272727	1	0	0.333333333333333	0.666666666666667	0.875	0.733333333333333	0.75	0.25	0.692307692307692	1	0.5	1	0	1	0.6	1	0.8	0.705882352941177	0	0	0.75	0.5	0.75	0	0.875	0.846153846153846	0.307692307692308	0.411764705882353	0.777777777777778	1	0.8	1	0.736842105263158	1
0.333333333333333	0	0	0.5	0	0.444444444444444	0.2	0	0	0	0.181818181818182	0.5	0.5	1	0.375	0.5	0	1	0.555555555555556	0.428571428571429	0	0.571428571428571	0.4	0.6	0.25	0.2	1	0.333333333333333	0.166666666666667	0.5	0.166666666666667	0	0.333333333333333	0.25	0.333333333333333	1	0.285714285714286	0	0.666666666666667	0	1	0	0.555555555555556	0	0	0	0	0.25	0.833333333333333	0
0	0.25	0	0.666666666666667	0	0	0.434782608695652	0.2	0	0.333333333333333	0.375	0.5	0.666666666666667	0.4	0	0	0.25	0	0	0.142857142857143	0.333333333333333	0.714285714285714	0.2	0.333333333333333	0.545454545454545	0	0.3	0	0	0.4	0.333333333333333	0	0	0.285714285714286	0.305555555555556	0.153846153846154	0	0.25	0	0.111111111111111	0.666666666666667	0	0.6	0.25	0.111111111111111	0.333333333333333	0	0	0	0.333333333333333
0	0.0238095238095238	0.6	0.75	0.416666666666667	0	0.818181818181818	0.7	0.916666666666667	0	0.0454545454545455	1	0.875	0.8	0.814814814814815	0.857142857142857	0.142857142857143	0	0.8	1	0.4	0.769230769230769	0.705882352941177	0.384615384615385	0.714285714285714	1	0.833333333333333	1	0.521739130434783	0.67741935483871	0.333333333333333	0.2	0.153846153846154	0.882352941176471	0.259259259259259	1	0.428571428571429	0.25	0.888888888888889	0.6	1	0.818181818181818	0.785714285714286	0.478260869565217	0.666666666666667	0.91304347826087	0.85	0.666666666666667	0.578947368421053	0.8
1	0	0.80952380952381	1	0.555555555555556	0.285714285714286	0.526315789473684	0.8	0.5	0	0	0.521739130434783	0.384615384615385	0	0.142857142857143	0.25	0	0.2	0.636363636363636	0	0.363636363636364	1	0.608695652173913	0	0	0	0.25	0	1	0.636363636363636	1	0	0.5	0.536585365853659	0	0	0	0	0.75	0.4	1	0.75	0.588235294117647	0.1	0.875	0	0	0	0.25	0
0.2	1	0.428571428571429	0.166666666666667	0	0.25	0.416666666666667	0.5	0.4	1	1	1	0.75	0	0.428571428571429	0.5	0	0.333333333333333	0.666666666666667	0.666666666666667	0.666666666666667	0.777777777777778	0	0	0	1	0	0.909090909090909	0.2	0	0	0.5	0.571428571428571	0.75	0	0.5	0	0	0.285714285714286	0	0.2	0	0.571428571428571	0.636363636363636	0	0.75	0	0.666666666666667	0.6	0.727272727272727
0.545454545454545	0.666666666666667	0.375	0.533333333333333	0.72	0.25	1	0.823529411764706	1	0.5	1	0.8	0.25	0	0.8125	0.846153846153846	0.529411764705882	0.333333333333333	0.833333333333333	0.8	0.857142857142857	0.4	0	1	1	1	0.5	1	0.714285714285714	0.8	1	0.9	0.75	0.4	0.777777777777778	0.923076923076923	0.769230769230769	0.823529411764706	0.9	0.333333333333333	1	0.5625	0.923076923076923	0.741935483870968	0.909090909090909	0.714285714285714	0.4	0.625	0.944444444444444	0
0.416666666666667	0	0.833333333333333	0.0833333333333333	0.75	1	0.44	0.789473684210526	0	1	0.625	0	0.5	0.846153846153846	0.666666666666667	1	0.571428571428571	0.4	0	0.1	1	0.285714285714286	0	1	0.5	0.8	0.636363636363636	0.142857142857143	0.5	1	1	0.444444444444444	1	0.4	0.44	0.714285714285714	0	1	0.666666666666667	1	0.32258064516129	1	0.4	1	0	0.818181818181818	0.333333333333333	1	0.6	1
0.296875	0	0.666666666666667	0.25	0.8125	0	0	0.272727272727273	0.416666666666667	0.384615384615385	1	0.909090909090909	0.5	0.333333333333333	0.769230769230769	0.5	0.666666666666667	1	0.666666666666667	0.8	0	0.3	0.8125	0.692307692307692	0.307692307692308	0.833333333333333	0.947368421052632	0.857142857142857	0.375	0.9	0.125	0.714285714285714	0.833333333333333	0.5	0.333333333333333	1	0	0.75	0.166666666666667	0.5	1	0	0.454545454545455	0.75	0.857142857142857	0.777777777777778	0	0.875	0.466666666666667	0
1	1	0.8	0.653846153846154	0.466666666666667	0.416666666666667	1	0.6	0.523809523809524	0	0	1	0.775862068965517	0	0.53125	1	0.666666666666667	0	0	0.307692307692308	0.5	0.36	0.851851851851852	0.714285714285714	1	0.8	0.833333333333333	1	0.461538461538462	0.857142857142857	0.833333333333333	0.75	0.9	0.888888888888889	0.181818181818182	0.5	0.916666666666667	1	0.583333333333333	0	0	0.473684210526316	0.916666666666667	0.470588235294118	0.5	1	0.857142857142857	1	0.8	0.818181818181818
0.666666666666667	0.75	0	1	0	0.5	0.8	1	0.529411764705882	0.631578947368421	1	0.5	0	1	1	0.666666666666667	0	0	0.782608695652174	0.7	0	1	1	0.15	0.5	1	0.333333333333333	0	0.545454545454545	0	0.354838709677419	1	1	0	1	0.818181818181818	0	1	0.642857142857143	1	0.75	0.9	0.6	0.888888888888889	1	0.333333333333333	1	1	1	1
0.875	0.0740740740740741	0.176470588235294	0	1	0	0.416666666666667	1	0.818181818181818	0	0.482142857142857	0.9	0.571428571428571	1	1	0	0.5	0	1	1	0	0.904761904761905	0.75	0.666666666666667	0.555555555555556	1	0.72972972972973	1	0.777777777777778	0.892857142857143	0.888888888888889	0.5	0.642857142857143	0.0344827586206897	0.472222222222222	1	1	0.142857142857143	0.388888888888889	0.555555555555556	1	1	0	0.666666666666667	1	0.75	1	0.5	0.923076923076923	0.692307692307692
1	1	0.275	0	0.916666666666667	0.684210526315789	0.166666666666667	0.818181818181818	0.184210526315789	0.857142857142857	0.666666666666667	0.914285714285714	0.75	0.9	0.9	1	0.9375	0.4	1	0.869565217391304	0.9	0.666666666666667	0.722222222222222	0.5625	1	0.833333333333333	0.675675675675676	1	0	1	0.85	0.5	0.551020408163265	0.75	0.638888888888889	0.785714285714286	1	0	0.9	1	1	1	0.888888888888889	0.885714285714286	0.347826086956522	1	1	0.733333333333333	0.384615384615385	0.105263157894737
0.75	0	0	0.888888888888889	0.3125	1	0.428571428571429	1	1	0.866666666666667	0.19047619047619	0.6	0.285714285714286	0	0.909090909090909	1	0.625	1	0.333333333333333	0.833333333333333	1	1	0.4	0	0.6	0.857142857142857	0.789473684210526	0	0.352941176470588	1	0.5	0.833333333333333	0.5	0.916666666666667	0.777777777777778	0.4	1	0	0.928571428571429	0	0.75	0.428571428571429	0.5	0.142857142857143	0.8	0.857142857142857	0.875	0.857142857142857	0.5	0
0.5	1	1	1	0.8	0.444444444444444	0.545454545454545	0	0.45	0	0.714285714285714	0.5	0.95	1	0.923076923076923	0.857142857142857	0.5	0	0.0588235294117647	0	0.875	0.818181818181818	0.611111111111111	0.625	0.466666666666667	0.875	0.619047619047619	0.428571428571429	0.857142857142857	0.909090909090909	0.04	0.285714285714286	0.0769230769230769	0.818181818181818	0.733333333333333	0	0	0	1	1	0.666666666666667	1	0.785714285714286	0.76	0	0.869565217391304	1	0.0833333333333333	0.909090909090909	0.428571428571429
0.625	0.4375	0	1	0.5	1	0.944444444444444	1	0.736842105263158	0.545454545454545	0.571428571428571	0.8	0	0.571428571428571	0.782608695652174	1	0.120481927710843	0.5	0.875	0.6	0	0	0.666666666666667	0.5	0.192307692307692	0.95	0.821428571428571	0.807692307692308	0.166666666666667	1	1	0.333333333333333	0.416666666666667	0.602941176470588	0.1	0	1	1	0.75	0.6	0	0.25	1	1	0.535714285714286	1	0.833333333333333	0	0	1
0	0.5	1	0.5	0	0.166666666666667	0	0	0.125	0.181818181818182	0.0909090909090909	0.2	0.823529411764706	0.846153846153846	0.5	0.666666666666667	0	0.2	0.846153846153846	0.535714285714286	0	0.916666666666667	0	0.25	0	1	0.6	0	0	0.75	0.2	0	0	0	0.142857142857143	0.666666666666667	0	1	0	0	0	0.666666666666667	0.666666666666667	0.75	0.666666666666667	0.714285714285714	0	0.25	0	0
0.666666666666667	0	1	0	0	1	0	0.428571428571429	0	0.375	1	0.727272727272727	1	0.0588235294117647	0.342857142857143	1	0.777777777777778	1	0.631578947368421	1	0.888888888888889	0.666666666666667	0.75	0.666666666666667	0.833333333333333	0.5	0	1	0.636363636363636	0.75	1	0.25	0.363636363636364	0.615384615384615	0.583333333333333	0.142857142857143	0.4	1	0.857142857142857	0	0.928571428571429	1	0.857142857142857	0.769230769230769	0.75	0.263157894736842	0.75	0.916666666666667	1	0
0.857142857142857	0.5	0	1	0.583333333333333	0.9	0.875	0.772727272727273	0.571428571428571	0.75	0.777777777777778	0.857142857142857	1	0.163636363636364	0.857142857142857	1	0.833333333333333	0	0.736842105263158	0.75	0	1	0.4	0.4	0.888888888888889	1	0.5	0.666666666666667	1	1	0	0.714285714285714	0.857142857142857	0.272727272727273	0.761904761904762	0.428571428571429	0.117647058823529	0	0.538461538461538	0.423076923076923	0.217391304347826	0.7	0.666666666666667	0.285714285714286	0.538461538461538	1	0.666666666666667	0.904761904761905	1	0.4
0.407407407407407	0.125	1	0.5	0	0.48	1	0.75	0.714285714285714	0	0.764705882352941	0.6	0.388888888888889	0.75	0.269230769230769	1	0.6875	0	0.857142857142857	0.714285714285714	1	0.666666666666667	0.8	0.625	0	0.933333333333333	0.675675675675676	0.857142857142857	0.689655172413793	0.6	0.857142857142857	0.266666666666667	1	0.75	0.638888888888889	0.777777777777778	0	0.923076923076923	1	0.0833333333333333	1	0.9	0.761904761904762	0.25	1	0.91304347826087	0.785714285714286	0.666666666666667	0.857142857142857	0.933333333333333
0.883720930232558	0.5	0.875	1	0.333333333333333	1	0.857142857142857	0.634146341463415	0.9	0.933333333333333	0.866666666666667	0.0666666666666667	0.4	1	0.136363636363636	0.333333333333333	0.487179487179487	1	0.347826086956522	0.6	0	0.2	1	0.263157894736842	0.566666666666667	1	0.913793103448276	0.36	0.3	0.833333333333333	0	0.571428571428571	0	0.866666666666667	0.7	0.176470588235294	0.666666666666667	0.818181818181818	0.857142857142857	1	0.25	1	0.19047619047619	1	0.857142857142857	0.75	0	1	0.833333333333333	0.296296296296296
0.5	0	0.714285714285714	1	0.692307692307692	1	0.789473684210526	0.421052631578947	0.9	1	1	1	1	0.4	0.838709677419355	0.545454545454545	0.8	0	0.941176470588235	1	1	1	0.777777777777778	0.222222222222222	0.833333333333333	0	0.866666666666667	1	0.333333333333333	1	0.608695652173913	0.1	0.571428571428571	0.56	0.617021276595745	0.5	0	1	0	0.666666666666667	0.625	0	0.526315789473684	0.928571428571429	0.65625	1	0.857142857142857	0.666666666666667	0.785714285714286	0.888888888888889
0.857142857142857	0.4	1	0.46875	0.333333333333333	0.5	1	0.736842105263158	1	0.166666666666667	0.5	0.833333333333333	1	1	0.8	0.85	0.136363636363636	0.52	1	0.583333333333333	1	0.5	1	1	0.0869565217391304	1	0.833333333333333	1	0.739130434782609	0.758620689655172	1	0.7	0.142857142857143	0.702702702702703	0.611111111111111	0.772727272727273	0.5	0	0.684210526315789	0.733333333333333	0.8	0	0.533333333333333	0.4	0.125	0.863636363636364	0.916666666666667	0.923076923076923	1	0.947368421052632
0.909090909090909	0.5	0.428571428571429	1	0	0.333333333333333	0.583333333333333	0.25	0.666666666666667	0.65	0.571428571428571	0	0.75	0.6875	1	0.125	0.857142857142857	0.916666666666667	0.666666666666667	0.111111111111111	0.939393939393939	1	0.894736842105263	0.571428571428571	0	0.294117647058824	0.323529411764706	0.727272727272727	0.846153846153846	0.678571428571429	0.8125	0.736842105263158	0.714285714285714	0.736842105263158	0.627450980392157	0.285714285714286	0	1	1	0.352941176470588	0.96969696969697	1	0.878787878787879	0.65	0.538461538461538	0.5	0.8	0.411764705882353	1	1
0.0833333333333333	0.4	1	0.625	0	0	0.666666666666667	0.5	0.263157894736842	0.285714285714286	0.666666666666667	0.6	0.866666666666667	1	0.451612903225806	0.823529411764706	0.363636363636364	0	0.53125	0.714285714285714	0	0.166666666666667	0.666666666666667	0.666666666666667	0	0.695652173913043	0.138888888888889	0.333333333333333	0.363636363636364	0.454545454545455	0.714285714285714	0	0.428571428571429	0.5	0.5	0.333333333333333	0	0	1	0.6	0.894736842105263	0.727272727272727	0.875	1	1	0.909090909090909	1	0.473684210526316	1	0.8
0.375	0	0	1	0	0.6	0.153846153846154	0.285714285714286	1	0	0.2	0.454545454545455	0.5	1	0.666666666666667	0	0.2	0.714285714285714	0.416666666666667	1	0.6	1	0.5	0.375	0.478260869565217	1	0.444444444444444	0.4375	1	1	0.5	0.666666666666667	1	0	0.736842105263158	0.5	1	0	0.142857142857143	0	0.5	0.642857142857143	0.65	0.378378378378378	0	0	0.75	0.714285714285714	1	0.75
0.727272727272727	0.0769230769230769	0.25	0.857142857142857	0	0.846153846153846	0.285714285714286	0	0.392857142857143	0.75	0.05	0.125	0.166666666666667	0.4375	1	0.25	1	0.857142857142857	0	1	0.352941176470588	0.6	0.909090909090909	0.714285714285714	0.384615384615385	0.5625	0.272727272727273	0	0.25	0.5	0	0.833333333333333	0	1	1	0.6	0	0	0.833333333333333	0	0.769230769230769	0.666666666666667	0.416666666666667	0	1	0.857142857142857	0.4	0.45	0	1
1	0.875	0.75	0.875	0	0.611111111111111	0.741935483870968	0.5	0.153846153846154	0.909090909090909	0.28125	0.75	0.521739130434783	0.8	0.791666666666667	0.785714285714286	0.466666666666667	0.1	0.75	0	1	0.958333333333333	0.25	0.833333333333333	1	0.944444444444444	0.454545454545455	0.952380952380952	0.214285714285714	0.777777777777778	0.666666666666667	1	0.777777777777778	0.416666666666667	0.64	0.923076923076923	0.166666666666667	0.8	0.888888888888889	0	0.555555555555556	0.68	1	1	0	0.727272727272727	1	0.666666666666667	0.722222222222222	1
1	0.8	0	0.6	0.0952380952380952	0.285714285714286	0.461538461538462	0.304347826086957	0.235294117647059	0.4	1	0.333333333333333	0.0952380952380952	1	0.576923076923077	1	0.363636363636364	0	1	0.294117647058824	0.444444444444444	0.791666666666667	0.9	0.625	0	0.444444444444444	0.458333333333333	0.291666666666667	0.727272727272727	0.875	0.333333333333333	0	0.333333333333333	0.964285714285714	0.625	0.5	0	0.666666666666667	1	0	0.25	0	0.5	0	0.375	0.388888888888889	1	0.8	0.904761904761905	0.423076923076923
0.272727272727273	0	0	0.285714285714286	1	0.5	0.4	1	1	0.230769230769231	0.5	0.8	1	1	0.692307692307692	1	0.916666666666667	0.692307692307692	0.714285714285714	0	0	0.6	1	0.333333333333333	0.875	0.933333333333333	0.565217391304348	1	0.555555555555556	0.166666666666667	0	0	0.790697674418605	0.925925925925926	0.375	0.333333333333333	0.8	0.875	0.555555555555556	1	0.555555555555556	0.714285714285714	0.235294117647059	0.6	0.583333333333333	0.777777777777778	0.536585365853659	0.5	0.757575757575758	0
0	0.571428571428571	0	0.454545454545455	0.181818181818182	1	1	0.85	0.5	0	0	0.631578947368421	0.555555555555556	0.25	0	0.833333333333333	0.636363636363636	0.733333333333333	0	0.153846153846154	0.5	0.7	0.666666666666667	0.611111111111111	0.272727272727273	0.529411764705882	0.166666666666667	0.375	0.578947368421053	0.142857142857143	0	0	0	1	0.6	0.666666666666667	0.545454545454545	0.25	0.777777777777778	0	0.2	0.666666666666667	0	0.5	0.833333333333333	0.538461538461538	0	0.214285714285714	0.0769230769230769	0
0.793103448275862	0.6875	1	1	0	0.590909090909091	0.75	0.4	0.40506329113924	0	0.25	1	0.842105263157895	0.869565217391304	0.692307692307692	0.857142857142857	0.555555555555556	1	0.8	0	0	0.4	1	0.363636363636364	0.533333333333333	0.91304347826087	0.695652173913043	1	0.571428571428571	0.894736842105263	0	1	0.857142857142857	1	0.85	1	0.714285714285714	1	0.5	1	1	0.5	0.583333333333333	0.5625	1	0.818181818181818	1	0.227272727272727	0.238095238095238	0.333333333333333
0.666666666666667	0.5	0	0.5	0.722222222222222	0	0.333333333333333	0.75	0.321428571428571	1	0	0.8	1	0	0.833333333333333	0.428571428571429	0	0	0.705882352941177	0.9	0.75	1	0.35	0.5	1	0	0.380952380952381	0.714285714285714	0.5	0.25	0.333333333333333	0	0.166666666666667	0	0.157894736842105	0.714285714285714	0	0.6	1	0.4	0.833333333333333	1	0.75	0.5	0	0	0.166666666666667	0.925	0.75	1
0.571428571428571	0.285714285714286	0	1	0	0.447368421052632	0.785714285714286	0.727272727272727	0.615384615384615	0.666666666666667	0.6	0.769230769230769	0.9	0.769230769230769	0.666666666666667	0.882352941176471	0.454545454545455	0	0.941176470588235	1	0.818181818181818	1	0.625	0.291666666666667	0.8	0.8	0.785714285714286	1	0	1	1	0	0.833333333333333	0.818181818181818	0.916666666666667	0	1	0	0.75	0.5	1	0.875	0.727272727272727	0.8	0.333333333333333	1	0.428571428571429	1	0.75	1
0.444444444444444	0.333333333333333	0.5	1	0.642857142857143	0.421052631578947	0.238095238095238	0.333333333333333	0.230769230769231	0	0.5	0.333333333333333	0.363636363636364	0.416666666666667	0	0.75	0	0	0	0.75	0	0.9	0.666666666666667	0.5	0.631578947368421	0	0.285714285714286	0.5	0.0833333333333333	0	0.105263157894737	0	0.235294117647059	0.333333333333333	0.428571428571429	0.333333333333333	0	0.272727272727273	0.3	0.6	0.545454545454545	0.428571428571429	0	0.423076923076923	0	0	0	0.533333333333333	0.25	0.75
0.470588235294118	0.6	1	0.3125	1	0.846153846153846	0.7	0.352941176470588	0.8	0	0.555555555555556	0.888888888888889	0.416666666666667	1	1	0	0.571428571428571	0	1	0	0.333333333333333	0.142857142857143	0.647058823529412	0.666666666666667	1	1	0.625	1	0.727272727272727	0.714285714285714	1	0.75	1	0.285714285714286	0.64	0.5625	0	0.555555555555556	0.666666666666667	0.333333333333333	1	0	0.857142857142857	0.619047619047619	0	1	0	0.933333333333333	0.769230769230769	0.454545454545455
0	0.5	0.666666666666667	0.5	0	0.666666666666667	0.125	0.117647058823529	0	0	0.111111111111111	0	0.166666666666667	0.666666666666667	0	0	0.6	0	0	0	0.0588235294117647	0.727272727272727	0	0	0.0588235294117647	0.333333333333333	0	0	0	0.3	0	0.192307692307692	0	0	0.181818181818182	0	0	0	0	0.25	0	0.2	0.2	0.2	0	0	0.666666666666667	0	0.666666666666667	0
0.833333333333333	0	0.25	0.5	0	0	1	0	0	0	0.5	0	0	0	0.142857142857143	1	0.375	0.904761904761905	0.62962962962963	0	0.166666666666667	1	0.333333333333333	0	0.555555555555556	0	0	0.5	0	0	0	0	0	0	0	0	0	0	1	0.181818181818182	1	1	0.583333333333333	0	0	0.625	0.75	0.842105263157895	0	0
0.454545454545455	0.571428571428571	0	0.25	0.666666666666667	0	0.333333333333333	0.2	0	0	0	0.727272727272727	0	1	0	0	0.444444444444444	0.2	0	1	0	0	0	0	0	0.6	1	0	0.142857142857143	0.125	0	0	0	0	0.333333333333333	0	0	0.666666666666667	0.6	0.5	0	0	0.363636363636364	0.3	0	0	0	0	0	0
0	0.181818181818182	0.25	0.714285714285714	0	0	0.4	1	0.411764705882353	0	0	0.6	0.285714285714286	0.5	0.5	0.666666666666667	1	0	0.75	0	0	0.6	0.857142857142857	0.333333333333333	0	0	0	0	1	0.428571428571429	0	1	0.2	0.333333333333333	0.636363636363636	0.6	0	0.625	0.5	0.5	0.4	0	0.764705882352941	0.588235294117647	0.8	0.666666666666667	0	0	0.666666666666667	0
1	0.875	0.5	0.818181818181818	0.333333333333333	0.571428571428571	0.666666666666667	0.714285714285714	0.666666666666667	0	0.625	0	0.7	0	0.75	0.5	0.5	0.266666666666667	0.666666666666667	1	0	0.461538461538462	0.866666666666667	0.75	0.785714285714286	0.857142857142857	0	1	0.321428571428571	0.875	0.4	1	0.75	0.8	0.4	0.857142857142857	0.538461538461538	0	1	1	0.769230769230769	0	0.666666666666667	1	0	0.714285714285714	1	0.444444444444444	0.625	0.882352941176471
0.833333333333333	0.666666666666667	0.666666666666667	0	0.777777777777778	0.714285714285714	0.857142857142857	0.769230769230769	0	0	0.681818181818182	1	1	1	0.470588235294118	1	0.722222222222222	0.826086956521739	1	0	0.923076923076923	1	1	1	1	1	0.777777777777778	0.842105263157895	0.666666666666667	1	0	0.4375	0.666666666666667	0.545454545454545	1	0.4	0.833333333333333	1	0	1	1	0	1	0.333333333333333	0.166666666666667	1	0.833333333333333	0.888888888888889	0.777777777777778	1
0.947368421052632	1	0.9	0.789473684210526	0.714285714285714	1	1	0.777777777777778	0.787878787878788	0.909090909090909	1	1	0	1	0.478260869565217	0.866666666666667	0.72	0.9	0.882352941176471	1	0.714285714285714	1	0.294117647058824	0.8	0.5	1	0.9	0.941176470588235	0.866666666666667	1	0.710526315789474	0.857142857142857	0.888888888888889	1	0.666666666666667	0.92	0.777777777777778	1	0	0.9	0.731707317073171	1	0.727272727272727	0.673076923076923	1	1	0	0.75	1	0.857142857142857
0.842105263157895	0	1	1	0.230769230769231	0.8	0.578947368421053	0.857142857142857	0.5	0	0.944444444444444	0.625	0.875	0.785714285714286	0.722222222222222	1	0.5	0.625	0.5	1	0	0.833333333333333	1	1	1	0.909090909090909	0.526315789473684	1	0	0.8	0.714285714285714	0.714285714285714	0.655172413793103	1	0.622222222222222	1	0	0.571428571428571	1	0	0.875	0.25	0.666666666666667	0.625	1	0	0.8	0.888888888888889	0.903225806451613	1
0.666666666666667	0	0	0.333333333333333	0	0.714285714285714	0.5	0.75	0	1	0	1	0.272727272727273	1	1	1	0.8125	1	1	0	0.75	0.5	0.2	1	0.75	0.428571428571429	0.857142857142857	1	0.75	0.5	0	0	1	0.571428571428571	0.571428571428571	0.25	0	0	1	1	1	0.5	0.6	0.555555555555556	1	0.5	0	0.777777777777778	0	1
0	0	0	0.375	0	0	0	0.928571428571429	0	0	0	0	0	0.333333333333333	0.3	0	0	0	0	1	0	0	0	0	0	0	0	0.75	0.8	0	0	0.333333333333333	0	0.666666666666667	0.5	0	0	0.222222222222222	0	0	0.714285714285714	0	0	0	0	0	0.727272727272727	1	0.166666666666667	0
0.142857142857143	0	0	1	0.333333333333333	0.285714285714286	0	0.733333333333333	0	0	0.75	0	0.333333333333333	0	0.25	0.333333333333333	0	0.555555555555556	0	0	0	0	0	0	0	0.333333333333333	0	0	0.4	0.5	0	0	0.6	0	0	0	0	0	0.833333333333333	0	0	0	0.818181818181818	0	0.181818181818182	0	0	0	0	0.166666666666667
0.5	1	0	0.583333333333333	0.75	0.428571428571429	0.333333333333333	1	0.333333333333333	0.6	0.833333333333333	1	1	0	0.285714285714286	0	0.666666666666667	0.625	1	0	0.75	1	1	0.666666666666667	0.4	0	0.333333333333333	1	0.666666666666667	1	0	1	0.666666666666667	0.5	0.25	0.8	0	0.5	0.333333333333333	1	0.583333333333333	1	1	0.722222222222222	1	1	0	0.857142857142857	0	1
0.777777777777778	0.666666666666667	0	1	0	0.4	0.2	0.131578947368421	0	0	0.571428571428571	0	1	1	0	0.375	0.642857142857143	0.5	0	0.666666666666667	0.5	0.857142857142857	0.666666666666667	0	0.333333333333333	0	0	0.5	1	1	1	0.7	0.0555555555555556	0.8	0.235294117647059	0.5	0	0.5	0.818181818181818	0.4	1	0	1	0.857142857142857	0.666666666666667	0.5	0.8	1	0.555555555555556	0
1	0	0	1	0.25	1	0.1	0.888888888888889	0.5	0	1	1	0.636363636363636	0.333333333333333	1	1	0	0.333333333333333	0	0	0.5	0.666666666666667	0	1	0.5	1	0.333333333333333	1	0.25	0	0	0	1	1	0.666666666666667	1	0	0	0	0	1	0	1	0	0	1	1	0.285714285714286	1	0
0.714285714285714	0	1	0	0	0	0.733333333333333	0.5	0	0	1	0.5	0.714285714285714	0.818181818181818	0.692307692307692	0.5	0	0	0.8	0.5	1	0	1	1	0.333333333333333	1	0	0	0.5	0.6	1	1	0	0.772727272727273	0.333333333333333	0.666666666666667	0	0.333333333333333	1	0	0	1	0.9	1	0.5	0.8	0.5	1	0.5	0
0	1	0.5	0.5	0	0	0.25	0.333333333333333	0.833333333333333	1	0.8	0	0	1	1	0.75	0	0.333333333333333	0	0	0.222222222222222	0	0.8	0.571428571428571	0.571428571428571	0	0.833333333333333	0.769230769230769	0.25	0.714285714285714	0.5	0.25	0.2	0.5	0.2	0.181818181818182	0	0.875	1	1	1	1	1	0.75	0	0.92	0.5	0.142857142857143	0	0
0.333333333333333	0.857142857142857	1	1	0.181818181818182	0.666666666666667	1	1	0.466666666666667	0.0967741935483871	0	0	0.875	0.941176470588235	1	0	0.583333333333333	0	0.272727272727273	0.428571428571429	0	0.666666666666667	0.888888888888889	0.833333333333333	0.4	0.846153846153846	0.88	0.875	0.285714285714286	1	1	0.333333333333333	0.6	1	0.821428571428571	0.25	0	0.692307692307692	1	1	0.5	0.8	0.5	0.894736842105263	0.6	0.857142857142857	1	1	0.733333333333333	1
0.333333333333333	0.142857142857143	0	0.375	0	0.333333333333333	0.285714285714286	0	0	0	0	0.125	0	0	0.933333333333333	0.8	0	0	0.2	0.5	0	0	0.666666666666667	0.5	0.25	0	0	0	0	0.333333333333333	0	0	0	0.4	0.125	0	0	0	1	0	0.666666666666667	0	0	0	0.25	0.8	0	0	0	0
0.666666666666667	0	0	0	0.333333333333333	0	0	0.166666666666667	0	0	0	0	0	0	0.285714285714286	0.4	0.25	0	0	0	0	0	0	0	0	0	0.666666666666667	0	1	0	0	0	0	0.8	0	0	0	0	0	0	0	0.6	0	0	0	0	0	0.428571428571429	0	0
0.4	0.5	0	0.6	0.714285714285714	0.5	0.666666666666667	0.666666666666667	0.333333333333333	0	1	0	0	0.571428571428571	0.25	0.833333333333333	0.571428571428571	0.875	0.428571428571429	0.4	0	0.875	0.444444444444444	0.705882352941177	0	0.6	0.529411764705882	0.6	0.315789473684211	1	1	0.666666666666667	0.6	0.823529411764706	0.75	0	0.538461538461538	1	0.625	0.705882352941177	0.6	0	0.625	0.5	0.666666666666667	0.8	1	0.928571428571429	0	1
1	0.833333333333333	1	1	0.666666666666667	1	0.666666666666667	0.782608695652174	1	0.6	0	1	0	0	0.928571428571429	1	1	0.888888888888889	1	0	0.5	0.722222222222222	1	0.666666666666667	0	0	1	1	0.666666666666667	0	0.666666666666667	0.6	0.9	0	1	0.75	1	0	0.75	0	1	1	0.1	1	0.333333333333333	0	1	1	0.75	0.941176470588235
0	1	1	0.769230769230769	1	0.888888888888889	0.833333333333333	0.909090909090909	1	0.636363636363636	0.8	1	0.714285714285714	0.909090909090909	1	1	0.684210526315789	0	0.928571428571429	0	1	0.6	1	0.818181818181818	0.35	0	0.944444444444444	0.894736842105263	0.95	0.405405405405405	1	1	0.5	0.866666666666667	0.35	0	1	1	1	0.75	0.833333333333333	0	1	0.9375	1	0.833333333333333	1	0.8	0.5	0.8
0.764705882352941	1	0.7	1	1	0.833333333333333	0.875	0.75	0	0.714285714285714	0.888888888888889	1	0.818181818181818	1	0.5	0.875	0.857142857142857	0	1	0	0.75	1	0.666666666666667	0.857142857142857	0.769230769230769	1	1	0.857142857142857	0.6	0.866666666666667	0.538461538461538	0.625	0.5	0.916666666666667	0.941176470588235	1	0	0.888888888888889	1	1	0	1	0	0.777777777777778	0	1	1	1	0.833333333333333	0
1	0.333333333333333	1	0	0	0.266666666666667	1	0.318181818181818	0	0.789473684210526	0	1	0.5	0.627906976744186	1	0.8	0.7	0.5	1	0.5	1	0	1	0.181818181818182	1	1	0.8	0.333333333333333	0.428571428571429	0.91304347826087	1	0.388888888888889	1	1	0.416666666666667	1	0.2	0	1	1	1	1	0.833333333333333	0.833333333333333	0.833333333333333	1	0.333333333333333	0.6	0.866666666666667	0.25
1	1	1	0.928571428571429	0.625	1	0.833333333333333	1	0.428571428571429	0.538461538461538	1	0	1	1	0.714285714285714	1	0	0	0.8	0.4	1	0.666666666666667	0.8	0	1	0.8	0.857142857142857	1	0.9375	1	0.666666666666667	0.4	1	1	0.733333333333333	1	0.8	0	0.4	0	0.75	1	1	0.636363636363636	0	0	0.333333333333333	1	1	1
1	0	0	0.2	0.666666666666667	0.5	0.470588235294118	0.4	1	0.5	0.833333333333333	0.25	0	0.5	0.272727272727273	1	0.75	1	0.5	1	0	0.7	0.619047619047619	0.25	0.111111111111111	1	0.666666666666667	0.833333333333333	1	0.416666666666667	0	0.5	0.137931034482759	0	0.5625	1	0.666666666666667	0	0.666666666666667	0.5	0.6	0.8	0.846153846153846	0.875	0	0.333333333333333	0.6	0.375	1	0.833333333333333
0.916666666666667	1	0	1	1	0	0.461538461538462	0.25	0	0.5	0	0.428571428571429	0.285714285714286	1	1	0.5	0.4	0.666666666666667	0	1	0.666666666666667	1	0.4	0.571428571428571	0.777777777777778	0.75	0.923076923076923	0	0.75	0	0	0.5	0	0.2	0.5	0.388888888888889	0	0.2	0	1	0.5	0	0.875	0.666666666666667	0	0.5	1	0.25	0.428571428571429	0.428571428571429
1	0	1	0.8	0	0	1	0.666666666666667	0.285714285714286	0.25	1	0	0.5	0.5	1	1	0.2	0.142857142857143	0.666666666666667	0.75	0.777777777777778	0.75	0	0.5	0.75	0.909090909090909	0.666666666666667	1	0.333333333333333	0.5	1	0	0.25	0.833333333333333	0.615384615384615	0	1	0	1	0	0.72	0	1	0.5	0	0.5	0	0.75	0.333333333333333	0.857142857142857
0	0	1	0	0	0	0.578947368421053	0.666666666666667	0	0	1	1	1	1	1	1	0	1	1	0.888888888888889	0	1	0.428571428571429	1	1	1	1	1	1	0.928571428571429	1	0	1	1	1	0.117647058823529	1	0.666666666666667	0.857142857142857	1	1	0	0.882352941176471	0.444444444444444	1	0.733333333333333	1	1	0.888888888888889	1
0	0	0	1	0.7	0	0.571428571428571	0.666666666666667	0	0.666666666666667	0.555555555555556	0	0.590909090909091	1	0.666666666666667	0.333333333333333	0.5	1	1	0	0	0	0.666666666666667	1	1	0.307692307692308	0	1	0.75	0.75	0	0.25	0	1	0.875	0	0.4	1	0	0.636363636363636	0	1	1	1	0.5	0.777777777777778	0.933333333333333	0.4	1	1
0.307692307692308	0	0	0.5	0	1	0	0	0	0	0.166666666666667	0	0.333333333333333	0.5	0.5	0.142857142857143	0	0.2	0	0.5	0	0	1	0	0.333333333333333	0	0	0.333333333333333	0.444444444444444	0.333333333333333	0	1	0	0	0.285714285714286	0	0	0.5	0	0	0.333333333333333	0	0.571428571428571	0	0	0	0.75	0	0	0
0.5	0	0	0	0	0	0	0.333333333333333	0	1	0	0.5	0	0	0	0	0.4	0	1	0	0	0	1	0	0.75	0.5	0	0	0	0.8	0	0	0	0	0	0	0	1	0	0	0	0	0	1	0	0	1	0	0	0
1	0	1	0	0	0	0.2	0.764705882352941	0.5	0	0	0.636363636363636	0.125	0	1	0	0.333333333333333	0.5	0	0	0	0.5	0.636363636363636	0	0.5	1	0	0.6	0.4	0	0	0	0	0	0.333333333333333	0	1	0.777777777777778	0	1	0	0	0.333333333333333	0.875	0	0	0	0.0689655172413793	0.4	1
1	1	0.176470588235294	0.666666666666667	0.5	1	0.285714285714286	0	1	1	1	1	0.0666666666666667	1	0.666666666666667	1	1	0.2	0	1	0	0.916666666666667	0.857142857142857	1	0.857142857142857	0.608695652173913	1	0	0	0.777777777777778	0.5	0.0689655172413793	0.25	0.666666666666667	0.782608695652174	1	0	1	1	1	0	1	0.333333333333333	0.846153846153846	0	0.5	0	0.923076923076923	1	0.666666666666667
0	0.666666666666667	1	0	1	0.333333333333333	0.777777777777778	0.857142857142857	0	0	0	0	0.8	1	1	0.5	0.833333333333333	0	0	1	1	1	1	0.916666666666667	0.833333333333333	1	0.115384615384615	1	0.692307692307692	1	0	0.625	1	0.833333333333333	0.642857142857143	0.666666666666667	1	1	0.909090909090909	1	1	1	1	1	1	0.333333333333333	0.8	1	1	1
1	0	0	0	0	1	1	0.636363636363636	1	0	1	1	1	1	1	0.5	0.888888888888889	0	1	1	0	0.5	1	1	0.933333333333333	0.6	0.5	1	0.285714285714286	1	0	0	0	0	0.777777777777778	0.0909090909090909	1	0	1	0.875	1	0	0.5	0.75	0	0.666666666666667	0.833333333333333	0.916666666666667	0.846153846153846	1
0.6	0.5	0	0.666666666666667	0	0	0.75	1	0.333333333333333	0	0.714285714285714	0.5	0.75	1	0	0	0	0	1	1	0	0	0.5	0.4	0.333333333333333	1	0.6	0	0	0.714285714285714	0	0	0	0	0	0.5	0	0.875	0	1	0.8	1	0.8	0.5	1	0.8	0	0	1	0
0	0	0	1	0	0.6	0.5	0.75	0	0.75	0	0.25	0	1	0.333333333333333	1	0	0	0	0	0	0.2	0	0	0.692307692307692	0	1	0	0	1	0	0	0.25	0	0	0	0	0	0	0.5	0.5	0	1	0.5	0	0	0.666666666666667	0.5	1	0
0	0	1	0.5	1	0.88	0.75	1	0	1	0.857142857142857	1	1	0.714285714285714	1	0	0.5	0.666666666666667	0.875	0	0	0.9375	0.777777777777778	0.75	0.666666666666667	0	0.888888888888889	1	1	1	1	0	1	1	0.75	0.733333333333333	0.222222222222222	0.5	0.2	0.875	1	0.6	0.928571428571429	0.4	0.8	1	0	1	1	1
0.666666666666667	0	1	0.833333333333333	0.7	0.375	1	0.333333333333333	0.666666666666667	0	0.8	0.7	1	0.636363636363636	1	0	0.454545454545455	0.111111111111111	0.5	0	1	0	0	0.5	0.6	1	0.909090909090909	0.833333333333333	0.571428571428571	1	0	0.625	0	0.8	0.4	0.0454545454545455	0	1	0	1	0.8	0.833333333333333	0.722222222222222	1	1	0.833333333333333	1	0.888888888888889	1	0.75
0	0	1	0.6	0.5	0.75	0.833333333333333	1	0	1	0.888888888888889	1	0.592592592592593	1	1	0.928571428571429	1	1	0.8	1	1	0.857142857142857	0.909090909090909	0.25	0.5	1	0	1	0.916666666666667	1	0	1	1	1	1	0	0	1	0.916666666666667	0	1	0.84	0.923076923076923	0.285714285714286	0.333333333333333	0.8125	0	0.857142857142857	1	0
1	1	1	1	0.8	1	0.833333333333333	0.478260869565217	0	0.25	0.75	0.888888888888889	1	0.833333333333333	0.567164179104478	0.333333333333333	1	0.5	1	0	1	0.833333333333333	0.833333333333333	0.2	0.5	1	0	1	0.6	0.6	1	0.625	0	0.666666666666667	0.571428571428571	0	0	1	1	0.75	0.714285714285714	0.75	0.857142857142857	0.6	1	1	1	1	0.6	0.8
0.571428571428571	0.875	1	0	0.5	0	0.857142857142857	0.666666666666667	0.8	0.121212121212121	0.285714285714286	0	0.818181818181818	1	0.916666666666667	0.666666666666667	0.875	1	1	0.571428571428571	1	1	0.85	0.888888888888889	0	0.5	0.916666666666667	1	0.166666666666667	0.666666666666667	1	1	1	0.75	0.2	0.125	0.933333333333333	0.875	0.8	0.142857142857143	1	1	1	0	1	0.666666666666667	1	1	1	1
0.857142857142857	0	0	0.75	1	0	0.4	0.5	1	0.6	1	0	1	0.833333333333333	0.2	1	0.473684210526316	0	0.714285714285714	0.75	0.888888888888889	1	0.333333333333333	1	1	1	0.5	1	0.833333333333333	0.75	1	1	0.555555555555556	1	0.666666666666667	0.3	0.714285714285714	0.733333333333333	0.565217391304348	0.8	1	1	0.833333333333333	0.904761904761905	1	0.580645161290323	0	0.8	0.666666666666667	1
[truncated: 1,636 more rows]
[truncated: 1,879 more columns]
