# Supplementary material for: Droplet-based bisulfite sequencing for high-throughput profiling of single-cell DNA methylomes
Source: Nat Commun. 2023 Aug 3;14:4672. doi: 10.1038/s41467-023-40411-w (PMC10400590; doi:10.1038/s41467-023-40411-w)
Supplement: Supplementary file 15 — Supplementary Software [file 41467_2023_40411_MOESM15_ESM.zip › Supplementary Codes/demo dataset/all_hg19100k.mCG_read.txt]

3	4	0	6	0	0	25	11	0	0	41	3	5	7	17	2	4	5	6	1	6	4	6	3	7	20	1	2	3	4	2	2	13	0	19	0	0	0	14	2	2	15	7	4	6	0	2	0	1	0
40	7	18	39	30	12	16	21	16	22	61	8	13	31	1	24	54	4	21	65	9	16	12	19	22	20	43	14	17	5	3	14	16	46	57	35	9	3	42	6	38	11	28	22	4	14	7	37	47	21
10	3	36	19	3	14	14	22	13	14	20	5	12	35	29	14	32	41	14	1	25	5	4	58	6	22	28	3	7	5	12	2	18	6	25	51	2	24	28	7	5	25	2	49	8	9	26	38	18	9
9	0	41	23	4	10	10	0	0	10	8	0	0	18	25	22	0	18	33	15	3	0	1	7	30	20	18	12	20	9	7	7	24	12	16	31	17	2	4	0	10	7	40	7	51	14	6	19	14	16
38	4	18	6	2	10	24	15	22	7	11	6	12	0	11	4	5	11	12	1	1	15	2	7	13	22	0	1	4	5	10	3	26	24	7	6	1	0	3	6	2	0	9	13	4	0	11	6	4	11
0	10	10	10	1	10	6	33	14	5	4	1	20	15	9	13	18	4	1	2	5	0	0	12	5	15	6	3	3	3	3	0	1	2	12	2	1	4	13	11	0	0	8	6	0	9	0	15	4	6
5	5	0	11	3	11	18	27	50	0	24	5	26	5	11	4	34	0	15	1	2	4	53	16	43	5	17	1	26	5	13	1	30	15	13	6	3	4	24	14	15	1	8	36	4	15	13	3	7	9
16	3	6	27	8	16	11	17	10	13	20	4	0	8	8	10	20	18	8	2	12	10	6	17	3	3	8	8	8	18	8	1	6	4	10	7	5	6	3	16	21	9	12	10	3	21	0	9	2	0
10	12	4	6	4	3	10	12	11	28	0	8	6	0	25	4	26	3	5	4	8	9	9	3	5	17	22	13	12	14	5	3	6	0	14	13	6	15	9	0	0	5	0	13	4	15	9	0	21	2
3	1	14	8	1	3	10	24	19	12	3	4	13	3	3	1	15	13	13	7	8	7	6	3	18	4	9	10	16	5	9	2	19	7	20	20	17	5	17	3	14	10	22	13	7	19	5	20	17	3
12	10	4	4	1	17	17	16	19	6	14	21	3	18	7	4	2	8	46	10	7	7	4	0	14	1	5	16	21	7	4	11	22	38	3	14	5	3	0	2	23	9	42	16	6	0	22	21	3	33
6	0	2	0	0	11	10	23	1	3	9	2	6	10	38	15	25	15	14	0	3	4	6	4	6	16	12	2	20	8	10	6	35	26	8	6	6	13	20	15	3	9	3	11	3	7	0	1	8	16
11	2	6	0	13	3	1	23	6	0	5	14	3	1	0	0	11	13	1	18	0	10	16	7	31	10	8	3	1	21	13	0	13	5	8	15	3	6	14	0	10	8	9	3	0	3	0	19	10	10
0	1	0	1	0	0	1	1	5	0	4	0	0	6	0	8	0	0	0	4	0	0	0	0	7	0	11	0	0	2	0	0	0	2	10	0	0	0	9	0	2	0	7	0	0	2	1	8	0	0
0	0	7	4	4	3	6	2	2	0	1	5	4	2	21	1	10	5	0	8	0	7	21	6	15	2	11	6	14	9	3	2	17	4	17	4	9	0	5	9	6	8	13	13	3	0	0	1	2	10
0	0	5	1	1	31	5	20	6	10	8	8	8	17	5	1	27	1	14	6	33	7	3	13	0	4	15	6	7	46	30	8	7	12	21	20	2	6	22	0	4	12	17	3	3	2	4	10	5	10
12	27	4	21	13	49	8	6	11	19	4	23	14	7	37	2	12	27	1	4	21	14	12	15	19	91	20	24	5	11	21	4	3	9	33	47	0	3	26	12	5	2	3	17	12	9	0	14	12	16
3	9	6	2	15	20	15	26	8	10	7	3	4	10	23	7	9	0	4	11	10	11	5	8	22	0	15	16	6	7	6	0	39	6	35	32	0	51	11	4	21	12	19	7	2	21	17	13	8	8
14	2	4	11	6	7	0	9	3	15	18	17	6	17	7	5	9	2	7	6	0	2	18	0	7	4	5	0	4	9	0	0	4	13	13	1	0	3	0	7	14	1	11	13	0	0	7	2	15	2
13	10	4	0	10	8	5	30	15	7	12	9	2	18	15	3	15	10	0	5	11	13	3	5	6	9	8	3	8	5	11	5	16	8	11	17	1	0	18	5	11	16	11	5	5	9	9	17	16	3
5	2	18	2	2	18	3	17	25	2	7	2	6	3	14	8	18	2	7	3	4	6	31	26	1	3	17	6	11	4	6	15	15	13	8	1	11	6	4	0	13	11	18	6	0	0	0	10	14	11
0	27	0	0	28	6	13	11	1	11	13	19	3	10	6	6	7	7	5	5	0	3	2	3	1	3	13	4	6	6	12	16	9	6	16	7	2	2	1	0	6	3	0	21	6	7	8	6	3	11
27	2	6	13	1	8	10	17	20	12	5	4	1	6	45	12	15	8	3	10	0	19	16	15	25	20	9	2	12	2	6	7	7	9	21	5	15	9	2	1	12	7	15	11	1	5	9	1	6	1
0	0	7	13	0	10	0	5	5	11	11	2	6	14	16	7	17	19	5	0	14	7	25	19	12	43	6	2	4	21	2	2	14	6	21	10	0	0	8	0	29	4	2	8	2	0	14	12	14	17
5	2	0	12	15	8	5	38	32	0	6	0	16	3	14	9	5	6	15	3	0	6	2	7	18	5	3	6	4	12	0	7	4	3	10	6	4	4	4	2	0	4	4	7	7	9	3	22	8	9
4	5	4	9	7	0	14	10	19	23	4	0	10	4	0	12	18	4	4	2	9	8	5	29	14	2	9	1	15	14	3	3	8	2	13	11	0	0	7	4	12	2	1	5	5	13	5	3	19	4
15	5	0	2	13	0	3	7	1	2	14	24	15	3	34	0	49	4	0	10	0	8	3	58	5	8	14	0	11	8	16	19	4	15	57	13	4	0	3	1	1	4	17	11	1	3	3	11	3	42
4	18	18	6	5	0	9	14	0	3	37	15	24	2	11	9	5	13	1	11	3	10	5	22	12	22	79	3	21	0	3	7	7	14	41	6	5	0	27	3	16	2	1	10	15	12	2	21	9	4
9	8	4	14	4	14	0	10	8	1	1	9	2	5	24	5	12	1	3	10	2	45	0	14	5	1	25	0	10	18	6	4	11	5	9	15	2	0	1	0	8	11	9	4	10	46	14	0	23	1
5	35	9	0	6	39	3	12	5	1	6	3	4	2	11	6	9	0	6	3	0	5	0	7	4	7	2	21	13	12	2	4	11	0	33	4	3	0	2	5	7	6	4	5	4	5	6	9	9	9
8	2	0	5	9	7	5	0	2	2	6	8	6	3	6	6	2	11	2	6	3	6	1	7	13	12	18	9	5	13	0	5	14	9	19	5	12	0	0	0	11	0	3	7	3	12	16	7	4	0
0	11	8	3	0	5	0	15	0	3	4	4	10	11	13	5	21	1	8	12	1	7	0	20	0	1	19	0	7	1	14	1	8	15	7	9	0	11	6	0	11	0	10	10	0	14	4	25	8	2
14	13	0	12	5	6	0	13	5	10	20	27	8	27	29	27	16	32	2	7	2	22	33	18	3	9	57	8	2	22	4	13	1	22	7	5	13	5	6	27	21	0	7	8	2	4	2	13	22	5
30	1	0	11	2	5	7	27	10	8	4	2	32	28	3	7	12	19	0	10	8	4	2	6	7	2	5	13	14	3	50	8	15	4	27	8	2	8	12	0	17	20	4	7	5	7	7	20	6	8
4	0	0	4	3	3	2	1	0	5	1	5	14	15	14	3	5	3	0	11	1	7	2	13	1	6	1	5	0	4	8	7	6	10	22	6	16	8	1	0	1	1	12	3	2	7	2	10	4	2
13	0	7	0	0	4	5	3	27	4	7	0	6	5	9	4	5	5	2	7	7	5	7	36	7	2	30	4	5	8	6	1	0	4	5	5	0	0	12	7	12	7	16	5	6	6	4	0	13	6
3	5	0	14	4	2	4	3	21	21	16	6	3	36	37	30	35	2	8	3	20	27	11	11	4	9	19	1	3	9	0	1	11	30	11	60	7	5	1	0	6	24	13	14	10	10	5	26	8	8
14	0	2	1	1	6	4	3	6	14	13	2	7	10	6	2	4	7	8	12	0	6	12	9	38	2	12	21	6	4	4	4	8	10	5	4	17	0	12	2	25	5	2	20	22	9	4	2	4	18
14	0	0	4	7	2	24	1	3	7	3	5	7	10	7	9	16	3	1	3	2	16	4	4	14	8	8	0	9	9	0	10	4	9	19	12	0	3	16	4	7	1	20	19	5	10	2	14	3	1
32	2	5	7	3	6	4	7	10	5	13	11	1	9	11	10	12	0	10	2	0	5	2	4	2	15	16	0	14	4	0	3	10	8	26	13	4	2	7	5	8	0	12	13	2	4	12	8	11	23
2	13	2	3	11	5	7	9	15	17	6	12	4	0	4	17	5	2	1	16	0	1	6	18	8	10	6	18	1	4	7	1	20	4	29	4	1	7	5	8	21	5	0	3	4	10	3	3	16	3
9	17	8	7	0	2	4	10	4	7	13	5	6	5	40	6	8	5	12	3	4	1	6	4	17	16	34	15	3	8	2	1	3	39	14	13	20	8	0	6	9	1	9	5	23	6	4	9	2	9
5	4	0	2	6	24	5	5	5	1	4	6	12	32	15	2	7	5	9	0	4	2	1	7	25	0	5	8	0	6	0	11	5	3	12	2	0	5	3	11	4	16	1	0	3	1	0	9	5	0
23	0	9	5	4	2	9	17	7	0	9	3	2	12	14	9	7	4	3	1	0	19	9	29	11	11	2	0	8	4	2	8	9	4	53	22	3	4	9	10	0	2	4	20	19	7	17	1	7	9
3	0	11	14	7	7	7	11	11	10	21	7	13	7	24	0	21	2	3	0	0	7	2	11	17	31	27	4	12	17	1	0	15	14	26	5	0	11	10	4	10	0	8	14	4	17	10	26	7	10
24	17	2	18	0	11	14	20	0	2	7	1	9	21	12	12	15	4	0	6	2	0	11	19	11	18	18	6	7	19	0	7	20	11	18	14	0	3	9	0	4	5	3	0	10	13	4	24	11	4
4	1	1	7	6	3	8	22	2	9	4	0	4	7	28	5	18	1	4	0	8	6	12	12	6	8	19	19	4	4	7	3	8	7	4	9	0	1	14	3	2	2	21	3	3	0	0	4	7	20
2	4	5	0	2	2	3	4	8	0	0	0	7	6	7	10	5	7	2	0	1	4	10	5	3	2	6	7	4	1	12	11	6	3	22	3	2	6	4	2	2	5	0	11	11	13	3	15	15	3
15	2	4	12	12	1	2	6	4	0	2	1	5	1	7	3	3	1	8	5	4	6	13	17	10	12	0	10	4	1	1	0	2	5	11	0	7	1	3	3	3	4	0	8	6	3	10	13	5	2
7	2	7	7	3	4	0	12	2	0	7	8	0	2	7	10	0	0	4	3	6	2	1	3	2	5	10	3	1	5	0	0	2	0	10	3	0	2	5	0	3	0	1	1	1	2	0	3	3	0
2	0	3	0	0	0	4	4	28	2	4	10	4	8	4	16	0	0	0	0	0	2	0	11	3	14	15	6	0	4	1	5	4	1	5	0	0	0	0	3	8	5	5	1	1	3	1	7	3	7
1	33	8	5	0	8	13	5	11	10	3	8	2	7	22	2	4	5	0	4	0	2	5	9	5	14	0	8	0	3	0	0	2	13	19	2	15	3	6	0	3	9	2	2	9	4	2	13	0	3
5	6	0	1	8	13	17	5	2	38	3	3	8	6	14	12	4	3	2	1	25	4	15	14	9	2	10	3	12	6	5	6	5	0	16	6	10	0	16	0	13	4	1	12	3	3	6	10	7	0
28	15	8	7	4	12	5	14	11	1	2	0	2	14	3	35	1	26	2	2	0	15	19	7	16	4	28	11	13	14	0	14	10	7	7	12	0	0	1	3	2	1	8	4	6	7	14	6	17	9
8	2	0	4	0	1	17	11	5	4	19	0	19	1	26	16	9	2	11	0	4	1	5	12	10	1	22	11	0	4	1	16	6	2	11	9	0	2	13	0	5	4	11	6	21	14	3	31	21	2
19	2	5	0	7	5	11	5	1	13	3	0	0	5	15	8	10	7	3	0	0	0	8	3	0	13	8	0	1	5	0	5	0	3	39	17	13	2	22	3	4	0	9	2	2	5	0	6	7	4
4	2	0	1	5	0	3	0	3	0	9	4	6	6	0	1	11	1	0	6	2	5	0	11	4	6	2	8	10	1	3	1	0	6	4	0	1	2	3	0	3	1	8	5	1	8	8	2	5	0
10	2	0	5	0	0	4	0	7	0	6	2	10	4	11	5	0	0	12	0	0	5	5	9	14	4	0	7	2	7	0	0	1	5	10	2	2	5	1	0	8	7	2	3	4	2	0	7	5	2
0	4	2	7	2	0	4	2	0	0	9	5	1	4	3	9	12	1	0	4	0	3	16	6	16	0	2	0	10	9	3	0	0	3	4	6	1	0	12	0	3	1	5	27	2	1	0	4	7	6
0	0	3	5	10	0	2	4	6	0	1	4	8	7	8	10	7	7	2	12	2	7	6	2	9	3	4	9	4	3	0	5	6	4	10	45	0	1	3	4	1	4	4	8	7	9	5	5	4	0
2	0	0	6	0	1	8	2	32	1	0	7	0	1	9	6	6	2	0	2	1	0	0	4	0	1	0	0	3	9	2	0	2	3	10	1	0	0	2	0	0	0	6	10	2	6	1	7	3	0
2	4	0	6	22	4	0	1	0	0	1	5	5	0	12	4	8	4	7	16	3	1	1	3	5	4	12	7	3	2	8	0	8	4	0	0	1	0	0	3	7	1	7	3	2	30	5	7	15	2
11	9	6	3	3	0	11	6	5	6	21	4	0	3	9	1	10	3	2	4	10	0	1	2	11	0	14	0	0	8	0	2	13	5	24	1	0	9	6	3	3	10	1	13	4	3	0	12	11	3
21	0	0	3	1	2	9	7	1	4	13	4	6	0	21	2	2	11	10	5	0	3	11	4	6	0	11	3	2	12	4	8	5	4	19	9	2	0	15	1	7	5	1	3	0	5	1	5	5	5
3	2	1	1	0	0	10	5	7	0	2	2	3	5	3	15	0	0	8	2	10	0	8	5	8	9	2	22	0	6	0	3	4	0	5	5	13	2	11	6	4	17	11	3	1	14	0	7	2	12
8	8	5	9	4	6	3	4	0	1	4	12	2	2	11	4	5	0	2	2	0	0	1	10	6	4	11	0	4	10	11	7	11	7	4	9	5	2	12	3	11	1	3	4	26	6	2	2	11	0
6	0	0	2	6	10	4	2	1	3	2	5	0	0	2	0	4	0	2	0	1	0	3	5	1	11	9	0	4	4	1	0	6	8	0	0	0	0	8	0	4	4	1	2	0	6	1	3	7	3
2	0	0	5	3	6	0	8	2	9	2	0	3	2	9	20	3	2	1	6	0	0	4	9	8	0	7	8	5	3	1	0	11	6	9	4	4	6	2	1	6	2	4	38	0	0	0	11	1	8
3	0	0	0	0	24	0	1	0	0	0	2	0	4	7	4	0	2	16	5	2	3	5	5	0	0	6	6	0	7	2	3	20	2	7	9	4	0	5	2	0	6	2	6	2	10	6	13	11	3
0	5	1	2	0	1	0	0	2	4	0	4	0	0	5	1	0	1	5	2	2	4	1	1	8	0	4	4	1	6	0	0	0	3	0	2	0	8	1	0	2	2	2	5	1	0	0	2	0	0
2	0	4	0	0	0	3	0	1	0	2	1	0	0	1	4	1	2	4	4	2	2	3	1	0	0	0	5	0	6	0	1	0	6	9	0	0	0	1	0	2	2	2	28	6	2	0	3	4	0
2	0	2	0	0	0	4	19	2	4	2	6	7	10	9	3	1	2	2	2	0	1	0	0	4	0	5	2	4	2	10	4	0	5	1	2	5	0	0	3	5	0	4	4	0	7	3	4	2	0
11	0	0	0	0	0	6	4	2	0	2	3	2	0	3	1	0	0	1	5	0	2	0	4	2	0	4	0	3	4	2	0	0	6	6	0	0	3	6	0	0	4	0	0	6	0	2	0	1	0
0	3	1	0	0	0	2	2	1	0	0	2	1	3	0	1	3	0	0	2	0	2	2	2	2	0	2	4	2	0	0	0	1	1	1	0	0	0	1	0	9	5	0	3	3	0	4	3	2	0
4	0	0	1	3	0	14	6	1	0	0	2	4	0	3	5	0	5	0	3	0	1	1	1	4	0	1	3	1	0	0	0	0	2	5	0	2	4	3	11	4	0	9	1	0	3	0	1	1	0
2	2	4	0	2	4	0	1	2	2	6	2	0	0	5	2	9	1	0	0	0	6	2	7	2	0	1	0	3	2	6	0	9	8	5	2	0	0	2	0	6	1	2	3	1	5	0	0	0	1
1	0	1	0	0	1	9	7	0	0	1	1	3	0	18	0	5	2	3	3	0	3	2	3	1	0	3	5	2	7	0	8	2	1	2	6	15	0	3	1	2	11	6	6	1	5	2	10	6	0
3	5	0	0	2	5	4	1	1	8	3	4	2	4	6	19	1	3	2	7	7	6	6	2	12	1	5	4	2	2	4	0	8	9	4	2	0	0	8	1	1	0	0	0	5	3	0	2	8	2
9	0	3	0	0	7	10	2	2	2	1	3	4	4	9	14	5	0	4	5	3	1	5	1	4	8	8	2	2	6	31	8	6	8	7	7	0	0	7	2	6	6	9	4	0	1	3	12	8	4
1	1	0	4	0	6	0	4	5	0	2	2	0	1	1	3	1	2	0	2	2	11	1	0	1	0	5	2	0	8	6	0	4	7	2	0	0	0	0	0	4	2	0	5	0	12	0	4	0	0
2	0	0	5	0	1	0	1	0	0	7	2	0	2	11	3	5	0	1	0	0	0	9	1	0	0	3	4	2	2	1	0	3	0	3	1	2	3	0	0	7	0	3	3	1	0	0	0	0	2
2	0	2	0	0	4	0	3	0	0	9	1	2	4	7	2	14	0	1	4	0	0	1	1	6	0	3	1	3	0	1	1	0	0	0	2	0	0	2	1	5	2	0	0	18	0	1	4	0	1
4	0	1	1	0	1	3	5	0	0	10	3	2	10	5	0	2	0	2	0	0	5	0	4	3	0	2	0	9	3	1	0	3	6	2	3	0	0	2	1	1	3	0	1	0	4	1	1	6	0
0	0	6	0	0	2	0	4	0	0	1	8	0	0	6	2	0	0	2	2	0	0	0	6	10	0	3	2	6	0	0	0	0	2	2	0	0	0	1	4	11	1	5	2	0	0	0	4	1	0
8	1	3	4	6	0	6	1	0	2	5	7	2	4	5	2	12	2	0	3	0	0	2	0	2	25	4	1	8	2	4	0	4	2	10	2	0	2	4	0	1	1	12	7	0	5	1	5	5	0
6	4	2	5	2	0	8	2	1	1	15	8	4	7	11	2	13	1	2	13	0	2	7	2	2	1	2	5	24	4	0	8	13	0	0	0	4	1	8	3	0	1	0	0	1	4	0	1	10	0
6	1	0	0	0	0	0	2	0	1	0	0	4	5	10	4	5	0	0	0	0	0	0	4	5	0	7	6	4	0	0	0	0	8	8	4	0	1	0	0	4	31	1	2	1	8	3	6	9	1
7	2	5	0	0	1	11	5	5	0	1	7	6	3	6	7	3	3	0	0	4	4	6	2	3	3	2	0	8	0	0	8	0	2	5	3	1	2	9	0	2	5	0	0	5	4	2	1	4	1
1	1	0	3	2	5	0	4	3	24	0	2	1	2	2	0	0	0	0	0	4	0	0	4	16	1	6	5	4	0	0	4	11	0	3	1	2	0	1	0	4	4	6	0	0	0	2	3	0	2
6	4	4	2	4	2	0	6	3	5	0	0	0	2	3	1	3	7	2	1	0	0	0	7	0	9	8	5	2	0	1	2	3	3	5	0	6	3	0	0	14	6	9	6	0	2	0	4	1	3
1	2	2	0	4	3	1	0	5	11	0	11	2	2	9	3	1	0	2	0	4	3	0	2	0	1	14	5	20	4	0	6	13	5	5	0	0	0	1	0	1	0	5	5	2	8	2	6	7	3
6	0	0	0	1	4	2	2	9	14	5	4	0	0	0	7	6	0	0	8	3	1	2	1	1	1	7	0	0	2	1	4	9	0	2	8	1	0	6	0	5	2	2	1	1	9	0	2	2	0
6	1	0	0	2	2	3	1	7	0	0	0	4	2	16	21	13	9	2	1	1	5	4	4	1	0	2	0	8	4	1	7	0	0	7	0	2	0	3	5	2	7	6	1	9	14	2	9	9	3
2	0	4	1	8	11	27	6	4	22	2	3	13	20	11	12	0	14	0	0	0	18	9	11	2	0	2	1	11	1	1	0	4	1	11	1	8	4	2	0	13	3	0	5	3	3	3	22	1	1
3	0	16	7	0	4	0	10	0	2	0	13	0	2	5	12	1	8	0	0	0	4	4	11	0	0	8	4	3	4	0	0	1	10	9	2	0	6	3	2	4	3	1	15	5	3	0	0	1	1
4	0	0	1	1	0	16	20	15	3	11	8	0	1	3	11	7	12	4	2	0	4	4	21	1	0	6	7	2	2	6	8	3	5	10	4	0	5	20	0	13	0	3	2	5	11	2	13	6	0
0	0	2	3	0	0	2	5	0	2	3	7	2	3	7	2	5	3	1	0	0	1	2	6	3	1	4	0	3	3	1	0	0	7	2	0	2	0	5	0	4	4	2	5	14	0	11	3	4	1
6	1	0	2	0	1	4	6	6	0	0	2	2	1	0	3	0	7	2	2	0	0	2	4	5	0	1	6	4	2	2	0	2	1	2	5	0	0	1	3	6	1	8	3	2	0	0	2	6	1
1	0	1	0	0	6	4	6	0	2	0	3	2	3	2	7	0	3	1	3	1	7	0	0	3	0	5	0	2	0	1	0	4	0	0	0	0	1	5	0	0	0	1	3	2	4	1	2	3	0
2	0	2	1	0	0	0	21	2	0	4	1	3	3	2	15	0	2	0	10	1	2	4	0	2	2	4	4	3	2	2	0	3	3	1	0	2	3	0	0	2	1	3	0	12	1	0	4	4	3
4	4	0	0	2	0	8	2	1	3	1	7	4	4	17	0	25	0	5	0	0	0	1	2	0	0	4	0	4	10	0	1	2	3	4	4	7	0	13	0	2	1	0	10	2	4	0	6	4	0
0	7	0	5	2	1	0	0	0	0	2	0	2	6	1	0	3	3	2	0	0	3	5	2	7	2	5	0	2	10	0	0	8	1	5	9	3	3	2	0	0	2	0	6	3	17	0	11	0	2
3	0	0	0	0	0	0	4	4	0	2	0	1	0	4	0	4	0	1	3	0	2	0	0	0	0	4	6	1	3	2	1	4	5	1	3	0	0	2	0	2	3	3	0	3	12	0	0	0	0
2	0	0	0	6	0	1	5	6	0	0	0	1	0	1	0	3	0	0	8	0	0	0	3	2	1	0	0	0	0	0	0	0	3	6	0	0	0	0	0	1	3	0	2	0	8	0	1	0	0
5	0	0	0	0	0	1	13	0	2	0	0	0	10	6	1	0	6	0	0	3	0	0	0	5	0	6	5	0	0	0	0	1	5	0	1	0	0	0	0	5	0	2	0	2	1	0	0	0	0
0	0	0	0	1	0	0	4	0	0	0	0	0	2	9	13	0	4	6	2	0	0	0	0	0	0	6	1	0	3	4	1	1	0	12	0	4	6	7	0	1	0	0	6	8	1	0	0	0	0
6	1	0	4	0	0	6	0	12	1	1	0	8	2	2	1	1	0	0	1	0	2	1	0	0	3	8	1	19	1	7	0	0	0	3	0	7	0	1	3	11	3	2	9	0	3	4	1	8	7
2	0	7	7	2	0	17	13	10	0	17	5	14	1	7	0	0	3	21	10	8	27	18	1	36	40	3	1	2	15	15	9	1	0	2	0	0	10	3	10	1	5	45	11	3	4	5	8	22	31
17	5	2	3	3	0	1	3	0	0	18	3	13	1	2	2	2	7	3	0	5	0	3	6	2	14	4	4	6	23	3	0	2	0	5	4	0	3	0	3	1	0	8	6	2	3	2	9	2	9
0	5	12	2	0	2	2	9	0	18	4	6	8	12	4	11	22	9	7	0	0	27	12	34	8	11	3	6	6	10	3	7	12	10	4	7	0	1	23	12	6	3	14	0	0	10	5	27	17	1
3	4	43	0	29	12	27	20	8	9	6	1	5	2	17	1	8	11	2	3	1	2	0	10	9	16	15	8	8	27	4	4	6	10	25	7	3	2	0	6	25	3	20	21	2	7	16	14	4	22
0	2	2	4	0	0	1	10	2	3	1	2	6	12	7	6	2	6	7	0	6	2	1	10	10	1	9	6	4	7	0	0	5	3	4	5	13	4	0	3	1	2	8	3	15	1	1	5	9	2
14	1	3	6	1	0	17	4	2	5	13	4	10	2	4	4	10	2	11	16	4	3	19	5	15	5	7	0	19	28	4	0	4	5	11	0	0	2	9	5	5	2	6	14	1	5	5	12	5	6
11	0	5	3	3	0	7	14	2	1	3	1	11	7	6	3	8	5	0	40	1	0	0	5	0	0	4	11	0	8	20	0	9	2	15	12	0	0	0	1	20	0	5	4	7	13	0	11	7	9
5	6	6	24	14	2	15	2	2	11	29	6	18	0	7	13	12	17	22	4	17	9	36	5	17	18	18	10	0	8	15	9	9	13	0	7	5	31	3	15	1	15	35	26	1	6	7	11	12	27
4	15	11	5	3	2	36	5	1	55	11	6	38	14	12	9	1	6	10	7	9	8	12	2	15	3	37	9	0	25	4	2	5	35	12	1	9	3	1	18	8	0	29	15	4	5	22	9	6	28
2	1	6	0	1	11	7	6	4	5	5	7	6	0	0	2	9	4	9	1	0	1	0	6	13	9	9	2	2	8	0	10	8	0	4	2	2	1	2	6	2	12	10	12	10	3	4	4	6	3
6	4	1	0	8	5	11	3	0	3	4	2	11	13	7	3	11	17	2	0	0	1	1	6	12	60	7	1	4	15	21	5	3	4	10	0	3	8	3	10	3	2	13	10	0	13	5	16	4	1
3	0	4	0	0	0	6	7	8	0	10	10	0	9	6	8	8	3	0	0	10	4	8	2	5	3	1	4	0	8	1	2	8	5	8	4	2	2	1	7	13	7	7	1	1	0	3	10	3	6
1	5	4	8	0	6	2	4	0	0	6	5	7	0	4	0	2	7	6	3	0	6	0	0	1	0	6	2	8	9	11	0	8	14	14	11	0	1	6	0	18	4	15	2	0	2	3	12	5	7
0	6	8	10	8	3	1	1	6	1	2	1	0	7	2	2	1	0	0	0	4	2	10	3	12	2	0	8	5	4	15	0	0	2	2	2	3	3	5	6	0	3	2	5	0	5	0	5	9	2
48	9	30	11	10	4	9	70	14	1	43	47	27	18	34	34	15	27	1	13	27	55	21	9	20	13	31	27	18	34	24	10	11	39	5	17	24	25	66	3	21	21	37	32	18	18	28	26	30	15
7	0	0	0	0	0	3	2	0	7	1	1	1	0	4	4	0	0	0	8	0	3	7	0	0	0	4	4	1	4	0	2	0	0	3	10	0	1	1	0	0	1	2	1	0	0	3	0	1	0
0	6	6	2	0	5	9	4	5	0	3	0	16	1	1	0	1	4	0	4	3	1	12	5	12	0	0	21	11	2	1	5	0	0	5	4	0	0	0	1	1	0	6	1	0	0	4	0	1	0
1	2	0	0	0	0	15	0	4	4	4	0	1	0	0	0	7	0	0	0	5	4	4	0	14	1	0	0	7	8	0	0	1	13	1	0	0	1	1	4	2	3	16	0	0	2	8	8	10	2
14	6	10	36	8	5	2	7	11	3	14	5	24	37	14	2	2	20	6	0	0	9	11	7	30	20	34	0	0	13	3	7	3	17	7	2	12	13	4	0	16	2	16	25	0	7	16	3	23	16
0	8	7	6	0	0	5	7	0	0	11	0	2	4	5	1	2	0	4	1	9	0	18	3	3	1	11	0	8	9	8	0	2	5	15	2	0	2	7	4	2	2	8	16	3	2	0	3	1	0
8	0	7	1	3	7	5	0	1	7	28	0	0	1	5	0	2	0	0	3	0	8	10	2	14	0	9	6	0	0	0	0	2	11	8	5	0	2	2	0	0	4	16	4	0	10	2	1	1	9
0	2	0	6	4	0	2	0	2	0	1	1	2	0	13	0	1	0	0	19	0	0	8	0	0	0	4	0	0	0	0	5	0	2	11	0	0	0	1	12	0	0	3	6	0	1	3	0	0	0
3	8	14	0	3	2	10	1	2	0	0	5	1	6	1	5	4	0	4	1	11	3	2	0	7	20	2	0	1	37	0	0	5	4	4	0	5	12	1	2	3	4	8	2	0	2	0	7	5	12
14	24	10	4	6	1	24	21	0	18	32	21	29	1	17	17	10	1	32	2	5	19	2	24	6	16	4	1	19	17	7	18	2	7	13	11	3	15	8	18	9	7	26	26	11	16	28	7	7	23
28	0	12	13	14	8	6	5	5	0	18	4	14	8	37	11	11	2	9	2	14	6	48	15	17	10	31	17	44	31	13	69	6	3	13	10	11	15	17	22	2	18	19	21	8	8	5	21	18	12
8	1	12	4	3	2	1	2	5	5	8	6	5	0	4	0	1	1	0	6	2	12	8	5	3	13	1	10	2	10	2	0	5	28	7	0	0	11	2	8	4	0	8	14	0	8	17	0	4	13
4	12	6	0	0	4	17	19	45	3	27	18	9	2	15	0	14	8	2	5	10	4	7	8	8	13	24	12	6	1	1	11	15	1	30	0	2	7	3	2	20	17	18	5	2	17	16	10	10	10
6	6	0	9	28	10	4	3	2	5	3	27	29	28	14	21	32	20	9	3	10	18	4	11	17	8	20	4	9	1	7	2	15	7	6	6	0	3	7	2	13	3	14	26	6	12	10	34	3	3
44	24	11	1	16	0	24	11	1	4	21	3	7	9	19	1	16	3	10	13	7	7	23	19	14	13	17	7	21	12	65	18	8	53	10	6	1	15	16	2	21	14	23	20	9	4	3	12	14	11
9	9	11	9	0	3	11	14	18	0	3	16	35	1	14	2	26	3	2	3	3	18	17	24	22	27	21	6	3	11	24	22	3	8	27	47	11	4	39	0	41	4	6	9	4	46	0	10	46	8
10	8	10	7	1	7	0	13	2	11	4	3	0	6	14	7	9	1	0	3	0	3	23	5	9	9	4	3	5	9	0	0	2	7	3	0	6	1	7	3	5	0	1	0	2	8	0	11	3	0
13	7	7	4	3	0	3	0	0	3	2	2	0	8	0	1	0	0	9	0	1	0	8	5	1	0	11	5	4	2	10	2	0	7	12	0	2	6	4	4	3	2	3	7	20	1	4	2	0	1
17	4	1	6	7	2	0	14	6	1	5	0	0	5	4	9	20	0	2	2	0	2	3	3	0	0	20	4	6	9	0	20	0	0	4	2	1	0	0	7	0	1	0	9	6	0	4	0	3	4
1	8	0	3	20	0	5	0	3	2	0	8	0	10	5	12	13	10	1	0	0	18	0	10	3	5	23	17	12	3	9	2	0	12	13	11	4	0	7	0	10	1	2	6	0	4	9	3	6	3
3	1	3	5	0	6	0	14	8	5	2	6	0	4	6	7	12	6	1	1	2	7	7	19	10	2	6	2	19	1	4	8	6	5	38	5	0	16	2	30	3	6	3	30	0	5	8	28	1	6
9	4	4	0	2	3	2	10	11	10	8	9	8	10	6	11	5	6	18	5	7	4	3	1	1	2	7	6	6	17	5	15	2	5	5	6	4	7	3	0	10	5	2	12	4	3	1	22	1	4
3	0	2	0	0	6	1	5	13	0	0	3	1	14	2	0	0	1	1	0	10	0	3	0	1	1	4	0	2	3	0	0	5	5	3	0	4	0	0	0	0	1	15	1	1	0	0	4	3	2
9	4	5	2	3	0	1	7	8	3	1	3	0	4	9	2	7	0	0	10	3	0	7	3	4	1	5	3	11	3	0	0	3	1	1	0	0	3	0	4	4	4	4	2	0	12	1	7	1	11
7	5	0	4	15	7	7	11	10	1	5	8	5	5	2	4	4	3	6	5	2	1	3	12	1	6	8	3	2	8	16	3	14	8	18	3	2	0	0	2	2	2	0	2	8	8	15	4	3	4
0	2	0	2	0	2	3	4	3	0	2	4	7	2	2	5	1	4	3	1	1	10	4	0	10	6	3	4	0	11	4	0	7	4	7	13	2	3	0	7	1	3	4	8	2	0	2	1	3	1
0	27	0	8	4	9	4	15	5	7	11	1	2	5	4	4	3	5	1	1	1	7	13	17	2	0	14	5	5	38	2	4	0	3	15	8	3	2	10	6	12	0	20	11	4	6	0	4	5	0
5	3	2	0	4	2	3	29	0	11	7	8	12	1	6	3	1	0	0	2	2	4	22	11	7	10	3	0	8	5	1	6	13	6	5	2	2	4	13	0	10	4	8	14	6	2	5	5	0	2
1	2	3	4	2	0	4	0	3	0	31	1	3	0	4	9	6	0	3	5	2	9	6	0	7	10	7	0	4	7	4	0	0	0	0	0	1	3	3	1	8	0	8	0	26	0	0	17	1	6
0	0	1	7	0	3	0	5	4	4	3	0	9	9	0	10	3	0	0	5	0	4	7	0	6	10	1	0	0	6	3	2	2	8	2	6	0	5	2	2	0	0	10	4	0	1	3	3	3	3
0	3	4	7	0	9	0	5	0	0	2	8	2	4	0	1	4	5	4	1	2	7	5	4	17	2	6	1	0	0	3	1	4	2	12	7	8	2	5	0	4	3	2	6	5	5	1	6	5	18
4	0	4	2	6	1	4	14	5	0	7	0	0	0	5	9	5	2	9	1	0	0	9	2	0	10	2	3	2	8	2	1	4	0	14	0	2	0	1	1	5	6	14	6	2	8	0	3	4	9
3	0	0	4	5	3	12	7	2	1	4	9	16	9	10	7	6	1	6	4	3	4	6	6	16	6	3	8	8	7	8	4	5	3	9	7	0	4	4	1	1	10	14	9	0	7	0	14	3	1
0	5	3	4	6	6	0	3	0	3	1	7	1	4	7	5	7	5	2	4	4	26	13	2	3	1	5	5	4	3	18	10	0	27	4	11	2	1	0	2	6	4	3	14	11	1	0	14	0	0
1	7	12	5	1	0	8	3	5	10	4	5	11	3	0	5	6	8	7	6	0	8	6	4	13	17	18	6	10	17	7	9	15	2	9	7	1	1	3	0	2	5	2	6	6	3	8	10	2	3
8	1	1	2	0	0	5	5	2	4	0	12	6	8	0	1	0	0	2	0	3	6	6	3	2	0	2	6	3	3	4	5	0	13	4	0	2	0	5	0	2	1	3	6	0	4	6	1	3	0
9	8	1	9	0	2	5	6	3	0	8	2	5	6	3	5	0	2	9	3	4	4	0	5	8	0	8	1	4	8	3	4	0	1	13	0	0	0	3	4	2	2	4	23	3	2	4	11	1	6
1	2	0	15	2	8	7	7	10	0	6	1	2	7	0	3	13	0	5	1	0	2	3	1	8	1	7	5	0	9	4	0	2	1	10	0	0	5	0	2	0	4	2	10	0	16	0	5	23	0
10	0	0	8	1	8	10	7	0	0	2	7	1	6	19	12	0	1	0	0	29	1	3	9	1	5	6	13	13	0	9	3	12	7	18	3	2	0	4	1	32	0	4	1	5	22	13	12	1	15
12	1	1	7	3	2	3	1	9	16	2	0	6	2	28	16	4	0	6	17	14	13	9	2	10	8	7	6	0	5	11	7	3	8	1	2	2	26	1	20	5	0	14	10	5	20	2	7	1	20
0	15	3	1	0	1	7	4	0	6	28	20	11	10	8	11	5	11	9	1	0	9	12	18	9	2	10	10	2	10	3	7	18	6	23	10	4	2	9	2	9	3	3	7	14	4	3	10	7	2
19	0	3	0	27	25	4	2	0	1	28	0	3	19	7	22	4	0	12	0	8	4	9	0	24	13	8	0	6	8	3	9	5	13	11	1	1	2	4	10	0	4	5	14	8	3	0	2	3	1
13	3	1	10	4	1	6	6	2	1	6	14	21	3	9	12	21	3	26	4	1	1	11	3	22	2	13	3	6	3	5	5	4	2	11	6	0	0	16	1	3	5	4	1	5	11	3	7	7	2
11	0	12	2	0	16	0	12	2	4	4	6	9	2	12	4	15	13	0	2	1	5	9	10	2	7	4	17	4	3	0	4	20	4	4	2	2	1	31	5	3	15	3	9	4	12	0	1	17	7
0	4	4	0	8	11	2	7	3	4	11	0	0	8	15	1	21	6	7	0	0	2	3	0	4	4	0	3	1	2	5	0	1	20	4	6	0	2	1	4	4	1	4	7	1	6	0	6	11	0
5	1	7	3	0	0	1	1	1	0	1	11	7	2	3	8	0	1	8	5	0	8	0	7	7	3	14	8	7	7	6	5	0	8	9	2	4	0	6	4	4	1	0	2	0	0	5	2	2	2
1	0	0	0	0	2	6	0	6	0	4	3	2	5	0	0	10	2	2	0	1	1	1	1	2	1	3	0	0	4	4	6	0	4	1	0	2	13	4	0	2	0	5	1	1	7	1	9	1	11
1	1	0	0	0	0	0	0	0	0	0	3	2	12	2	2	10	0	0	12	0	0	4	1	1	0	3	0	0	2	2	0	0	7	1	0	0	6	1	0	1	3	3	2	8	0	2	7	1	0
0	0	0	2	0	3	0	4	3	0	0	4	0	4	0	6	0	0	0	1	2	9	13	2	2	0	0	4	0	1	0	0	0	1	0	0	6	0	2	0	2	0	1	2	2	1	0	30	1	5
2	0	0	2	0	3	0	3	0	0	4	5	2	14	3	5	8	0	0	0	0	0	0	2	0	14	0	0	1	1	0	0	1	6	0	0	0	0	8	0	3	0	2	1	0	0	9	1	2	3
0	0	0	0	0	4	1	0	0	0	5	0	0	6	2	0	0	0	0	3	0	2	2	0	0	0	4	4	3	3	2	3	13	0	0	1	0	1	3	0	11	3	0	2	2	6	1	2	1	3
3	0	2	3	0	0	0	3	2	0	5	1	1	2	6	1	10	5	5	2	0	4	0	2	4	2	2	0	0	5	4	2	0	2	2	5	4	4	4	0	4	5	6	8	2	4	1	0	5	9
0	0	8	7	0	0	0	36	3	3	9	0	14	4	12	1	4	8	0	5	0	9	3	4	10	6	17	0	2	3	10	3	2	14	5	0	7	1	4	0	14	2	3	5	15	32	0	1	1	5
3	1	1	6	0	0	2	0	0	2	5	0	3	2	5	3	0	2	2	7	0	1	1	4	0	0	3	3	0	10	0	0	0	15	0	0	0	8	0	0	1	0	8	5	3	0	6	5	5	5
0	2	3	4	0	0	2	1	6	0	10	2	9	8	1	2	0	0	1	0	4	7	0	2	2	1	0	1	4	11	8	0	4	3	0	3	0	0	2	0	5	4	13	2	1	0	2	0	0	1
4	0	0	0	0	0	0	3	0	0	1	5	5	0	11	4	0	4	7	4	0	7	0	5	3	0	2	1	10	4	1	2	4	0	0	0	2	4	2	0	1	0	2	3	0	9	1	0	2	6
3	1	1	2	2	2	0	10	5	0	2	2	0	0	6	0	1	1	0	0	3	6	2	0	1	0	2	0	1	11	1	0	0	1	3	6	30	9	0	0	0	3	7	5	2	2	2	5	28	9
2	1	2	2	0	2	0	3	2	2	0	1	2	0	3	6	1	4	3	2	3	16	2	6	1	2	0	9	4	6	1	10	6	3	8	5	2	2	2	2	7	0	3	3	0	3	1	7	3	5
0	1	1	0	2	0	8	9	2	0	13	0	10	4	3	1	0	1	0	8	2	0	5	6	7	8	6	0	1	7	2	1	1	8	4	2	4	1	2	5	1	0	7	2	4	1	3	0	0	0
9	0	5	16	0	7	15	3	7	2	3	10	24	9	16	3	8	5	0	9	2	12	11	9	16	7	15	20	0	8	1	5	4	11	8	5	8	6	2	5	6	1	24	11	0	8	20	3	28	14
9	24	4	11	3	3	22	3	4	5	5	7	10	11	6	40	16	6	10	16	12	16	16	2	26	0	22	12	4	7	8	9	11	13	8	9	0	9	39	7	12	1	15	18	8	15	12	16	8	4
13	9	4	25	16	8	6	14	24	8	12	3	19	9	6	3	6	10	6	7	11	4	7	3	54	17	6	31	6	22	13	1	2	7	22	11	1	6	13	5	19	6	14	25	6	23	17	5	1	54
10	8	8	5	9	9	41	8	3	2	12	25	3	10	15	15	14	7	3	1	11	7	8	8	5	14	16	0	9	21	10	0	13	7	10	8	0	9	0	16	13	2	4	10	2	13	11	13	7	7
21	2	4	13	0	3	65	6	5	4	26	14	13	6	2	19	16	3	6	0	6	13	16	0	6	5	19	3	5	7	14	5	2	29	19	22	5	7	12	2	4	5	4	20	6	19	1	13	18	5
14	4	6	30	15	6	22	24	1	10	22	14	4	4	22	10	3	41	18	4	4	7	15	1	18	20	5	14	6	14	4	3	2	15	18	5	0	6	9	3	3	4	14	17	2	29	24	3	21	16
5	6	11	8	0	18	0	9	10	9	10	4	13	2	25	14	13	2	12	5	3	19	9	2	14	9	3	2	7	35	5	10	5	0	22	40	0	10	1	11	4	5	12	10	0	0	2	8	3	28
6	0	2	4	4	3	37	8	8	7	7	4	10	5	9	1	23	6	1	3	2	6	5	4	7	10	10	3	12	17	17	21	1	10	7	2	3	5	8	6	10	4	7	15	3	4	19	16	4	21
12	5	0	7	9	0	1	6	1	2	8	7	0	10	3	4	7	0	2	14	0	3	2	7	1	0	2	1	7	2	5	11	17	9	7	8	0	0	15	11	12	3	1	5	1	4	0	13	27	4
2	8	0	5	0	0	0	4	4	4	10	11	8	5	1	2	14	2	0	0	3	0	0	3	6	0	10	16	0	0	3	4	5	7	5	1	2	14	4	6	0	5	3	1	1	5	0	5	5	2
0	4	2	0	6	47	7	0	0	2	4	0	0	10	8	9	8	9	1	0	2	8	33	2	13	0	5	10	2	10	0	0	6	14	6	2	0	0	12	2	5	1	0	2	5	16	0	15	0	3
11	5	2	0	0	2	0	14	2	7	0	10	4	9	7	6	42	1	2	3	0	0	3	10	24	6	3	11	2	3	7	2	7	2	13	7	0	4	1	0	1	8	7	0	4	5	3	8	2	3
4	6	1	0	4	21	10	19	8	19	5	8	5	3	17	8	11	25	1	1	2	3	17	2	2	4	27	7	4	7	0	1	6	12	11	31	1	32	5	0	4	7	39	0	7	4	1	12	7	2
0	4	4	0	0	0	9	7	5	1	2	3	0	4	18	2	4	8	0	5	0	7	21	3	0	2	13	4	3	2	2	2	4	7	6	2	0	4	1	0	9	5	0	3	0	3	1	8	5	0
4	6	4	4	4	2	1	14	3	1	3	6	0	0	24	10	3	4	2	0	4	0	6	11	15	4	4	13	0	1	0	2	6	8	7	0	1	0	1	0	8	3	8	1	7	2	1	17	10	8
0	1	0	6	2	1	4	0	5	2	15	3	4	3	4	11	12	6	2	7	0	4	0	3	11	5	1	1	0	20	3	4	0	2	5	5	1	4	3	4	0	0	4	4	22	6	4	3	3	10
1	4	0	2	2	0	4	4	3	1	5	2	0	8	10	0	1	0	4	2	3	4	4	4	12	7	7	8	4	10	2	2	0	2	1	0	0	12	6	5	3	5	3	0	0	8	2	5	1	5
5	0	8	4	2	0	4	4	5	0	2	1	9	8	5	7	7	4	9	1	0	6	10	4	7	3	9	8	0	12	2	2	4	5	6	3	5	2	4	5	1	4	12	4	0	0	2	7	5	5
33	0	7	13	2	13	9	5	8	0	3	2	2	3	2	2	4	4	6	5	7	13	8	11	4	2	8	4	11	15	6	2	30	4	1	6	4	8	4	0	0	4	10	2	0	5	10	3	11	12
5	1	0	0	1	0	2	0	0	6	10	1	3	2	0	3	5	1	4	1	2	6	2	6	2	0	0	3	0	5	5	1	0	3	8	0	1	1	0	0	10	1	8	8	9	3	3	0	7	2
27	1	6	3	4	1	3	4	4	7	39	7	1	1	3	0	15	15	0	1	3	0	4	16	8	21	7	2	0	2	0	0	0	8	1	0	5	4	4	14	9	3	1	5	8	6	2	2	8	9
0	0	0	2	0	22	5	8	7	6	4	8	2	6	2	0	2	4	0	6	2	5	7	4	0	2	9	5	4	12	1	2	6	2	4	4	2	6	7	11	3	7	17	4	5	6	0	0	6	7
2	37	4	0	4	0	6	9	0	5	4	0	11	6	8	5	3	8	2	0	1	0	26	12	5	6	6	3	10	4	1	0	2	0	17	0	1	5	0	2	7	3	0	0	1	4	5	5	3	2
8	6	4	13	12	12	3	6	5	8	0	23	0	7	20	36	14	10	8	2	7	1	1	3	9	5	0	15	4	1	0	11	1	6	4	7	5	4	13	5	7	1	8	3	9	1	5	17	8	0
9	2	5	1	6	13	12	13	7	2	38	10	6	12	11	16	9	2	0	2	4	0	6	9	3	0	6	22	0	6	4	1	2	28	11	9	0	2	6	0	11	8	8	8	8	43	11	13	0	22
16	16	5	0	1	8	7	13	0	0	8	4	13	9	12	5	8	0	0	3	0	9	13	3	0	21	19	10	10	3	3	3	9	0	2	7	9	0	7	0	6	5	1	8	20	11	0	38	26	10
16	3	2	4	1	8	5	25	23	4	9	37	10	12	26	6	23	13	7	0	16	17	4	7	13	12	3	13	11	19	4	14	5	12	7	8	2	8	24	13	5	9	9	1	1	4	9	22	19	0
10	0	1	11	3	4	22	4	4	10	15	5	4	3	10	2	8	13	2	0	0	1	0	9	0	3	30	13	16	3	16	1	8	4	13	3	18	0	4	3	2	8	1	0	1	25	1	10	13	2
21	0	0	0	17	1	38	30	36	6	10	7	16	14	33	7	6	7	1	7	6	8	2	15	6	1	15	15	4	2	0	2	14	15	18	7	5	0	6	3	42	20	2	17	6	9	14	61	21	20
10	16	2	3	2	12	17	15	32	3	9	7	3	18	17	13	10	0	0	1	0	2	20	6	9	2	15	22	7	0	2	9	6	20	11	3	1	11	12	2	27	6	9	16	3	18	5	14	13	0
20	6	4	6	7	4	3	11	8	2	4	18	10	17	12	2	6	11	0	6	1	18	10	8	50	2	27	8	2	16	24	1	7	19	19	4	5	4	14	13	33	2	12	13	11	6	8	36	24	0
35	0	0	3	6	4	5	19	4	0	6	4	0	9	2	7	7	14	12	10	0	2	11	12	6	2	4	7	6	1	11	3	8	5	8	4	16	9	9	5	3	27	5	1	30	9	1	9	46	0
6	0	5	0	3	0	8	13	1	0	10	9	3	5	24	12	9	4	21	10	0	0	9	13	2	4	8	0	0	4	5	0	3	8	17	1	3	2	17	6	4	2	0	9	12	13	7	17	12	6
3	4	1	4	0	0	1	3	9	6	22	6	9	28	10	4	2	1	7	6	2	1	8	4	13	4	2	7	7	12	0	0	3	0	15	1	0	3	1	1	5	11	6	12	6	6	15	16	7	0
17	4	2	2	1	10	6	9	37	0	14	12	6	1	11	12	6	5	5	34	3	2	1	13	3	2	42	6	12	5	1	1	7	14	10	2	0	0	14	6	14	16	3	3	5	4	7	16	24	1
19	6	20	4	3	28	5	39	0	7	3	7	3	5	9	21	17	9	5	0	6	10	3	8	8	0	50	11	7	5	1	6	8	8	7	13	5	7	14	2	9	9	21	1	2	17	1	18	12	6
4	0	2	3	0	7	6	35	6	3	11	18	6	17	8	19	15	4	2	16	8	0	0	2	0	6	6	6	7	10	1	12	3	6	15	11	4	0	27	0	10	28	2	3	7	38	0	13	12	14
11	0	5	5	0	9	9	11	1	9	0	16	9	10	4	27	5	2	7	6	0	1	3	2	0	0	2	4	7	9	4	0	0	10	25	1	3	6	6	1	4	9	2	9	1	2	7	5	5	0
12	0	19	0	7	2	4	6	0	0	5	3	0	5	9	6	5	5	0	4	0	9	4	2	10	7	0	1	2	3	0	7	3	10	0	3	0	0	16	1	6	6	0	9	4	0	3	0	8	0
1	2	1	0	2	4	2	6	5	0	6	9	9	0	5	9	1	0	3	0	2	2	1	14	0	0	4	9	1	0	1	4	0	2	2	0	0	23	4	1	7	3	3	8	1	17	6	9	3	2
10	3	0	4	1	0	1	11	12	5	0	17	2	6	11	18	5	6	6	7	0	1	7	17	0	10	13	8	4	8	20	0	9	6	3	4	4	3	4	4	16	2	5	5	4	25	13	8	13	6
6	5	2	4	14	2	0	5	3	2	3	18	7	16	6	4	1	3	0	9	0	4	8	8	2	1	7	11	3	4	2	1	5	5	6	0	0	1	13	0	18	0	6	14	9	1	0	4	2	3
8	1	4	0	12	8	14	5	2	3	0	25	13	14	24	12	5	3	9	11	5	9	13	2	0	9	15	17	6	7	5	2	24	1	6	0	0	5	8	12	4	20	7	5	0	0	13	19	4	0
5	0	0	0	0	1	8	3	3	0	0	5	1	2	28	4	1	2	10	2	1	12	3	5	17	0	0	5	1	4	3	7	5	9	0	4	0	6	1	0	18	3	5	6	1	3	2	22	8	27
12	0	0	2	1	5	13	29	0	3	6	3	6	21	7	3	24	13	3	31	7	10	8	5	3	2	20	25	4	3	12	27	9	10	13	0	2	4	6	3	8	15	0	3	9	27	4	21	13	3
14	13	5	8	3	4	26	11	6	1	3	0	5	4	8	20	17	14	11	1	4	9	9	19	6	3	8	15	6	11	0	2	20	14	19	6	1	0	7	6	1	2	19	18	15	18	1	3	10	21
13	1	0	1	0	2	2	13	7	6	6	3	0	3	1	15	3	14	22	2	0	0	1	12	13	5	10	7	25	6	6	10	5	3	6	6	1	0	2	4	0	0	4	7	9	1	0	1	0	6
0	8	3	3	8	3	0	11	6	3	5	2	3	11	4	2	9	1	12	4	4	5	7	4	9	5	3	0	11	9	2	4	2	5	8	6	1	1	9	4	0	1	14	10	5	5	2	7	0	4
4	0	9	0	0	0	0	0	2	0	8	0	0	0	0	0	0	2	0	0	2	0	0	8	0	0	0	0	6	3	0	2	5	0	2	2	0	0	0	0	3	0	10	2	0	1	0	0	2	0
26	0	5	3	2	2	13	13	2	5	3	2	22	2	13	12	3	0	10	3	0	26	27	4	13	11	10	0	35	24	3	5	2	48	9	4	1	9	0	3	11	0	15	15	0	2	4	7	7	13
14	10	9	9	7	14	10	13	1	8	35	3	8	12	7	10	4	14	3	7	11	8	11	11	20	17	13	10	8	10	4	9	7	16	23	0	9	24	3	7	5	10	39	55	1	5	1	8	10	15
1	7	8	6	1	17	8	6	6	5	10	2	8	4	4	15	6	18	7	4	0	15	15	11	7	7	0	2	11	5	2	0	9	11	15	6	0	2	0	8	10	9	0	18	0	2	6	0	0	12
0	10	6	15	12	20	21	15	2	0	29	0	18	2	19	16	19	39	2	11	2	15	1	14	26	3	17	25	5	4	3	12	5	15	25	20	10	27	0	2	3	1	24	32	9	2	9	0	13	4
11	0	8	0	0	4	5	9	6	0	0	7	13	0	17	2	6	0	3	2	2	6	0	3	4	12	0	2	6	9	0	7	0	3	5	3	0	5	0	0	14	3	10	7	11	5	9	16	1	9
1	10	25	8	2	16	12	15	10	3	1	6	24	1	16	8	23	2	16	3	0	19	7	24	10	30	5	0	10	15	7	0	3	4	7	0	2	12	0	9	3	0	15	17	10	2	9	8	22	13
23	1	6	1	0	4	15	7	5	5	18	2	39	7	15	7	4	0	2	13	14	20	7	13	23	29	6	4	11	6	0	2	0	11	18	1	6	10	7	3	10	8	3	25	4	1	6	5	6	10
7	21	5	16	2	7	23	20	5	25	9	2	15	8	21	2	7	3	12	9	0	36	8	13	15	16	3	8	24	10	5	0	7	3	12	10	12	5	18	7	1	3	0	9	13	0	0	15	7	3
0	6	10	0	3	28	13	2	0	1	12	2	20	11	21	5	0	7	5	8	10	11	8	0	1	3	2	0	4	13	1	0	0	5	6	4	5	0	4	6	15	11	6	15	1	4	0	3	0	2
0	4	7	0	0	2	1	3	0	1	3	6	4	1	2	25	2	6	3	0	0	2	3	1	3	4	7	3	0	0	4	0	0	7	0	5	0	3	0	1	0	0	3	3	1	4	2	4	6	3
0	0	6	5	0	1	10	6	1	7	6	18	9	2	3	5	0	8	10	5	3	2	1	1	7	8	4	3	15	6	2	10	11	0	3	2	5	6	1	0	0	6	8	19	5	3	0	7	1	4
14	4	2	2	0	13	7	1	8	13	19	0	5	19	23	12	21	3	5	10	0	8	9	13	11	16	14	7	6	20	6	25	6	1	10	13	12	5	0	0	6	6	7	46	6	17	13	10	11	8
3	4	1	11	12	13	7	2	13	1	0	2	4	7	4	12	9	6	8	7	1	22	0	4	9	15	18	10	9	14	1	2	17	2	12	6	0	2	10	11	9	4	11	9	6	4	8	19	6	19
0	5	6	4	16	34	12	5	4	4	3	8	33	3	4	14	11	3	21	8	9	11	3	7	27	4	1	8	2	17	4	7	6	1	14	4	0	13	3	0	27	6	1	16	12	5	0	12	4	4
6	2	1	9	6	12	10	1	6	15	13	8	3	2	18	11	1	6	10	4	1	2	4	5	13	3	9	2	4	12	7	7	1	7	3	3	0	3	3	0	0	0	6	31	0	1	0	2	8	0
4	2	0	6	2	3	5	7	19	1	0	5	27	7	19	4	8	11	3	0	9	14	7	19	10	4	7	6	17	5	0	8	13	0	3	4	0	0	4	3	13	11	7	8	2	9	4	3	11	0
0	17	1	2	0	0	12	1	0	0	7	0	4	2	3	5	5	2	0	2	7	2	3	7	2	5	2	2	0	1	3	6	4	1	29	3	6	0	0	0	1	3	2	14	1	0	2	2	9	7
0	5	0	1	5	6	0	4	0	0	11	2	5	1	0	6	3	6	0	2	0	2	3	12	2	2	5	6	0	12	1	1	2	3	5	0	2	4	0	4	1	7	7	7	0	4	2	3	7	10
7	0	0	4	10	0	7	4	1	2	2	9	7	1	0	1	0	5	3	0	7	0	4	7	2	5	2	1	13	4	0	0	14	5	2	8	3	3	4	1	4	0	8	4	2	0	6	5	6	5
3	8	0	2	1	2	0	20	5	0	6	3	2	6	3	0	9	5	1	0	3	0	0	1	2	4	1	0	0	0	10	1	1	1	1	0	1	4	0	3	0	3	0	0	0	0	5	3	6	5
0	1	1	0	2	1	6	0	4	0	3	0	4	9	0	3	5	8	2	0	0	9	2	1	1	2	7	3	4	1	2	12	1	0	0	0	1	0	2	5	6	0	3	12	2	2	4	15	10	10
0	2	2	4	0	4	8	5	3	3	3	7	6	0	4	7	6	1	2	0	0	10	5	34	7	3	4	9	2	0	1	4	7	6	13	1	3	5	0	1	9	2	17	9	8	4	7	7	8	4
0	2	0	13	1	0	13	8	9	6	3	1	9	6	3	6	0	6	2	2	0	14	18	3	11	9	3	2	10	12	4	28	12	3	4	3	34	4	1	15	2	1	22	8	0	2	2	10	8	2
0	0	2	0	12	20	3	2	4	5	4	1	18	0	10	9	6	0	6	20	3	1	10	12	24	1	10	1	0	3	16	4	4	15	13	0	14	9	0	6	0	0	1	8	7	3	2	6	0	9
7	3	0	2	9	5	2	6	1	2	6	1	0	0	5	3	0	9	3	5	1	0	6	2	1	0	6	0	3	7	8	5	3	2	10	2	0	7	4	7	0	1	12	4	3	4	2	24	3	5
13	2	0	0	4	6	6	3	8	2	0	18	23	13	4	1	2	0	29	1	6	0	5	3	3	6	5	4	1	5	2	12	2	10	9	0	2	2	4	0	8	5	4	5	0	9	3	14	5	2
0	3	1	33	0	1	3	9	1	2	3	5	15	0	2	0	4	1	4	0	0	12	2	5	1	9	3	13	2	8	8	2	5	9	8	3	5	2	4	2	5	0	0	5	9	4	11	4	0	2
5	0	4	0	2	2	5	5	16	2	1	16	3	4	6	3	7	0	0	8	4	10	2	13	0	5	5	1	6	18	0	3	8	0	3	2	0	4	0	10	27	0	16	0	0	5	1	5	9	3
0	33	4	6	0	2	13	9	7	1	0	0	3	11	2	28	12	0	2	1	9	16	2	8	2	1	3	1	2	15	0	0	8	12	7	4	5	0	6	0	7	2	3	5	2	1	0	11	8	2
1	0	5	3	7	7	20	7	2	0	6	3	14	8	3	5	5	11	2	5	2	11	2	12	6	6	11	0	13	2	5	1	2	3	24	3	1	0	0	2	15	4	4	19	4	0	4	14	12	2
2	6	4	4	15	0	1	11	12	5	0	9	25	7	16	13	1	3	3	3	7	7	7	28	6	4	4	8	22	12	6	2	13	3	14	32	0	9	0	2	6	6	8	9	11	8	6	10	8	2
16	6	1	10	8	0	26	5	0	0	5	23	0	19	15	1	2	0	6	7	0	5	15	1	0	0	28	6	5	7	4	0	2	0	11	7	0	4	10	0	9	5	6	9	4	3	10	6	0	0
14	2	1	1	17	5	19	12	4	10	8	10	1	3	8	16	0	1	0	1	10	4	8	4	7	2	4	11	1	4	10	1	18	3	27	2	6	0	9	0	1	0	2	30	3	5	0	14	11	25
17	2	1	9	6	23	7	12	6	0	2	15	3	15	17	9	9	1	10	7	4	0	13	13	3	3	1	3	0	16	1	11	4	10	2	0	10	2	6	12	8	6	2	9	10	2	2	19	5	9
6	1	5	4	0	0	2	10	3	0	2	0	7	5	15	11	1	5	5	3	8	4	11	9	8	0	17	4	8	4	0	7	7	10	13	0	0	3	2	2	5	5	12	5	8	10	9	2	14	4
4	6	1	9	6	11	16	10	15	5	5	11	9	5	8	10	22	7	10	15	2	17	0	15	4	7	6	13	10	4	1	9	13	18	22	4	0	1	13	0	3	8	3	7	2	15	4	15	16	11
0	8	9	3	6	1	2	11	2	0	3	3	9	0	2	5	14	6	0	11	0	0	2	3	3	2	11	7	0	3	10	6	0	5	17	9	0	4	25	3	5	2	2	0	4	16	3	11	14	6
8	15	5	0	2	2	20	3	3	0	4	0	6	0	10	11	0	2	0	3	0	4	4	0	3	12	7	10	10	5	3	0	3	8	1	0	1	4	0	0	5	3	18	2	8	2	0	4	1	5
5	0	0	0	0	5	9	8	0	0	0	9	7	12	0	3	4	2	8	18	0	0	0	7	5	1	12	9	8	1	0	0	4	11	6	5	1	7	3	1	9	4	14	0	2	5	0	2	7	4
3	0	0	0	0	0	8	8	5	0	0	0	0	0	0	0	3	0	0	0	0	2	0	0	0	0	8	2	6	6	3	0	0	0	0	0	0	0	5	0	4	0	0	0	0	0	0	0	0	0
6	8	5	3	0	0	2	15	10	0	25	20	12	28	33	15	19	4	8	3	4	5	3	0	12	6	32	2	16	12	4	13	10	19	8	15	18	16	18	3	40	5	10	18	38	10	7	0	19	5
3	10	0	6	0	1	7	6	6	1	1	4	16	5	15	41	12	9	9	9	4	6	18	10	36	3	14	27	11	21	7	0	11	1	22	5	19	4	9	9	6	4	4	14	12	10	2	0	6	6
1	7	5	0	14	6	3	8	12	5	8	4	1	2	11	8	6	4	3	3	6	1	6	12	22	5	24	10	6	2	3	0	17	11	13	2	0	5	10	1	5	2	1	13	1	0	2	3	14	5
4	0	3	3	3	0	5	14	8	0	2	5	10	10	5	7	12	0	0	1	7	10	4	13	0	2	1	23	12	3	1	0	1	0	20	3	0	2	22	1	5	0	11	7	2	3	25	4	5	5
3	0	7	7	1	0	1	15	2	2	0	3	9	3	0	0	10	0	0	4	0	0	13	0	4	1	3	4	11	7	4	0	4	2	9	0	0	0	10	4	6	4	2	1	0	2	6	10	0	0
3	0	5	3	0	0	3	0	8	4	8	2	10	7	0	2	0	0	4	6	2	0	0	0	7	6	11	5	8	11	0	0	6	2	2	3	6	0	0	2	4	0	2	2	2	0	0	11	3	11
6	0	0	5	4	3	3	0	0	4	6	0	15	8	10	6	1	0	2	3	6	4	0	2	0	0	4	1	0	10	6	0	2	0	6	0	0	3	0	0	0	0	2	7	0	11	3	3	4	1
5	0	2	12	0	4	8	13	0	0	5	0	10	0	5	1	8	6	11	3	0	1	6	7	3	12	0	0	0	1	1	2	10	4	2	0	4	3	0	0	2	0	5	5	0	2	5	10	2	5
5	12	7	15	3	0	25	8	23	26	5	15	4	14	5	18	3	5	7	0	0	7	6	21	11	8	15	8	7	4	4	7	2	12	20	1	3	0	6	0	9	5	2	6	5	2	3	13	8	9
9	0	0	13	0	0	1	0	7	4	1	0	0	3	0	0	0	0	1	0	0	2	0	6	19	4	0	0	3	1	0	0	0	4	15	0	0	0	0	2	10	0	1	0	3	3	0	3	0	7
0	0	1	0	2	3	4	15	0	0	5	4	5	3	8	2	0	0	19	2	7	4	2	3	8	0	2	2	11	7	3	1	0	2	3	0	0	0	3	2	7	0	15	2	3	7	1	10	5	5
3	0	0	4	1	0	1	10	0	0	0	0	12	5	1	16	5	10	15	1	2	1	0	0	1	2	5	3	0	1	2	0	5	5	0	1	0	2	3	23	4	0	0	4	0	2	0	1	5	2
0	0	0	1	0	5	0	12	11	1	0	5	4	2	20	4	4	0	3	0	0	0	2	1	5	0	5	5	13	2	0	4	1	2	9	4	7	0	7	2	17	4	1	6	1	9	0	2	6	1
8	0	3	5	0	7	4	0	2	0	5	5	3	4	6	9	1	2	2	2	0	2	0	0	2	4	2	11	1	0	0	0	0	8	3	2	2	0	3	0	7	0	8	0	2	1	0	2	0	5
4	1	0	0	0	0	1	10	4	0	0	0	0	0	4	11	2	0	1	7	2	2	1	0	0	0	0	7	0	0	1	0	2	0	1	1	2	0	8	5	2	0	7	0	1	2	0	0	0	1
18	2	0	1	0	2	2	1	2	0	2	2	4	1	14	6	0	1	0	0	8	0	0	2	0	1	2	14	4	1	1	0	1	0	0	0	0	0	5	0	5	0	2	0	0	0	3	2	2	1
5	0	1	0	3	0	8	6	4	0	0	11	2	0	1	6	0	2	0	2	0	0	0	4	2	0	0	2	6	4	2	1	2	4	3	2	0	2	7	0	0	1	3	7	5	6	0	1	2	1
5	0	5	5	2	5	0	6	0	0	0	13	0	5	2	4	0	2	4	0	0	7	5	1	6	2	6	5	3	9	0	1	12	1	3	1	0	1	1	9	2	3	0	12	11	1	6	2	3	2
0	7	0	5	0	8	2	2	1	0	2	5	5	2	5	1	6	2	2	3	0	0	1	1	14	9	10	3	2	12	2	2	4	2	1	1	0	2	2	4	2	2	13	1	1	1	2	5	2	5
2	1	4	5	18	3	6	9	13	7	0	1	7	0	5	1	4	0	6	2	5	8	2	0	7	1	0	0	20	0	2	5	1	0	0	7	2	2	2	1	4	7	3	6	1	3	2	2	2	4
3	2	8	1	0	1	0	6	8	0	0	6	3	10	1	3	11	0	7	0	0	3	8	3	8	4	4	0	1	1	0	0	1	9	6	3	0	1	2	1	12	0	7	36	0	3	0	10	1	9
2	1	4	1	0	4	6	6	3	5	11	19	19	8	5	12	3	0	4	7	5	9	15	3	2	0	7	7	4	1	0	3	1	1	3	7	6	1	11	7	4	3	1	3	1	4	5	5	2	1
0	7	2	3	1	1	4	6	0	4	9	12	4	15	3	10	8	2	6	38	1	2	6	3	5	7	4	9	7	4	15	0	30	1	9	8	0	0	4	5	13	3	9	8	0	2	0	6	9	6
1	6	27	6	0	4	7	10	0	0	2	2	3	11	10	4	4	0	3	1	0	3	4	6	13	9	0	10	0	9	2	5	2	1	6	3	2	5	1	2	8	3	3	5	7	1	3	7	6	1
0	3	0	0	0	3	2	8	1	0	0	9	1	2	4	0	3	2	0	2	0	0	6	4	4	0	2	5	2	16	6	0	0	12	4	6	1	0	1	7	2	2	1	2	0	0	4	0	3	0
3	1	0	0	0	2	0	3	0	0	0	2	4	9	2	5	10	0	0	0	6	0	1	0	2	0	5	2	6	2	7	0	2	1	0	2	0	0	1	0	2	2	4	1	7	3	0	7	4	0
0	0	0	0	1	0	3	8	2	1	4	2	0	0	11	7	0	0	2	0	0	0	2	3	0	0	3	2	1	2	0	0	2	4	1	4	1	0	0	0	10	0	4	3	14	13	4	1	1	0
0	4	1	5	8	2	21	8	4	12	8	9	7	0	8	16	2	1	5	6	2	11	2	12	12	2	7	8	9	4	3	12	18	10	22	5	2	0	7	4	1	0	4	17	4	0	0	6	5	6
0	2	9	2	2	7	6	18	16	8	7	17	10	22	16	3	16	14	5	8	9	11	8	6	6	11	28	5	16	0	1	8	16	7	18	11	7	3	5	6	6	3	12	4	3	7	0	1	12	9
17	12	3	18	17	25	31	8	38	3	13	6	8	7	19	9	17	10	7	1	2	8	5	0	20	10	0	12	2	7	2	5	0	14	25	2	0	6	14	0	5	11	6	11	16	7	0	16	6	4
12	5	9	2	10	9	9	11	6	25	9	7	2	11	8	10	21	9	10	10	0	8	13	3	7	6	12	1	22	18	14	9	2	21	59	0	9	5	5	21	3	18	14	16	5	8	9	20	19	5
4	3	5	8	38	10	24	15	4	1	15	0	10	5	5	3	8	16	4	0	7	13	4	5	25	6	14	25	1	13	4	3	5	14	17	12	3	11	9	9	1	26	19	14	16	4	6	7	24	5
4	5	0	0	10	3	7	10	0	2	9	4	1	9	8	28	4	7	12	0	0	7	11	7	1	9	33	0	12	6	6	2	3	18	8	11	1	2	3	7	0	13	6	8	0	4	0	9	4	4
2	12	4	5	9	24	5	13	1	2	11	17	4	2	0	8	13	0	2	0	11	5	11	9	5	5	9	0	15	17	4	3	11	5	15	7	0	6	3	3	7	12	16	31	8	0	4	19	10	2
6	9	2	3	5	2	1	12	9	5	2	5	2	0	11	11	11	11	0	13	0	7	10	1	15	0	11	19	13	1	0	0	3	3	5	0	7	1	5	2	5	3	6	19	4	4	2	5	9	4
10	7	6	1	10	3	4	10	0	0	14	3	3	6	23	3	4	1	0	5	7	12	6	11	5	3	0	7	3	5	3	0	18	14	8	2	0	0	6	1	5	3	2	2	0	3	2	7	6	23
1	2	5	4	0	7	3	1	7	0	2	4	6	3	2	3	0	7	5	3	0	1	2	0	1	1	5	9	14	13	2	2	0	2	3	0	3	0	0	2	8	6	8	9	4	10	4	6	11	1
7	3	13	0	8	11	6	11	0	18	2	2	6	9	1	13	2	18	10	0	6	9	16	10	15	7	20	19	7	25	5	0	11	2	18	1	5	2	2	4	9	3	8	11	9	3	12	7	4	4
6	8	7	1	3	8	5	2	3	0	9	9	5	7	26	11	2	5	9	3	1	4	16	2	11	27	16	11	14	9	0	10	14	7	6	10	7	3	2	10	2	3	3	7	1	1	3	16	4	5
2	8	1	11	10	1	3	1	7	14	6	13	5	6	24	6	1	0	13	4	5	2	16	15	1	5	8	25	1	1	3	2	0	15	18	29	6	2	9	2	9	2	22	14	0	3	0	12	12	8
4	1	2	8	7	13	10	8	5	0	19	9	0	0	10	7	0	0	3	5	0	2	3	5	12	1	11	6	0	6	12	0	0	2	10	4	0	3	1	3	7	3	10	18	8	8	1	5	2	2
1	0	4	0	1	0	3	4	2	0	1	5	0	7	0	3	0	7	3	1	7	7	0	3	4	0	3	3	9	0	0	0	3	1	0	2	0	0	0	4	4	0	2	0	0	0	0	1	0	2
1	1	2	0	5	0	2	1	2	7	2	5	6	0	8	2	3	7	7	0	0	2	0	7	2	3	1	5	1	4	2	0	0	0	3	0	0	0	2	4	4	2	2	7	7	0	1	8	0	8
0	10	2	0	3	2	2	5	4	5	0	0	1	1	5	4	2	0	3	1	0	5	0	3	1	0	7	0	8	3	0	1	6	6	6	0	1	0	7	4	7	0	6	2	9	0	2	1	2	0
0	6	1	3	9	1	12	6	5	0	0	5	5	1	5	10	6	9	6	3	10	0	7	15	9	0	8	6	1	4	0	11	10	11	6	6	0	2	0	3	0	1	4	2	0	0	0	4	0	12
5	0	2	17	2	8	0	6	2	4	2	1	2	2	8	5	2	2	0	0	4	2	7	8	7	7	6	7	3	11	3	2	4	3	5	0	0	10	0	0	5	2	6	9	0	0	3	2	5	15
2	9	2	11	19	3	16	6	7	11	23	1	4	7	13	21	27	12	12	0	3	17	2	1	26	2	15	3	15	10	2	2	14	9	12	47	0	0	11	1	3	2	10	10	1	26	12	9	5	17
0	0	1	1	8	13	4	5	1	5	0	4	4	7	26	5	4	1	5	4	0	13	3	0	2	5	9	10	5	9	1	2	11	9	7	1	1	5	2	3	2	5	10	1	0	2	0	0	1	1
1	0	2	6	0	4	9	3	2	1	0	1	4	4	1	28	3	0	4	1	0	2	1	4	2	0	5	2	8	10	0	3	2	0	5	11	0	7	7	3	0	11	2	5	0	0	1	3	8	4
8	0	3	1	0	0	8	8	0	0	7	5	5	4	3	8	0	8	4	3	0	6	0	10	1	2	12	5	0	3	0	0	2	6	6	1	2	0	3	1	6	0	3	4	3	3	0	5	0	2
4	4	0	1	4	6	7	6	9	0	2	5	5	11	6	12	15	4	2	12	0	0	0	7	4	6	18	1	0	1	0	11	0	10	6	55	0	0	6	0	8	1	2	1	0	0	7	1	0	5
1	1	2	5	16	0	10	15	2	14	3	4	16	8	3	1	11	14	1	0	0	9	3	14	6	0	2	0	5	6	0	0	1	3	24	10	2	0	5	6	1	15	8	3	0	6	0	9	5	2
1	3	0	4	12	7	1	17	5	1	13	2	4	2	9	14	3	2	8	2	5	21	6	10	11	0	31	3	4	12	0	4	8	1	4	12	1	2	7	1	11	2	6	14	2	1	7	15	10	3
6	0	1	7	1	7	8	23	0	2	1	13	11	9	10	15	0	1	2	7	4	2	2	8	0	3	2	6	3	2	0	2	0	3	13	5	1	0	7	4	7	19	25	4	0	7	3	11	5	0
1	0	2	1	0	7	2	7	11	6	5	1	3	0	8	1	11	1	5	2	1	2	4	6	14	0	1	4	2	0	0	0	8	0	3	0	1	8	1	9	4	4	6	6	7	0	1	14	5	27
3	5	1	0	6	3	7	2	2	2	5	5	3	8	7	9	4	5	13	7	7	0	2	3	26	4	9	3	2	9	9	4	3	3	24	2	14	0	5	2	6	7	24	5	4	6	0	4	11	0
11	2	11	2	0	5	4	17	4	12	9	1	15	3	9	18	21	7	16	1	4	12	9	15	9	1	20	13	9	22	2	2	10	10	27	5	0	0	1	7	8	12	5	9	4	7	13	18	7	14
2	20	19	21	1	9	7	6	6	2	5	2	2	3	15	9	43	4	3	8	4	6	8	1	13	2	10	2	5	3	7	1	16	14	19	13	19	0	6	0	10	6	8	15	4	10	2	12	16	9
8	0	0	0	4	5	9	13	6	4	2	0	5	0	7	4	4	0	4	6	2	1	3	10	10	14	0	3	1	1	2	4	4	6	3	4	0	10	3	0	3	2	4	2	5	2	0	2	9	5
6	9	9	11	5	4	10	4	20	3	4	3	3	9	17	2	19	1	5	0	3	0	5	23	11	1	9	3	6	3	0	11	10	7	9	8	1	0	9	1	0	6	15	12	4	8	2	11	6	9
20	10	7	0	5	4	12	6	1	7	24	0	16	32	19	1	11	0	4	2	0	14	14	25	54	5	26	24	24	4	5	15	7	14	20	16	0	0	1	0	36	4	30	8	11	3	2	56	12	8
2	11	1	34	11	4	17	20	14	8	54	7	10	6	10	6	3	0	6	7	7	32	17	4	35	2	6	13	6	10	37	6	5	12	26	15	6	7	29	1	10	15	9	0	9	12	5	36	4	11
12	2	5	3	2	3	4	20	8	5	7	16	8	11	42	3	5	3	2	3	3	10	5	7	10	12	14	1	8	0	6	7	3	8	7	28	5	5	0	5	9	17	10	8	4	8	3	10	5	14
10	0	8	15	16	0	6	15	6	0	12	0	20	1	49	10	10	6	9	4	16	14	0	27	13	3	9	10	6	8	11	2	3	2	23	22	6	0	11	0	7	0	12	5	9	10	0	14	30	12
2	0	0	0	0	1	0	2	2	5	2	6	4	2	15	14	1	0	7	2	2	5	5	7	3	0	3	3	4	3	2	0	13	0	21	4	8	3	6	1	10	7	1	5	6	0	0	2	0	5
7	1	2	2	0	2	3	10	3	0	2	4	0	2	1	0	3	0	4	11	0	3	0	7	10	3	2	1	3	0	1	3	4	0	19	0	5	0	1	1	6	0	2	5	5	3	5	2	4	1
0	0	2	0	0	1	9	1	5	4	5	0	2	4	2	17	10	4	2	4	1	2	15	9	0	0	12	2	4	7	1	2	0	2	1	2	1	0	2	5	5	3	2	1	0	2	3	5	35	1
0	0	2	4	3	0	2	1	1	2	6	0	4	3	3	1	3	2	2	0	0	3	2	0	3	1	2	0	5	0	0	0	0	1	5	3	0	7	7	7	11	0	3	2	0	0	3	9	1	8
4	0	2	6	0	4	6	10	0	0	6	1	3	4	11	0	0	2	3	3	4	0	0	5	1	2	6	2	1	1	0	0	4	9	4	1	1	8	1	4	7	0	4	5	0	1	0	0	5	5
5	1	10	4	2	1	3	2	5	8	11	14	8	3	4	5	22	4	0	10	7	0	2	10	3	15	3	1	9	3	2	10	6	2	10	3	0	1	4	4	4	5	2	1	4	0	2	4	8	0
7	2	2	3	6	6	8	6	7	0	3	12	3	12	0	9	3	1	3	5	1	6	0	3	11	2	10	5	7	2	0	3	4	2	8	3	6	1	2	2	13	1	3	13	5	1	8	1	14	10
0	9	2	0	5	5	1	1	0	4	0	6	4	0	5	5	0	0	5	7	1	2	11	3	1	0	2	6	5	4	0	0	0	1	7	3	0	4	6	0	5	4	8	12	0	17	0	0	6	12
0	3	4	3	7	3	5	21	5	17	15	5	8	11	30	8	12	7	5	1	0	0	3	7	9	7	14	2	5	2	0	9	9	7	5	4	6	5	4	2	5	0	0	11	5	5	0	4	13	5
6	4	16	3	2	13	3	1	13	5	4	2	11	10	3	9	19	3	0	7	0	12	6	4	3	4	7	22	8	8	9	4	9	0	8	8	3	0	0	5	22	3	8	23	2	4	1	6	4	4
12	16	6	5	3	10	32	7	4	4	3	0	2	0	9	18	13	11	22	4	1	6	7	4	0	7	22	12	4	15	1	1	5	2	19	8	1	3	4	9	3	13	0	20	16	6	8	8	4	4
4	0	1	4	0	0	6	8	4	1	14	1	0	0	4	4	0	2	3	0	0	8	6	0	0	3	6	2	2	8	3	0	5	5	6	6	0	3	0	2	0	0	7	3	0	2	2	2	1	10
11	7	4	6	9	5	2	4	22	0	8	2	25	2	11	35	0	0	1	1	1	5	9	8	7	4	13	0	9	8	0	4	19	10	9	6	0	3	11	5	11	9	7	7	0	1	4	4	5	7
1	4	0	1	0	0	22	2	1	0	7	0	2	3	0	7	0	19	0	4	4	11	4	4	7	0	8	1	2	2	0	5	4	8	4	2	6	2	8	7	5	0	6	5	0	9	0	17	8	5
4	14	9	80	1	35	0	0	3	5	5	1	17	8	8	22	24	4	0	8	1	7	4	4	10	2	7	18	33	10	4	10	9	0	21	3	3	0	6	4	10	3	2	11	12	2	3	4	1	5
3	5	8	12	5	1	11	13	3	7	15	10	13	3	6	11	2	6	18	8	1	1	2	10	6	4	2	17	9	7	3	11	2	5	30	8	1	6	9	13	10	4	1	8	10	4	1	2	20	9
7	0	4	4	1	5	11	6	8	0	2	0	0	5	14	8	3	0	6	7	7	2	1	4	4	8	7	1	10	2	4	5	3	7	4	24	11	0	0	9	4	1	4	16	7	4	1	6	1	8
0	0	2	6	2	8	4	11	15	3	23	13	16	16	20	19	0	5	4	2	7	35	10	9	4	5	3	23	12	0	4	12	12	0	29	7	0	2	3	15	11	4	11	19	6	13	12	3	6	6
20	7	5	11	20	3	6	20	4	7	9	1	1	5	7	2	6	0	8	2	0	12	4	8	39	7	9	4	0	12	11	2	22	6	10	5	13	4	4	7	2	0	1	19	6	10	1	6	0	1
0	2	14	4	4	0	24	29	3	2	6	7	18	2	3	8	13	10	12	6	4	1	13	17	3	6	5	10	11	5	4	0	9	17	31	10	5	8	4	6	21	10	6	14	4	7	6	17	18	10
11	10	5	22	6	8	10	25	15	8	18	41	14	19	11	7	10	12	20	4	7	6	31	8	17	15	26	29	23	12	30	9	14	23	20	27	2	0	9	2	4	26	6	11	15	7	23	33	21	4
15	3	0	0	10	2	4	6	5	0	15	8	3	19	19	18	12	26	0	3	11	4	12	7	21	6	1	2	7	4	19	5	0	0	7	9	2	0	8	4	3	6	8	4	9	2	0	22	3	13
0	7	7	14	6	3	2	6	1	3	4	0	3	1	3	11	8	8	0	5	0	9	0	10	1	0	2	11	6	22	10	6	6	7	1	6	0	5	0	9	6	5	10	17	2	0	0	32	0	5
4	7	19	1	1	4	8	8	17	0	2	2	14	5	12	7	0	2	12	3	4	14	1	13	3	7	8	30	17	22	7	0	2	5	14	24	4	0	2	0	11	14	0	3	18	6	4	13	8	9
1	2	12	17	6	25	13	20	28	0	6	6	16	11	10	6	14	3	1	11	4	15	1	12	29	5	9	1	5	10	5	12	8	21	17	5	5	0	10	7	12	0	16	16	0	3	15	19	6	20
15	10	0	2	0	6	18	5	14	8	1	0	14	18	33	28	26	15	7	5	5	9	18	13	32	2	6	29	21	13	2	3	4	5	20	9	15	5	5	7	5	0	22	22	4	1	3	11	4	12
19	10	0	35	12	15	8	7	13	6	6	14	20	19	7	7	1	18	7	16	7	16	9	2	16	5	6	19	10	18	5	4	12	18	21	26	0	2	15	9	5	9	18	7	11	18	12	1	26	3
8	20	0	9	0	15	27	14	16	15	12	12	0	4	21	23	6	10	20	6	0	8	8	16	14	9	28	2	19	9	15	11	16	15	12	0	0	0	3	0	8	11	0	9	8	0	0	10	4	12
7	30	9	34	73	23	45	4	37	19	6	19	23	2	19	16	39	5	26	11	1	11	30	16	26	21	15	8	20	18	11	18	22	15	34	10	2	11	11	12	64	11	10	47	13	23	1	30	7	23
5	19	9	6	5	29	0	8	10	63	6	11	24	15	30	7	16	16	21	39	0	0	3	15	4	7	27	8	9	23	3	7	28	2	3	4	14	2	20	24	41	14	1	8	12	11	11	0	9	3
17	3	7	5	33	21	8	13	24	6	23	3	7	21	22	10	24	29	4	22	7	0	10	12	34	13	39	28	16	0	34	16	46	23	26	5	6	3	3	9	15	12	2	53	0	17	13	20	0	33
10	23	2	6	24	13	0	1	9	17	5	0	3	7	0	12	6	22	10	7	9	5	1	6	33	25	32	5	0	14	2	6	8	14	21	3	18	0	5	2	13	0	1	13	13	19	4	17	3	3
10	2	6	0	8	15	4	8	16	14	11	1	1	18	13	10	2	7	0	6	0	2	0	34	7	7	18	17	5	5	4	4	4	4	13	1	0	3	2	2	9	3	2	6	2	3	0	5	8	3
0	1	0	0	5	4	6	8	5	0	0	5	6	9	4	9	2	1	0	0	0	0	0	14	4	0	2	1	3	1	1	9	2	2	2	0	3	0	1	3	0	2	2	7	1	1	0	4	4	2
3	2	0	1	0	0	5	0	2	4	0	2	6	2	0	21	2	10	5	6	13	12	1	8	4	0	14	0	0	1	2	0	4	1	3	0	6	0	3	0	3	0	1	9	0	0	0	2	2	0
6	2	5	18	7	4	0	10	0	0	2	0	0	4	15	0	12	8	6	1	0	4	9	0	9	6	12	3	0	7	13	7	6	4	3	1	0	3	3	7	0	12	0	0	1	10	3	10	0	9
2	0	5	0	2	0	6	6	3	2	16	0	5	0	2	16	6	1	0	1	1	1	0	10	6	0	7	0	6	6	2	2	1	9	3	1	0	0	0	0	0	0	0	3	1	1	0	5	0	10
4	0	0	2	0	0	3	2	29	5	8	0	7	5	11	1	18	9	5	6	4	3	8	21	0	0	8	16	6	10	5	2	1	10	3	6	2	5	30	2	7	2	2	7	2	12	2	5	9	2
4	3	9	7	1	7	2	6	4	7	25	11	1	0	28	5	9	3	2	16	7	2	0	11	0	0	13	0	4	5	0	2	4	11	9	14	5	2	3	6	10	5	1	9	15	10	5	15	13	8
2	1	4	0	0	0	3	2	5	7	5	4	1	1	10	4	4	3	4	7	0	0	2	2	3	0	7	0	27	4	1	10	2	0	10	3	1	0	12	0	1	5	17	3	0	4	0	12	3	8
7	2	4	8	0	0	1	8	0	2	0	6	0	3	15	6	0	1	0	2	1	4	0	5	1	8	0	2	5	2	0	3	9	2	11	0	3	0	2	0	0	2	6	4	2	0	0	10	15	4
5	3	0	2	0	13	2	8	11	0	4	2	0	0	10	8	3	18	1	26	4	0	5	2	7	10	1	7	21	3	4	9	13	10	8	2	13	3	3	8	18	2	8	18	0	2	0	9	4	8
3	12	1	8	2	0	7	1	0	0	5	0	8	1	5	10	0	0	1	2	4	7	1	2	12	10	4	0	7	1	0	4	6	0	11	0	0	2	2	1	7	4	8	8	7	32	0	2	4	0
3	0	2	2	6	0	5	4	13	0	5	2	0	6	5	6	1	2	0	6	0	6	5	4	8	1	3	3	11	6	0	4	1	5	0	3	0	10	2	0	6	0	18	1	2	4	0	7	0	0
2	0	0	2	0	0	2	2	2	0	6	10	5	0	12	8	4	5	4	1	2	11	0	9	0	6	3	1	6	8	4	0	5	6	12	0	2	0	0	4	3	0	0	4	3	2	0	9	4	7
0	0	0	0	5	0	3	4	0	0	2	1	3	7	0	2	4	1	9	2	0	2	5	0	12	19	3	2	7	4	0	3	2	9	15	20	0	5	4	3	2	0	16	3	9	8	0	5	2	7
3	7	7	11	24	0	11	9	13	6	10	0	8	10	6	2	28	11	13	17	13	12	8	14	5	16	5	3	7	4	2	5	5	1	3	11	4	0	1	0	10	0	2	6	2	7	7	6	5	1
0	0	1	0	4	0	5	15	7	11	0	10	12	3	15	1	36	3	0	1	22	0	7	17	20	4	5	3	3	8	3	9	4	3	21	5	1	3	2	0	0	0	6	6	7	2	1	8	7	11
5	0	6	7	2	4	7	8	0	33	1	0	7	2	6	5	5	2	0	2	1	6	1	6	3	10	8	0	10	10	38	6	4	5	5	4	0	2	1	7	8	5	0	7	1	9	2	11	2	5
0	0	2	0	6	9	4	7	4	1	4	2	7	6	10	0	0	0	1	3	0	11	4	31	6	0	5	3	0	4	0	5	3	5	8	3	0	3	13	0	5	1	5	2	10	6	0	2	12	12
3	0	2	0	5	3	2	4	0	0	3	5	2	0	1	0	4	5	5	4	0	2	0	1	3	0	0	3	0	2	2	1	6	0	6	0	0	0	0	0	6	0	0	5	0	7	2	0	0	5
0	0	4	0	4	0	0	1	3	0	0	6	3	4	24	6	5	0	4	0	0	1	1	1	5	2	15	0	3	4	0	4	3	5	9	2	2	1	1	2	3	0	9	5	3	2	3	1	4	0
0	3	0	0	1	0	8	0	0	4	0	2	2	0	0	14	0	4	0	0	0	0	0	5	4	0	8	0	2	0	0	0	2	11	0	0	0	0	0	0	14	0	5	1	2	7	1	3	3	1
0	2	1	0	5	2	2	0	0	2	0	3	1	0	1	3	4	0	0	1	1	3	0	0	1	0	4	2	3	4	0	0	3	8	2	5	4	0	0	21	1	0	2	10	0	0	0	3	0	0
2	0	2	0	0	15	0	0	9	0	0	0	1	1	5	4	3	2	0	0	0	6	1	0	0	0	0	7	4	0	0	0	0	1	4	0	4	1	2	2	0	4	0	5	1	6	1	2	9	2
12	1	4	0	1	1	6	4	3	6	0	7	0	1	0	0	0	0	0	0	0	0	4	2	0	0	4	2	0	6	0	2	0	9	3	4	0	2	2	0	3	0	3	0	0	5	1	5	5	0
8	0	6	0	9	4	0	6	12	0	6	0	9	2	2	16	2	0	1	0	0	2	1	3	5	2	0	0	4	1	0	0	3	2	6	6	27	22	9	0	2	0	3	4	0	1	2	0	1	1
0	2	2	2	3	0	3	3	0	0	0	2	4	4	1	0	0	0	0	3	0	1	3	10	0	0	4	0	1	1	1	0	4	0	0	2	2	4	3	1	0	0	3	0	0	0	2	1	2	0
1	4	0	0	0	3	2	5	2	0	5	2	1	0	0	3	0	0	0	7	1	0	5	0	10	0	2	1	2	1	2	3	0	0	5	2	0	6	5	0	4	4	1	3	0	1	1	0	1	0
0	1	1	1	4	4	6	3	19	8	0	0	2	0	16	5	4	14	2	6	1	3	3	3	0	0	0	1	0	1	0	1	12	2	2	4	5	0	1	5	4	8	0	7	3	0	0	0	2	2
3	0	0	1	13	0	11	0	5	7	0	0	5	0	6	6	2	7	0	0	0	2	1	12	0	1	3	11	0	2	2	3	0	0	3	4	0	0	8	7	4	2	1	2	1	2	10	15	0	4
8	7	6	17	6	3	1	9	7	5	0	9	3	3	3	3	0	4	7	7	2	3	5	13	4	6	3	5	15	6	4	0	0	9	11	4	2	1	4	2	4	1	6	10	4	4	6	24	3	1
0	2	6	17	3	2	15	14	9	46	5	3	7	9	18	8	36	5	0	9	0	9	0	11	45	0	3	0	6	43	2	7	3	3	22	0	2	0	4	5	17	8	7	4	1	11	3	8	11	10
15	3	7	3	3	3	21	0	5	11	7	0	0	4	8	7	11	0	6	8	1	2	2	4	5	9	4	18	4	5	8	0	10	4	9	0	6	11	1	13	3	1	4	5	1	8	10	7	2	3
1	17	5	2	5	10	2	0	9	1	5	2	3	2	10	5	6	5	2	1	4	3	3	7	1	2	6	5	5	4	0	2	10	0	9	5	1	8	3	3	3	2	2	4	0	0	2	19	3	5
18	2	12	0	2	6	15	4	6	11	21	2	0	1	10	3	4	10	7	20	4	0	3	12	30	12	3	0	12	9	1	2	2	0	10	1	4	5	0	0	0	1	2	3	2	1	4	6	5	0
1	3	1	1	0	3	2	2	3	0	0	0	8	2	7	3	0	0	0	0	0	6	2	0	0	0	2	0	2	4	0	0	2	2	0	1	0	0	3	5	3	1	0	0	0	0	2	0	0	0
0	2	5	0	1	0	0	6	8	2	4	4	0	3	6	0	0	0	0	0	3	0	0	0	0	2	5	4	2	2	0	6	0	1	3	0	0	0	1	2	2	0	2	3	0	0	3	0	0	0
0	3	0	1	0	0	1	4	2	5	2	0	7	11	3	10	4	0	0	0	0	0	7	12	1	3	2	0	0	10	2	1	0	1	0	0	4	2	0	1	14	3	0	0	0	0	0	5	3	3
1	8	0	1	3	0	2	3	3	0	15	7	0	2	9	0	2	0	1	4	2	5	2	3	0	0	2	0	3	3	2	0	1	0	3	3	2	0	2	0	0	1	5	5	11	4	0	2	3	3
2	6	0	4	2	0	9	1	5	0	2	0	0	12	7	0	4	5	0	0	0	0	4	5	1	0	5	0	0	1	2	2	0	8	10	0	2	1	1	0	4	4	3	0	1	0	1	3	0	0
0	0	0	0	0	1	16	1	6	0	12	0	2	2	4	0	3	6	7	1	7	2	0	1	3	4	6	8	2	1	3	0	2	5	6	0	0	3	2	0	0	0	2	3	3	6	0	2	0	1
3	0	6	4	10	0	4	6	13	0	0	2	0	0	0	8	5	18	0	0	0	6	2	4	9	11	11	0	4	10	0	2	24	6	7	3	0	3	0	7	3	0	14	5	7	2	0	7	4	0
4	3	0	2	2	0	0	8	10	8	0	5	9	10	0	10	8	12	0	1	10	0	8	0	3	1	7	20	5	2	3	18	7	15	9	9	4	1	15	3	3	6	2	1	0	11	0	14	18	1
4	0	3	5	2	0	8	0	9	13	11	12	0	15	10	5	3	10	6	2	0	11	20	6	10	21	9	16	20	9	7	12	13	4	7	7	13	10	7	2	3	17	6	4	8	5	2	7	0	5
0	3	5	21	3	2	2	1	10	15	6	3	9	2	17	6	11	10	11	3	0	10	16	6	0	11	9	2	11	11	2	4	5	3	40	1	3	13	7	6	33	2	32	25	0	6	23	2	4	36
1	9	8	9	7	0	11	5	2	40	18	1	10	25	1	14	9	6	22	10	9	1	9	7	27	31	15	13	17	15	13	8	14	1	7	14	0	5	10	3	3	0	14	14	0	3	14	4	4	2
1	5	4	0	0	0	8	2	2	0	2	2	6	4	3	12	2	4	2	8	4	11	10	2	3	0	8	1	1	13	11	0	8	0	10	0	6	7	2	0	4	6	6	10	0	4	10	0	0	4
0	0	2	0	0	0	2	0	1	1	0	0	9	6	2	2	0	0	4	3	0	4	1	1	3	0	1	1	0	7	0	1	1	3	1	0	15	3	0	0	9	0	4	6	1	1	1	7	0	4
2	0	0	2	1	0	0	1	2	2	1	0	2	2	2	2	0	2	3	2	0	1	2	9	3	2	0	2	0	3	2	2	5	0	2	0	0	2	4	3	1	0	1	0	3	0	7	0	3	2
4	0	2	0	0	0	3	3	3	2	2	5	7	3	4	2	2	2	0	0	0	0	0	0	10	4	0	0	4	0	2	1	0	0	3	4	0	0	1	2	3	1	0	5	0	0	0	3	3	0
0	0	0	0	0	0	0	0	0	0	0	0	0	0	0	0	0	0	0	0	0	0	0	0	0	0	0	0	0	0	0	0	0	0	0	0	0	0	0	0	0	0	0	1	0	0	0	0	2	0
0	0	0	0	0	0	0	8	2	0	1	7	0	6	0	3	2	3	0	4	2	2	0	2	12	0	0	4	1	2	0	0	5	0	0	3	1	2	0	0	0	0	0	0	0	2	4	0	0	0
3	0	0	0	0	6	7	7	1	0	0	6	0	1	0	6	0	1	0	1	2	0	0	0	5	0	9	2	8	4	0	2	0	7	4	2	0	0	5	0	1	0	8	0	0	0	0	9	1	2
2	2	2	1	9	11	1	5	0	17	5	2	2	0	20	3	3	0	5	7	0	2	2	7	3	0	17	1	12	3	8	5	2	8	11	9	11	1	0	0	0	7	1	14	9	3	3	12	6	0
2	5	0	0	0	1	0	11	9	0	3	5	0	6	0	6	1	3	0	1	2	0	7	6	0	3	3	13	0	14	1	2	6	0	15	2	2	2	0	0	1	24	0	0	3	2	0	2	0	11
13	1	5	5	2	1	4	12	8	0	8	0	3	0	2	7	3	0	2	4	7	4	5	16	2	7	8	5	7	6	1	0	2	11	4	12	0	0	7	5	0	5	7	15	5	5	8	5	13	9
9	2	13	2	5	12	19	8	4	3	5	3	11	27	10	1	10	2	12	11	0	12	13	10	16	9	30	5	11	14	12	11	2	12	12	6	0	1	0	3	1	9	17	10	8	4	11	1	1	6
24	10	11	2	0	5	23	10	63	6	11	7	6	60	7	11	22	3	30	5	1	6	11	28	32	13	6	2	3	3	33	7	0	3	27	33	3	7	28	0	9	0	15	18	8	19	15	4	2	10
2	16	8	0	4	7	6	7	29	4	39	0	7	7	6	0	23	0	16	10	8	4	25	24	20	18	53	19	34	16	4	0	23	20	19	12	2	3	7	2	11	6	27	20	22	0	14	50	25	30
18	6	5	0	13	0	6	20	7	2	9	8	6	1	13	6	31	8	7	6	8	28	8	18	10	2	31	17	0	17	33	4	9	5	18	20	7	8	20	6	5	4	20	7	0	6	6	8	10	10
1	11	3	0	6	12	8	8	20	3	16	0	20	10	16	20	7	18	7	8	18	38	18	46	6	5	24	3	55	6	16	7	8	19	40	2	3	22	5	4	5	16	10	3	0	11	4	13	14	12
12	22	34	1	12	14	29	0	33	12	9	11	17	28	32	5	83	6	18	4	12	16	6	13	27	29	27	31	5	0	16	2	21	22	27	21	8	0	18	2	31	8	23	18	7	9	7	20	18	32
16	4	47	8	0	71	11	12	36	3	18	5	14	33	21	10	33	7	4	0	2	10	14	8	14	11	30	11	24	19	9	21	13	6	8	26	5	11	26	1	11	0	3	40	6	6	26	29	2	10
22	14	9	21	0	31	29	18	12	21	46	0	23	8	28	8	25	34	0	37	13	29	64	31	17	34	18	4	0	26	10	10	12	9	38	9	2	10	5	3	5	8	20	42	34	5	1	14	10	24
5	4	6	24	4	0	22	18	3	27	5	6	5	14	29	10	6	8	7	19	4	14	17	9	6	18	28	6	1	12	13	8	17	9	10	37	19	15	2	5	10	0	31	5	7	15	0	3	18	15
20	4	6	0	3	9	4	12	4	0	5	0	11	15	8	6	15	12	10	1	7	2	20	24	8	13	12	7	10	1	6	0	29	29	27	5	4	19	0	13	0	3	5	18	0	4	20	7	10	34
0	15	15	14	16	3	8	12	11	12	15	8	16	9	19	5	15	9	22	5	57	15	25	16	18	10	10	10	24	19	4	3	36	2	43	16	13	2	5	11	9	4	27	28	5	23	9	40	3	4
8	30	14	5	7	5	19	7	39	2	2	4	4	8	10	9	13	8	6	5	5	11	3	6	14	12	10	12	18	10	16	27	35	3	19	8	0	1	3	1	7	36	14	6	6	3	22	6	7	6
5	7	2	9	19	10	21	14	14	5	15	0	2	11	1	5	12	2	9	3	23	5	5	10	4	10	3	10	6	15	7	10	2	6	15	2	5	0	7	4	3	2	25	8	2	3	3	9	3	21
16	5	4	7	7	2	7	6	3	16	8	7	33	6	11	1	12	11	3	2	3	9	17	2	4	18	23	0	1	3	5	0	3	7	6	4	0	3	4	0	9	0	5	13	1	21	1	1	2	24
5	1	2	3	0	0	5	4	14	15	3	0	3	0	6	18	2	1	8	1	7	4	7	4	11	7	2	3	0	4	2	7	14	1	15	12	0	12	5	0	6	10	22	7	0	1	5	10	6	5
0	0	3	4	1	1	17	6	27	36	11	22	13	30	12	17	3	2	5	7	3	19	18	8	19	14	12	12	2	5	10	0	16	5	10	12	11	0	9	0	9	38	16	19	5	6	11	5	1	7
18	4	27	1	5	5	6	0	6	12	5	1	9	5	4	13	9	5	3	0	7	8	1	0	1	20	12	2	8	1	13	6	14	2	8	8	2	9	15	2	1	0	15	21	0	0	8	14	5	3
8	1	4	5	5	2	10	1	9	13	1	6	9	1	9	3	4	2	12	0	6	2	4	6	1	4	21	17	0	12	6	6	6	2	4	7	0	3	2	9	12	7	7	4	0	20	7	24	7	7
5	7	13	10	4	12	7	7	3	1	11	11	13	7	11	3	4	2	0	0	0	13	5	3	3	5	10	3	10	7	0	0	3	2	7	4	11	6	3	4	2	7	16	9	3	0	4	5	7	10
5	2	0	0	3	0	3	2	2	15	4	1	9	11	14	6	3	5	3	4	0	4	4	1	9	11	7	0	3	2	0	1	6	5	2	0	2	0	5	8	2	4	7	4	0	0	0	20	0	9
4	0	0	0	0	2	2	3	1	0	11	0	8	0	6	1	2	2	0	0	8	1	4	1	0	3	0	1	0	6	2	0	4	3	2	0	0	0	6	4	3	0	1	2	6	1	2	3	3	4
2	4	0	1	0	0	1	1	2	1	7	4	6	1	0	4	5	0	2	0	0	0	1	2	4	2	0	0	2	2	0	1	0	0	1	5	0	6	0	3	2	1	6	2	2	3	1	4	4	0
25	0	2	6	0	2	5	10	5	4	1	0	0	0	2	1	14	4	3	0	0	0	9	2	10	18	13	1	4	5	9	11	9	4	2	2	0	2	0	8	5	6	0	4	0	4	0	1	14	2
10	2	0	3	4	2	4	3	9	1	2	0	10	2	5	0	3	5	0	1	4	2	5	7	8	9	6	3	0	4	2	1	0	7	7	0	0	6	9	0	4	0	5	5	0	0	1	2	0	4
9	4	0	0	0	0	2	3	2	0	5	0	9	3	2	3	0	0	2	1	1	4	1	1	2	5	0	6	4	11	0	1	1	0	7	3	1	1	0	3	1	1	17	7	0	2	0	0	0	26
0	3	1	4	0	3	5	2	3	2	3	5	5	6	0	1	4	1	0	1	1	6	5	1	1	1	0	4	3	4	1	2	1	4	4	0	0	8	2	0	8	0	7	5	5	7	3	6	4	7
12	9	0	10	0	11	0	0	2	0	4	3	2	9	1	0	2	0	0	2	3	8	3	1	0	8	2	3	2	14	8	6	5	11	15	2	0	1	6	0	4	2	8	3	1	5	0	3	4	8
0	2	0	0	0	1	0	1	4	0	2	6	0	4	1	0	3	1	0	0	1	0	6	6	1	0	10	3	0	0	0	2	2	1	1	0	1	0	0	4	5	0	1	5	2	0	0	0	1	1
0	0	0	0	4	0	2	1	0	0	4	2	0	0	4	0	0	1	0	3	0	6	0	0	0	0	9	3	1	0	0	2	2	0	4	2	3	2	7	0	3	2	0	2	2	4	5	1	1	0
2	0	3	0	0	0	4	1	0	0	0	0	1	0	0	0	0	1	2	0	0	0	3	1	2	0	5	0	2	0	2	4	1	0	0	0	0	0	0	1	0	0	0	3	0	0	2	0	0	1
2	0	0	0	0	2	2	0	1	0	0	0	0	2	2	2	0	2	0	0	0	2	3	0	0	2	4	1	3	6	0	4	0	6	2	4	2	3	1	3	5	0	5	1	3	0	0	2	4	0
1	2	0	0	18	6	11	1	0	0	4	0	0	1	7	1	0	3	0	1	0	2	2	8	0	13	13	5	1	1	0	1	7	0	0	3	0	1	1	0	0	1	0	0	1	1	0	4	1	0
1	1	0	3	0	0	0	0	2	0	0	3	6	1	9	3	6	1	6	9	0	9	3	2	0	0	8	0	8	0	0	4	3	0	0	5	3	3	7	1	0	0	0	2	3	0	1	4	2	2
0	1	0	2	12	13	2	0	0	1	2	3	0	0	8	4	3	5	3	14	2	0	5	2	39	0	0	3	5	6	0	0	1	1	17	8	2	1	1	0	1	0	6	2	6	35	0	4	2	0
4	2	0	0	6	12	6	2	4	14	1	8	5	4	17	4	2	2	0	0	0	0	2	5	2	2	1	1	1	0	5	5	5	5	7	0	0	0	6	12	3	9	4	1	1	4	5	2	2	1
4	1	2	4	9	2	4	5	1	1	1	2	2	8	12	10	6	0	3	2	0	0	2	10	1	0	11	0	2	2	1	2	3	0	6	0	0	0	6	0	0	1	8	2	6	4	2	3	6	0
6	0	0	0	0	1	2	0	4	2	1	2	2	0	0	3	4	1	0	0	0	4	1	5	1	0	2	3	0	0	2	3	2	0	8	1	4	0	0	0	5	0	0	1	0	2	0	0	1	0
0	0	0	0	0	0	0	0	1	0	0	5	10	3	1	0	3	0	2	0	2	0	0	0	2	0	1	1	0	1	0	5	10	4	2	2	0	0	0	0	1	0	5	0	4	0	0	0	1	0
6	2	1	0	9	0	0	0	0	0	2	2	0	0	2	0	13	6	0	2	0	0	1	0	0	0	10	0	0	0	2	0	2	2	0	0	8	4	9	0	1	0	0	0	0	2	1	0	4	0
0	1	0	1	0	0	0	0	0	0	4	5	10	9	0	4	2	0	0	0	0	5	0	0	0	0	4	2	0	0	0	0	0	0	13	0	0	0	11	0	2	3	0	5	0	0	0	0	2	5
4	3	0	6	15	1	2	0	1	2	1	1	6	1	0	5	7	0	0	8	0	1	6	2	0	1	2	5	0	16	2	2	10	0	5	1	0	0	2	0	6	0	0	29	1	2	1	14	3	0
5	0	0	0	6	0	3	3	1	0	2	0	9	6	4	1	4	0	2	0	0	0	7	5	0	0	0	9	8	3	4	0	9	0	4	2	4	0	10	4	0	0	0	4	0	0	0	1	1	2
3	6	2	0	0	5	6	4	3	29	0	15	2	9	10	4	3	11	2	1	2	8	14	7	0	2	2	0	7	2	0	8	4	0	17	1	2	1	2	2	7	4	4	2	5	3	0	19	4	4
0	6	2	2	0	1	0	11	1	6	6	4	8	2	3	4	3	1	0	0	4	5	12	0	2	3	0	0	0	5	0	4	0	3	9	5	1	8	1	0	0	2	0	0	0	1	5	0	1	0
5	2	0	0	1	0	0	3	0	4	0	2	1	3	3	2	11	0	0	0	0	0	0	0	0	0	9	6	2	0	10	6	3	3	1	0	3	4	0	1	1	2	0	2	0	0	1	0	0	0
0	1	1	1	0	0	0	0	0	0	4	0	0	3	12	7	2	3	0	0	0	6	2	0	2	1	0	0	0	0	0	3	0	3	7	0	0	0	2	0	12	8	3	4	2	0	0	4	16	0
3	5	0	0	6	2	0	0	8	5	0	4	1	3	2	2	0	2	0	0	0	0	12	4	0	0	8	2	0	0	1	1	7	7	3	3	1	1	2	0	6	9	3	0	0	0	0	11	0	0
0	3	0	1	0	1	26	2	10	0	8	2	0	3	12	0	8	0	3	2	1	2	0	5	2	0	15	8	2	2	1	5	1	3	0	12	1	1	0	1	0	0	2	4	0	16	0	9	5	4
10	0	2	1	7	1	4	4	3	0	0	0	0	3	3	1	1	1	3	8	2	1	3	1	0	0	11	1	1	3	0	4	1	5	12	1	0	13	7	0	0	0	0	5	0	10	1	12	6	1
0	0	0	4	0	4	4	12	4	1	2	2	0	2	0	6	4	1	1	9	0	0	3	1	9	0	1	0	9	3	3	2	2	0	10	2	2	0	1	0	1	0	0	6	3	1	2	2	0	2
1	4	4	2	2	6	1	4	2	0	6	9	0	2	4	1	2	0	0	24	0	2	0	7	30	3	3	2	18	3	0	0	1	6	8	4	0	1	5	2	12	1	2	0	0	1	3	9	10	2
5	7	0	8	0	6	2	0	0	2	4	1	5	2	15	0	17	8	1	0	2	1	0	10	8	0	5	0	4	2	3	5	0	2	26	14	0	0	23	3	13	7	12	9	6	1	2	10	6	3
0	8	0	0	11	2	5	3	9	2	2	6	20	0	18	3	1	4	2	3	0	3	3	8	2	0	9	9	2	0	6	2	3	1	5	11	0	0	0	1	4	2	1	11	3	3	2	6	4	0
6	2	4	6	2	7	0	4	1	3	4	5	1	31	7	0	16	0	0	6	0	8	6	13	4	2	6	6	28	14	11	3	5	1	4	6	7	1	0	0	5	1	2	8	4	4	0	17	4	8
0	0	8	0	1	5	4	2	0	2	3	1	0	0	9	5	1	1	0	5	2	0	4	7	0	0	3	8	0	1	0	2	5	3	7	2	3	1	10	0	0	1	0	1	1	6	0	19	9	8
3	0	0	2	7	3	3	11	2	0	2	4	4	17	12	3	5	6	4	0	3	0	0	6	3	2	9	0	7	1	0	10	2	0	4	1	7	0	1	1	1	0	4	0	2	3	0	14	1	2
6	8	0	4	4	0	8	30	2	5	8	2	2	4	24	5	4	3	0	9	0	5	4	11	2	0	13	1	18	0	3	8	4	2	2	7	1	2	15	4	6	0	6	12	0	2	0	3	5	3
15	0	11	12	6	7	17	5	25	7	24	23	9	7	15	4	28	2	14	2	6	15	1	9	10	27	5	12	9	21	35	13	9	15	36	37	3	6	0	12	13	4	13	26	0	7	2	13	9	4
3	12	4	12	3	7	35	4	0	4	6	0	5	5	16	6	12	4	8	5	2	29	6	4	32	5	21	22	5	4	25	14	7	13	25	9	2	11	8	5	0	16	18	15	9	12	4	16	13	19
0	10	12	3	2	10	8	0	0	7	13	9	5	18	5	14	8	0	4	10	3	18	4	6	19	4	27	35	7	9	3	2	3	6	27	0	6	0	10	6	17	8	26	2	3	5	2	3	11	10
0	6	7	0	0	6	3	3	4	3	0	2	0	12	8	29	2	5	1	7	6	2	22	0	1	1	2	0	3	2	0	3	9	2	29	6	2	1	13	11	14	6	1	8	8	13	11	8	14	4
4	0	1	6	13	5	0	3	7	4	0	7	9	11	6	7	12	8	0	0	0	10	3	0	1	2	3	6	13	6	2	1	0	3	17	6	2	1	6	5	4	1	0	5	2	5	3	4	1	0
0	8	2	7	15	0	6	7	0	0	3	6	7	0	12	4	0	1	0	3	8	12	5	2	0	4	15	0	19	5	8	1	6	2	14	13	2	0	0	0	5	7	4	2	3	1	2	2	9	0
11	0	5	0	19	2	10	6	6	0	6	4	0	2	16	3	20	5	4	2	0	8	1	12	2	0	3	7	11	0	7	11	25	9	1	10	0	4	3	0	4	2	2	8	0	0	2	4	10	4
9	0	0	2	2	13	0	0	0	0	0	1	3	12	22	6	3	14	2	10	9	0	0	5	2	4	0	6	5	0	0	0	5	1	6	9	0	0	6	0	2	3	2	1	3	1	0	5	1	2
10	2	5	2	2	14	0	6	0	3	0	2	0	2	2	7	7	7	1	10	3	1	2	0	0	1	14	0	4	6	2	10	1	3	18	0	3	1	9	4	13	4	0	3	24	7	2	12	5	2
17	6	0	1	2	3	9	21	8	11	6	28	4	3	26	6	17	2	0	4	1	7	16	9	5	5	1	8	22	4	3	0	35	13	14	4	5	8	11	0	3	0	0	9	9	3	2	16	14	6
2	0	0	1	1	4	3	18	0	3	4	0	1	0	1	9	0	0	2	0	1	2	0	4	0	2	0	9	1	6	0	0	2	0	2	12	2	2	1	0	0	0	3	1	0	0	2	6	9	0
2	0	0	0	13	6	7	4	1	0	21	15	6	0	9	0	0	4	0	0	0	3	1	14	0	0	5	11	11	3	5	3	16	7	9	2	0	2	2	0	0	0	4	3	0	23	5	8	17	0
2	18	3	6	3	6	2	9	10	2	14	4	2	5	6	9	3	25	8	1	2	0	0	9	2	4	14	0	11	8	0	5	12	1	17	10	0	0	17	6	10	1	0	2	3	15	1	1	9	3
2	0	1	6	0	0	0	0	7	7	0	13	1	6	3	2	2	0	5	5	0	4	3	4	1	0	2	2	1	5	9	8	11	4	18	0	0	0	3	4	8	13	7	15	3	13	3	3	3	1
0	9	1	0	6	11	0	3	3	1	12	14	1	1	0	8	6	0	9	8	0	4	7	6	1	2	2	2	2	18	0	5	0	14	9	4	7	1	1	1	1	0	2	2	7	0	5	4	8	0
1	5	5	4	0	0	13	5	10	2	5	4	0	29	1	0	2	2	3	13	3	1	1	9	7	0	7	3	3	6	2	0	9	13	14	2	1	2	3	2	5	25	4	4	5	3	0	4	1	0
0	3	9	0	21	0	9	9	4	16	5	3	0	6	12	7	13	0	1	20	0	8	0	7	3	6	3	2	6	0	0	0	4	3	10	3	8	2	68	0	0	4	0	9	3	12	1	12	5	2
17	0	3	6	3	1	7	3	7	0	5	8	4	6	28	10	0	6	9	11	0	0	0	0	4	25	12	1	2	20	4	8	19	0	13	0	2	4	2	19	4	5	3	8	2	5	5	17	1	3
4	16	2	8	13	2	14	1	0	17	6	11	16	16	15	18	30	14	0	0	3	0	0	0	4	14	4	9	0	2	14	2	9	5	4	11	9	1	14	1	18	0	9	24	4	17	5	10	5	12
5	13	0	3	9	3	19	0	6	4	1	18	1	7	14	13	11	20	12	2	7	0	0	1	14	0	10	2	15	4	5	11	2	4	8	3	2	3	1	0	3	0	11	8	0	2	0	18	8	4
5	1	1	9	16	8	32	20	24	5	3	8	16	6	34	4	2	0	3	2	4	3	5	9	2	0	7	4	0	26	4	20	7	7	15	0	3	2	14	1	16	11	5	3	9	2	9	2	14	11
4	3	10	0	8	3	16	10	10	0	16	0	10	2	4	18	21	2	7	7	0	8	2	16	2	4	5	8	4	9	0	11	49	0	18	3	4	2	3	7	9	4	8	8	14	6	1	41	6	20
0	2	4	6	0	4	7	6	7	0	1	0	21	5	5	5	5	3	6	0	3	8	21	16	24	8	16	2	9	9	4	4	2	10	22	10	0	1	0	9	0	18	3	1	6	11	0	2	2	5
0	14	7	5	3	0	2	2	5	0	5	0	12	4	7	1	0	2	4	1	1	3	1	11	13	0	14	8	2	18	0	10	0	4	2	4	6	0	4	0	5	8	1	10	9	2	0	14	4	9
7	9	14	21	1	17	12	3	12	24	7	15	2	3	17	13	27	13	0	11	4	10	16	36	21	37	68	5	18	12	10	4	20	29	17	0	3	0	12	7	0	5	3	20	6	6	4	8	8	9
1	4	5	0	7	0	18	1	4	14	12	5	0	13	7	4	13	0	1	0	2	4	25	11	1	13	15	14	4	11	2	5	1	12	55	0	2	0	21	1	0	2	1	4	4	6	9	8	3	0
4	6	0	0	14	9	7	0	0	6	3	9	5	0	2	1	10	4	7	14	5	4	6	11	4	6	12	4	3	4	9	0	8	13	18	1	8	2	9	6	0	3	6	28	4	11	10	13	4	14
9	0	2	1	0	7	7	0	0	0	15	2	8	4	2	9	0	3	2	0	0	2	7	0	1	16	8	4	10	4	1	1	10	2	1	2	0	3	19	4	0	1	6	2	0	3	0	6	1	10
10	3	0	1	4	8	3	9	0	1	1	3	3	2	10	0	3	13	0	4	0	0	5	4	8	2	8	3	5	12	0	3	5	11	3	0	0	1	0	1	7	1	9	2	1	2	1	3	0	1
0	0	2	2	4	1	1	7	3	2	8	0	1	6	0	13	3	9	0	2	0	2	1	6	0	0	8	4	4	0	0	10	3	5	4	12	0	2	2	2	11	8	17	2	2	0	0	5	6	2
8	3	6	1	13	3	0	4	1	3	12	0	6	50	6	5	12	1	13	1	6	11	2	7	19	2	15	3	5	15	0	0	5	3	6	2	5	0	3	0	2	1	8	33	4	13	2	2	9	4
5	2	4	3	10	5	2	6	1	0	1	8	5	1	5	2	15	4	0	5	3	3	0	18	20	1	6	12	0	4	0	2	2	8	9	0	0	3	8	5	5	8	4	1	5	9	1	7	4	2
3	0	0	8	3	9	3	2	0	5	2	2	0	3	5	9	7	3	4	0	0	1	9	16	5	5	2	3	7	10	0	5	4	7	9	0	0	9	5	8	3	4	6	15	8	0	0	3	7	1
1	0	0	2	4	9	6	1	0	0	9	0	2	2	3	0	0	1	0	0	0	0	0	7	0	10	5	1	0	5	4	1	5	4	0	2	3	4	0	0	1	3	0	9	1	4	4	3	2	4
9	9	0	6	0	1	3	4	2	0	0	0	5	3	0	8	5	1	0	0	0	2	0	1	0	8	1	2	2	2	4	0	8	2	0	1	0	12	5	0	3	1	3	3	0	2	0	0	0	1
2	0	0	0	0	3	4	4	0	0	3	2	4	0	0	3	0	0	0	0	0	3	0	3	11	4	0	7	0	0	0	1	2	7	5	0	0	0	0	2	0	4	2	1	0	3	0	8	0	0
0	0	10	0	5	1	0	7	6	2	0	3	1	3	0	5	1	1	1	0	0	2	0	0	3	0	6	0	5	0	0	0	0	0	2	0	3	0	0	0	9	1	1	12	2	0	2	1	4	2
15	7	2	0	0	0	0	3	5	4	5	1	2	3	0	12	5	3	2	0	0	2	18	2	3	6	13	9	0	0	0	2	2	14	11	0	9	0	0	2	11	1	2	5	0	4	0	2	0	4
4	0	4	3	0	5	3	2	7	0	3	3	4	1	0	2	0	6	0	0	0	8	0	6	4	1	5	0	7	3	1	0	13	5	1	4	0	7	0	1	2	0	2	2	0	0	2	2	0	0
4	0	0	5	0	1	0	3	0	0	0	0	3	4	4	1	13	2	5	1	2	0	0	4	2	3	4	3	2	4	0	0	5	3	6	0	4	0	0	5	3	0	0	0	1	4	8	4	9	4
1	2	0	0	2	2	0	2	6	0	0	0	4	3	13	6	1	3	0	19	0	0	0	8	10	0	0	0	16	5	0	1	1	2	10	0	6	2	0	0	3	3	1	1	2	10	0	13	1	0
0	2	5	0	0	3	1	6	8	1	0	1	0	0	8	7	0	0	0	0	4	10	0	5	4	0	1	0	1	9	3	0	0	7	2	0	0	0	1	0	1	4	4	1	3	2	0	9	0	1
2	2	0	2	1	2	2	4	0	0	0	3	3	4	0	4	5	8	1	4	1	4	2	3	0	0	7	1	0	2	0	1	0	13	13	2	0	7	4	1	0	2	4	1	3	1	9	1	1	0
0	0	1	7	2	0	0	1	2	2	7	3	2	10	2	0	23	10	1	0	4	2	3	8	8	0	2	0	3	16	0	8	10	2	7	4	8	4	6	0	1	3	19	10	0	2	0	2	7	10
4	1	10	4	0	8	3	0	2	11	4	2	2	6	3	7	6	5	0	0	0	6	24	4	0	6	3	6	12	10	0	3	2	2	2	0	0	0	5	0	2	0	7	4	0	4	0	2	4	11
1	2	2	8	2	2	13	2	0	5	1	12	9	0	5	0	10	1	1	0	3	2	5	4	1	5	6	4	1	5	0	5	0	2	9	14	5	6	5	0	4	3	3	10	4	1	2	6	2	1
0	0	0	0	0	1	0	4	5	5	5	4	0	1	4	0	0	7	0	0	1	6	1	5	1	4	0	2	9	1	16	0	9	0	2	8	0	0	1	1	0	0	2	1	0	0	0	4	0	9
2	6	0	3	2	0	2	4	0	2	0	4	11	2	0	1	5	3	0	4	0	2	12	2	3	2	1	5	2	6	3	2	4	1	3	9	2	3	6	0	2	2	3	5	2	0	0	0	0	7
4	0	0	1	5	0	5	1	3	1	3	0	2	5	1	2	0	3	3	0	2	1	3	2	5	4	5	0	0	7	7	0	2	3	7	1	7	0	11	2	10	1	0	7	0	1	0	30	6	0
7	5	0	7	4	3	30	0	5	2	10	8	10	20	7	7	6	2	22	6	7	58	5	16	8	2	3	3	2	10	2	2	12	7	11	14	2	0	4	3	0	0	6	1	3	11	1	10	17	2
17	21	0	2	3	1	3	7	3	2	2	1	10	0	8	7	14	0	2	13	5	8	4	30	7	2	17	5	11	1	8	3	13	12	1	0	0	5	0	0	3	0	4	6	0	17	2	10	9	8
4	3	0	4	0	2	3	5	2	4	8	2	0	0	2	2	0	4	0	5	1	6	10	4	9	4	1	4	2	3	1	0	3	4	1	1	2	6	0	4	3	0	6	3	0	0	1	0	0	0
19	2	1	4	0	0	9	0	5	0	24	21	13	3	0	1	10	9	4	0	1	20	12	5	7	7	0	5	14	0	3	8	7	0	0	3	16	1	1	7	0	2	3	18	0	0	5	13	0	0
0	4	0	5	0	0	0	5	5	1	0	0	0	0	0	0	0	0	9	0	0	0	0	0	0	0	0	0	0	0	0	0	0	0	0	0	0	0	0	0	0	0	0	7	0	0	0	0	0	0
2	16	0	6	0	0	2	4	0	0	1	3	11	1	1	1	0	0	7	2	0	1	0	0	1	0	3	4	2	0	0	2	1	3	0	1	0	9	8	3	2	6	14	3	0	0	5	2	0	1
2	1	3	3	9	12	5	3	2	3	1	3	0	12	10	5	0	4	0	2	0	1	7	5	10	0	4	8	1	2	3	0	0	3	2	3	0	7	2	4	6	0	2	0	4	1	2	0	0	3
0	0	2	0	0	0	4	4	0	4	4	0	1	1	8	5	2	1	8	2	1	1	3	0	3	6	0	2	1	0	2	0	3	2	1	4	1	0	0	0	0	0	6	1	0	0	3	6	8	0
0	0	3	0	0	5	4	1	2	0	1	0	2	2	6	6	1	1	1	2	0	13	5	4	0	0	3	3	0	6	1	0	0	0	0	0	0	0	2	0	1	2	1	2	2	5	5	3	5	1
5	4	1	2	9	0	0	6	0	0	25	2	4	0	5	0	20	4	26	4	3	8	4	7	9	2	6	3	1	1	1	6	3	1	21	1	2	0	0	3	18	2	12	2	0	7	0	3	5	14
4	2	1	1	3	6	0	4	4	12	9	0	1	4	2	6	3	28	0	0	0	3	5	5	2	3	5	2	1	4	7	0	23	0	1	3	8	4	1	2	4	4	4	3	2	0	13	6	7	4
1	0	3	1	3	5	3	4	2	3	2	0	0	0	1	0	3	0	0	1	2	0	2	1	0	5	17	0	2	1	0	4	8	5	7	9	0	8	5	0	7	2	2	4	2	10	0	0	4	0
0	12	0	6	1	3	2	1	15	0	4	2	0	4	2	1	7	1	6	0	4	3	1	2	7	4	1	10	2	2	0	0	5	1	1	0	0	0	2	0	3	0	7	2	0	0	7	5	2	5
0	0	4	1	0	5	7	9	4	1	6	4	2	2	2	0	2	10	1	9	0	2	0	2	0	0	4	2	5	1	10	6	1	0	5	2	4	10	5	0	0	5	5	4	0	0	0	1	0	7
9	1	13	1	2	12	6	1	0	0	1	0	20	8	7	4	2	4	1	4	2	0	7	7	1	0	10	2	8	5	3	3	5	0	8	2	2	0	6	3	5	6	6	0	2	0	0	2	3	2
11	1	7	0	6	4	10	8	11	6	10	0	0	0	4	10	12	10	0	0	13	3	16	3	8	7	5	4	6	16	5	1	0	5	4	16	9	1	2	0	8	1	4	3	9	36	4	4	5	9
4	10	0	5	0	5	27	10	26	0	24	2	4	29	15	6	33	2	37	0	7	12	7	12	4	13	17	3	2	12	6	21	8	19	24	15	1	6	20	5	14	4	12	37	2	1	16	2	0	28
1	8	10	11	0	5	14	19	5	18	16	7	3	9	19	2	27	21	5	1	8	27	9	7	4	4	8	4	19	3	8	1	7	3	15	7	8	27	3	9	15	2	56	5	4	7	0	13	27	0
18	9	3	4	6	9	18	3	11	3	14	3	7	11	0	14	9	3	0	2	6	16	10	18	3	17	11	18	4	17	0	2	10	18	21	0	6	2	4	23	13	7	8	17	9	15	2	6	14	5
7	2	35	18	11	8	13	13	8	16	9	1	20	7	7	5	4	0	11	17	7	1	18	5	5	11	15	4	27	3	1	19	8	7	14	19	5	1	0	2	3	6	22	5	1	1	4	2	3	5
3	0	1	7	12	13	20	11	16	7	30	3	5	7	6	4	10	5	19	12	6	14	13	27	15	9	9	9	11	50	8	5	4	6	18	13	1	6	1	5	8	19	23	4	6	14	6	15	13	3
2	1	0	0	7	1	9	22	14	25	8	3	18	1	32	2	35	2	3	0	10	7	7	47	5	0	7	5	6	11	14	2	12	16	10	5	0	27	3	2	10	20	14	43	4	12	3	1	12	8
0	1	4	5	3	0	6	1	4	1	7	3	6	6	4	2	6	6	2	0	8	6	1	3	5	0	5	2	3	0	0	5	9	7	7	8	11	2	2	2	2	8	4	11	0	0	1	1	4	2
2	1	23	12	0	7	11	4	8	5	9	13	10	5	31	19	10	2	19	16	4	6	10	19	5	22	22	8	2	3	6	4	22	17	6	1	2	0	7	4	4	36	18	41	10	27	4	9	3	23
15	0	4	45	10	0	2	4	20	3	7	5	16	1	11	11	19	14	2	6	0	7	1	4	17	13	49	4	19	17	1	0	13	6	16	2	3	13	21	6	13	12	6	11	2	8	5	6	8	6
6	1	10	2	0	1	2	17	0	11	1	0	4	0	4	5	27	2	2	2	2	15	8	19	6	9	7	1	2	10	0	4	15	4	30	2	0	1	0	0	3	11	23	15	2	7	4	6	7	5
4	4	3	4	2	0	0	0	0	1	4	0	1	2	10	2	10	2	0	0	6	7	2	2	0	4	0	2	0	4	9	0	2	6	8	0	9	0	1	1	0	6	4	6	0	10	0	2	1	0
4	5	0	0	0	0	5	0	0	2	0	2	0	5	4	10	0	5	1	1	3	2	3	0	7	0	2	0	2	4	1	0	2	0	0	0	4	0	0	1	2	0	2	3	0	0	5	1	7	8
0	0	8	0	1	1	3	8	2	3	0	0	2	0	4	0	0	0	3	0	2	6	0	2	4	1	1	1	2	5	3	0	0	2	0	1	3	0	0	0	0	0	3	14	0	0	2	9	1	0
4	0	1	0	0	1	19	2	3	5	6	0	0	6	3	8	1	3	2	0	2	6	52	10	7	13	0	4	0	6	2	1	0	2	0	11	1	5	0	0	4	6	7	13	0	0	2	3	0	0
9	0	4	3	0	5	21	18	10	16	5	7	4	0	4	1	1	0	2	0	5	0	7	0	9	6	0	0	7	11	1	2	0	0	9	4	4	5	8	18	10	2	7	10	4	8	3	4	0	2
17	0	1	6	0	64	21	6	0	2	14	0	6	4	0	9	9	2	2	2	0	3	6	3	0	22	6	0	0	7	2	1	0	7	5	0	0	1	4	0	0	4	10	15	0	3	4	23	2	7
2	4	3	1	2	0	14	7	0	6	13	10	2	0	9	0	3	4	7	9	7	1	5	0	2	0	12	6	1	29	3	2	1	27	35	3	0	0	0	24	0	0	3	7	2	6	0	1	3	4
5	1	5	5	0	0	5	4	2	3	3	4	12	6	1	1	1	0	17	1	0	3	1	4	1	4	0	7	2	1	22	5	3	4	16	2	3	3	3	14	3	8	2	7	4	10	1	0	9	4
1	0	1	3	0	8	8	2	2	4	5	10	2	1	1	2	0	6	4	3	3	1	10	3	8	4	0	0	4	18	1	0	8	1	19	7	0	4	13	9	6	8	11	1	6	4	3	0	4	3
3	3	10	0	10	3	11	8	2	0	0	7	7	1	11	6	7	4	9	1	1	16	9	9	7	3	0	0	5	12	2	3	2	0	6	0	5	13	0	3	9	3	6	6	2	2	3	7	7	2
2	0	5	1	3	0	8	4	1	7	1	4	4	4	4	6	7	3	4	1	2	4	1	24	15	0	14	8	4	6	7	0	10	0	1	7	7	6	0	0	3	17	2	15	3	0	0	5	6	17
0	13	5	4	0	0	7	4	0	0	14	2	4	12	6	0	2	0	11	9	7	2	17	6	2	0	3	1	6	4	3	6	3	0	1	1	0	5	7	3	3	0	8	3	1	6	9	5	18	2
0	0	5	0	0	4	5	0	3	3	0	0	4	0	0	2	8	0	6	5	1	3	3	1	4	5	11	0	7	3	0	1	6	0	9	3	0	45	2	0	0	4	5	4	3	2	9	0	3	6
2	0	7	4	0	0	4	11	2	3	12	1	11	0	2	1	4	12	1	2	2	0	5	0	8	0	2	0	2	2	6	0	0	0	11	4	3	1	3	4	3	3	10	5	0	6	0	6	0	9
1	0	3	0	0	0	1	2	0	0	1	1	3	0	2	0	1	3	1	1	0	9	1	3	7	2	3	1	0	1	0	0	3	2	3	0	0	2	2	0	0	1	0	14	3	0	2	0	3	2
5	3	0	0	0	0	15	2	0	3	2	0	3	6	8	0	2	5	1	0	0	0	3	0	4	3	1	5	0	0	2	1	0	0	0	0	0	1	0	0	0	1	4	0	0	0	0	3	0	1
0	1	1	0	3	3	1	1	6	0	0	0	1	4	1	9	0	0	3	1	0	1	1	0	7	0	4	0	0	0	0	0	1	8	1	0	0	0	5	4	2	0	7	3	1	0	0	14	0	2
3	0	6	28	2	1	7	2	5	4	3	2	1	0	7	10	1	4	2	0	1	0	12	3	15	2	3	4	0	7	0	2	7	0	4	11	1	5	3	0	2	0	5	5	3	0	0	7	4	1
3	0	4	0	2	4	4	2	8	0	0	4	7	3	9	12	3	2	7	0	2	5	5	1	4	0	2	11	5	11	5	3	1	10	5	0	0	5	8	4	3	0	12	1	1	1	1	5	0	3
0	5	0	0	0	0	8	5	0	0	4	0	6	4	9	0	0	2	3	5	7	4	2	1	4	3	1	0	2	1	5	2	0	1	3	0	0	1	4	2	4	4	3	2	1	7	0	2	0	3
5	0	0	4	2	0	1	1	1	10	6	3	1	7	5	1	4	1	1	0	1	4	0	0	1	1	0	2	2	2	2	5	3	2	6	5	0	5	3	3	0	2	2	0	0	0	1	2	0	0
4	0	0	4	2	24	5	5	3	0	0	8	32	4	2	4	0	12	0	2	0	12	3	0	0	0	0	0	2	6	2	4	12	0	1	4	4	3	4	4	1	0	9	3	1	9	2	16	2	3
0	5	2	0	0	0	0	0	4	2	1	3	0	4	3	2	0	1	4	4	2	1	3	5	7	3	0	0	1	0	4	0	16	7	2	0	8	3	7	1	0	0	0	0	3	1	0	3	0	0
0	2	3	2	3	5	3	3	2	0	3	0	2	2	5	1	0	0	0	0	7	2	2	1	0	0	3	3	1	7	3	0	0	1	16	0	1	6	3	2	4	0	0	2	2	0	0	4	0	0
1	0	5	6	1	0	6	0	2	0	0	0	4	11	4	3	0	6	0	0	0	2	4	2	0	0	0	2	2	5	1	2	0	1	7	4	0	3	14	3	2	1	2	4	0	12	4	2	2	8
2	7	2	2	0	0	4	1	0	0	2	1	3	3	13	3	2	0	0	1	0	0	1	5	4	4	6	0	1	0	0	0	10	5	8	0	0	0	0	0	2	0	0	3	0	0	2	1	0	0
3	1	0	0	0	2	0	1	2	3	4	2	0	2	0	0	2	9	0	0	0	1	9	12	11	0	4	0	0	5	1	3	1	0	4	3	0	0	3	4	1	0	7	9	0	12	40	0	0	8
0	1	3	6	0	0	4	0	0	0	1	0	3	0	0	0	2	0	0	0	5	1	1	7	0	1	5	1	0	1	4	0	0	1	0	0	2	2	0	0	2	1	2	2	0	13	0	0	2	0
0	0	0	6	0	0	3	0	0	0	6	2	3	3	4	0	3	0	0	0	0	0	0	3	0	4	6	0	0	1	0	0	4	2	0	3	1	0	1	1	2	4	6	3	0	2	0	0	8	0
0	0	0	0	2	0	0	0	1	0	0	1	0	1	3	1	2	0	0	0	3	0	0	0	0	0	2	6	5	5	0	0	0	4	0	0	0	0	12	0	0	4	0	0	0	0	2	0	6	0
1	9	2	4	0	0	2	14	0	0	0	2	0	0	2	13	0	4	0	0	2	2	1	5	6	1	12	0	3	19	4	0	3	2	11	0	0	0	4	6	0	6	14	3	0	0	24	2	5	1
2	2	5	0	0	2	2	2	3	4	1	6	2	5	6	2	7	1	4	0	0	3	1	3	2	1	35	0	6	2	4	1	1	3	0	4	1	2	0	0	11	0	10	6	2	0	0	0	3	0
0	4	3	7	0	0	5	0	8	9	1	1	1	1	1	1	0	0	1	1	2	3	2	0	3	0	2	4	2	4	2	0	6	2	0	1	0	0	10	0	4	0	6	0	0	4	0	4	2	1
0	3	3	11	5	2	0	1	2	2	4	2	6	2	0	3	11	2	5	0	2	0	1	3	1	0	2	0	1	8	4	0	3	14	7	7	6	3	0	0	6	2	1	2	0	1	3	11	1	1
9	14	0	6	8	7	16	20	7	1	0	2	2	4	8	7	4	2	3	23	1	0	9	3	43	7	10	1	6	5	3	0	1	2	15	7	10	0	2	3	3	0	0	1	1	3	5	9	6	2
6	0	13	19	0	0	11	5	9	2	2	9	10	2	13	4	26	3	11	4	3	2	0	0	12	9	6	1	9	22	7	2	3	0	14	11	6	2	1	0	2	5	21	5	0	2	0	11	9	0
0	5	2	5	5	2	5	7	2	10	4	0	1	3	1	1	5	4	0	0	0	2	9	3	9	4	5	0	5	5	7	9	7	0	13	2	0	8	2	0	0	4	26	21	0	14	18	10	0	0
0	1	13	1	6	1	7	12	8	0	20	0	1	10	12	1	34	0	0	8	0	0	23	6	2	4	8	8	12	10	19	0	7	3	23	0	0	1	9	0	6	1	3	16	5	3	15	4	8	5
2	0	1	2	0	1	1	0	2	0	3	3	0	4	4	5	4	0	5	14	5	3	6	0	1	1	2	0	3	9	0	0	1	0	0	4	1	2	4	0	3	0	3	3	3	0	6	2	0	2
2	0	6	1	5	15	1	14	0	0	2	5	2	6	6	2	11	1	5	0	5	7	5	9	3	4	15	8	0	11	2	3	5	7	6	0	0	1	5	5	6	1	12	8	4	4	1	0	0	12
0	0	2	4	0	1	7	4	12	5	1	1	10	4	3	2	4	2	2	7	2	2	0	16	13	0	4	2	6	7	3	0	2	0	1	14	1	0	3	1	1	9	3	6	0	0	1	6	8	7
2	2	3	8	1	6	19	3	0	4	24	0	6	4	8	5	2	2	0	2	0	3	14	2	7	2	20	2	7	11	0	1	2	6	12	0	16	0	1	0	12	1	0	9	0	1	4	8	1	0
7	0	0	0	1	0	4	3	3	0	3	6	14	6	2	1	5	0	3	6	4	6	6	14	4	4	0	6	4	9	0	5	3	6	7	5	7	1	3	1	6	15	1	12	1	1	0	6	9	5
20	6	0	0	4	3	4	10	1	4	65	0	5	10	5	2	22	6	4	8	0	5	9	2	10	4	7	4	0	0	0	3	0	10	1	6	1	4	4	1	4	5	7	7	6	3	0	7	2	10
5	2	4	0	0	15	18	3	5	3	2	0	2	0	2	0	1	2	0	1	7	0	10	2	7	2	19	15	5	2	1	3	1	2	4	2	5	10	0	5	0	2	12	7	13	1	3	1	0	0
2	4	6	0	8	1	15	2	22	4	2	1	0	4	8	21	9	0	13	10	12	9	10	11	7	8	43	0	5	4	7	13	13	4	9	4	3	2	1	8	1	2	29	6	4	1	2	15	3	12
6	10	4	1	4	1	5	2	2	12	14	8	10	0	17	2	4	0	15	0	0	6	5	5	7	6	1	7	10	6	2	1	11	4	10	5	2	1	9	4	6	7	4	10	0	2	6	1	3	7
0	11	4	0	8	2	7	4	4	0	5	6	1	0	1	1	9	9	6	24	4	6	18	16	6	0	9	1	0	27	0	3	1	3	0	19	0	5	17	7	4	0	6	8	5	3	3	8	12	2
4	0	18	2	3	1	8	1	3	2	12	4	5	2	9	13	13	2	7	6	3	1	11	8	10	1	8	0	0	0	31	4	0	5	3	3	5	5	2	3	4	2	21	3	0	0	0	5	1	5
6	0	0	3	3	4	25	7	7	4	0	8	13	0	9	5	12	3	5	4	6	10	14	8	1	0	7	2	0	25	43	4	5	1	8	3	5	0	12	11	11	7	5	3	2	2	6	5	8	7
24	3	6	0	35	4	18	1	9	6	7	5	7	2	19	3	1	16	2	1	3	15	15	14	11	4	6	15	6	5	1	4	6	8	5	2	8	0	8	4	21	2	8	3	4	2	4	12	22	0
5	6	2	1	1	1	3	3	7	6	1	3	4	19	10	6	30	9	8	19	2	10	18	12	12	2	6	5	48	4	51	11	5	3	23	20	9	0	17	0	1	0	9	9	4	14	7	21	2	20
0	5	10	2	8	1	17	0	4	24	9	6	10	22	6	11	10	5	8	2	25	4	7	18	40	6	20	9	15	16	16	4	24	23	11	0	9	5	15	4	9	8	12	3	2	9	18	16	15	7
3	1	0	12	1	32	5	14	1	9	5	5	19	2	15	10	27	3	8	25	1	11	19	4	4	22	22	5	18	0	22	10	3	2	7	10	0	9	6	5	7	3	15	12	10	4	0	5	4	5
3	7	20	2	2	16	5	8	8	22	3	8	12	4	3	12	9	0	2	2	1	4	21	17	7	5	11	12	40	20	1	1	13	0	4	24	5	25	5	26	4	2	17	11	4	14	0	10	17	9
4	9	2	2	3	8	7	11	8	22	18	0	1	9	15	1	3	0	11	1	7	11	9	5	0	1	1	9	5	2	2	9	13	28	16	1	5	4	7	0	3	7	17	9	6	1	6	10	5	3
5	5	7	3	15	2	7	3	1	1	1	2	3	3	0	4	38	22	9	4	5	6	11	12	13	4	19	11	4	7	1	18	4	7	11	0	0	15	6	9	9	17	3	15	3	15	11	7	5	9
8	17	6	14	1	3	23	8	2	0	8	1	0	8	24	4	15	0	5	2	9	20	13	43	15	10	0	16	1	9	1	1	2	6	17	5	2	0	1	3	4	5	19	13	1	3	0	2	4	14
1	3	4	5	5	16	30	5	24	4	1	13	4	3	15	10	13	2	8	7	6	14	7	37	3	20	6	9	4	16	23	19	7	4	21	7	6	0	4	1	19	0	8	7	4	18	4	2	18	12
9	2	4	8	1	4	4	10	16	8	6	0	5	10	11	5	14	8	21	0	0	3	9	4	12	2	6	7	3	14	1	5	17	10	5	5	3	2	1	0	11	0	11	13	0	0	2	17	19	5
0	1	4	3	0	3	6	3	1	0	4	0	0	7	14	0	4	2	6	0	2	6	4	10	18	5	4	4	4	11	1	7	0	6	13	3	5	6	5	3	9	2	10	7	0	0	0	4	4	6
5	12	5	6	3	8	6	30	18	0	4	5	1	2	17	26	12	0	31	6	0	19	20	8	14	10	18	0	0	35	5	22	3	7	24	55	1	2	21	0	4	4	25	3	3	8	15	0	2	5
4	7	4	8	8	6	9	18	6	10	37	3	13	12	14	12	32	17	11	6	5	11	13	12	22	15	6	2	17	7	0	4	27	20	1	3	0	6	5	6	18	6	16	18	2	6	27	15	0	5
8	21	3	22	25	12	15	20	19	7	14	10	4	17	32	7	19	13	12	32	18	6	9	26	10	15	13	19	12	26	1	1	17	2	33	4	22	4	16	1	31	0	10	21	16	13	1	9	12	6
3	0	17	6	13	5	5	18	4	0	59	12	0	21	23	2	19	18	6	4	2	10	6	30	13	1	14	8	1	16	5	21	18	4	19	19	7	0	4	2	2	1	9	6	1	7	9	8	8	2
2	24	12	20	15	0	21	11	7	19	20	20	8	15	30	11	23	13	13	5	12	3	14	11	6	40	8	16	2	29	6	1	1	29	36	9	0	0	4	18	5	19	14	19	4	7	11	15	13	25
27	6	9	24	0	3	52	7	22	8	7	7	4	8	2	1	13	3	11	2	6	27	4	14	21	7	13	19	19	13	8	1	17	13	42	27	2	0	29	12	4	15	1	28	17	8	7	9	3	12
5	17	0	7	0	6	5	6	4	0	16	4	6	1	11	7	15	4	5	1	5	0	15	6	8	4	13	2	0	7	14	3	6	7	11	4	0	4	4	0	0	0	11	9	0	0	17	2	3	6
12	0	0	2	6	0	8	3	5	0	10	4	3	3	5	5	11	0	4	4	1	16	0	10	21	0	0	21	0	4	14	0	20	4	23	2	7	0	3	0	8	0	5	12	10	3	0	7	3	3
11	15	3	6	4	3	8	9	11	1	8	3	19	3	13	13	6	6	0	13	10	8	8	9	8	17	2	0	9	14	9	3	6	4	14	19	3	2	4	0	13	13	8	12	1	4	11	11	5	3
1	2	12	3	7	8	6	7	4	1	13	0	41	26	9	10	0	8	4	5	3	23	8	25	14	9	11	2	8	0	20	1	10	9	21	14	7	14	2	5	9	1	22	7	18	5	9	6	0	7
2	33	13	3	3	4	8	24	11	3	7	10	2	0	7	26	44	10	9	4	3	12	10	5	4	11	3	2	18	14	1	1	11	6	8	24	12	2	3	1	0	4	10	6	13	12	8	19	0	20
13	1	15	2	6	15	9	6	14	12	19	2	21	11	16	0	15	28	33	0	10	1	10	5	25	15	16	5	7	17	0	4	9	9	39	7	18	12	3	7	3	9	23	7	26	8	0	0	26	18
9	11	4	21	17	5	7	10	3	31	21	20	8	2	14	3	15	0	2	5	50	16	16	30	8	19	14	6	24	16	0	15	10	26	11	13	6	4	4	8	9	5	11	16	30	11	4	21	4	21
3	2	1	4	3	8	3	1	5	0	4	0	2	6	3	0	2	10	1	1	10	6	12	1	13	0	13	3	19	0	2	2	2	5	9	2	1	1	1	0	0	0	16	21	2	7	4	12	3	0
4	12	0	5	26	0	7	7	25	2	10	3	3	14	0	0	7	8	5	1	2	12	7	2	46	11	17	6	1	13	0	11	11	2	6	37	0	0	0	2	0	2	8	6	1	11	0	8	0	5
2	7	0	46	0	3	7	8	3	2	11	0	6	3	15	21	9	1	16	1	0	4	9	18	18	11	2	1	12	11	15	7	10	5	23	3	6	0	4	6	2	8	3	7	2	0	1	13	2	10
2	1	1	3	2	7	9	1	2	1	26	3	3	6	15	6	9	9	22	0	47	0	0	8	8	9	5	6	0	21	1	1	2	13	16	3	2	0	4	9	0	5	7	24	5	7	17	3	6	3
2	0	8	4	4	0	4	1	0	0	1	0	3	0	9	9	4	2	2	8	0	5	7	8	18	12	1	2	13	14	5	0	11	12	13	2	7	10	4	3	1	0	2	4	0	13	0	0	0	4
9	1	1	3	1	8	5	8	3	3	6	0	3	2	4	11	1	5	13	0	6	2	19	2	16	12	2	8	3	2	3	7	7	7	1	8	0	5	13	23	0	1	15	20	3	6	0	2	6	18
6	0	8	4	34	1	15	1	11	3	2	0	6	3	10	13	9	4	7	8	10	2	14	7	13	1	6	3	3	8	41	8	9	2	11	9	5	0	8	20	2	5	23	5	0	2	7	9	3	6
3	0	7	2	0	0	9	4	6	0	15	2	0	3	15	0	37	5	0	10	2	10	5	8	6	4	7	0	5	0	1	6	7	31	11	5	0	4	0	5	0	0	4	6	1	5	5	8	0	11
5	0	0	0	1	9	34	10	3	0	10	4	4	7	32	3	1	5	9	6	0	3	11	9	11	3	15	4	10	16	0	4	8	0	28	6	6	0	7	4	1	2	17	8	0	19	11	19	0	9
2	5	0	13	5	1	7	2	11	25	37	0	5	6	2	4	11	6	4	0	7	2	3	15	3	3	3	6	6	4	11	13	19	3	11	7	18	2	20	1	6	12	22	7	4	13	7	12	4	4
5	4	1	7	2	6	8	8	14	5	0	0	0	0	4	8	5	2	10	4	2	3	3	4	5	3	8	3	12	3	10	3	9	1	19	0	3	0	2	7	8	2	5	8	6	4	1	8	0	19
9	0	2	0	4	3	5	10	10	14	3	4	17	14	2	13	7	0	0	9	10	12	7	1	0	9	1	1	2	30	1	20	7	13	16	13	10	4	2	4	4	12	9	10	0	6	6	16	0	6
3	25	2	9	3	19	7	2	3	3	9	0	2	9	14	11	12	2	1	6	3	15	5	33	0	6	9	5	0	8	2	3	6	5	3	4	6	15	7	0	9	0	14	16	0	4	0	16	24	10
3	0	0	2	0	7	0	7	0	2	5	2	0	0	3	1	0	19	4	1	0	5	6	11	2	6	3	0	11	5	1	1	0	2	5	1	3	10	5	3	9	2	2	2	6	3	16	13	7	4
3	5	18	3	0	3	1	3	2	1	2	2	6	2	14	9	13	22	0	24	5	7	0	1	8	7	3	0	3	8	2	18	9	0	6	0	2	10	1	0	5	1	7	10	0	1	14	5	1	6
4	1	1	3	1	6	4	12	0	3	8	6	1	2	10	3	10	0	5	0	2	6	9	10	19	1	7	0	0	0	0	5	2	2	2	8	0	0	0	4	2	0	9	9	0	6	2	0	0	0
8	0	2	5	0	7	4	0	7	1	2	3	0	0	2	1	5	1	4	0	0	0	0	5	7	3	3	0	4	2	4	0	2	1	4	1	0	2	2	5	2	0	4	4	0	1	0	0	0	3
1	2	0	1	0	2	8	6	8	9	4	0	0	0	6	2	9	3	2	0	2	0	5	6	3	3	2	1	0	1	0	0	2	1	7	0	2	2	0	7	0	0	0	5	1	6	3	7	0	1
4	2	0	7	1	3	2	8	0	1	1	0	12	0	0	0	5	1	0	1	3	3	5	2	2	4	21	0	2	4	1	0	21	4	22	0	0	0	0	6	1	0	12	3	0	0	1	0	2	3
0	1	0	12	0	0	2	2	0	0	18	0	9	4	0	4	0	0	9	0	2	0	2	2	2	1	0	0	1	3	0	2	2	2	6	2	1	0	2	0	0	0	1	2	6	3	4	3	0	0
3	0	2	3	2	4	4	13	4	0	0	5	9	0	0	0	0	1	7	13	0	9	0	0	4	2	5	0	0	3	1	0	7	10	2	0	6	8	4	0	4	0	14	10	0	0	4	7	5	5
1	2	1	13	1	3	4	2	0	7	3	0	9	2	0	1	0	1	0	2	0	2	2	10	5	10	13	4	4	4	0	0	3	1	12	5	4	0	8	1	4	0	4	5	1	1	5	4	2	2
4	3	4	5	3	14	10	2	7	4	7	7	13	4	6	7	7	6	3	0	1	3	8	9	5	0	1	5	10	0	6	3	4	2	7	3	3	3	7	9	0	0	1	28	1	2	12	2	3	10
0	2	5	3	0	0	0	2	4	0	25	0	3	4	1	3	5	0	0	0	1	3	8	2	6	12	3	7	14	2	0	2	5	0	8	7	1	1	3	2	7	4	3	0	2	1	0	0	0	2
2	15	3	0	1	0	8	7	0	9	6	0	1	0	7	7	6	0	4	0	2	3	5	9	8	4	5	2	3	5	2	3	2	4	12	1	0	3	0	7	1	0	1	2	4	5	14	4	0	11
2	0	5	1	0	0	2	3	1	6	5	3	1	0	7	2	6	4	0	0	0	20	4	1	4	3	11	1	7	0	0	1	18	2	11	11	2	7	13	0	1	0	5	0	3	0	6	4	0	2
10	39	1	3	27	0	10	7	12	6	3	0	2	3	0	8	5	0	6	0	6	5	5	3	1	1	3	1	6	9	9	13	0	10	22	1	0	5	4	23	4	4	26	4	0	9	3	0	15	4
9	4	0	6	5	7	28	0	7	0	9	0	2	0	3	5	6	1	2	4	8	6	17	1	0	0	12	0	3	8	2	5	3	0	14	10	15	0	2	2	0	7	13	1	0	6	5	0	0	17
0	0	4	7	2	0	13	2	2	0	5	0	8	0	7	3	5	8	7	0	2	2	9	8	6	2	0	0	9	13	2	1	5	2	2	0	19	5	4	0	5	2	8	6	1	1	8	2	1	12
6	1	4	6	1	7	1	2	4	2	3	0	6	7	2	4	0	5	0	0	2	2	4	3	6	5	7	0	2	4	0	0	3	0	10	2	0	1	0	1	1	1	4	0	0	0	3	1	0	4
6	1	0	2	2	0	2	1	4	3	1	2	3	9	17	4	18	3	0	5	0	4	0	3	0	2	8	6	0	1	24	3	0	2	6	2	6	0	6	1	2	5	6	2	0	16	1	21	0	1
3	1	1	17	8	12	0	8	8	23	0	0	10	0	25	5	7	8	4	3	5	1	0	5	1	12	18	3	0	22	3	12	3	2	33	2	0	11	4	6	0	16	17	4	21	1	1	4	6	8
0	11	2	13	0	5	8	2	1	0	13	2	0	0	0	0	2	3	1	0	0	4	3	4	0	1	2	2	1	2	6	2	3	1	5	2	2	0	6	0	5	10	1	1	6	4	0	5	3	1
0	3	3	0	1	8	4	7	4	3	0	3	0	11	7	3	4	0	4	0	4	25	10	13	4	8	1	5	9	2	2	2	9	1	2	5	9	4	1	0	0	6	0	2	5	9	0	5	1	4
0	1	2	0	0	6	2	10	2	3	0	5	0	3	0	13	11	10	1	8	0	4	3	14	2	3	3	3	5	7	0	0	10	3	16	0	6	9	4	4	10	3	0	1	0	1	0	1	2	2
0	0	2	1	0	2	0	2	1	0	3	0	0	0	4	6	0	0	2	2	3	4	2	0	0	4	5	2	2	4	0	0	0	1	0	1	4	0	3	0	4	0	2	0	0	0	4	4	0	0
5	0	0	4	1	0	3	1	0	0	11	0	0	0	0	11	0	0	3	11	4	2	0	9	2	7	4	2	0	0	0	0	0	4	0	1	0	1	0	0	2	0	2	0	1	4	2	0	1	0
0	2	0	1	4	2	0	2	0	0	0	3	0	0	1	4	1	4	0	0	0	0	3	2	0	4	2	0	0	9	0	6	0	0	0	0	5	2	0	0	14	8	3	0	2	0	3	0	0	0
3	1	0	0	0	0	0	0	2	2	0	0	4	1	2	0	1	0	2	0	0	2	1	0	0	1	4	1	0	9	2	0	0	0	0	2	0	3	0	0	5	0	0	0	5	0	1	0	1	0
1	0	4	1	0	1	0	0	3	0	0	3	0	0	16	3	0	0	0	0	0	5	1	1	1	0	1	0	0	4	0	0	1	5	0	4	1	0	4	0	3	1	4	0	2	0	0	0	2	0
5	1	2	1	1	10	0	1	2	0	2	0	0	4	1	7	0	1	0	0	1	1	3	1	0	9	0	0	7	0	3	0	0	4	2	0	7	2	0	2	7	2	0	0	2	0	0	0	3	6
3	1	1	3	0	4	0	4	1	3	3	0	0	9	6	0	15	0	0	0	0	3	0	0	1	2	3	10	5	5	0	2	3	5	3	4	0	1	1	0	5	1	4	2	1	10	1	11	4	2
0	0	0	3	0	0	0	4	2	0	7	0	0	1	4	1	1	0	0	0	2	5	0	3	3	4	2	12	2	0	0	0	8	2	2	0	0	4	0	0	2	0	3	3	2	0	2	0	0	0
3	2	1	0	0	2	6	0	0	2	1	0	0	0	0	0	0	0	0	0	2	0	0	6	0	4	4	0	0	0	0	0	1	5	7	0	0	11	0	3	10	2	0	0	0	0	0	8	0	0
2	0	0	1	0	0	3	5	3	2	0	1	1	0	3	0	1	0	3	0	0	0	3	10	0	0	0	0	0	0	0	0	0	1	0	0	0	8	4	0	2	2	3	0	4	3	0	0	1	3
2	0	0	2	1	4	1	0	0	1	2	0	0	3	2	15	4	0	0	0	0	0	0	2	1	1	2	0	0	8	0	0	0	3	0	0	0	0	7	0	7	0	1	0	0	5	2	0	4	0
0	0	0	0	2	0	0	0	0	0	9	1	0	15	4	3	0	0	3	2	0	3	0	1	0	2	2	5	1	3	0	0	2	3	13	0	4	0	8	0	6	0	2	4	0	0	8	0	4	3
6	0	0	1	0	0	1	3	1	1	1	15	0	3	0	0	4	0	2	2	0	0	0	6	0	0	1	7	0	3	0	0	2	5	0	0	0	0	0	0	1	2	0	0	1	4	4	5	0	0
0	0	0	0	0	8	0	14	0	2	6	0	0	4	1	0	6	4	0	10	0	0	0	0	10	0	1	2	0	1	0	0	0	5	0	3	0	0	7	0	6	0	1	0	6	0	1	8	3	0
0	0	0	4	0	5	5	2	0	0	0	0	0	1	6	2	2	5	0	0	0	13	0	0	0	0	1	3	3	2	0	0	3	5	0	0	0	0	6	2	19	0	2	0	2	0	1	12	0	1
15	0	0	1	0	0	1	3	0	0	3	0	0	2	0	2	0	1	0	2	0	1	0	11	3	0	4	2	0	0	0	0	0	12	0	0	0	1	0	0	1	0	0	1	2	0	3	0	0	1
1	2	5	2	2	0	0	2	0	2	0	5	1	1	2	4	0	0	0	5	0	1	0	0	0	0	7	2	0	0	0	0	0	6	1	3	2	0	2	1	4	0	0	0	6	0	5	0	4	0
3	2	2	4	0	0	0	0	0	1	0	0	2	3	7	6	3	0	0	0	0	0	0	1	2	2	0	0	0	0	0	0	0	3	1	0	0	2	0	0	7	2	0	0	4	1	0	0	11	0
43	0	0	4	0	2	0	5	5	0	0	1	0	35	5	18	2	6	18	4	0	0	0	1	0	0	1	5	5	0	0	0	0	6	0	0	3	0	20	2	6	14	0	3	2	4	0	0	4	0
1	8	5	1	5	0	3	1	1	2	3	0	2	3	8	14	8	3	0	3	0	0	3	5	0	24	4	9	8	4	0	7	4	0	0	7	6	2	1	0	6	2	6	4	6	16	0	27	1	0
10	2	1	2	7	0	2	3	4	1	2	2	4	16	8	19	4	11	2	0	1	2	0	13	8	0	16	0	15	3	0	5	10	0	2	0	0	9	15	0	25	0	0	1	10	9	10	11	4	0
7	0	2	3	4	2	1	9	9	1	1	1	0	12	23	8	0	0	1	16	1	1	1	11	1	1	8	8	3	6	0	0	0	3	3	0	4	10	8	2	5	0	0	2	8	12	4	4	9	2
3	0	0	0	3	0	7	2	1	2	4	2	0	14	18	10	1	1	0	26	0	0	2	13	9	17	31	14	0	0	1	5	0	4	7	5	8	1	9	2	4	4	0	6	1	1	0	4	1	0
20	2	2	0	2	1	2	3	0	1	1	1	0	6	13	4	1	0	0	4	0	1	4	4	0	0	3	15	0	8	22	1	0	7	16	0	3	0	5	0	2	2	0	2	9	4	4	13	0	1
13	0	0	0	2	0	3	5	0	4	0	6	2	0	4	2	6	2	0	5	2	0	0	2	0	5	4	5	7	0	2	1	2	4	7	0	0	2	8	7	6	0	0	0	3	5	0	7	3	0
2	2	0	0	2	0	4	7	1	2	0	3	2	5	6	13	0	1	0	5	1	2	6	3	0	12	0	0	7	4	2	8	0	0	2	5	0	2	5	4	5	1	2	1	6	5	1	10	4	0
4	0	0	0	1	2	2	4	6	0	3	0	0	9	12	25	2	4	4	0	3	0	0	19	0	1	10	1	7	2	10	5	0	4	1	1	5	0	3	1	9	3	3	1	0	2	0	5	0	7
12	2	0	0	2	0	0	0	0	0	2	1	0	2	3	0	2	0	0	1	0	3	1	1	0	0	5	5	0	2	0	2	6	5	5	0	0	8	1	1	0	0	0	6	1	2	0	6	2	0
0	0	0	0	0	0	0	0	0	0	2	6	0	1	5	7	0	2	1	5	0	0	0	1	1	0	0	7	0	0	0	4	0	2	0	0	0	0	6	3	4	0	1	0	4	0	0	7	0	0
1	0	0	0	0	2	0	2	5	0	2	5	5	2	3	1	0	0	0	0	0	0	2	2	1	0	0	1	0	6	0	0	0	1	0	3	0	3	1	3	1	2	0	1	2	0	0	5	0	0
5	0	1	0	0	4	0	2	3	2	8	1	0	0	2	1	2	0	0	0	0	0	2	3	0	1	6	3	1	0	0	0	9	9	0	0	8	0	4	0	9	0	2	0	0	0	0	2	0	0
0	0	1	0	2	0	3	6	10	0	0	2	0	7	2	6	7	2	0	2	4	0	1	4	5	0	3	0	0	2	0	0	6	8	0	0	0	1	2	1	1	1	0	3	6	1	6	3	2	1
6	0	3	0	0	0	3	11	0	0	1	0	2	0	2	1	5	0	0	6	1	0	0	1	0	0	2	0	0	1	0	0	3	0	2	0	1	1	5	0	6	0	0	0	0	0	3	0	2	6
0	1	0	0	0	1	0	0	3	0	7	5	0	1	0	3	2	1	0	1	1	8	0	0	3	0	5	4	1	0	7	0	0	4	0	0	3	0	6	0	2	0	0	0	0	1	0	3	0	0
0	1	0	0	0	0	1	3	0	0	0	0	3	0	5	5	3	0	0	0	5	1	2	3	2	0	4	0	1	0	0	0	0	0	0	0	1	0	2	0	2	0	0	0	0	0	0	0	2	1
6	0	0	0	0	0	0	1	0	0	8	5	0	0	7	0	0	1	0	3	0	0	0	0	0	0	0	0	0	2	4	0	0	0	0	0	1	0	0	0	2	4	0	2	0	0	0	14	3	0
0	6	0	14	0	0	1	3	2	0	1	6	0	0	4	0	3	0	2	2	5	1	1	0	1	0	1	3	3	1	1	0	2	3	2	1	3	0	1	0	6	3	3	2	3	0	1	7	1	2
2	4	0	1	10	6	2	2	8	1	7	0	2	2	3	1	1	3	5	5	6	0	0	6	8	2	0	4	0	0	0	0	6	4	1	0	0	1	0	0	7	1	0	1	6	0	4	5	0	0
0	2	1	0	1	1	3	6	0	0	1	1	0	0	30	1	3	3	5	0	0	0	0	0	2	0	7	0	1	4	0	1	9	3	5	0	0	11	0	2	0	3	0	0	5	0	2	11	0	11
1	3	0	0	0	7	0	2	3	0	4	0	3	0	4	6	0	1	2	0	0	0	0	0	4	2	0	0	2	0	1	0	3	0	1	2	2	0	2	2	4	0	1	0	0	6	2	2	0	0
5	0	0	0	0	0	0	6	0	0	5	1	0	0	6	6	1	0	0	0	0	0	2	1	6	0	7	0	6	2	0	0	1	7	2	3	5	0	5	0	0	0	11	0	2	4	4	0	0	2
6	4	2	11	0	3	0	0	2	3	11	3	2	4	10	10	8	7	0	6	0	3	18	2	2	2	10	12	7	1	9	1	0	9	17	0	2	0	12	25	0	20	9	1	8	0	0	12	5	0
1	6	0	4	6	7	6	13	3	2	0	29	4	2	2	1	7	2	6	4	0	7	0	5	0	1	0	6	4	5	0	1	7	2	3	3	0	0	3	0	3	0	14	0	3	0	2	2	0	3
4	7	7	0	2	8	0	1	3	1	2	0	0	3	1	4	0	3	0	1	0	3	2	0	0	8	5	6	3	13	0	4	11	0	6	0	0	2	3	0	5	4	1	7	4	8	1	1	5	0
4	15	2	31	5	11	0	7	0	1	0	9	2	2	19	11	4	2	7	6	0	1	2	4	2	4	13	2	0	3	2	4	10	5	3	4	5	21	3	0	0	0	12	6	26	8	0	13	8	0
1	1	1	0	15	8	4	18	0	5	28	0	3	5	34	6	13	3	0	1	0	1	3	3	7	3	21	1	16	0	6	5	0	7	12	0	0	0	12	0	13	3	6	11	3	14	9	18	4	19
28	3	6	0	9	6	0	8	7	0	7	4	6	4	19	14	5	0	0	3	1	18	8	12	0	1	19	0	4	8	3	15	7	10	18	6	0	4	5	0	2	5	4	5	8	2	5	12	2	3
13	4	0	2	0	8	10	8	2	0	7	6	3	0	11	1	0	1	1	6	0	9	0	6	9	15	12	11	4	11	0	2	2	7	24	1	4	4	2	2	8	0	0	2	3	18	0	10	1	12
11	1	0	0	0	11	0	0	0	0	0	0	0	3	3	1	0	0	0	0	1	2	1	4	2	0	2	4	5	0	0	0	4	1	0	0	2	5	2	0	2	1	1	2	35	1	0	7	0	1
9	4	0	8	7	4	2	2	2	8	0	8	0	5	8	2	5	0	2	0	0	0	1	26	0	2	7	5	0	2	4	0	6	3	9	2	0	5	0	0	3	4	2	3	6	11	1	6	0	11
0	2	4	1	0	1	10	2	2	0	4	2	1	3	14	0	0	4	0	6	0	1	0	0	1	4	0	5	0	7	2	0	0	4	2	1	0	0	2	0	5	8	2	0	4	0	6	8	0	0
0	1	1	3	0	0	3	0	2	1	0	1	0	0	0	5	3	2	5	0	0	4	3	3	0	0	0	4	0	0	2	0	2	1	1	0	0	1	4	2	4	1	0	1	0	0	0	5	0	2
8	0	0	0	0	1	7	3	0	3	2	11	2	8	7	0	3	0	0	4	3	1	4	5	5	0	7	1	0	0	4	0	3	2	0	2	4	0	4	0	2	4	9	12	0	1	0	4	5	0
15	1	3	10	0	3	4	33	13	1	3	3	6	8	13	2	4	1	1	0	16	0	8	5	7	0	1	21	3	7	0	0	12	6	9	3	39	8	6	0	8	7	7	8	9	5	0	13	1	0
7	0	1	6	0	0	0	6	10	0	2	0	0	5	8	0	3	0	0	2	0	3	0	10	3	0	0	3	0	4	0	7	1	2	7	0	2	0	5	13	0	5	6	0	0	2	0	8	5	3
2	2	0	0	0	0	6	11	2	0	14	0	0	2	7	10	4	0	0	3	0	4	1	7	7	3	0	3	2	3	2	0	2	5	4	2	0	2	3	0	10	11	2	1	0	0	5	12	0	7
2	4	5	1	1	8	1	3	9	1	11	2	1	9	10	3	8	21	0	1	3	3	0	2	4	2	9	5	1	2	1	8	4	6	18	7	14	10	3	0	1	6	0	0	7	3	2	27	1	0
2	14	2	7	14	6	12	13	6	1	0	7	9	3	2	0	12	17	12	0	2	3	0	4	1	8	30	3	19	24	0	19	0	0	8	2	1	6	0	0	18	9	48	19	3	26	3	22	0	2
10	1	0	22	8	4	0	8	8	2	6	4	7	7	12	8	6	0	0	1	0	9	18	21	13	27	17	11	49	0	0	0	1	6	5	7	27	0	6	0	13	3	0	17	0	12	2	12	1	7
16	8	0	0	3	22	17	15	26	2	3	13	17	14	61	20	14	0	0	4	2	9	0	23	6	14	22	27	22	27	1	1	13	54	21	9	1	3	13	5	1	11	4	15	1	24	8	27	2	2
15	47	0	27	15	17	12	13	2	3	9	2	5	22	57	32	2	6	0	18	0	6	4	16	5	5	21	1	3	14	22	1	11	5	52	11	0	0	3	0	0	29	4	0	6	3	6	14	0	4
4	2	0	2	1	6	1	2	0	0	1	6	0	2	0	0	6	1	6	4	10	7	4	0	1	2	3	0	8	7	3	0	2	2	2	0	0	10	2	4	0	0	0	2	0	1	0	0	0	0
0	1	21	11	1	2	11	15	3	0	7	0	1	3	8	2	8	0	0	0	9	1	12	10	7	3	0	1	3	2	8	0	8	3	7	8	2	0	7	0	6	3	3	9	1	1	8	3	6	4
2	8	8	20	12	4	3	5	4	4	15	6	15	1	18	32	28	5	4	4	2	16	8	18	3	11	9	6	10	12	1	13	9	8	19	5	11	0	16	4	16	7	12	10	0	3	0	9	3	7
4	0	0	1	4	0	13	8	4	9	5	4	7	0	11	0	5	0	12	1	0	9	12	13	6	4	4	6	2	13	11	4	8	3	4	4	0	1	6	13	1	7	16	6	0	9	4	0	5	9
0	4	5	0	1	4	23	9	0	19	7	5	39	12	7	4	2	12	2	0	6	15	4	16	24	11	11	17	8	15	6	4	15	2	19	12	1	9	8	7	4	1	21	9	4	6	0	8	8	12
4	3	10	21	1	4	13	5	8	1	10	11	29	13	13	12	28	5	2	3	4	35	10	0	6	4	15	13	15	14	1	0	13	4	3	16	5	5	7	3	1	5	20	7	23	10	11	13	19	2
3	0	1	0	2	1	7	8	8	0	0	2	5	4	3	5	2	0	0	0	2	0	5	5	0	11	7	4	8	4	1	0	4	4	1	1	3	2	3	1	2	0	29	11	1	7	0	3	0	4
2	0	4	2	2	8	0	0	5	2	0	5	0	3	4	4	4	1	0	0	4	2	2	2	2	2	4	0	0	4	1	1	0	3	3	0	3	3	0	8	0	0	4	0	0	1	0	0	5	2
0	1	0	6	1	1	2	4	0	2	13	0	10	4	0	2	0	0	2	2	2	2	2	1	2	5	0	2	11	1	3	1	0	0	5	2	0	7	0	0	4	1	0	13	4	0	1	0	5	1
1	9	0	0	0	0	2	3	0	0	2	1	0	0	5	4	0	0	2	0	6	0	0	3	10	0	2	2	0	3	0	0	2	2	0	0	1	0	1	0	8	0	4	5	4	7	17	0	4	6
3	0	5	2	5	0	2	6	2	0	15	4	3	6	16	2	16	2	0	8	1	2	1	4	1	0	1	8	5	8	0	0	0	0	3	2	1	2	0	1	0	0	4	1	0	0	0	0	0	1
3	3	2	1	4	0	5	5	1	7	1	2	0	3	4	4	4	1	2	1	3	7	8	10	8	3	8	4	0	11	2	1	5	2	6	2	2	3	0	5	0	0	4	1	6	1	6	1	4	2
2	3	5	6	0	2	4	2	8	7	28	2	15	8	7	9	3	1	0	1	5	3	3	18	12	2	2	11	4	8	12	2	4	4	14	7	1	7	0	0	6	4	13	15	2	1	21	5	7	4
11	0	5	3	0	2	12	3	4	0	1	2	11	2	12	19	11	3	4	2	1	8	1	0	10	2	13	0	8	8	0	1	9	6	12	1	0	6	12	3	6	1	11	4	0	5	4	10	5	6
3	1	6	0	6	0	6	16	5	1	5	3	6	5	0	0	0	0	2	0	3	0	8	1	10	2	0	1	0	4	1	0	6	7	2	4	5	7	32	0	2	2	8	4	6	0	7	6	0	1
1	3	2	1	0	4	4	2	4	0	1	2	10	4	2	3	2	0	1	5	1	10	22	3	8	1	9	6	0	11	5	9	1	2	10	5	0	4	13	4	2	10	14	2	2	7	6	6	7	3
1	6	0	16	5	8	14	13	47	6	0	11	7	4	2	1	16	8	24	10	12	8	10	24	4	11	5	2	8	1	10	10	12	25	18	7	3	2	9	19	0	4	17	13	1	3	8	17	8	2
4	0	3	0	2	0	14	13	20	3	14	2	2	3	7	26	2	0	1	0	1	4	1	4	9	2	15	0	1	4	1	7	3	7	9	30	0	0	0	1	3	2	4	5	9	5	10	17	2	5
3	2	5	1	0	0	11	14	0	0	14	3	1	0	4	0	6	1	0	2	4	1	4	2	6	3	6	0	0	4	7	0	0	2	10	3	3	3	0	3	4	1	7	5	10	4	1	2	1	4
0	0	4	5	0	3	13	1	0	0	16	0	11	8	3	30	6	6	0	1	0	3	3	2	3	2	10	6	0	8	8	0	0	1	5	13	2	1	2	0	8	1	0	5	2	0	0	9	7	2
6	0	2	2	0	1	4	2	6	0	4	5	13	2	3	17	0	2	8	2	0	4	3	1	0	6	13	0	2	6	0	0	0	0	3	9	2	2	9	0	10	2	5	8	0	5	0	19	2	17
0	2	0	1	0	0	2	0	3	2	7	4	3	0	0	6	2	0	1	4	2	4	2	2	3	6	4	5	0	3	1	1	0	2	0	0	0	0	0	3	3	0	1	2	2	1	0	0	0	3
3	0	1	1	0	0	2	0	6	2	0	6	0	0	1	2	1	0	2	0	4	0	0	0	0	0	3	0	0	3	2	0	0	1	6	0	0	2	1	1	0	0	2	12	1	0	0	7	0	8
4	0	2	0	0	0	0	0	0	0	3	0	7	4	2	4	0	13	0	1	0	0	0	2	0	0	1	0	9	2	0	2	0	1	0	0	0	13	3	0	1	1	6	4	0	2	1	4	7	4
0	0	2	3	0	0	0	1	1	0	3	0	4	0	5	12	1	0	2	3	0	2	4	0	0	0	3	1	10	4	1	0	2	3	2	0	0	2	0	2	8	2	3	0	5	4	3	5	9	2
0	1	0	7	1	0	11	15	3	0	5	1	0	2	0	5	1	0	5	2	0	10	6	0	1	0	0	2	0	1	2	0	0	1	0	0	0	2	10	0	0	3	3	1	2	9	0	1	1	1
3	3	1	2	0	0	5	13	0	4	0	0	2	6	14	0	0	0	4	3	3	2	1	0	16	0	2	18	7	11	4	0	0	9	2	0	3	4	0	2	5	2	1	13	1	2	0	6	2	8
2	0	13	0	6	0	0	1	1	6	3	1	0	2	1	0	4	2	0	1	0	0	1	0	2	5	3	1	0	0	0	0	0	1	0	0	0	3	0	3	9	0	2	3	0	0	2	6	1	0
4	0	13	0	0	0	0	0	0	2	2	2	2	6	0	1	2	2	0	0	1	3	5	3	2	0	2	11	2	2	0	0	0	2	9	0	0	6	0	0	1	0	0	0	2	1	2	1	1	2
5	0	0	0	0	3	2	0	0	0	7	0	4	2	3	6	1	0	7	7	0	5	1	1	3	8	3	2	0	1	0	0	1	0	4	0	0	9	0	2	2	2	5	1	0	14	4	7	0	0
1	0	0	0	1	6	7	6	1	0	0	1	2	1	9	6	20	2	0	0	2	5	2	7	3	0	5	0	0	3	2	2	0	2	2	0	3	0	2	1	3	0	3	2	2	3	2	2	0	3
5	2	12	6	6	8	4	2	4	3	9	0	16	9	3	0	10	11	3	0	13	7	4	0	12	4	33	5	3	1	32	5	53	0	69	1	5	11	10	6	4	2	17	13	0	0	3	16	22	2
14	2	0	7	5	2	0	10	5	29	5	0	2	5	22	9	8	25	12	2	0	9	7	5	6	1	8	3	1	16	8	1	7	4	17	4	2	5	2	0	2	1	31	8	0	26	0	1	2	11
25	5	1	3	0	9	14	6	5	12	10	0	5	3	6	5	6	2	14	2	2	7	0	34	2	9	0	7	6	10	0	2	4	0	8	3	1	1	0	4	4	1	3	2	0	2	1	6	2	3
3	4	6	2	15	0	11	4	2	1	19	5	4	0	2	3	1	0	10	6	0	6	3	3	4	4	35	5	2	7	1	16	7	12	10	2	0	21	8	1	7	1	0	3	2	2	4	6	3	1
5	3	3	5	7	2	4	0	3	3	3	3	4	4	4	6	4	2	1	3	11	10	5	0	8	0	8	1	6	2	0	1	5	8	0	9	4	0	1	1	2	4	5	9	6	6	2	3	1	3
0	5	1	0	5	0	12	2	8	27	25	8	2	0	23	5	9	0	6	10	9	4	19	9	14	8	14	12	28	9	9	0	10	12	31	10	16	9	16	2	3	0	8	2	7	1	0	1	14	8
2	0	4	14	6	3	7	5	1	0	8	3	12	3	4	3	0	4	17	1	0	14	0	0	5	0	12	1	5	6	3	3	7	0	9	1	0	1	5	1	3	9	18	18	1	1	1	9	15	1
0	0	8	10	3	1	9	3	2	1	9	7	10	3	9	2	8	0	15	3	12	6	2	5	9	2	31	0	0	13	5	1	3	10	3	1	1	7	5	0	5	5	11	4	5	13	2	5	0	1
4	3	0	3	0	1	0	4	3	5	8	7	5	2	3	0	23	1	7	0	0	11	6	9	12	12	4	0	1	6	1	6	5	25	2	0	0	1	0	0	2	0	3	10	0	2	3	19	4	5
1	11	0	3	5	3	2	8	14	1	10	24	1	0	24	0	1	3	10	4	4	4	4	2	1	5	17	14	13	2	5	0	3	1	3	5	0	5	12	3	20	1	4	16	5	7	8	5	2	0
0	1	2	1	1	4	3	5	6	4	3	0	2	5	3	3	7	8	0	0	3	7	6	7	6	1	6	0	0	3	4	2	2	2	14	0	3	2	2	2	7	6	6	8	1	4	11	3	2	3
1	5	3	0	0	2	8	16	9	3	20	1	8	2	1	0	5	3	16	0	1	0	19	5	19	5	4	17	3	11	1	4	8	7	4	2	2	1	13	2	0	0	9	20	0	7	5	16	0	0
0	0	7	3	0	3	11	7	2	3	2	5	4	33	4	5	4	3	3	15	15	2	0	5	20	8	18	8	6	7	0	5	13	6	13	7	0	4	2	2	10	0	0	7	2	2	7	4	3	1
2	5	3	0	6	5	10	2	0	4	2	0	6	5	14	0	0	0	17	5	2	7	10	4	0	1	1	8	0	26	1	0	2	2	12	0	3	5	5	1	0	2	18	8	7	2	0	10	0	4
4	14	8	2	4	8	4	11	0	0	2	9	8	0	10	9	36	3	20	1	4	3	8	7	12	2	10	6	0	31	13	1	11	2	48	19	8	5	0	7	3	0	12	7	4	11	12	31	13	9
5	6	7	10	0	7	8	8	2	3	4	0	4	4	10	9	6	12	15	0	0	2	15	11	2	4	13	13	9	4	1	6	4	3	9	3	8	19	8	11	0	1	15	74	12	3	17	3	13	24
0	1	0	1	0	8	8	2	1	1	7	8	6	3	4	4	9	3	5	2	9	9	7	0	6	6	2	0	2	4	0	2	0	0	3	0	4	6	0	7	2	2	14	3	1	2	4	9	13	6
4	0	21	0	0	0	1	2	1	3	3	1	4	0	0	6	7	5	10	3	0	3	2	8	4	0	5	2	0	1	10	3	0	0	2	24	8	7	5	0	4	0	7	13	2	2	1	9	0	6
7	8	1	5	9	2	0	11	0	1	0	8	8	4	0	5	33	2	7	0	0	5	5	11	11	3	2	7	1	7	0	14	4	2	9	9	0	8	7	4	4	6	7	20	8	6	1	10	28	9
0	4	3	16	3	12	24	3	8	4	7	6	19	8	14	7	8	1	10	4	2	3	13	3	17	16	4	10	6	6	21	12	16	3	19	3	11	10	7	14	3	0	8	4	7	23	4	14	25	4
9	1	4	0	1	5	16	0	8	7	10	13	14	1	7	8	9	4	6	1	3	9	4	9	6	6	15	0	16	15	3	12	1	24	23	11	7	10	4	11	7	4	13	17	4	16	3	4	9	4
2	3	4	2	0	7	10	2	7	0	5	3	0	2	4	2	15	4	8	1	4	20	10	7	12	17	5	6	27	18	0	3	5	2	10	10	3	4	0	4	0	3	8	9	6	4	0	9	8	9
9	1	0	6	4	14	13	1	4	6	0	7	3	5	4	6	3	0	5	0	0	3	15	4	1	2	6	8	14	2	0	0	1	5	7	4	2	2	5	4	6	4	17	7	0	5	8	6	2	12
8	2	8	10	4	12	11	23	8	8	1	5	22	7	13	9	12	2	13	1	7	4	8	18	26	3	5	4	5	2	6	4	0	1	11	10	15	27	20	9	2	3	13	19	2	16	1	13	11	8
6	11	4	12	37	5	23	24	1	12	6	4	18	15	14	10	11	1	6	0	5	15	14	13	0	3	14	4	0	11	55	5	2	12	29	2	2	6	18	4	15	8	22	28	1	10	4	8	12	15
0	4	6	9	38	5	19	11	16	9	11	3	8	5	2	8	16	4	6	10	3	9	6	6	14	13	15	8	10	11	2	2	10	7	20	3	11	10	4	9	7	4	10	15	1	10	15	4	0	2
34	7	3	16	7	2	13	3	5	3	10	1	9	6	5	6	13	1	6	15	4	6	17	24	25	2	5	4	4	8	4	13	0	4	8	2	3	5	23	5	4	4	6	11	5	15	12	6	12	3
30	18	10	17	10	1	8	6	11	2	4	1	12	27	2	13	12	6	15	2	3	2	18	24	9	30	29	6	11	4	4	7	18	4	28	6	0	5	31	5	12	18	7	15	22	1	16	2	12	5
3	3	11	8	6	5	24	15	1	0	3	2	6	17	12	7	0	4	2	2	5	2	7	12	20	11	16	9	6	11	1	4	2	8	8	0	0	5	10	4	6	0	3	5	0	3	1	8	3	13
0	3	0	2	6	0	4	0	2	2	0	0	5	7	14	1	0	2	2	1	2	4	1	10	5	14	4	13	21	4	1	1	2	8	16	2	2	12	2	3	0	0	11	12	0	4	1	4	5	1
2	0	11	6	0	0	3	3	1	0	0	3	4	0	3	3	2	10	2	0	1	1	9	19	3	1	2	4	4	0	1	1	1	1	1	5	4	2	4	7	5	3	4	7	0	0	0	3	5	1
0	1	0	7	5	24	7	1	2	0	10	2	2	2	3	1	2	1	3	3	3	4	1	15	2	3	2	3	7	9	22	4	2	9	1	0	0	4	0	6	5	0	6	5	8	0	0	18	5	13
1	0	1	2	1	0	5	10	3	0	2	3	2	0	5	10	0	2	5	0	3	7	1	0	7	4	4	1	9	9	1	8	0	1	4	1	0	0	10	0	0	0	4	9	2	1	7	0	0	1
3	1	3	5	0	0	5	2	0	0	9	3	12	1	6	5	5	0	2	0	5	0	4	4	1	0	0	2	0	2	0	0	2	1	0	5	0	3	0	0	7	5	0	1	1	5	0	6	2	3
0	2	1	0	0	6	1	5	3	4	5	3	2	5	0	14	9	0	9	4	0	10	6	2	3	1	0	0	6	10	7	0	0	0	0	9	0	4	5	0	0	2	7	1	0	0	4	10	2	2
1	0	1	10	2	0	3	0	0	0	6	1	5	7	0	1	2	0	2	4	2	11	2	8	2	0	7	1	3	3	0	2	4	3	0	0	4	9	3	4	5	0	0	7	0	8	6	3	0	7
1	2	13	0	0	0	4	2	1	1	0	3	0	1	0	3	10	0	2	4	3	3	0	6	1	5	8	0	6	5	1	0	0	4	0	5	1	4	0	0	0	4	0	0	7	0	0	0	1	2
2	2	2	0	2	0	6	15	0	2	1	1	5	7	3	1	0	2	0	1	7	8	9	1	7	4	2	1	0	9	1	1	3	3	1	5	2	8	6	2	0	11	0	9	2	0	4	3	0	4
2	3	11	1	0	8	8	9	2	0	5	0	7	1	0	0	8	0	6	3	9	11	6	0	5	0	8	4	2	12	5	0	1	0	6	10	2	7	0	1	2	2	10	16	0	2	4	3	7	5
16	2	8	5	4	5	5	1	7	9	9	13	8	1	12	2	8	5	14	8	9	3	4	10	7	0	14	33	4	1	3	10	7	16	15	1	14	0	0	0	8	4	15	20	5	27	5	1	2	2
1	6	2	1	0	0	13	3	6	5	16	2	10	8	2	1	2	9	12	13	5	10	2	1	12	8	39	4	23	3	2	1	8	0	24	1	6	3	6	14	18	1	16	15	3	1	3	18	6	9
24	2	25	12	2	12	17	7	22	20	11	2	8	5	10	8	18	4	8	11	6	9	6	33	14	11	26	6	4	8	21	3	12	21	20	5	6	6	0	6	5	4	19	15	0	10	5	7	17	3
8	1	2	2	5	3	8	5	5	0	1	5	8	3	3	2	4	0	27	3	11	24	2	1	8	3	9	4	0	16	5	1	18	23	20	8	0	2	0	3	0	3	9	23	22	11	0	8	15	8
7	1	5	5	11	16	16	7	10	3	42	5	14	8	5	14	9	5	7	13	0	4	7	21	17	12	4	0	0	8	1	20	4	2	14	17	5	6	16	9	14	12	15	15	3	6	0	4	15	5
10	0	0	4	0	8	16	7	10	3	13	1	9	5	19	8	15	10	20	1	2	19	5	21	12	11	7	6	1	4	5	3	24	8	12	5	2	14	1	6	9	9	17	27	20	5	0	17	0	3
11	2	22	9	0	12	14	12	2	6	6	27	15	13	16	28	19	17	13	6	2	3	11	17	8	15	13	3	14	31	11	11	12	2	6	0	0	3	15	6	10	19	16	9	9	5	0	9	6	5
10	2	1	1	7	0	9	3	10	7	7	6	8	2	2	8	15	17	12	14	14	1	5	22	11	20	4	7	6	3	7	3	8	0	23	4	2	9	2	0	4	3	0	12	0	5	0	11	16	10
8	5	3	18	8	6	15	11	10	4	7	6	20	8	17	6	4	1	3	2	3	7	13	8	15	3	12	7	7	2	17	0	0	38	20	22	7	6	20	8	7	12	4	11	0	1	4	9	0	3
6	3	9	8	7	14	24	6	0	0	11	5	6	1	2	0	8	4	7	3	1	2	19	11	5	9	8	2	0	17	4	5	12	5	1	4	3	21	2	2	4	0	13	5	2	6	10	6	0	5
16	8	25	14	25	0	15	15	5	6	11	6	13	18	16	5	3	7	10	7	7	14	18	12	8	3	17	8	21	9	2	6	8	5	6	2	1	8	0	8	5	6	14	21	0	3	9	9	9	18
1	6	13	22	14	14	5	7	12	23	5	7	1	4	12	5	22	23	38	8	9	21	8	15	29	9	24	0	22	10	5	21	3	2	14	19	15	7	8	9	13	19	30	36	8	8	11	19	13	20
8	1	40	1	5	7	12	30	6	2	38	7	36	9	6	3	8	18	2	0	2	6	27	10	52	25	5	13	13	15	2	4	0	13	26	8	1	7	0	17	10	7	4	30	3	2	8	5	9	7
29	0	13	14	12	0	28	3	5	17	13	54	38	8	9	2	39	17	5	3	1	41	25	5	23	40	2	6	19	28	1	12	22	7	3	15	3	21	5	8	14	21	4	34	4	9	4	11	15	4
7	13	6	13	3	16	3	13	17	15	27	2	18	15	18	22	64	6	25	6	2	29	3	2	8	20	23	23	4	14	11	28	7	22	36	4	7	20	12	9	14	9	6	20	1	13	24	15	6	13
21	7	11	3	0	15	19	12	9	5	7	9	49	9	16	6	20	0	5	3	7	20	9	43	17	9	13	16	11	6	1	9	23	9	55	15	0	4	0	6	2	10	5	17	0	13	20	21	12	9
9	6	0	37	13	6	33	30	25	18	47	23	7	15	19	2	10	5	28	16	6	30	23	39	28	45	63	24	50	23	8	6	13	49	48	12	7	15	16	12	11	17	14	37	16	10	10	0	31	21
3	12	10	20	8	4	11	4	1	11	8	17	16	8	0	10	0	2	6	7	4	0	8	13	8	21	3	12	2	3	1	6	0	7	21	4	0	13	3	10	3	16	5	34	11	1	0	7	7	2
2	0	0	3	0	0	4	0	2	1	2	0	0	0	0	6	5	2	13	2	5	7	0	8	17	2	6	2	0	9	7	0	2	3	0	0	2	0	2	2	0	0	2	2	0	1	2	4	4	4
0	0	0	0	0	0	0	0	1	2	0	3	0	0	0	1	0	0	0	0	11	0	0	0	0	0	5	0	4	0	2	0	0	5	0	0	0	5	0	1	0	0	1	0	0	0	0	0	0	1
7	0	2	3	0	7	11	3	4	3	0	3	4	10	9	0	0	0	0	5	11	8	3	0	0	12	0	9	17	0	4	1	4	4	2	2	0	1	2	1	2	1	3	27	0	2	0	4	0	8
0	1	1	1	0	17	2	11	4	0	2	4	0	5	1	5	5	0	0	0	2	3	3	6	4	9	11	0	6	2	0	8	6	0	13	2	2	0	0	0	22	17	0	0	0	2	2	7	0	12
0	1	1	2	1	0	3	0	0	0	5	7	2	0	1	6	4	7	0	0	0	4	5	1	7	4	0	1	3	4	0	0	4	15	2	0	2	3	3	0	7	2	0	4	1	4	0	3	2	5
7	1	12	3	8	2	2	0	1	0	2	6	0	12	3	7	10	2	8	1	0	3	10	7	0	4	6	1	2	7	0	5	4	3	3	0	0	0	0	9	4	12	3	6	2	0	6	8	0	0
0	0	7	6	4	0	0	3	17	17	13	1	0	0	2	4	0	1	0	0	0	0	4	7	8	1	3	0	5	2	1	14	12	2	20	0	1	5	3	2	0	5	12	18	3	2	10	3	7	4
6	4	3	0	5	2	8	0	11	0	4	0	5	2	8	3	10	0	6	0	4	8	4	13	8	2	15	0	3	7	3	0	7	2	13	2	9	1	2	3	4	0	9	8	0	1	1	3	15	0
8	0	4	0	3	9	0	6	2	0	4	4	39	5	1	0	6	0	1	7	15	8	5	2	10	0	13	2	5	12	3	0	5	1	6	1	0	2	2	13	9	18	1	8	0	0	0	5	3	1
13	7	8	11	2	18	19	8	5	5	8	7	0	0	16	2	9	2	1	2	5	16	2	5	6	0	3	3	11	3	3	4	4	1	3	11	5	4	8	0	2	0	6	4	4	9	0	22	0	3
5	3	0	2	2	0	0	0	3	0	1	4	0	2	0	2	0	9	0	0	2	3	0	0	0	0	0	0	2	0	6	0	2	0	9	2	0	0	0	0	4	8	2	4	3	0	0	1	9	2
5	11	7	1	3	7	7	17	10	6	12	0	4	6	11	2	23	6	8	1	1	12	2	4	7	7	4	8	0	1	9	0	4	4	14	22	0	2	0	7	4	7	7	6	8	2	0	2	6	15
3	0	0	0	0	5	9	0	2	0	1	2	4	3	0	6	0	0	2	2	2	3	5	8	7	7	4	3	0	3	3	2	7	0	8	1	8	0	0	2	1	0	7	0	1	7	0	0	0	18
2	1	1	0	0	3	7	3	7	0	8	4	9	2	2	7	3	13	4	6	2	13	15	10	4	0	7	1	8	1	6	2	0	29	9	2	1	0	7	3	5	4	3	1	0	7	3	12	6	1
3	0	2	14	1	8	17	5	0	7	0	2	0	3	14	17	5	0	0	0	4	4	6	1	8	7	7	0	2	0	1	2	2	8	3	3	8	16	2	2	0	1	1	3	0	5	0	5	3	0
1	9	28	3	6	0	0	2	2	0	1	2	2	1	0	0	3	0	0	0	1	4	2	12	0	0	1	0	0	4	1	0	3	1	23	17	0	0	1	0	1	0	4	0	0	0	0	6	3	1
0	2	0	2	0	2	3	0	0	0	0	2	0	10	2	0	0	1	0	1	5	0	0	0	1	0	0	2	1	1	0	2	3	0	6	0	2	0	0	0	0	1	10	6	2	0	0	0	7	0
1	2	0	0	0	0	2	11	2	5	4	0	0	9	1	0	1	7	1	4	5	2	1	9	2	0	4	0	7	4	3	2	5	0	2	0	0	0	2	0	2	0	8	2	0	8	0	0	0	0
3	5	1	3	0	2	1	2	0	2	0	2	0	10	0	0	2	5	0	2	7	5	5	5	5	0	6	4	3	8	0	0	9	2	5	1	0	2	4	3	6	4	5	9	0	2	2	1	0	1
6	0	0	7	1	7	8	6	3	0	6	2	4	3	0	4	0	0	1	0	0	2	0	4	1	1	9	2	2	4	2	1	2	2	11	8	15	0	3	1	9	0	1	7	0	2	0	0	2	3
3	6	2	5	14	3	3	6	17	18	4	8	0	4	9	6	23	1	6	8	2	2	4	10	34	4	16	1	6	22	3	0	0	3	16	31	0	1	15	2	2	2	12	9	7	0	10	7	1	0
13	13	8	1	23	1	1	13	13	15	15	6	14	3	30	7	21	0	0	1	2	13	4	39	14	0	21	12	11	14	1	18	11	1	0	3	0	0	5	13	10	0	5	4	2	10	7	5	5	16
8	2	0	3	0	0	2	10	8	36	34	18	10	7	9	9	0	6	1	0	11	10	0	3	6	9	14	12	29	0	8	3	6	4	10	22	43	4	18	0	2	10	17	2	0	1	0	15	5	12
2	12	4	5	7	13	6	3	4	0	10	3	4	11	14	1	28	6	0	0	0	0	0	9	23	3	15	9	4	4	18	0	4	1	20	2	2	4	1	1	0	0	5	7	3	1	0	5	0	5
0	0	0	14	4	15	2	0	22	1	2	8	4	0	6	2	6	3	1	0	4	3	5	7	7	4	2	4	0	5	0	10	22	9	8	5	2	0	7	4	0	11	6	4	5	0	5	2	8	14
4	0	2	7	11	4	7	2	17	1	10	5	2	0	2	14	7	2	1	0	0	5	2	9	1	10	8	1	4	1	0	1	10	0	10	5	0	0	2	2	6	2	6	3	9	4	2	6	5	1
0	5	7	5	0	8	5	5	5	0	0	1	3	0	13	4	0	2	3	0	6	0	3	0	0	0	13	5	4	0	0	0	4	1	3	2	3	0	1	0	0	0	2	8	5	0	3	0	2	1
1	2	1	4	0	0	0	1	6	0	4	0	0	3	0	5	0	0	1	0	0	0	0	1	0	0	5	2	1	4	2	1	1	1	2	2	2	3	11	0	1	0	5	3	0	0	0	4	0	1
5	6	0	7	1	0	8	5	1	5	3	4	4	0	9	1	4	1	0	2	0	2	0	2	1	0	7	9	2	4	0	7	2	2	9	4	2	0	0	4	1	0	4	2	3	2	3	3	0	7
0	3	7	5	0	3	2	2	3	4	7	2	5	0	5	2	8	0	3	0	6	3	0	4	14	7	1	1	0	6	1	3	2	7	14	0	9	2	4	3	0	1	0	13	0	3	4	1	2	8
0	7	1	11	10	3	18	0	0	3	2	0	5	0	26	1	3	35	11	0	2	5	29	13	10	6	2	8	7	19	14	6	2	0	37	4	0	8	21	0	2	2	21	1	0	0	12	6	0	21
5	3	0	15	1	1	18	5	5	4	15	11	18	0	7	5	3	3	8	0	7	3	27	16	9	15	1	15	10	6	4	1	5	4	4	0	2	11	0	6	4	0	12	14	2	5	1	0	3	6
2	4	18	34	1	2	20	9	3	11	6	0	6	6	19	8	25	0	25	3	10	15	10	2	47	2	6	8	3	8	9	4	2	4	9	7	0	6	0	1	6	2	41	21	9	11	11	6	0	1
10	5	8	3	3	0	21	1	3	3	5	1	7	4	19	0	2	0	0	0	14	4	9	6	6	2	2	0	2	5	7	0	6	1	6	2	1	6	5	13	0	0	28	2	1	4	9	3	1	1
0	5	8	5	4	3	5	8	3	0	2	1	4	1	2	5	1	0	0	0	0	0	2	2	8	3	7	0	2	5	6	0	3	4	0	0	2	0	3	1	0	0	7	9	0	14	5	4	1	4
2	5	0	3	0	0	2	8	3	3	1	2	0	9	10	4	0	3	0	16	0	8	8	6	4	0	0	0	9	7	14	12	9	1	14	5	1	11	0	0	0	0	9	3	0	0	3	1	6	7
7	2	0	7	0	2	8	0	3	0	4	2	9	5	5	9	2	3	3	11	2	5	5	0	0	0	1	5	6	12	8	1	1	5	3	3	9	2	0	3	5	1	12	7	1	14	1	2	2	7
7	1	1	6	5	5	1	2	3	0	0	5	3	4	2	2	0	8	2	3	0	11	1	23	4	0	3	0	1	4	0	6	5	2	15	1	1	0	4	0	9	4	2	6	0	3	0	0	0	2
2	0	0	4	2	5	12	3	3	0	9	4	1	1	1	10	3	2	0	0	0	15	9	6	1	2	18	6	0	6	0	12	0	4	14	8	8	4	0	0	2	1	11	4	0	0	4	3	9	2
9	2	10	1	8	3	3	4	2	8	3	0	2	0	8	6	9	5	14	3	9	4	7	10	0	6	14	5	0	0	3	0	2	0	19	2	0	9	2	2	2	3	16	6	8	13	3	10	13	15
3	0	1	8	4	8	0	10	10	4	6	5	1	3	0	8	9	5	5	21	0	7	5	3	0	3	2	18	2	0	0	0	0	0	7	2	6	9	3	0	4	0	2	2	2	10	0	2	0	2
13	3	10	1	1	8	6	0	4	1	7	4	5	1	4	5	0	12	2	1	2	6	2	13	9	0	9	3	10	7	13	1	4	5	4	0	4	0	4	0	5	0	7	3	5	4	7	0	2	0
1	1	0	2	10	7	4	1	2	0	6	0	8	10	4	4	2	0	0	5	0	1	2	8	6	1	2	0	19	6	2	6	2	0	25	6	2	0	4	0	2	0	1	2	1	0	11	9	2	8
16	3	0	16	7	5	8	0	6	9	4	0	5	0	6	0	12	6	1	5	5	4	12	8	4	1	1	11	6	9	10	12	1	0	10	2	3	1	6	4	9	1	11	13	0	22	12	5	11	14
2	0	5	0	2	5	14	0	2	9	2	0	5	5	14	7	3	7	5	8	2	10	3	3	24	10	0	10	0	18	6	2	6	9	29	22	1	2	16	0	5	0	17	7	0	21	12	0	8	24
4	7	0	2	6	3	22	22	10	6	20	1	39	0	32	4	16	20	13	61	4	15	18	10	8	8	14	30	11	17	3	4	46	36	8	4	0	14	17	14	10	7	8	10	5	0	0	17	1	8
4	2	1	19	7	11	14	10	14	1	4	0	16	14	15	11	28	7	26	0	5	0	10	8	6	13	5	1	19	12	15	9	19	3	19	0	0	3	26	11	13	22	7	23	0	7	7	9	18	21
19	2	2	0	12	1	23	6	3	15	9	7	0	21	15	11	17	7	3	0	2	4	17	9	6	0	21	8	8	7	9	0	2	11	10	14	5	9	5	0	1	6	8	14	0	0	6	22	2	1
3	0	20	0	2	0	4	4	13	12	40	2	9	14	8	5	11	22	28	7	5	2	5	3	18	20	9	7	4	20	1	0	1	10	22	2	6	0	4	13	7	10	14	4	4	11	6	19	4	10
6	0	16	9	6	12	3	23	2	1	7	17	19	20	10	9	6	4	1	0	6	9	7	13	15	0	2	31	10	9	20	3	34	3	29	12	2	1	12	7	3	0	20	5	4	13	3	24	3	12
12	5	4	12	21	8	23	4	10	4	3	3	14	8	8	10	26	1	8	3	0	11	9	18	21	11	28	5	7	9	3	9	7	1	8	11	2	5	7	3	31	7	13	7	5	20	12	12	8	0
1	10	4	7	0	2	0	0	7	14	8	5	5	6	10	13	1	0	1	4	0	7	9	6	1	9	3	9	11	12	9	0	8	4	12	2	3	4	2	7	13	3	9	5	4	10	1	17	5	5
2	1	1	6	8	0	2	10	4	6	4	7	11	8	4	47	2	0	12	11	2	2	10	50	16	2	10	1	2	11	1	1	0	6	2	1	1	3	0	1	7	1	9	3	5	9	5	5	0	4
13	2	1	4	6	0	6	6	1	37	10	8	2	10	8	6	24	0	4	2	2	4	5	5	11	7	7	3	3	16	5	0	3	1	2	1	2	5	8	3	6	0	4	9	0	5	7	5	3	29
5	3	13	17	33	11	3	2	13	2	20	0	16	23	18	11	6	0	7	8	7	5	20	11	33	13	4	6	6	3	10	0	2	1	19	20	14	2	0	5	7	5	29	10	0	4	9	15	31	6
16	4	9	12	7	4	12	14	6	2	0	0	23	1	35	13	13	11	3	0	9	13	15	3	26	44	11	15	0	11	1	7	9	2	6	21	1	7	31	8	30	1	28	18	3	7	1	21	8	56
2	0	1	0	3	14	18	6	4	26	8	3	3	7	13	1	8	5	1	7	7	4	1	15	30	12	21	2	7	5	3	3	3	10	6	3	6	2	5	10	13	25	5	10	1	5	11	8	3	2
14	8	2	0	0	3	6	17	3	3	12	2	20	2	15	6	16	1	3	6	7	16	10	9	3	3	25	10	7	9	1	8	2	7	20	3	3	9	16	16	11	3	14	3	6	1	15	9	3	2
4	0	4	1	1	7	27	7	27	18	5	12	9	10	5	4	16	14	3	11	9	22	10	4	50	30	4	2	13	14	5	9	2	6	20	45	4	15	13	5	11	7	8	38	5	14	4	43	9	25
9	12	1	14	2	1	9	6	5	7	12	6	16	10	3	12	0	4	12	5	4	11	12	11	19	6	44	0	7	10	4	48	2	0	18	11	4	10	5	8	3	8	24	18	0	3	9	6	8	16
2	0	6	16	0	5	2	14	8	2	7	27	9	13	7	5	13	5	2	7	13	22	13	4	16	3	23	6	6	15	16	3	10	5	7	7	4	4	3	1	10	0	33	4	4	11	0	20	7	10
4	0	0	10	3	2	17	3	8	4	2	4	14	8	7	9	4	0	8	4	11	15	12	10	12	10	19	5	8	15	3	0	9	7	9	1	3	8	11	16	10	2	19	15	1	1	12	11	4	9
11	0	9	23	3	2	12	5	0	0	5	0	9	16	1	3	1	0	0	2	26	9	14	3	1	0	6	3	0	0	1	6	0	1	2	3	0	4	1	8	4	5	4	4	7	0	0	4	1	10
5	3	1	2	6	5	11	5	1	5	8	0	1	5	7	28	2	4	2	7	2	11	30	13	31	2	11	9	3	10	2	4	0	11	26	4	0	12	8	11	4	3	9	5	3	5	4	5	11	3
5	4	15	8	2	0	7	8	1	0	13	6	2	11	5	10	0	3	5	24	4	4	6	2	6	21	9	2	14	2	7	0	1	0	9	7	0	9	3	3	8	0	8	3	0	4	1	5	6	3
2	0	13	3	0	0	7	9	19	0	0	5	4	3	5	26	8	3	28	0	3	4	19	4	6	14	4	9	30	5	3	0	0	10	2	2	0	27	1	3	9	9	14	14	4	5	2	9	9	12
5	6	6	7	0	3	27	5	13	0	9	10	9	13	1	8	10	11	1	3	4	2	2	7	9	20	3	21	8	18	4	8	3	7	14	11	2	2	2	2	11	0	15	11	5	6	12	37	13	7
13	0	1	2	1	7	9	0	0	0	9	0	11	1	1	10	2	8	3	0	3	3	5	6	9	20	2	3	1	10	1	2	3	9	6	0	3	12	4	0	1	0	2	4	8	7	4	2	3	5
13	2	0	3	5	10	10	16	2	16	6	7	7	6	0	6	0	22	6	13	7	0	12	4	6	15	1	12	3	12	2	0	5	4	3	9	0	3	15	3	9	0	4	6	3	4	9	19	3	22
15	11	4	18	0	2	21	8	32	20	6	10	19	13	14	27	1	4	13	8	7	15	12	4	31	5	7	5	1	15	6	8	5	9	37	0	10	4	30	8	7	2	20	8	7	10	7	9	6	15
5	11	2	27	1	5	10	19	11	20	24	18	12	30	38	9	8	5	3	16	2	39	2	27	37	19	27	17	19	15	23	2	5	4	32	14	0	16	7	0	7	15	57	23	0	13	17	9	22	5
5	2	7	12	3	8	8	10	5	21	31	9	11	2	16	28	11	5	10	4	0	23	3	15	13	6	38	4	21	49	16	5	4	1	35	26	1	6	6	9	18	16	19	2	11	12	7	2	6	20
0	5	11	7	0	4	19	0	1	0	1	10	7	0	12	4	8	5	6	6	3	14	3	4	4	3	2	10	15	5	5	10	12	10	28	11	2	7	8	3	10	0	16	17	9	5	14	4	6	11
10	7	12	3	0	24	19	5	4	5	1	7	0	28	18	22	13	5	1	4	10	15	23	11	17	12	0	7	14	1	16	6	9	11	6	7	0	7	7	10	12	5	15	2	7	3	7	8	4	14
5	4	16	8	0	7	11	0	1	1	9	0	2	5	4	0	0	5	2	6	1	0	13	13	7	3	2	0	3	5	7	6	16	18	3	0	7	6	9	5	13	3	24	23	4	3	13	1	11	14
1	1	5	8	0	11	4	4	1	7	9	5	2	3	6	4	10	8	5	0	1	8	3	7	2	0	12	4	6	14	6	0	1	6	5	0	1	2	12	1	6	1	6	7	4	8	3	9	1	15
0	11	14	0	8	9	4	5	11	9	7	8	1	11	9	8	7	8	5	0	4	2	2	2	18	3	12	1	17	6	13	3	13	3	3	2	2	3	3	7	2	9	2	5	2	3	16	7	6	1
1	4	0	8	3	6	3	1	7	4	11	3	7	10	4	5	9	0	11	2	0	3	5	3	1	2	4	9	3	7	18	0	2	10	14	6	4	5	13	14	5	4	6	9	0	1	5	1	8	18
0	0	6	4	11	4	2	2	2	1	18	1	10	9	1	5	2	0	5	3	1	2	4	9	0	1	7	7	13	5	7	0	0	3	20	0	12	15	8	10	7	0	5	5	11	1	3	20	0	5
10	3	21	9	12	5	4	10	2	4	23	13	7	3	5	3	10	23	8	3	14	7	6	32	3	8	24	6	3	11	23	10	4	8	21	12	5	3	22	3	8	17	32	17	15	17	7	7	8	24
6	15	0	18	0	4	8	13	7	5	22	1	16	4	8	3	4	0	21	1	7	14	2	7	13	5	4	6	5	24	7	16	3	8	10	9	9	8	19	6	8	5	10	21	5	6	15	6	2	7
7	2	17	18	7	7	12	5	2	4	22	2	29	9	9	12	17	3	3	3	3	3	10	18	1	13	21	8	3	34	11	15	13	7	43	19	17	7	2	26	14	0	18	9	11	7	6	31	7	5
32	9	15	0	20	7	2	36	11	27	31	10	14	40	32	14	44	4	23	4	10	17	50	15	37	4	36	2	6	13	63	11	39	11	50	11	34	0	3	8	20	2	33	6	6	19	4	28	29	6
12	15	9	13	34	13	35	49	5	24	18	5	3	26	12	3	59	5	14	15	5	10	12	29	33	12	20	2	20	63	37	1	11	12	98	32	1	10	32	12	8	16	16	22	24	23	7	33	2	11
16	15	22	19	9	16	17	42	13	17	15	22	4	24	32	13	17	6	19	43	11	4	4	24	15	31	56	2	24	4	3	9	10	44	27	22	2	0	25	29	26	26	21	0	11	38	19	37	8	2
6	4	16	2	32	0	18	31	5	3	17	13	7	14	9	25	23	7	18	27	7	18	14	16	15	25	23	35	4	11	14	37	45	13	30	7	5	1	14	14	8	15	38	8	13	10	5	17	18	18
36	6	3	31	14	5	10	24	13	7	16	37	42	2	2	11	24	6	17	9	15	49	39	26	11	17	11	2	31	9	3	7	13	19	24	10	2	7	12	6	8	1	13	13	9	25	10	12	4	3
11	9	1	9	6	4	13	16	6	7	6	4	7	4	14	8	9	8	8	7	7	9	16	19	19	34	24	0	14	13	0	0	14	1	12	1	2	3	2	10	2	2	13	14	5	4	4	27	8	0
0	1	3	1	8	2	10	4	21	0	2	7	23	5	16	6	0	0	3	2	6	1	5	8	4	5	2	18	3	7	2	3	4	18	11	4	1	5	6	16	14	0	7	7	5	0	2	6	3	7
14	7	4	6	1	0	3	10	0	2	7	3	4	0	18	9	12	2	2	4	9	9	2	0	1	7	2	8	14	4	9	1	0	5	16	1	2	14	1	1	4	1	5	4	0	0	4	2	0	5
2	0	3	15	8	5	2	6	8	3	8	7	2	1	22	3	0	6	14	2	8	6	7	2	6	15	9	7	10	1	13	5	2	3	4	8	8	8	15	1	13	3	7	24	0	5	9	9	5	5
7	0	2	10	11	2	59	6	4	5	9	6	50	14	12	6	2	0	23	3	0	9	16	8	11	12	7	7	10	3	2	8	5	24	13	0	3	6	8	2	6	7	11	6	7	24	10	1	10	8
10	7	11	2	5	9	19	7	2	0	10	0	2	4	10	8	17	10	5	3	9	10	17	4	9	4	4	12	19	8	4	5	14	8	9	7	6	9	10	2	7	12	24	6	2	18	14	12	2	8
6	2	0	16	4	21	25	54	7	17	20	2	21	17	1	10	16	3	5	12	4	24	1	15	22	4	10	12	4	19	13	3	14	8	16	20	19	1	7	5	16	16	8	14	0	25	19	11	4	22
36	5	22	3	2	3	17	3	13	7	3	7	13	10	31	8	24	4	4	11	14	7	8	0	19	14	2	1	21	1	0	3	25	12	14	5	3	2	2	4	12	2	9	8	28	4	6	11	4	5
7	2	3	12	7	3	1	0	0	6	13	2	2	0	3	11	4	3	5	0	6	4	2	10	6	6	7	7	1	5	0	3	9	6	13	2	0	6	3	3	9	1	2	4	4	3	0	1	11	2
2	4	3	9	1	3	16	21	6	0	36	9	7	4	38	2	12	1	9	2	6	11	1	6	26	2	5	0	5	1	0	4	8	2	22	5	0	3	3	18	10	4	15	18	4	8	3	2	9	13
30	0	0	0	6	10	4	10	2	7	8	0	3	6	6	0	24	12	0	15	0	12	3	17	11	10	15	18	1	2	0	5	3	3	8	6	8	0	0	0	0	4	24	18	7	11	13	39	30	2
15	2	1	0	1	0	10	1	11	6	1	0	0	9	12	1	5	11	8	0	0	0	6	0	12	3	2	11	3	4	2	5	29	12	12	5	0	5	2	0	0	4	2	12	3	6	0	15	2	5
2	8	0	2	9	11	10	0	4	8	13	5	2	3	20	7	4	8	3	6	5	1	1	5	32	9	3	4	6	0	11	0	4	1	9	10	16	6	4	5	11	5	25	12	2	0	7	9	11	10
11	5	4	10	0	1	0	12	18	2	2	0	7	5	1	0	0	2	6	4	4	13	8	10	3	7	4	12	5	1	2	0	8	2	4	0	0	3	1	0	0	0	10	11	2	7	4	6	6	0
4	4	12	15	5	9	8	17	5	0	3	6	19	1	0	7	3	11	11	7	8	3	9	13	14	13	27	12	9	29	33	0	21	24	29	6	3	3	9	9	15	8	18	20	4	3	2	13	7	9
12	2	0	7	12	7	1	6	12	0	11	8	2	2	2	7	3	3	9	0	0	0	3	2	3	9	7	0	5	4	2	0	17	5	18	2	3	0	12	2	6	7	12	11	8	10	3	13	3	6
8	2	0	4	15	8	25	4	0	2	6	6	20	0	10	0	11	0	3	0	6	1	9	3	13	4	29	4	8	8	1	0	9	1	8	5	9	1	17	0	4	6	3	4	27	1	16	1	13	2
4	11	5	6	5	1	14	7	0	1	5	1	27	11	22	4	7	47	7	12	8	4	0	2	5	14	6	13	2	8	10	6	1	15	79	0	0	2	16	4	3	3	1	2	0	6	3	7	10	5
6	3	4	4	6	7	0	6	1	1	8	23	8	8	2	1	16	2	14	6	12	10	8	16	17	14	7	4	12	8	2	0	12	11	7	4	2	10	0	5	6	0	12	9	13	3	0	26	1	0
1	1	11	3	1	1	4	10	7	12	3	4	12	9	2	16	2	4	5	1	10	4	9	11	4	10	15	9	1	6	0	3	5	7	15	6	0	0	3	2	7	25	20	1	0	19	5	16	9	12
9	0	3	3	2	0	8	4	3	6	14	9	4	17	6	8	24	2	12	1	1	10	8	22	15	0	3	0	8	5	0	0	7	4	14	0	2	6	3	4	4	0	11	13	3	13	0	9	5	4
0	2	1	3	2	1	12	6	15	3	5	5	11	0	4	4	6	3	5	1	0	4	6	5	2	8	28	6	4	3	3	3	1	2	4	4	4	1	5	0	1	0	0	0	5	1	5	1	7	9
0	22	5	7	6	3	8	5	2	15	14	10	25	8	6	12	28	3	10	1	7	10	13	10	12	10	3	30	8	8	4	2	4	7	35	4	2	3	0	1	7	0	7	8	5	6	0	6	11	3
2	3	0	21	0	6	3	8	3	0	13	5	29	8	30	0	4	2	3	3	7	16	3	9	23	3	9	5	19	2	1	26	19	2	10	0	4	3	20	4	1	12	13	3	0	9	6	13	15	4
5	6	0	27	19	10	2	10	11	6	21	19	10	17	24	24	21	6	2	0	0	7	0	11	6	13	14	6	12	7	11	1	10	5	10	28	0	0	23	0	22	8	19	9	3	9	8	39	14	7
20	18	19	17	2	5	38	19	20	6	14	7	24	86	48	24	14	22	1	14	2	15	10	25	19	4	47	92	3	0	14	2	31	32	17	22	7	0	4	4	40	9	19	4	33	26	40	24	9	32
9	3	0	7	8	2	5	4	0	9	6	13	5	9	6	2	18	3	3	4	0	6	9	6	5	15	0	0	12	1	1	7	14	6	14	15	9	12	11	3	16	3	12	5	8	20	0	0	10	31
3	0	3	9	0	1	20	0	9	0	11	2	5	4	1	1	21	0	3	0	0	12	7	15	3	7	1	0	2	13	3	1	0	0	1	0	1	0	2	2	2	0	0	10	0	13	0	6	0	3
10	1	11	7	6	4	4	1	3	4	3	3	6	2	3	4	10	0	0	3	6	7	5	5	2	6	7	5	6	9	11	0	8	8	0	1	8	0	0	3	0	0	1	8	0	2	5	6	16	2
3	3	4	4	4	1	7	7	0	0	1	0	13	2	13	0	1	14	1	0	4	3	6	2	2	0	11	4	20	8	0	0	11	0	14	0	0	1	4	1	1	7	14	0	1	0	2	3	2	1
2	0	0	3	0	4	0	0	0	0	0	0	0	4	1	0	0	0	0	0	0	4	0	0	0	2	1	0	3	0	1	0	0	0	0	0	0	0	0	0	0	0	0	0	2	0	1	0	0	0
29	31	18	6	0	30	8	14	5	6	29	25	9	34	42	11	8	0	0	6	4	8	16	0	10	16	16	15	6	0	0	4	33	8	4	5	5	15	21	5	25	0	15	0	24	3	24	4	18	10
0	4	0	4	0	2	6	6	0	2	7	2	9	3	0	8	5	2	0	6	10	2	6	3	0	4	0	0	0	6	5	18	2	6	0	1	0	5	4	0	6	0	12	0	0	3	1	4	1	1
10	4	2	8	1	6	4	8	0	22	0	8	1	3	14	5	12	12	2	4	1	0	6	5	0	7	5	4	1	3	2	3	7	0	14	4	1	14	2	0	4	1	2	8	7	1	7	5	0	4
1	7	11	3	11	3	2	17	3	8	9	6	4	38	35	5	24	9	3	2	7	7	5	5	15	2	17	17	5	11	1	8	20	0	14	5	5	2	3	3	4	1	3	11	0	5	0	10	2	5
0	10	2	2	1	9	6	4	8	8	3	4	15	7	5	8	11	0	6	0	6	16	5	2	2	6	20	5	6	8	2	1	38	9	16	13	0	2	8	1	3	0	4	10	0	11	0	9	9	8
0	4	0	10	1	0	0	3	1	0	2	2	0	0	4	1	6	3	5	7	1	7	4	2	1	3	4	0	3	2	0	9	2	9	5	24	2	8	0	1	2	0	3	8	4	10	0	9	2	2
2	2	0	3	2	5	6	2	0	8	0	2	2	2	4	0	3	3	0	2	2	4	3	1	8	2	5	1	2	1	2	0	2	0	6	2	1	5	10	8	3	2	8	5	0	0	2	3	0	0
6	2	0	3	2	1	0	1	0	1	13	5	7	5	6	2	0	20	0	1	6	1	13	0	6	0	13	0	0	13	0	1	8	2	10	13	2	0	9	10	1	3	0	4	1	4	2	7	0	10
8	0	5	0	10	13	6	7	0	0	1	1	13	4	8	0	2	6	8	0	5	3	15	0	8	7	13	1	5	7	0	0	5	14	4	7	3	3	2	9	12	2	14	16	0	3	10	1	2	2
3	3	0	9	3	10	2	2	0	0	4	5	5	2	5	1	0	1	9	2	8	12	4	9	5	3	0	4	8	2	1	1	15	4	16	2	4	4	8	2	2	3	1	8	0	0	2	3	6	2
0	0	5	2	6	2	5	9	0	13	6	1	0	2	8	1	5	5	9	6	0	5	13	7	5	8	4	2	5	0	9	18	5	6	20	7	6	7	1	2	11	2	0	2	3	18	9	2	18	0
3	10	2	7	7	2	10	8	2	12	10	0	15	3	9	10	32	3	5	1	3	3	10	8	9	6	22	7	0	5	0	2	10	17	52	46	2	4	4	4	3	14	4	17	8	18	3	4	2	13
4	7	18	1	0	3	21	3	3	12	2	0	4	11	52	7	2	13	12	3	3	2	4	4	18	4	11	0	6	8	1	10	11	1	4	0	0	3	6	6	13	3	3	7	0	0	1	11	8	9
2	4	2	0	4	0	0	5	0	0	2	7	0	0	0	2	3	4	0	2	1	2	0	0	5	0	0	0	2	0	1	0	5	5	7	0	0	3	3	0	0	1	4	5	0	2	5	0	0	0
2	13	2	2	1	3	1	0	0	0	3	8	2	3	7	0	2	0	3	3	0	0	15	0	0	0	1	6	0	1	0	10	0	2	1	3	0	12	0	0	2	0	2	4	0	0	0	5	0	2
1	3	0	0	0	2	1	2	1	3	0	1	0	2	2	0	0	0	4	0	0	0	0	1	8	0	5	0	0	9	0	0	4	4	1	1	1	0	2	5	0	0	8	1	0	0	0	0	2	0
1	7	2	0	0	4	6	0	0	0	2	3	1	0	9	0	0	16	3	3	0	0	7	6	5	0	4	1	0	4	0	0	0	6	9	3	0	6	0	1	0	2	0	2	0	0	5	0	2	4
1	0	0	0	0	0	3	5	0	0	3	2	0	0	2	4	0	0	0	4	3	0	2	0	2	0	14	0	1	1	2	5	0	4	6	0	1	0	0	0	2	0	0	2	0	0	4	1	4	0
3	5	6	0	3	7	0	5	0	3	0	0	15	0	6	2	0	1	3	0	0	3	0	4	4	0	3	4	0	2	0	0	5	5	1	0	0	2	0	1	2	3	2	0	1	0	0	8	0	2
6	4	2	6	0	4	3	0	6	0	1	3	0	0	0	5	0	9	3	3	0	6	7	0	11	6	1	6	1	0	1	7	4	0	10	2	0	0	0	0	0	0	7	3	0	6	0	1	0	0
7	23	13	0	4	7	2	8	0	4	3	4	0	7	9	0	6	0	5	4	1	10	6	8	7	12	14	6	4	2	37	5	11	8	15	4	10	5	0	1	4	5	2	18	3	10	3	10	1	1
27	2	14	18	7	36	11	21	2	26	22	0	10	7	2	4	25	24	8	10	11	13	14	12	7	10	34	19	0	15	3	5	0	39	38	2	0	24	1	2	17	14	17	13	1	17	7	2	26	2
26	8	9	10	20	5	6	6	4	6	0	3	10	14	5	5	11	13	2	6	8	25	2	0	12	33	21	7	6	7	0	1	39	23	16	6	2	9	5	16	3	0	2	7	3	3	7	14	17	13
11	0	0	2	19	0	5	19	0	0	5	0	8	9	1	7	14	3	14	17	3	16	22	11	8	13	5	7	4	17	6	12	8	0	24	7	8	5	2	0	2	0	14	6	0	0	14	1	1	0
12	1	5	2	0	2	29	11	0	3	7	0	24	6	4	2	7	8	22	9	12	17	12	3	11	16	5	6	0	6	12	14	20	13	30	2	0	2	9	9	14	17	6	25	3	9	4	10	3	0
0	11	14	3	3	1	10	8	0	0	1	4	18	2	1	0	12	6	13	4	3	17	18	6	4	4	16	3	0	5	3	2	8	1	36	3	4	8	2	2	2	0	24	23	0	4	9	1	0	6
6	4	3	2	0	9	19	5	4	18	13	7	29	26	3	3	8	1	3	0	5	12	4	15	7	14	12	5	13	1	6	0	8	3	15	4	4	4	3	7	0	3	5	16	0	3	6	18	2	4
6	15	1	1	0	1	15	0	6	6	4	0	1	11	15	1	8	5	6	3	5	15	15	12	11	22	2	9	0	1	9	6	17	3	6	0	9	5	0	1	1	0	28	9	0	24	4	7	0	16
0	22	1	4	0	21	18	18	3	5	9	8	17	6	4	2	3	8	8	0	10	25	8	10	13	16	12	4	0	16	13	4	6	11	14	4	3	3	1	6	0	0	35	16	2	4	13	4	8	2
2	1	8	18	0	22	5	14	26	0	1	1	11	7	3	12	13	10	4	1	6	10	12	10	14	24	4	16	4	14	1	1	14	3	23	19	0	0	2	10	0	6	32	13	0	4	15	3	5	18
0	3	1	4	0	0	7	9	0	0	0	7	8	2	6	3	2	3	0	0	1	5	8	0	10	0	0	0	0	1	0	0	9	4	6	0	3	1	3	0	0	0	4	2	0	0	3	3	4	3
0	13	8	2	17	7	21	5	0	0	7	3	20	0	1	0	16	15	2	0	5	24	7	3	6	10	11	0	11	1	0	6	3	4	10	6	1	16	0	0	5	3	7	0	12	0	9	0	6	19
4	16	12	6	0	6	18	8	3	0	8	1	12	0	11	4	10	4	5	2	5	7	4	10	4	19	8	5	0	16	5	2	8	8	5	15	2	3	11	2	9	4	19	13	11	0	0	2	0	14
1	12	11	24	0	11	7	5	22	8	15	2	11	3	6	0	5	0	12	0	15	14	23	0	17	12	12	2	9	2	2	9	1	8	4	18	1	13	6	3	0	0	14	17	5	3	15	7	28	28
0	7	5	0	0	0	20	8	2	5	12	0	25	6	0	0	8	2	3	5	0	4	17	3	4	7	1	0	0	0	7	6	11	2	9	24	2	13	4	5	0	1	6	10	0	3	0	2	0	2
16	5	25	9	6	5	3	2	6	3	37	10	37	6	18	0	19	8	7	18	0	22	63	1	25	28	26	6	4	6	20	14	10	6	27	6	7	25	4	14	0	13	12	39	7	4	1	3	9	14
7	11	13	15	3	4	12	8	2	5	7	4	20	10	8	6	13	0	11	0	3	11	15	3	16	9	8	5	6	7	5	3	8	8	15	0	1	8	3	1	10	0	20	9	2	0	16	4	6	9
10	6	10	3	5	13	21	4	0	7	29	7	12	2	13	4	16	11	6	6	9	18	11	2	8	2	1	1	1	10	8	1	17	3	20	7	2	0	4	2	3	3	14	13	0	3	9	3	4	9
2	23	6	10	5	5	32	35	1	19	22	6	13	0	7	12	19	6	2	8	0	27	8	5	28	25	18	0	9	18	0	10	8	11	19	20	6	16	0	19	2	13	24	7	5	0	9	7	18	54
7	46	17	12	10	23	31	16	26	5	4	0	12	12	16	0	37	23	7	37	0	15	24	29	17	48	13	6	4	17	16	29	12	12	41	35	0	6	5	19	5	5	17	43	0	8	28	8	0	9
5	19	35	8	0	6	21	12	4	7	13	1	26	14	26	13	18	10	6	8	12	34	3	17	19	8	17	7	11	35	10	13	11	5	33	17	10	0	2	4	1	5	18	17	5	3	17	14	10	53
16	21	22	6	12	6	14	12	7	6	9	1	23	8	2	0	19	8	7	0	34	25	38	7	12	44	12	4	10	34	12	9	32	13	23	6	7	14	12	14	12	7	50	22	2	4	25	38	12	15
8	17	37	0	44	35	18	7	13	11	18	15	18	2	7	36	19	10	27	8	6	8	71	31	18	26	19	6	14	44	44	32	16	32	22	2	3	5	10	14	12	4	33	12	5	18	15	19	0	18
8	14	34	6	12	13	40	14	0	44	30	24	10	26	26	14	25	23	0	19	26	35	36	17	23	46	24	8	24	30	10	4	30	19	37	36	13	23	7	15	23	46	6	40	0	0	19	12	6	2
1	0	7	35	33	7	10	14	2	8	16	37	10	2	10	11	0	11	0	0	8	25	1	11	21	12	20	3	7	19	19	0	8	24	32	11	12	13	16	10	42	13	15	7	2	9	9	10	0	2
9	22	4	25	15	16	6	7	13	17	1	28	2	14	12	26	42	19	6	40	14	7	11	28	22	11	26	12	3	12	8	18	40	22	15	5	2	10	9	28	24	22	7	9	6	10	17	27	10	0
1	2	7	5	8	1	7	25	7	2	0	0	32	13	18	3	9	29	0	15	2	16	8	8	10	27	24	23	8	14	7	5	33	6	33	7	5	6	6	23	0	6	24	2	5	32	13	5	6	1
13	21	15	0	10	12	12	7	4	1	9	22	6	2	10	3	2	9	5	5	1	13	10	17	2	0	16	5	36	4	6	0	12	19	31	26	2	0	1	7	4	5	13	5	0	24	3	12	5	10
13	20	0	6	9	0	25	6	2	52	14	17	20	23	33	27	17	4	19	28	5	12	15	28	11	7	34	15	8	37	2	17	19	7	40	2	23	10	33	15	8	27	11	16	5	21	0	7	14	16
13	5	2	4	16	10	10	0	2	10	50	1	1	14	12	19	35	7	2	14	2	24	5	2	2	4	6	8	8	1	2	3	11	11	31	22	5	0	0	16	9	2	19	4	1	30	3	16	2	5
16	0	1	12	2	7	12	11	15	6	9	10	13	5	19	10	9	6	2	10	2	25	11	20	0	12	3	5	5	6	6	8	1	5	25	12	2	15	12	6	3	2	8	13	0	29	6	4	0	0
6	9	4	14	7	12	4	10	8	9	6	2	14	12	13	56	60	14	13	12	1	9	1	16	22	0	50	0	35	10	5	8	22	0	42	26	1	5	26	4	25	2	17	3	5	28	7	11	11	9
10	18	12	19	10	4	11	18	9	6	14	0	11	6	15	15	53	14	6	7	4	0	14	15	21	5	30	28	20	7	1	6	7	13	14	15	0	11	6	0	21	1	15	18	0	9	2	6	6	7
6	6	10	5	1	9	5	6	10	0	9	0	9	6	1	8	18	6	7	2	17	8	9	33	22	13	21	8	6	16	9	1	9	11	22	4	12	6	7	3	0	15	10	8	2	13	3	38	9	13
2	0	6	3	2	8	6	10	11	1	15	16	7	12	4	0	4	6	13	0	2	3	2	22	4	4	1	2	27	13	1	3	12	1	12	18	2	34	7	7	0	1	1	19	4	1	0	8	1	11
4	2	0	2	3	5	14	13	5	5	7	8	0	10	2	4	17	2	6	4	0	4	33	19	1	1	7	3	7	17	2	0	2	2	10	0	6	0	11	0	6	0	2	11	9	11	0	0	1	2
8	0	5	26	8	14	4	6	6	2	22	3	13	1	2	4	18	5	5	13	0	1	7	6	6	3	6	0	3	10	6	0	0	7	6	3	1	12	1	4	3	17	5	18	5	0	0	0	0	2
4	5	0	2	0	0	0	4	3	2	11	0	7	6	9	12	2	4	3	5	4	2	2	0	27	8	7	3	2	3	13	0	8	1	0	1	9	6	0	0	11	1	5	9	17	6	0	13	1	2
2	3	5	12	0	4	11	2	4	3	1	9	3	0	9	19	6	5	0	3	0	22	5	8	6	8	8	3	0	7	4	0	1	9	2	11	3	7	16	3	3	1	18	1	4	0	8	1	25	31
3	3	1	1	26	16	4	7	0	8	6	1	18	1	6	8	1	5	27	1	5	0	1	2	5	7	9	23	6	27	3	2	2	2	4	6	8	8	3	17	1	1	6	1	5	0	7	0	3	8
0	10	0	5	8	5	2	0	8	7	17	7	21	3	9	0	24	21	13	4	1	21	7	4	7	11	33	31	2	5	5	15	6	15	20	20	12	0	4	3	0	4	3	1	1	14	7	9	4	6
12	27	6	1	1	3	35	16	10	10	15	5	5	36	14	0	7	5	4	11	4	29	9	8	13	1	16	13	10	2	0	2	16	5	48	19	31	18	10	13	14	1	8	22	9	19	10	15	11	1
19	0	2	7	15	23	0	8	0	8	12	3	3	0	7	17	28	7	3	9	0	14	4	12	9	3	4	24	3	1	33	41	5	11	28	22	0	15	0	7	2	1	13	9	0	29	20	9	26	23
15	3	8	13	4	7	6	9	0	0	1	13	10	31	11	10	2	0	2	11	13	25	9	11	0	2	17	6	3	20	4	9	14	4	19	0	3	7	7	5	0	6	9	0	13	14	2	1	15	4
1	0	0	9	3	8	11	2	1	4	3	2	15	13	2	4	23	4	2	6	0	4	7	14	4	4	3	7	6	9	3	14	8	0	10	1	8	3	2	0	12	1	2	14	2	10	4	15	2	8
4	8	6	6	12	11	2	11	9	5	14	8	17	16	4	14	18	11	8	60	3	7	4	5	21	21	39	0	6	5	4	3	11	14	11	10	4	1	2	9	6	1	45	3	17	22	3	3	4	9
0	0	3	2	15	0	0	0	0	0	1	4	5	2	1	6	2	1	1	0	0	1	0	3	0	0	17	2	0	0	0	1	12	2	0	0	0	5	0	0	0	0	1	1	0	4	1	0	6	1
5	1	0	5	0	11	2	6	1	15	1	2	11	1	13	3	1	1	1	8	21	0	7	9	14	4	6	1	10	3	4	1	6	2	7	12	0	0	8	5	5	7	3	18	1	1	1	15	0	3
1	0	0	7	5	5	3	2	0	3	7	2	8	0	7	6	10	8	3	4	0	9	0	4	20	3	15	2	9	15	1	14	12	5	26	3	8	5	0	1	2	8	4	16	0	18	0	5	1	20
8	0	9	0	4	12	5	10	0	4	9	8	16	8	17	10	5	11	0	5	5	6	8	5	30	34	8	15	13	4	4	8	20	0	26	31	0	2	8	7	10	2	15	30	17	5	15	15	0	8
4	0	0	0	1	14	0	27	8	0	0	10	7	5	4	0	16	5	0	5	2	0	2	14	7	4	7	3	2	26	0	6	13	0	10	2	2	2	3	10	9	2	0	0	1	3	0	12	5	2
11	0	0	0	5	6	4	12	3	1	3	0	0	3	4	2	10	14	0	2	0	10	6	7	1	2	16	8	14	0	0	5	12	1	25	0	0	10	39	3	10	0	0	25	6	2	0	6	8	10
4	2	0	2	2	13	16	3	16	3	2	7	11	3	1	30	20	12	6	15	10	1	9	10	1	0	12	15	10	12	0	2	19	5	18	10	2	0	22	10	5	13	5	9	4	0	1	3	1	12
10	2	1	1	1	3	8	6	8	0	1	5	0	6	2	13	6	2	0	8	0	2	1	1	0	0	0	4	9	4	1	8	5	6	6	0	5	0	7	1	15	2	3	1	1	0	0	13	0	3
8	2	1	1	7	2	3	45	13	6	8	1	4	0	2	2	5	0	2	0	3	0	11	2	12	29	8	5	6	0	0	12	2	2	3	4	0	1	2	2	15	0	12	16	0	0	1	3	1	0
8	9	6	0	0	0	0	8	12	0	7	12	0	2	8	4	13	7	8	24	1	5	23	2	1	4	8	10	1	5	1	7	11	3	4	6	0	4	1	0	9	7	9	2	2	6	5	7	8	5
7	36	5	2	0	22	1	6	8	2	4	3	1	0	8	17	15	0	0	5	3	0	4	5	1	4	3	6	0	11	0	4	1	14	22	3	1	0	13	0	4	0	3	6	4	3	2	21	6	0
1	21	0	1	0	7	7	8	3	18	0	2	3	10	9	19	14	11	0	8	4	4	3	2	5	2	13	2	12	12	0	8	11	1	35	9	6	5	11	2	2	22	2	9	4	0	3	3	8	1
14	5	3	6	0	15	4	0	6	13	19	0	6	12	13	15	14	4	6	35	0	6	5	7	0	6	13	16	9	3	0	18	13	11	6	28	7	3	3	25	2	1	0	13	0	15	5	10	8	2
9	48	3	17	7	0	7	15	5	5	3	24	0	12	6	7	17	55	0	24	8	0	7	18	7	0	37	18	15	12	27	6	4	1	15	13	8	3	12	3	6	25	8	0	7	0	6	2	14	1
0	4	33	20	4	0	4	9	6	19	3	7	12	1	5	2	20	7	7	11	5	7	2	14	6	33	26	5	17	26	10	3	0	3	7	5	11	0	8	0	16	0	13	37	7	13	46	18	14	3
3	4	4	7	5	0	21	6	6	3	7	14	1	0	18	15	16	0	0	2	2	0	9	22	1	3	8	4	17	0	13	13	18	0	8	9	5	6	0	0	10	5	4	13	10	0	4	0	20	8
13	8	3	31	4	32	12	15	5	3	7	13	4	9	11	0	12	26	25	4	0	12	10	9	16	1	6	24	15	19	8	3	8	14	18	17	2	0	6	5	17	0	25	4	11	6	13	18	13	6
18	2	11	13	1	0	13	21	7	13	4	6	4	4	18	9	10	3	5	8	11	24	9	16	4	7	12	14	26	7	2	2	6	19	6	16	1	6	22	19	4	12	9	14	11	11	0	2	4	13
18	6	8	1	14	4	11	27	7	9	12	9	6	7	16	7	43	9	2	13	1	6	4	26	22	0	17	17	11	12	19	13	27	9	11	1	3	3	16	3	20	8	16	11	7	18	9	18	20	15
8	1	19	0	8	1	7	10	25	0	4	0	3	12	40	4	7	2	5	0	8	2	10	15	23	5	11	6	4	0	0	2	6	0	20	12	9	3	13	0	2	0	2	2	0	27	0	0	5	3
2	0	0	1	0	17	0	1	8	0	0	0	0	0	6	2	1	12	1	2	0	0	14	3	4	0	9	0	2	4	0	0	13	2	23	0	8	0	0	0	4	2	0	0	3	4	0	2	0	0
6	2	3	6	0	3	14	21	4	7	16	9	20	0	12	7	16	5	13	5	3	10	26	9	10	16	12	17	4	12	4	11	2	6	11	24	1	1	2	7	0	4	23	41	14	13	2	8	4	13
7	3	7	7	10	2	4	26	2	10	12	3	27	10	5	3	8	5	7	14	2	21	29	27	8	16	30	3	12	27	7	3	6	8	6	0	0	15	22	1	1	17	7	35	14	17	7	33	0	5
20	5	9	21	4	15	31	8	5	17	27	17	15	7	34	20	1	10	28	9	8	12	21	28	12	21	22	13	3	22	9	13	14	19	7	13	4	14	14	10	0	7	23	21	3	4	5	30	43	9
15	1	15	10	4	21	19	20	40	1	12	25	9	33	10	7	9	8	5	0	5	11	12	17	14	14	19	13	23	15	16	10	16	14	34	15	6	4	24	8	10	10	14	31	2	19	19	10	16	12
16	4	10	18	2	0	10	17	3	9	16	6	22	6	11	10	10	9	12	16	5	15	16	6	9	43	9	4	7	52	2	1	11	4	20	13	0	0	3	9	6	12	21	28	27	2	20	12	11	11
4	0	5	6	1	2	3	11	1	0	6	3	4	1	4	1	5	2	19	0	4	4	5	5	5	6	0	6	12	4	0	2	4	2	3	4	0	5	1	0	4	2	3	10	11	2	0	4	0	1
10	4	3	0	10	2	12	0	0	0	9	0	5	2	1	2	0	3	3	6	0	0	12	10	1	5	2	1	0	1	3	0	1	11	0	0	4	8	1	3	6	5	12	16	13	0	4	1	0	2
0	1	8	10	0	5	2	10	0	0	4	0	16	1	2	6	6	1	9	8	1	4	5	3	9	6	7	2	11	10	1	2	3	3	8	2	4	4	7	3	2	0	3	12	0	7	2	1	5	6
0	0	3	2	13	0	5	5	14	5	14	3	12	2	5	17	19	4	2	1	2	11	9	2	13	13	6	13	2	16	20	14	0	2	0	0	2	2	3	3	5	3	3	16	1	13	6	2	10	7
17	4	4	16	1	1	24	5	23	0	6	27	16	3	5	6	2	1	4	3	2	9	3	16	4	9	3	2	15	8	7	20	16	11	29	1	4	19	4	11	10	5	4	13	5	5	4	6	0	14
18	0	16	22	7	1	23	12	7	1	12	17	17	7	18	13	0	3	17	15	28	46	31	12	24	13	32	3	7	26	9	12	21	9	22	16	2	17	6	16	11	12	14	13	14	18	9	22	17	17
10	14	14	21	9	4	35	12	4	17	14	6	80	1	20	21	0	32	21	6	40	47	49	10	29	56	36	2	6	63	17	2	29	5	31	7	16	33	11	17	8	4	28	61	5	17	17	12	0	25
14	0	30	47	0	5	73	3	6	7	24	16	79	1	27	10	12	5	43	8	26	59	63	2	66	47	18	4	4	47	26	11	12	3	10	20	15	39	19	36	24	8	60	62	0	10	20	8	6	75
25	3	23	117	3	2	85	8	4	8	133	14	88	12	24	27	18	13	51	13	47	89	102	5	80	53	11	19	15	112	44	6	1	12	24	4	23	49	0	66	15	8	142	97	16	2	87	15	9	88
5	7	60	101	12	13	120	5	73	32	152	10	93	10	25	18	3	5	40	31	66	66	80	36	148	60	4	0	7	120	88	5	15	53	9	8	5	76	8	44	11	3	109	108	7	0	65	5	17	85
12	4	23	38	6	6	60	23	5	7	45	5	33	12	7	2	31	16	39	38	14	26	19	2	38	14	9	14	6	45	27	2	7	18	19	4	12	18	4	35	11	6	51	46	8	3	14	32	18	76
8	5	9	18	2	19	25	7	0	14	53	1	29	1	25	6	3	3	11	30	11	37	42	12	46	6	20	21	12	25	4	13	16	27	29	9	8	12	4	35	18	2	43	30	2	6	10	15	2	11
18	9	21	8	4	14	38	16	4	16	23	17	29	0	10	9	14	2	16	5	6	10	16	9	35	50	10	11	12	12	24	3	21	21	13	15	0	18	7	11	9	8	67	40	0	2	12	15	11	43
7	5	12	16	24	5	21	8	3	1	23	6	19	9	9	4	7	8	22	6	20	15	29	8	10	25	1	4	2	7	7	7	2	10	5	1	0	15	7	6	3	9	23	39	41	0	11	3	4	36
7	1	29	29	7	2	19	23	7	7	13	18	28	3	6	5	2	1	13	7	6	19	37	16	10	15	12	5	18	3	8	0	4	6	12	3	3	11	0	16	19	0	10	16	5	11	9	15	11	33
18	5	10	10	0	1	40	17	18	4	46	4	31	6	6	8	25	8	18	4	9	32	36	16	53	10	24	24	23	30	8	10	5	4	20	1	0	23	8	30	1	14	44	20	8	21	43	12	5	6
9	0	7	22	4	0	69	4	24	9	18	4	35	7	17	3	8	4	22	2	14	18	23	2	6	25	1	3	11	15	0	4	8	17	5	14	18	32	0	15	24	17	16	41	12	15	13	13	0	18
6	2	4	5	2	2	8	1	6	6	4	4	23	13	5	5	5	1	1	0	4	0	12	2	4	3	6	4	6	8	0	3	1	1	6	1	9	8	0	10	13	0	20	9	0	0	3	3	12	16
5	0	4	9	3	0	11	2	4	12	10	13	5	7	6	6	26	4	5	6	3	9	0	10	5	0	1	4	5	18	7	0	0	3	0	0	3	6	0	3	11	7	18	6	9	4	6	2	0	2
4	0	4	0	4	0	16	2	0	0	1	1	12	5	4	6	2	0	2	4	2	4	5	7	2	0	0	7	3	14	5	2	12	5	7	2	2	3	8	7	10	0	7	7	0	5	3	7	11	4
3	9	1	3	7	4	14	6	12	2	4	17	9	4	8	12	17	2	4	1	12	6	2	6	18	4	16	7	15	16	8	7	8	7	15	14	1	2	7	2	13	0	9	15	6	7	2	16	11	17
7	1	4	6	5	2	10	6	18	11	4	5	5	10	21	25	8	6	3	6	4	23	12	18	15	12	24	7	8	11	6	12	20	18	37	11	17	4	8	3	10	13	13	29	7	8	11	30	8	12
32	2	7	11	21	3	12	12	11	3	11	10	25	17	16	21	23	5	12	0	0	6	4	13	15	4	46	11	34	4	3	3	38	31	34	13	3	4	2	6	6	17	24	13	11	17	3	11	33	15
25	7	30	15	4	3	26	37	26	42	29	5	29	5	28	12	18	11	16	18	23	30	9	34	16	0	60	62	25	45	7	15	8	39	7	23	12	13	17	13	11	27	64	45	25	24	8	20	18	35
16	0	5	12	6	12	25	23	16	9	9	9	8	8	42	18	50	2	33	8	6	12	11	12	22	23	15	25	21	10	2	12	3	10	33	9	9	2	17	6	23	4	23	25	7	13	13	23	6	16
19	13	3	4	10	10	2	26	13	3	20	9	27	23	18	23	31	45	8	17	19	26	17	12	2	39	33	6	13	16	5	21	24	15	16	9	0	0	14	10	25	7	13	13	1	44	21	26	24	14
3	17	10	20	6	19	2	5	32	12	25	29	10	10	27	30	23	11	15	13	17	8	25	16	8	13	30	6	5	24	24	8	10	20	45	45	3	1	18	11	12	13	29	8	12	27	1	13	32	1
12	9	13	23	19	4	17	62	15	10	31	2	12	13	20	7	9	18	22	4	1	2	11	28	25	33	18	73	15	10	4	18	18	5	18	6	0	6	7	1	35	12	26	19	17	9	26	21	12	9
3	0	13	15	12	10	39	14	6	15	2	16	1	10	19	11	26	1	6	0	22	16	12	12	10	13	14	4	18	8	6	0	11	9	43	23	9	11	15	24	6	6	23	50	18	4	8	1	0	22
26	22	19	26	18	9	31	22	4	13	13	1	5	9	43	4	22	8	37	10	0	11	23	15	10	11	26	17	30	14	19	23	25	57	30	41	0	4	33	34	29	12	30	18	0	13	0	26	27	6
32	7	11	18	32	6	7	19	6	21	19	6	4	40	12	15	39	12	30	11	19	45	25	7	36	27	52	13	6	36	19	22	32	18	29	9	2	2	12	32	6	4	7	22	11	33	20	17	15	15
0	11	6	2	3	1	8	3	20	15	9	4	9	6	5	11	4	6	3	2	0	2	12	0	14	4	4	0	5	8	5	0	11	0	15	1	3	2	1	7	11	0	7	6	13	0	6	1	8	4
1	9	0	5	3	0	8	5	2	0	4	0	1	1	1	3	0	0	0	4	0	6	0	2	0	4	0	0	1	0	3	0	1	4	3	0	2	5	3	1	4	4	3	5	0	0	0	2	0	3
6	6	1	0	0	4	14	1	14	0	7	3	10	1	3	0	7	5	7	0	0	4	4	2	3	0	4	12	7	3	0	3	4	0	7	0	0	0	8	1	1	0	8	11	14	8	0	4	1	1
4	15	3	0	7	6	7	15	3	2	5	4	11	1	9	2	14	2	5	0	0	3	1	11	10	27	17	5	11	11	9	0	11	6	12	10	13	3	2	3	2	1	13	0	2	12	0	2	3	4
3	6	0	0	3	0	0	0	1	0	4	1	6	2	12	1	7	7	0	1	2	2	0	11	0	0	4	4	3	3	4	2	3	7	1	3	2	0	1	0	0	1	7	18	0	0	0	4	0	3
3	15	1	0	0	5	0	3	35	0	2	1	0	1	0	2	5	2	3	4	0	5	4	7	0	1	0	2	7	3	5	7	7	6	6	17	4	2	2	3	5	0	9	0	18	0	4	0	2	0
5	5	0	1	0	3	13	0	7	0	4	0	1	0	3	7	13	4	0	3	4	10	7	4	8	0	10	0	4	2	5	4	11	0	2	6	0	5	4	0	0	1	0	2	0	2	3	8	1	0
0	1	4	4	2	8	2	1	7	4	10	2	2	8	20	3	3	10	3	1	3	0	0	5	8	8	4	6	7	8	6	4	8	3	17	3	2	0	2	8	5	2	3	1	2	5	0	9	0	6
4	1	0	7	14	16	10	11	13	6	10	6	23	0	13	2	5	0	16	0	7	6	1	11	2	2	7	2	7	9	5	1	8	4	6	2	8	6	3	0	1	0	13	10	6	1	0	8	2	11
7	2	11	2	0	1	13	4	0	1	2	3	15	3	1	0	9	2	3	1	0	15	1	8	5	10	14	0	5	0	0	3	5	1	18	7	3	10	2	2	0	0	5	13	0	5	6	0	9	1
7	5	3	7	0	4	4	6	5	5	7	1	9	0	0	9	1	0	3	0	0	9	5	7	1	3	4	1	16	3	3	8	24	11	13	16	7	6	2	0	2	0	0	1	4	2	19	12	0	13
2	4	17	6	23	0	4	7	0	4	5	0	6	6	3	1	16	12	2	3	13	22	15	14	1	13	5	11	1	10	2	0	8	6	12	4	4	14	9	3	5	10	15	15	2	9	4	16	8	8
12	2	0	22	23	22	0	0	2	4	8	11	0	8	15	4	33	0	7	0	10	32	3	16	8	3	10	5	2	18	6	9	7	0	15	12	0	4	6	0	0	0	14	18	1	8	4	11	3	18
2	6	0	5	10	0	15	0	2	13	16	4	13	11	7	10	8	2	11	6	6	0	13	6	6	2	14	1	9	7	0	7	10	1	18	0	7	0	9	12	0	0	5	24	0	13	9	3	1	0
6	0	1	0	2	3	0	0	2	1	1	5	3	3	9	1	0	4	2	1	2	3	0	11	6	0	0	0	17	1	2	0	0	1	10	4	5	4	2	0	4	6	0	2	1	0	0	2	4	5
1	0	0	1	0	5	0	0	1	9	0	0	0	0	0	3	0	0	2	0	0	3	5	0	1	0	0	0	0	0	0	0	0	0	0	2	1	0	1	0	1	0	3	0	1	0	0	3	2	0
6	1	5	0	8	1	3	3	3	4	3	5	2	3	7	0	1	0	2	2	6	2	0	9	0	2	4	3	9	0	1	4	0	8	10	5	2	1	2	0	1	2	0	4	6	8	3	4	0	5
10	11	0	0	0	0	5	0	0	0	6	5	11	6	11	4	15	10	16	6	2	5	0	9	6	1	8	2	3	8	0	2	8	2	15	3	0	7	4	6	18	3	13	5	2	0	5	4	8	2
11	2	0	7	0	5	5	1	3	0	3	0	5	7	2	6	9	1	0	3	2	8	10	10	3	6	18	7	4	4	1	7	9	0	18	43	0	2	7	2	2	8	0	6	5	2	0	6	3	0
7	1	10	2	2	2	7	0	0	29	6	28	4	0	13	12	11	17	36	0	0	5	6	11	3	16	22	9	12	4	12	3	1	4	25	2	4	2	2	5	15	1	1	8	1	11	0	25	2	16
6	2	2	1	2	1	0	0	0	2	1	13	7	2	14	3	3	6	9	0	0	12	1	4	4	2	16	3	11	5	1	9	5	5	17	0	0	1	9	0	6	0	0	0	2	8	4	6	2	4
1	9	0	0	0	0	12	5	2	8	6	0	8	1	4	6	7	2	1	2	0	3	0	6	27	0	0	7	5	13	4	0	3	4	2	0	5	5	4	0	2	5	0	10	6	4	3	4	2	0
18	6	3	0	0	3	12	0	4	1	2	5	2	1	13	5	4	4	5	0	8	2	1	7	3	1	7	4	6	3	2	0	3	5	6	5	0	0	0	1	0	15	5	9	1	0	5	7	7	0
1	0	0	8	0	0	3	4	4	0	0	3	1	1	4	2	2	18	0	1	1	3	0	10	5	0	7	0	0	6	4	2	1	4	3	0	1	2	3	6	0	1	1	6	0	11	1	6	5	0
2	1	0	2	0	2	0	0	1	3	0	1	7	0	2	1	0	0	0	0	0	1	1	4	0	1	0	0	3	0	0	0	0	0	2	0	0	3	0	0	0	0	0	0	1	0	0	0	0	0
0	0	0	0	4	2	2	0	9	0	13	1	1	3	0	6	1	0	2	2	0	0	0	6	11	3	4	1	3	0	6	0	2	2	1	3	2	1	2	0	1	2	4	7	12	0	0	1	1	0
1	8	3	0	0	0	0	3	0	0	2	1	0	0	11	9	2	0	1	9	3	6	9	2	0	1	2	3	0	0	8	6	0	1	3	1	0	0	3	1	0	4	1	1	13	0	5	1	0	4
2	12	4	0	3	0	10	8	0	0	6	11	10	0	6	4	2	2	9	0	0	6	3	13	5	4	8	0	6	2	1	9	9	26	3	0	0	4	1	1	3	2	5	10	0	2	0	12	10	0
3	0	2	0	0	1	7	3	0	0	1	2	1	5	4	2	11	0	2	2	0	1	4	0	2	1	3	8	0	2	0	4	0	0	3	2	2	6	0	1	0	0	0	11	2	21	0	2	0	1
1	10	2	0	2	0	3	0	0	1	5	4	0	2	2	2	4	1	0	0	2	0	0	2	0	3	4	1	0	2	1	4	0	5	7	3	0	1	0	0	9	4	0	1	6	0	1	5	0	0
0	17	1	0	0	1	6	12	0	0	8	7	0	1	8	7	5	8	4	2	3	3	2	5	2	4	5	0	3	4	0	3	7	2	32	5	3	8	5	2	0	0	13	6	2	0	10	12	4	1
5	0	5	2	5	2	8	0	4	6	1	6	2	4	1	3	2	1	1	2	0	2	14	5	11	2	8	0	11	3	2	1	22	1	11	4	2	3	3	2	3	0	5	2	2	5	5	1	8	0
4	3	0	1	4	4	4	7	2	0	6	7	0	0	11	4	1	4	0	7	0	4	9	5	0	0	2	0	15	6	0	0	6	7	1	8	11	6	7	8	0	4	2	0	5	2	2	7	20	5
2	2	0	8	2	1	4	0	0	1	3	2	11	5	8	2	2	1	3	0	0	0	3	16	3	0	9	5	2	3	7	1	2	0	15	3	1	0	3	0	5	12	2	4	3	4	2	9	29	0
1	0	1	2	0	4	2	0	0	0	0	3	0	0	0	9	11	4	0	0	0	0	8	1	0	0	5	4	11	0	0	0	2	2	0	2	2	2	0	1	0	2	2	4	0	1	0	0	0	1
0	4	1	0	6	0	0	0	2	0	0	7	5	4	0	0	2	0	2	0	0	0	1	8	4	0	4	3	7	1	4	5	2	4	0	1	2	2	0	5	2	0	0	0	4	0	1	0	0	0
14	0	0	0	0	3	0	5	0	0	0	0	0	0	1	6	0	2	1	3	0	0	0	3	0	6	0	0	2	0	0	1	11	11	4	0	5	0	4	0	4	5	0	0	3	2	0	4	0	0
1	1	1	0	0	2	0	4	6	3	0	2	0	1	4	1	1	0	2	0	0	3	13	3	0	13	2	0	0	1	4	4	0	5	0	5	3	2	6	0	4	0	1	0	3	0	1	8	0	0
5	2	1	0	0	1	0	1	2	0	0	0	0	8	2	0	0	0	0	0	1	0	0	1	0	0	0	0	0	6	0	5	1	2	2	13	0	0	3	3	1	0	0	2	0	0	0	1	0	0
2	0	7	0	0	2	0	0	11	0	0	4	0	1	3	0	0	3	2	10	1	0	0	1	2	0	1	1	1	0	0	4	0	0	3	0	0	7	1	2	0	0	0	0	0	2	5	0	0	3
2	1	0	6	0	0	0	2	0	1	4	3	13	4	4	0	7	0	8	7	0	0	2	10	0	4	2	5	12	5	0	0	5	3	14	0	6	1	1	0	1	1	14	4	4	3	16	4	0	0
3	0	0	7	2	4	4	5	17	4	2	0	5	1	0	4	10	0	4	3	0	2	4	11	2	4	10	7	0	1	1	3	1	2	5	7	1	1	1	0	1	0	5	6	3	9	0	7	1	3
1	0	1	0	3	9	3	4	8	4	1	4	5	13	5	0	4	1	0	0	11	0	7	2	0	3	3	0	6	7	5	2	0	10	8	5	2	3	1	1	3	3	5	13	2	1	0	0	0	0
7	0	0	2	2	8	3	0	4	2	3	5	4	0	12	2	2	5	1	0	0	5	7	6	3	18	3	1	9	5	2	6	10	6	5	2	2	6	3	6	4	7	0	7	9	1	1	1	2	12
7	0	1	0	2	25	2	8	9	0	12	5	9	3	29	14	7	4	0	4	1	4	1	10	1	1	16	24	7	0	18	9	14	0	18	2	3	1	13	0	2	5	12	6	0	0	30	11	3	0
2	2	0	0	0	0	0	3	4	0	4	2	1	21	20	8	8	5	8	7	0	1	0	8	37	4	4	0	8	4	2	35	6	4	19	7	2	2	0	1	9	8	21	6	0	0	1	9	0	2
0	13	9	2	7	1	4	1	8	2	0	1	3	0	8	0	11	4	6	0	1	1	17	12	2	4	2	0	2	3	1	12	9	6	13	5	4	4	7	0	1	2	2	4	1	3	8	3	6	8
0	1	3	0	6	1	0	0	3	1	1	3	2	0	5	0	1	4	6	1	2	0	0	2	2	0	0	0	8	0	0	0	5	0	1	0	2	1	0	1	0	0	0	4	0	2	4	2	2	1
0	0	5	0	0	2	7	2	0	0	0	2	1	1	13	2	10	1	0	4	0	0	0	1	7	6	0	4	8	0	0	1	2	2	0	2	0	0	7	2	0	2	4	1	1	0	0	0	0	0
0	3	3	0	0	0	2	2	2	7	0	4	1	0	2	0	4	1	6	4	9	11	1	6	0	8	3	0	1	9	2	1	2	0	2	0	4	0	8	4	0	0	4	2	1	0	0	11	0	1
0	4	0	0	2	11	2	3	0	0	1	3	1	0	10	2	0	0	1	1	0	0	0	1	1	6	2	2	1	0	0	0	0	1	5	4	0	0	3	0	2	3	5	0	5	0	2	3	0	0
1	0	0	0	0	2	7	3	0	0	4	1	3	4	5	0	0	4	0	0	2	0	2	3	0	1	7	0	2	0	0	0	2	2	0	0	2	3	2	0	3	1	3	0	1	0	9	5	0	2
2	7	2	4	3	4	0	1	1	1	3	0	5	2	0	5	10	0	0	0	0	9	3	6	0	0	1	0	8	1	0	8	5	2	4	0	0	1	3	0	2	0	1	7	0	2	2	3	0	0
0	1	0	7	3	14	2	10	1	0	3	1	15	18	11	0	7	2	5	0	0	0	7	12	6	1	8	0	4	3	4	2	10	0	22	13	1	1	4	7	0	0	9	1	3	8	7	14	2	0
1	8	2	5	0	12	16	3	3	5	0	0	12	1	3	8	6	0	0	0	9	0	11	16	15	2	16	3	29	0	4	7	0	0	4	4	0	1	1	0	0	6	2	1	5	10	0	5	14	6
8	11	0	1	3	5	4	0	0	6	0	4	3	6	8	1	10	4	5	2	7	0	2	6	6	2	11	40	0	5	3	0	12	1	1	2	2	12	0	5	5	7	0	6	2	0	1	6	0	2
2	1	1	0	0	0	2	0	2	4	0	2	2	0	0	0	2	0	0	0	0	0	0	0	8	0	2	0	1	0	1	0	0	3	3	0	0	2	2	0	2	0	8	0	0	0	0	2	4	0
3	1	1	0	0	1	3	2	1	0	1	2	4	3	3	2	10	0	2	3	1	0	0	4	2	0	4	0	4	3	4	3	0	1	8	12	0	4	3	1	4	0	5	5	0	0	0	6	0	0
8	11	0	1	2	4	4	4	9	3	2	3	1	8	2	3	8	4	0	8	0	8	0	3	2	0	9	5	10	6	5	1	9	3	11	3	4	10	0	5	3	0	17	0	0	14	7	19	0	10
0	3	3	8	0	5	0	4	9	0	3	0	0	3	5	11	0	0	0	0	4	6	11	3	4	0	0	5	7	0	0	0	12	0	9	0	0	4	1	8	3	4	1	2	0	0	0	2	0	0
0	0	0	4	0	3	6	0	0	0	1	3	0	2	1	0	5	0	0	1	0	0	2	3	0	0	10	0	1	2	2	0	2	2	1	0	0	0	4	0	4	0	0	0	0	0	1	0	0	9
4	2	1	0	0	2	0	3	0	0	1	0	0	1	2	2	0	0	1	0	0	0	0	5	0	1	2	0	0	0	0	0	1	2	3	5	4	1	2	0	1	1	2	7	4	4	0	0	3	0
0	0	0	1	0	2	9	1	0	0	0	0	2	3	0	3	1	0	0	0	0	0	0	1	2	0	1	3	1	1	2	3	3	2	0	0	5	0	0	0	0	7	0	0	1	0	0	2	0	0
0	2	0	3	1	0	1	2	0	0	1	0	3	1	5	1	1	0	0	2	1	6	5	4	0	0	0	10	0	0	0	0	5	1	0	0	3	0	6	1	0	4	0	0	0	0	4	0	0	5
0	2	0	1	0	4	3	7	2	0	2	0	0	3	0	1	6	0	2	0	0	2	0	5	0	0	0	4	3	4	0	2	0	2	0	0	0	3	1	0	0	0	2	0	0	2	0	6	0	5
3	0	2	3	1	2	0	1	1	0	1	0	6	3	0	0	7	3	0	0	0	13	14	7	12	0	0	0	13	0	2	0	0	0	11	0	0	0	0	3	0	0	0	2	2	0	0	0	1	0
0	0	9	1	0	0	0	4	0	1	3	0	0	1	3	3	5	2	0	0	0	0	7	1	0	3	7	3	1	4	1	0	0	0	7	0	0	0	2	2	1	3	2	0	0	2	2	3	0	0
0	0	0	0	0	0	0	4	1	0	0	1	2	0	1	2	2	0	2	3	0	3	1	1	1	1	0	0	0	0	1	0	13	0	2	0	2	1	0	0	2	0	2	0	0	4	0	2	0	1
0	0	0	0	0	1	2	4	1	0	1	4	1	0	0	0	1	0	6	2	1	3	4	0	0	2	1	0	5	0	1	0	2	0	13	1	0	3	0	0	1	0	0	2	1	0	0	0	0	1
2	1	11	14	3	5	20	6	2	3	1	6	0	6	0	4	29	0	0	9	5	2	15	10	2	1	1	3	0	0	2	1	0	2	9	8	4	0	0	0	9	0	1	0	0	10	2	7	5	3
1	0	0	0	16	2	3	0	2	0	11	41	31	0	0	21	2	11	25	0	0	3	6	23	9	2	10	11	1	1	2	0	6	5	3	2	0	1	16	10	1	4	5	9	3	0	6	4	0	6
4	4	0	2	8	0	10	1	2	3	5	1	6	0	5	2	7	23	10	0	0	13	4	13	1	17	8	0	9	13	2	0	0	2	15	1	4	4	5	2	0	3	7	0	6	0	9	6	5	2
0	0	8	10	0	1	14	17	0	45	25	3	7	18	14	3	11	4	1	2	16	4	25	18	1	7	28	3	18	12	22	11	4	8	22	9	3	5	0	2	0	0	5	10	7	8	0	6	2	8
3	0	0	6	7	5	1	2	1	0	12	6	8	0	0	8	7	3	7	7	4	0	1	5	0	2	5	4	7	7	2	0	8	4	11	0	7	0	3	0	4	4	2	5	0	8	0	0	1	0
3	8	0	1	7	13	0	2	6	7	0	7	0	8	12	10	16	8	4	14	0	16	6	9	11	2	31	7	20	16	16	3	2	2	38	7	10	4	1	7	14	1	7	17	3	8	0	2	1	21
14	19	0	2	8	15	14	7	25	2	0	1	1	4	19	2	1	6	4	5	17	0	1	8	22	2	0	8	14	18	4	14	15	7	3	2	6	9	16	7	0	10	19	40	7	9	1	34	0	4
0	14	34	2	16	10	0	22	0	35	0	0	14	24	10	4	11	12	15	19	43	6	9	15	0	10	34	39	20	4	43	2	38	22	32	0	32	7	26	15	11	14	9	3	11	51	6	8	11	0
27	6	14	4	55	1	9	17	15	9	30	15	36	11	41	11	55	11	10	91	7	17	0	49	32	2	43	22	7	8	0	5	26	8	41	8	11	12	60	4	4	7	0	40	6	43	2	32	5	0
17	42	0	12	7	24	1	46	0	9	5	7	0	23	56	40	15	54	16	30	0	11	3	16	5	1	47	10	1	21	2	2	17	33	21	12	4	34	12	10	13	23	7	0	8	8	0	13	41	23
18	5	0	1	5	7	19	76	17	15	18	15	8	27	19	10	20	9	10	23	0	20	13	15	19	0	17	0	1	4	9	19	0	7	30	5	6	0	23	9	4	18	13	12	7	21	3	10	8	1
37	29	19	2	6	19	4	24	8	0	16	15	14	16	4	15	14	23	12	19	6	9	15	36	10	12	76	7	9	15	9	12	59	21	23	26	20	11	12	0	3	15	17	18	29	9	0	26	33	12
8	13	12	4	11	26	18	6	11	29	9	16	14	10	14	50	18	16	0	5	18	2	7	6	3	9	11	6	17	1	18	15	27	22	47	25	29	0	10	13	15	56	41	13	8	11	4	14	23	14
0	12	13	17	7	26	6	10	24	14	13	0	27	2	8	0	24	0	5	0	6	20	0	32	22	3	38	15	7	6	10	6	15	14	7	10	1	8	3	0	7	11	13	0	3	28	7	33	25	9
3	48	7	0	4	10	2	55	1	9	5	7	3	6	5	12	18	6	7	11	5	19	26	10	0	1	23	4	4	4	0	6	12	7	21	14	8	0	11	18	19	4	1	8	18	6	3	22	22	8
2	6	3	3	0	18	11	20	16	0	10	4	0	12	17	5	31	17	15	10	0	15	8	5	8	8	30	5	8	2	4	0	8	7	14	4	4	2	13	4	17	0	12	9	7	10	5	9	4	1
1	0	2	0	11	0	0	5	0	0	2	11	1	1	4	13	8	4	4	6	3	8	1	1	9	0	2	9	15	6	1	3	4	0	20	5	6	11	13	8	12	3	3	10	11	1	0	0	4	10
5	28	4	8	18	0	18	18	7	20	20	16	3	20	28	11	41	10	9	11	11	14	28	36	29	10	41	5	19	18	15	14	2	0	37	10	1	2	27	0	13	21	27	24	9	26	5	18	18	31
13	32	7	17	14	0	30	11	38	17	38	15	10	5	23	21	56	8	8	15	17	16	34	21	14	3	12	17	15	4	0	16	11	15	4	18	8	5	7	23	6	4	16	69	14	29	15	10	9	14
6	11	5	12	0	2	13	26	0	13	3	29	3	2	9	5	9	31	3	3	23	35	28	25	35	0	24	34	38	0	1	26	5	30	57	8	0	5	3	27	27	2	3	28	13	28	8	16	3	13
42	0	4	6	0	5	12	41	0	20	23	8	2	6	10	17	45	5	12	4	10	4	23	14	19	32	14	16	16	16	0	10	27	22	20	8	0	4	9	3	9	5	7	16	25	36	14	8	26	18
2	0	4	0	24	6	34	29	17	25	43	11	20	9	6	2	17	3	11	3	0	31	23	30	3	11	11	1	15	5	4	22	6	33	6	16	0	20	17	8	22	13	36	15	8	9	12	15	22	15
31	4	8	13	6	2	1	20	8	9	20	4	5	4	14	18	17	28	37	1	1	12	21	7	40	6	20	5	3	8	1	9	14	16	5	6	14	1	7	5	8	8	13	28	2	24	5	9	7	5
16	9	6	10	2	18	0	31	14	5	15	10	12	5	33	3	12	18	10	22	1	8	4	13	14	21	10	5	10	13	0	12	29	19	28	11	2	15	30	8	4	3	9	61	10	12	31	0	31	32
45	29	20	10	9	13	0	24	11	3	21	3	1	27	11	5	83	2	6	14	8	1	11	7	6	4	18	4	6	7	5	25	12	40	41	25	1	2	12	9	10	2	20	12	10	17	8	33	18	19
31	12	1	11	6	4	5	53	46	2	38	1	14	3	16	7	66	24	2	19	32	10	3	12	24	13	88	10	9	11	5	12	3	15	27	32	3	8	17	12	3	3	9	28	17	19	2	25	17	68
6	2	3	8	13	20	18	15	22	21	7	5	26	8	40	26	42	1	0	32	13	13	4	14	19	0	22	7	10	13	3	6	25	4	46	2	6	0	15	10	7	18	19	13	8	10	10	10	9	2
0	0	4	1	0	2	2	5	3	1	6	0	0	6	1	4	0	0	10	3	0	12	3	14	0	1	12	9	3	3	1	16	0	3	5	14	0	0	12	6	0	6	2	2	8	0	0	3	0	2
1	4	0	2	5	17	1	4	0	3	4	6	1	8	13	4	16	2	4	2	11	4	7	9	18	3	6	13	16	10	0	3	4	5	3	1	0	5	12	0	4	9	0	0	0	6	13	5	3	3
0	0	2	11	8	1	7	34	4	8	18	14	20	4	0	8	4	0	7	1	2	11	4	17	4	0	9	12	16	1	13	0	11	1	0	4	0	4	7	0	5	6	2	0	10	1	3	0	0	0
18	5	0	9	0	8	4	10	6	0	9	2	0	4	6	5	29	6	9	2	5	13	2	2	2	6	6	11	14	17	0	0	11	0	24	4	0	0	6	0	3	0	4	5	3	0	0	1	6	0
3	2	9	0	0	0	3	5	0	0	3	5	0	0	0	2	0	0	14	4	0	3	5	0	0	0	8	0	0	3	0	1	12	4	1	0	0	0	0	1	3	1	1	1	0	5	0	2	3	8
7	4	2	2	0	5	2	18	1	2	12	10	4	3	16	11	1	0	6	9	8	15	8	8	13	5	20	10	2	15	10	3	5	17	0	4	4	8	16	1	8	13	13	17	9	3	5	3	19	2
6	0	0	2	0	9	10	9	6	0	11	6	2	2	8	2	2	2	9	7	1	7	15	5	4	5	2	3	6	4	6	0	3	4	6	2	7	1	9	0	5	0	9	4	2	0	0	4	6	8
0	8	2	9	1	0	23	5	1	6	8	4	12	15	3	5	4	4	2	14	3	7	5	3	11	1	10	1	0	10	12	14	7	7	36	13	6	4	1	9	6	0	10	12	9	6	0	0	2	9
0	42	15	8	12	0	11	10	12	0	22	3	16	10	27	28	14	0	10	7	5	13	17	13	7	1	24	6	23	31	9	5	13	17	27	16	7	4	18	5	1	11	14	23	3	23	20	6	19	10
1	3	21	2	9	7	19	10	4	3	2	23	13	0	7	4	7	10	11	0	11	1	23	7	0	0	8	0	3	11	1	2	2	41	4	7	0	1	16	5	6	4	17	10	8	1	1	0	8	3
5	3	7	6	0	4	12	4	5	3	3	2	12	0	7	6	4	9	9	3	6	9	4	1	7	1	7	11	10	2	4	4	7	4	1	4	0	3	7	0	5	0	21	11	0	8	5	3	5	11
11	3	32	15	25	12	13	17	8	2	20	5	16	0	16	13	17	12	12	5	7	5	0	2	17	9	8	2	14	5	2	10	4	5	9	13	13	17	10	18	4	16	39	31	11	14	10	16	18	0
12	1	6	12	4	1	25	19	0	2	8	15	8	13	24	13	21	15	0	10	5	7	2	16	2	5	11	14	2	1	2	9	1	10	25	7	1	6	3	5	31	6	25	13	14	11	9	10	5	4
64	5	6	4	16	0	2	11	12	13	3	11	2	3	13	2	6	6	3	5	1	10	16	13	13	6	19	14	8	10	8	7	6	4	3	2	2	8	6	2	8	2	22	8	7	9	1	8	15	3
13	8	10	26	15	12	4	5	21	0	0	7	58	0	32	1	6	0	0	13	4	50	27	7	6	5	6	1	13	7	12	8	10	18	11	16	12	2	36	0	0	19	12	17	8	16	21	5	15	11
3	4	0	7	0	2	5	6	17	19	2	8	0	1	4	3	0	6	23	20	0	2	6	20	4	5	3	0	11	0	31	1	5	4	7	11	1	13	14	1	4	10	10	9	7	6	6	4	2	3
8	27	17	0	2	6	12	3	22	2	56	10	7	10	5	0	8	1	3	5	0	21	8	6	18	9	37	3	9	28	9	6	28	29	36	1	5	7	18	9	5	8	0	9	4	8	7	6	13	13
2	1	40	0	12	19	6	22	38	7	3	35	8	10	30	15	16	5	5	23	10	3	36	16	6	12	37	6	21	10	20	2	49	12	36	14	4	0	20	8	10	10	18	35	23	5	5	15	13	38
8	0	0	9	16	2	14	1	3	15	21	10	7	1	22	4	8	13	3	6	8	10	5	3	15	7	19	0	17	6	4	6	8	12	9	10	1	0	28	0	12	7	6	7	15	14	8	7	2	19
2	2	3	6	5	9	11	22	20	8	21	2	20	6	13	14	14	0	17	2	8	22	18	8	45	24	21	14	14	11	50	14	13	11	15	15	0	0	2	3	6	1	14	25	0	23	7	12	11	7
16	32	2	1	8	1	18	8	19	11	7	20	3	7	23	4	83	4	8	5	0	0	6	2	26	20	28	26	30	3	11	3	24	68	20	13	16	3	36	10	0	16	5	17	28	1	6	2	0	8
0	4	1	8	0	6	0	1	8	11	11	20	17	13	4	3	5	5	13	28	1	12	0	4	8	2	5	3	2	8	5	0	2	0	21	3	0	4	0	2	4	9	3	12	6	7	0	8	0	0
6	0	2	0	0	5	9	14	0	8	1	11	4	17	35	3	9	6	19	4	9	9	12	6	6	4	0	11	11	4	7	4	11	13	12	7	5	8	7	0	14	3	7	13	8	19	8	24	4	0
7	14	0	5	12	10	8	22	7	8	27	14	2	55	21	4	6	4	19	8	0	1	20	25	9	8	36	3	2	13	0	7	21	11	21	28	17	0	13	26	23	10	6	28	13	6	6	21	2	5
27	8	10	8	0	25	9	16	28	0	17	5	18	8	26	9	32	34	7	14	2	3	10	8	4	15	37	7	29	5	14	15	10	12	36	9	17	13	27	12	5	10	21	12	2	23	14	9	14	15
43	6	8	5	12	5	7	41	10	15	15	15	10	16	22	18	39	5	23	15	0	25	1	19	30	3	58	25	20	12	0	14	0	15	30	17	12	22	28	1	8	11	21	9	7	4	0	27	12	27
4	0	7	2	13	12	19	19	10	2	6	3	2	5	31	11	10	0	34	6	6	4	9	9	18	0	45	8	9	4	23	10	7	25	47	10	1	8	0	9	8	4	19	14	32	11	7	12	14	9
14	10	3	32	15	4	15	19	6	54	18	18	20	21	10	20	66	25	9	12	4	8	19	6	23	8	30	14	23	29	4	10	21	37	36	44	2	0	19	15	5	0	15	5	8	44	12	13	8	19
11	2	7	11	5	6	36	36	12	20	7	3	4	16	20	8	7	12	3	27	33	7	19	14	5	34	34	22	13	28	16	19	7	19	51	7	2	2	28	17	33	1	33	20	13	16	10	17	5	9
12	5	8	8	2	1	21	2	19	7	12	10	30	3	31	17	11	8	32	7	0	12	6	3	0	23	36	3	11	11	7	10	14	4	8	6	4	4	1	5	19	11	16	3	1	11	4	19	7	10
8	1	0	1	0	5	13	7	6	0	5	11	6	1	6	1	5	7	12	1	5	4	4	16	23	2	9	16	4	9	2	3	13	0	19	16	6	2	7	2	4	14	20	37	2	2	4	7	10	12
22	13	4	14	2	13	7	4	28	4	20	8	6	32	1	28	4	7	0	4	17	5	11	14	13	16	22	4	24	6	1	6	0	1	2	15	1	0	12	0	13	15	12	7	2	7	5	20	0	1
14	8	4	8	2	18	31	4	13	11	32	12	46	5	24	14	15	20	12	0	6	24	4	6	3	18	22	21	14	9	6	3	9	12	25	13	12	10	27	1	9	25	2	14	5	11	2	6	18	18
9	5	4	5	21	7	26	23	17	5	14	3	21	10	26	8	11	2	2	17	9	24	10	8	2	27	24	24	11	8	6	1	9	28	8	2	0	3	6	10	12	1	8	4	8	54	6	10	21	26
11	7	0	7	2	4	5	5	1	26	14	10	1	3	13	12	12	13	14	0	0	20	7	6	8	15	23	2	18	6	20	0	43	27	16	6	5	8	9	4	18	14	17	15	12	18	41	8	33	1
7	7	39	11	11	2	11	20	2	0	10	19	9	8	8	6	11	15	0	13	10	10	3	18	11	17	12	8	19	35	1	1	0	6	15	3	11	8	9	0	5	6	4	18	6	13	1	14	39	5
29	16	14	1	1	22	8	10	79	2	4	7	19	23	13	7	27	3	5	0	1	10	5	11	30	23	23	3	7	19	0	6	21	2	20	8	7	3	12	1	5	4	24	16	4	11	12	22	21	3
3	4	1	46	18	0	6	8	28	8	0	10	5	3	6	7	4	21	17	10	4	6	20	8	1	1	21	14	8	8	9	0	6	0	19	7	12	5	2	5	6	4	8	14	0	0	24	40	4	1
7	7	0	6	0	38	14	11	26	6	5	13	10	13	15	17	22	8	17	2	11	4	16	24	5	5	14	2	0	1	3	4	6	11	12	5	3	0	8	4	9	16	11	5	3	8	7	8	4	3
18	3	2	2	28	19	21	21	13	1	6	6	11	12	1	4	4	3	0	4	0	10	15	6	19	1	21	4	12	3	19	5	17	9	7	15	2	11	20	20	11	7	1	26	1	2	4	15	8	8
17	15	5	16	2	13	10	17	10	5	9	9	12	1	2	0	7	0	2	0	3	35	17	15	14	3	8	2	11	21	4	4	2	7	25	16	1	9	6	3	10	0	14	21	0	16	0	15	13	11
2	2	3	2	0	3	8	17	2	0	9	0	6	3	3	7	10	1	5	0	17	11	0	0	17	3	4	2	3	10	0	26	1	1	11	0	2	0	0	4	3	5	10	5	1	4	3	4	3	6
6	4	8	4	2	3	5	3	1	0	4	0	0	1	7	4	16	21	27	0	6	3	6	2	9	0	0	2	0	1	0	0	0	0	5	2	0	0	2	11	2	2	12	3	0	8	8	19	0	0
11	7	1	4	3	0	3	5	0	0	2	11	5	5	0	4	9	10	12	1	0	2	2	0	3	5	2	2	7	8	0	0	2	2	3	0	0	6	5	4	2	0	11	10	0	0	1	0	0	0
1	11	12	7	1	1	5	7	17	0	0	5	7	2	2	3	1	4	12	1	0	5	7	3	0	2	4	0	2	7	1	4	10	3	11	10	1	8	4	4	5	1	17	17	5	6	1	1	9	0
2	16	6	11	9	7	15	28	21	1	8	2	10	0	8	4	12	45	3	4	1	13	15	4	14	14	0	2	28	8	40	1	4	10	10	14	13	0	2	7	13	0	9	6	1	7	1	9	8	17
6	6	3	0	9	7	14	13	1	3	22	9	1	11	17	5	18	23	2	0	13	7	12	1	4	4	18	19	18	12	0	16	3	22	4	15	6	12	1	3	7	0	12	12	6	1	6	9	18	11
19	3	10	19	14	5	5	18	33	11	20	2	0	1	23	15	25	10	17	4	7	12	34	10	8	3	20	17	15	15	38	7	9	4	30	25	9	2	0	10	41	7	11	52	1	5	1	8	8	28
19	0	11	2	13	20	19	14	28	0	18	8	8	14	18	3	12	8	4	6	2	12	14	8	3	11	19	4	3	5	7	7	29	6	45	1	0	7	1	33	8	8	12	8	2	0	15	9	31	3
3	0	0	15	0	7	10	4	0	4	0	7	11	1	3	11	16	6	3	2	4	6	5	3	8	7	7	4	8	6	1	0	4	7	7	8	0	2	4	1	2	2	15	9	2	4	2	9	0	7
0	3	0	8	0	0	0	14	1	0	4	0	0	3	10	0	0	0	0	1	1	3	2	2	0	0	7	4	5	8	3	6	0	3	2	2	0	9	0	0	7	0	0	1	1	0	11	2	6	0
7	0	0	1	6	7	2	15	2	2	4	2	3	0	12	6	1	9	0	1	0	0	0	2	0	6	3	0	5	2	2	0	15	0	3	1	1	2	6	0	2	0	11	1	11	0	0	0	0	6
2	1	0	12	12	7	9	1	3	5	6	3	2	1	14	0	3	8	4	0	4	10	4	3	5	0	3	3	3	10	0	5	6	2	8	5	0	4	3	3	12	1	3	18	1	2	3	7	0	7
9	6	3	1	0	5	10	76	6	3	7	1	2	7	3	8	14	4	0	12	2	7	3	2	3	0	0	2	6	8	3	10	18	5	17	2	0	4	11	5	9	0	5	7	6	4	5	6	9	0
4	0	0	6	4	2	10	9	2	0	6	1	11	3	14	2	1	3	2	2	10	3	0	2	6	1	6	2	4	0	0	0	3	8	12	1	0	2	0	0	1	0	1	1	1	1	1	7	8	4
7	0	2	1	0	2	15	6	3	0	1	2	7	11	13	4	2	0	5	12	2	6	3	2	3	4	0	1	10	5	3	2	2	22	3	3	0	9	3	5	0	4	10	3	4	5	2	8	2	1
0	1	4	10	0	3	8	3	6	1	10	0	0	1	4	4	0	6	0	0	9	0	10	7	7	0	6	13	8	7	4	4	20	4	5	11	1	8	2	5	2	2	1	16	0	25	4	7	0	0
9	7	2	2	11	6	9	8	15	31	0	0	8	34	6	0	24	0	11	7	0	9	9	6	5	13	25	8	7	3	3	3	10	10	28	4	0	13	2	6	12	10	6	19	5	7	5	9	15	16
3	7	0	8	6	3	7	4	2	0	2	8	1	3	15	10	1	0	5	8	4	0	9	2	4	0	0	0	1	6	1	2	1	10	8	6	2	3	6	0	12	0	1	0	4	5	3	1	1	0
3	0	4	5	3	4	13	6	0	0	2	5	7	2	7	10	4	0	6	2	1	3	3	4	1	0	3	8	2	0	6	6	3	5	0	0	1	2	2	1	4	5	4	5	0	0	2	7	0	0
10	2	0	5	7	4	18	3	3	1	3	2	5	7	4	6	7	8	7	5	0	16	9	34	3	5	17	10	19	6	4	6	15	17	12	1	13	7	16	17	5	0	8	18	6	10	1	14	2	4
6	6	3	13	3	8	6	23	2	5	0	5	0	0	14	2	5	9	14	6	4	18	3	9	3	2	1	4	6	1	6	5	10	0	21	4	3	0	4	0	7	7	20	4	3	0	6	7	16	17
0	21	4	13	5	9	12	11	10	11	5	16	7	11	2	2	19	0	14	0	8	5	12	22	20	14	18	19	20	37	5	2	6	15	20	0	12	4	4	4	12	0	4	16	6	12	2	10	2	5
17	1	10	2	6	6	8	12	7	7	9	6	22	2	4	8	7	0	3	0	4	8	6	14	13	2	1	14	30	15	13	8	14	12	17	2	1	9	3	2	0	8	0	27	0	8	1	4	12	0
5	3	7	0	1	15	15	22	0	19	3	7	28	43	1	10	10	4	10	4	1	3	2	22	2	1	25	3	7	23	6	36	11	4	12	3	10	0	1	2	16	4	18	6	6	22	12	20	15	24
3	2	4	14	8	3	6	2	7	13	11	1	6	7	7	7	2	29	5	5	9	3	5	0	3	20	7	2	16	5	6	5	1	2	15	8	15	0	5	0	4	2	3	11	0	0	3	6	1	11
7	1	0	5	6	4	17	5	6	14	12	4	0	4	11	8	8	4	10	2	2	20	21	4	9	3	3	6	6	12	2	2	29	2	32	3	6	0	6	6	5	5	13	8	0	9	5	16	10	6
12	7	0	5	5	5	13	4	0	2	1	7	7	9	3	8	5	3	13	1	3	1	10	7	9	8	13	0	4	1	0	2	4	5	10	18	8	5	0	1	2	0	8	6	0	8	1	8	7	7
3	0	2	5	0	0	1	3	7	4	4	0	2	2	1	5	5	7	3	4	9	4	0	2	4	11	6	2	18	12	7	5	4	6	13	0	4	1	1	1	25	0	3	2	0	4	0	4	6	7
0	3	8	0	3	0	38	6	0	0	2	1	3	2	5	4	0	1	1	9	11	6	21	5	8	15	2	5	4	14	3	0	4	6	20	17	2	6	7	6	4	0	17	9	2	15	1	21	9	1
3	0	0	1	10	0	14	6	2	6	9	0	22	2	9	3	4	3	1	0	0	1	6	3	3	13	0	11	4	8	1	12	0	1	8	0	5	2	0	11	1	3	3	3	4	9	15	5	6	11
13	3	2	8	8	2	0	2	0	0	6	1	9	6	2	7	2	5	0	4	0	4	2	0	9	0	5	6	9	3	4	5	0	1	7	0	4	6	0	0	9	2	7	3	2	2	8	0	1	0
2	0	0	4	2	2	1	3	3	1	5	8	2	1	1	4	10	0	1	0	0	10	1	0	4	2	2	5	4	10	0	0	2	0	0	4	0	3	6	1	1	1	3	1	2	0	2	5	0	1
1	0	7	0	5	0	5	17	4	2	0	11	8	0	4	1	6	2	4	2	0	2	11	0	4	2	1	5	5	0	0	3	0	0	6	4	1	9	0	2	0	0	3	8	0	2	0	29	5	1
3	4	17	9	2	4	7	1	6	2	6	2	15	6	3	6	6	30	0	2	0	12	7	9	7	23	7	0	1	9	4	29	4	6	23	7	0	5	6	2	0	1	6	13	0	6	0	13	7	3
0	9	4	1	9	3	9	7	0	2	0	0	5	4	1	6	12	0	4	2	1	4	9	12	6	6	26	2	13	5	0	8	1	6	14	3	7	1	11	2	2	2	2	5	4	3	5	6	4	3
3	0	0	0	0	3	2	11	2	4	4	2	15	2	1	2	9	0	4	1	0	4	14	3	15	5	2	9	7	12	2	0	0	1	9	11	4	0	9	8	1	2	4	8	0	3	6	12	13	4
5	4	0	3	0	3	8	4	3	3	7	2	4	8	2	0	5	0	1	2	0	2	2	5	6	2	5	0	8	7	0	3	0	1	1	2	0	8	0	2	5	1	5	4	3	5	1	0	2	0
0	0	0	2	2	5	14	4	1	4	1	8	2	1	12	1	0	0	0	0	0	10	0	0	13	3	2	0	1	5	0	0	4	0	5	0	0	0	0	2	2	0	1	4	0	0	3	2	5	0
0	0	1	2	3	25	8	7	1	1	7	1	10	7	9	0	2	3	8	0	0	16	18	8	6	0	9	2	7	11	1	0	5	6	16	15	18	8	15	8	1	5	14	5	10	3	0	3	2	5
6	0	4	12	10	8	6	6	24	1	5	10	2	11	5	0	33	9	2	0	1	0	2	10	5	4	11	6	7	4	0	8	0	5	20	22	0	3	0	2	5	12	18	4	1	30	12	9	2	4
0	1	7	5	8	12	6	2	1	4	18	2	27	3	2	28	2	5	5	2	2	7	11	4	4	7	1	1	12	8	0	1	1	9	10	3	0	1	12	0	6	25	13	7	3	16	1	7	1	0
1	2	2	6	5	2	12	23	2	4	4	9	3	6	67	3	7	4	4	0	4	6	6	10	2	6	1	2	5	10	2	8	0	3	7	3	2	2	2	8	7	4	7	5	7	2	2	3	10	5
7	8	6	0	2	0	7	6	5	33	7	0	11	6	12	3	16	1	5	7	5	3	20	9	0	8	24	1	6	9	1	7	1	4	5	16	15	16	5	7	2	5	10	3	2	6	15	10	1	3
7	4	0	4	2	0	5	8	4	5	9	0	9	12	5	4	19	0	7	8	18	2	15	3	16	7	4	9	6	16	1	10	9	10	6	10	7	15	23	5	10	8	12	21	2	31	2	10	3	3
1	3	4	1	4	0	0	9	7	3	5	6	2	1	0	4	10	10	5	2	2	8	3	5	6	6	13	10	5	9	4	3	2	3	10	8	0	4	0	0	4	1	7	6	0	4	2	5	8	1
1	1	4	1	10	0	3	8	8	0	5	0	8	0	2	0	4	2	1	1	2	6	4	7	1	0	1	0	1	0	0	2	0	0	4	1	0	2	1	1	4	2	5	8	0	4	0	2	0	10
2	2	0	1	1	0	0	3	0	0	7	0	4	2	5	2	0	0	2	0	2	6	1	0	0	2	2	0	0	3	0	2	1	0	0	1	0	0	0	4	21	1	3	1	2	2	0	0	0	5
4	2	0	0	2	0	7	1	4	0	0	1	4	0	0	2	0	0	2	2	10	2	4	6	0	0	1	0	0	2	4	0	0	2	5	0	2	0	1	2	2	0	2	11	0	0	2	1	0	0
2	0	0	9	0	4	0	3	4	2	0	0	4	4	0	0	0	5	3	2	0	5	1	2	2	0	1	3	0	0	0	1	0	0	12	0	0	14	1	0	1	3	0	5	4	1	0	2	0	4
0	0	6	8	0	3	5	3	0	0	7	1	1	5	0	2	0	2	1	9	2	2	6	9	4	2	6	0	2	3	3	0	8	1	9	0	2	6	0	4	4	3	6	7	1	2	7	3	2	18
2	1	3	10	0	6	22	11	10	3	14	5	11	2	4	7	13	0	1	7	5	8	14	2	0	5	8	1	24	18	16	9	20	17	24	0	2	1	0	2	4	0	12	16	3	9	6	4	9	12
4	10	7	6	0	1	9	0	3	5	12	10	4	5	1	6	6	1	7	0	3	6	30	10	28	3	4	2	13	8	0	2	6	11	33	12	0	1	11	3	2	4	5	4	6	1	0	0	2	2
4	0	1	4	1	0	3	0	2	2	0	4	1	0	3	13	3	1	0	8	3	4	3	5	9	3	1	1	13	4	2	6	0	3	13	1	0	0	3	0	2	4	10	4	3	0	6	0	0	6
5	3	0	2	5	0	3	0	0	0	2	0	0	2	2	0	0	2	3	1	0	8	0	6	1	6	0	0	2	3	1	4	1	3	0	0	0	2	0	2	2	0	5	0	1	0	1	0	2	3
0	0	0	2	0	3	2	5	4	0	0	3	4	0	3	5	0	0	1	3	0	0	1	9	2	0	0	0	3	3	0	2	1	0	8	0	1	1	0	0	1	0	5	1	2	0	8	6	5	7
0	5	0	0	1	3	2	6	4	4	0	8	2	1	2	0	10	0	0	1	0	4	16	1	4	2	3	10	7	0	1	0	2	2	1	0	0	3	11	0	0	2	3	11	1	0	1	7	0	3
3	0	4	4	2	2	7	4	6	4	2	0	11	0	4	0	15	7	5	0	3	3	25	4	9	9	7	3	7	1	2	16	4	2	7	6	8	0	7	7	7	7	10	6	0	13	0	14	3	0
3	1	1	0	11	2	12	11	5	16	0	3	2	6	0	8	21	14	11	5	0	6	5	4	1	0	3	5	3	2	4	9	15	10	7	0	3	14	15	12	1	0	0	19	5	4	0	0	11	0
1	11	12	3	3	1	0	19	1	5	6	0	5	3	3	8	7	3	3	7	16	0	20	4	5	9	10	2	0	8	3	0	9	1	19	4	2	2	10	8	0	0	12	4	0	8	0	2	9	0
0	0	1	5	0	3	17	3	9	0	8	4	3	1	2	0	2	0	2	1	0	10	4	6	2	0	3	1	3	5	1	5	3	0	21	5	3	0	0	3	1	0	9	5	2	0	1	4	9	3
0	16	1	5	0	2	9	14	2	13	0	8	2	12	4	2	14	4	6	2	2	0	9	10	2	2	5	0	11	6	5	11	9	11	3	9	6	2	0	0	3	2	7	6	12	1	2	17	11	3
5	5	3	4	13	2	6	14	13	5	11	6	2	16	2	0	12	8	4	7	3	6	20	12	10	11	15	7	9	19	9	5	5	3	25	23	1	0	13	1	7	0	8	5	3	2	8	9	7	2
0	1	0	1	0	6	25	14	2	0	4	2	9	4	2	4	33	0	0	0	3	1	1	16	2	2	4	4	28	2	2	0	1	6	1	0	0	5	6	1	0	10	0	9	0	0	13	2	3	1
2	0	0	4	2	3	5	5	2	7	0	4	2	0	2	0	1	17	4	2	1	2	4	8	4	0	5	4	5	0	3	1	8	3	0	5	1	3	0	0	9	0	4	5	2	1	1	7	2	9
0	4	2	0	0	2	8	3	15	6	1	2	3	4	2	5	35	2	1	5	0	4	14	7	7	6	9	22	2	10	0	5	6	2	3	4	4	6	5	5	1	3	5	4	0	2	2	6	7	8
8	1	5	4	4	4	9	15	1	0	12	8	6	2	6	6	7	23	3	3	3	5	8	11	3	1	10	1	16	1	0	11	3	5	10	8	4	5	7	6	5	8	17	1	1	4	1	5	0	4
0	4	6	3	5	4	36	6	0	10	33	12	1	0	5	12	12	0	15	3	6	4	4	6	4	0	16	0	16	9	0	6	16	1	8	6	2	2	1	6	9	4	9	13	4	2	8	8	7	4
1	0	3	3	24	8	8	10	13	14	4	6	0	19	5	5	7	4	5	1	1	14	6	13	15	5	38	3	48	22	0	3	9	7	8	36	4	1	1	18	4	7	18	2	16	10	7	24	7	9
2	1	6	1	1	0	5	2	5	0	4	6	9	0	5	3	1	6	2	2	0	3	0	1	1	13	2	0	2	21	8	20	2	12	5	3	0	2	9	0	5	0	2	4	2	0	2	8	11	0
3	5	1	6	9	9	6	8	13	19	8	9	5	19	7	8	4	5	2	27	8	1	41	2	18	12	6	8	16	4	12	0	12	9	8	2	1	1	3	0	5	29	3	0	5	4	2	11	0	5
22	9	9	7	28	1	2	20	6	11	21	7	5	8	54	0	21	9	16	19	3	2	0	0	6	1	12	9	27	27	32	2	24	17	33	1	12	3	6	12	11	5	23	13	11	2	1	13	5	7
8	0	8	2	4	4	5	8	4	4	4	1	8	2	2	8	3	4	0	4	0	3	1	0	7	4	6	0	0	3	2	2	4	3	0	5	0	2	0	2	5	0	10	0	3	1	1	1	9	3
7	5	4	0	1	0	5	0	1	0	1	0	5	3	2	0	6	0	0	3	1	1	1	23	3	1	1	5	1	12	0	2	0	15	1	1	0	3	8	0	0	0	9	3	8	1	0	0	1	9
3	0	0	2	4	0	1	0	4	3	2	3	2	4	6	1	0	5	0	0	0	4	0	7	2	2	6	1	0	7	3	0	3	3	0	1	0	4	1	0	3	0	0	15	0	2	1	2	4	2
0	1	2	3	5	0	10	7	0	0	6	2	1	3	5	1	2	0	0	0	0	4	3	0	8	3	9	0	5	0	0	0	1	7	3	0	5	2	1	6	3	1	2	1	0	0	7	2	1	0
3	0	2	7	8	0	6	7	0	0	2	6	0	3	5	2	3	3	0	2	0	5	11	7	2	4	8	2	3	6	2	0	1	7	4	2	14	3	10	4	4	3	5	8	2	5	1	2	0	0
0	6	3	2	0	0	8	2	4	0	6	2	1	5	2	1	0	1	1	3	2	6	2	12	12	0	7	4	0	13	1	5	5	13	0	2	2	3	3	0	1	0	6	6	0	0	14	0	5	4
2	0	4	12	0	0	5	2	0	0	4	2	2	1	2	0	2	0	0	0	6	8	6	5	3	0	8	2	13	11	0	0	0	6	0	0	0	3	0	0	0	0	2	3	1	3	0	4	2	0
2	0	0	7	0	0	2	5	0	1	1	7	0	1	0	0	16	2	2	0	0	3	0	0	1	3	2	1	0	0	0	0	0	10	0	0	0	0	0	3	4	0	0	1	9	5	0	0	1	0
2	0	2	1	0	0	2	0	0	0	0	1	0	1	2	8	2	0	0	0	0	2	2	1	0	0	2	5	4	4	0	0	1	3	2	0	0	4	0	0	0	0	0	0	0	4	0	0	0	0
1	9	1	7	0	1	2	8	0	3	0	1	5	12	7	0	5	10	1	0	1	8	1	0	8	0	4	2	0	3	3	0	1	3	3	10	2	0	0	2	10	0	7	0	0	5	0	6	0	0
10	0	9	10	2	1	12	6	10	3	9	11	5	8	15	6	8	11	7	12	6	14	15	33	11	0	28	12	20	6	4	11	12	13	32	26	6	6	16	0	14	10	16	20	2	9	4	0	7	17
10	10	0	2	2	4	17	1	4	2	8	3	0	13	7	7	7	2	1	2	0	14	14	17	5	3	11	5	4	9	9	2	24	3	13	3	3	0	1	0	8	10	22	4	4	11	6	3	8	0
6	0	5	0	2	0	5	6	7	12	8	2	0	2	2	8	0	0	0	0	0	1	11	3	0	0	8	3	14	5	2	1	5	6	8	4	2	0	13	6	10	5	2	8	0	6	0	2	0	2
13	2	2	2	4	15	2	7	5	1	3	15	5	7	8	9	5	6	5	5	7	4	23	6	1	0	0	4	13	3	8	7	2	3	24	1	16	0	1	4	3	3	10	57	6	0	5	6	1	9
1	3	10	0	0	0	4	12	1	1	3	4	5	1	9	0	5	16	1	0	0	1	1	0	6	1	1	0	1	0	5	0	2	0	3	0	0	4	2	0	1	2	1	4	0	2	1	0	3	3
0	2	0	8	0	0	2	0	8	3	0	0	4	4	0	0	0	1	0	0	5	7	0	2	6	7	14	0	0	7	3	2	4	5	1	5	2	4	0	1	0	0	4	3	12	0	6	0	0	3
2	2	5	3	0	1	7	2	5	5	21	0	10	1	3	0	3	5	4	3	7	14	12	0	2	5	28	1	2	3	0	1	2	3	8	0	8	0	0	2	0	0	21	4	7	5	9	0	0	0
1	7	0	3	2	1	1	7	1	0	2	16	5	11	7	2	0	4	1	30	6	3	6	2	2	4	1	0	0	3	0	0	1	1	3	3	2	2	12	12	8	3	1	4	2	5	0	15	0	8
6	0	1	2	3	2	7	5	22	0	2	9	0	0	5	0	2	2	10	5	2	3	5	0	8	3	1	13	8	5	7	1	2	9	16	0	4	0	3	0	0	0	7	8	6	6	3	7	3	11
0	16	8	7	0	1	1	35	0	5	10	5	1	0	6	2	4	5	1	1	15	11	3	5	2	0	7	12	14	4	0	10	8	1	11	1	1	0	7	15	0	4	11	16	13	7	10	9	5	0
3	12	9	29	4	13	11	9	15	22	11	1	7	10	7	2	14	13	3	3	14	10	15	17	5	12	14	4	13	16	2	10	8	2	20	25	0	4	0	0	11	18	7	4	0	7	12	10	16	12
7	7	3	4	1	19	19	25	6	1	0	14	4	2	7	2	20	2	7	19	6	10	7	3	16	5	23	5	3	4	9	14	5	7	28	8	6	2	1	5	13	0	5	2	0	8	2	26	4	27
0	6	3	2	8	16	7	7	11	4	8	4	6	6	12	2	2	6	19	9	1	10	3	1	1	0	15	8	5	12	3	8	7	2	4	5	0	3	7	0	1	6	11	13	2	10	0	16	7	2
7	0	5	17	0	1	10	13	0	10	1	8	1	20	9	2	0	0	2	4	2	5	13	9	8	0	8	10	5	1	5	12	1	15	14	5	4	0	2	4	15	1	0	9	4	7	4	8	5	6
10	3	8	18	0	23	6	16	2	0	7	1	14	7	22	13	3	5	1	2	11	0	0	5	6	45	4	10	18	1	7	9	7	20	30	4	2	3	3	2	12	3	12	19	9	3	3	15	17	12
5	3	12	6	0	5	17	20	2	1	11	2	14	2	9	0	6	2	6	8	9	8	6	0	5	1	9	9	18	13	23	0	9	6	11	3	0	7	7	0	6	0	1	14	6	10	4	17	8	2
1	0	4	1	0	0	11	16	1	0	0	6	17	0	2	0	3	4	0	0	0	5	9	6	2	1	4	0	7	10	3	0	4	2	2	3	1	2	1	4	3	8	3	7	1	1	11	2	5	0
2	0	3	5	1	0	4	2	0	0	7	5	5	0	0	0	11	0	0	4	5	2	6	6	4	0	2	4	3	3	4	0	1	1	3	6	2	0	7	2	11	0	2	6	3	5	24	5	3	1
14	6	1	11	2	2	4	28	3	14	4	8	29	8	23	22	5	0	2	1	3	13	7	6	21	0	12	1	12	0	14	0	0	0	12	13	36	1	2	10	2	2	3	4	0	8	2	19	5	4
11	1	2	3	0	8	15	11	18	3	0	21	2	11	23	0	12	9	4	0	0	10	15	4	1	2	11	5	1	14	3	3	17	5	15	23	0	8	6	0	0	6	10	23	6	3	2	6	3	1
11	0	2	6	0	0	2	4	0	0	4	2	5	4	7	4	5	0	2	3	2	3	2	6	4	10	2	5	5	1	2	3	0	1	3	0	3	3	1	0	0	2	19	15	5	3	4	4	2	9
0	1	6	2	3	0	4	5	4	0	3	11	7	1	21	5	5	8	0	0	4	6	14	3	5	7	2	3	4	8	0	0	3	0	6	0	0	17	2	4	7	2	3	2	8	0	3	1	5	0
2	0	4	14	0	8	3	14	8	6	4	8	7	8	6	3	11	16	13	24	0	4	4	12	0	15	8	2	2	11	10	6	17	0	16	11	13	0	36	1	10	11	17	9	0	8	22	17	25	9
15	5	4	3	6	9	2	11	8	0	23	0	0	2	0	3	9	3	2	4	9	3	7	10	6	10	9	6	11	1	5	2	0	3	4	2	2	0	1	0	2	0	4	10	2	3	0	2	10	2
37	0	5	13	9	3	4	8	7	4	8	5	2	0	5	1	13	0	2	0	0	5	4	31	3	4	1	7	4	0	1	0	5	4	7	5	0	7	1	19	9	0	7	22	0	9	1	12	16	0
7	0	3	0	0	3	14	14	3	1	4	2	1	3	3	4	2	6	3	3	2	11	3	0	2	11	0	3	3	2	3	1	5	25	18	16	0	8	7	2	9	3	1	7	7	16	10	4	9	3
2	0	2	0	7	3	10	8	2	0	20	3	8	1	26	17	12	0	4	4	5	2	14	1	15	12	6	0	0	12	2	3	12	2	31	8	2	2	6	8	3	1	25	4	0	24	3	11	10	4
3	0	5	3	0	24	11	11	3	4	7	2	0	12	2	1	4	4	13	22	0	15	1	9	9	9	5	4	1	4	1	1	0	2	10	2	10	3	3	3	4	6	3	6	0	3	11	5	8	4
2	0	0	0	1	0	5	3	2	0	12	2	0	4	10	0	0	1	2	2	5	0	0	0	5	0	0	6	0	4	2	3	1	1	2	0	1	14	0	0	4	0	5	2	0	0	0	2	4	2
11	4	3	1	0	1	0	7	11	1	1	0	0	2	0	18	16	0	1	6	2	3	8	1	2	0	7	2	1	1	4	0	2	0	0	6	0	3	1	1	0	0	1	0	3	0	2	1	5	4
2	1	0	4	0	0	11	3	1	1	4	7	5	10	3	7	0	3	0	3	0	4	0	7	0	18	4	2	1	4	3	2	7	0	1	2	2	2	4	7	0	4	3	1	0	0	2	1	0	0
8	2	0	3	11	0	7	19	4	1	14	4	9	4	5	6	0	3	0	0	0	4	0	1	10	2	3	0	0	2	2	1	4	2	14	6	0	3	1	3	3	8	8	5	3	1	0	7	5	0
4	3	0	0	5	3	5	5	5	0	7	20	1	9	19	5	9	7	3	1	3	15	10	3	11	9	1	9	8	23	4	4	9	1	4	9	0	10	22	3	1	9	25	3	4	12	3	6	3	4
5	0	6	8	11	6	12	5	11	1	2	2	8	10	0	18	1	0	4	5	0	1	11	3	1	2	13	5	16	5	3	1	17	9	16	4	1	8	6	3	14	12	5	11	0	13	8	16	6	4
5	14	4	15	3	9	19	45	20	13	30	1	2	16	27	15	24	3	6	10	5	10	19	5	12	3	12	30	6	19	3	2	6	8	23	9	2	0	8	13	6	7	21	13	3	15	4	18	29	0
9	2	3	1	0	0	0	9	5	8	6	20	3	16	2	3	8	16	9	0	6	3	5	11	9	3	50	2	23	5	2	13	12	4	14	0	0	1	3	2	4	6	9	15	2	2	6	15	6	5
2	1	1	0	0	4	3	12	1	0	2	2	8	1	5	9	1	2	0	6	0	7	1	0	3	0	6	1	2	2	1	0	0	3	1	1	1	1	5	2	8	10	6	2	4	0	15	1	1	0
4	1	2	0	0	1	15	6	0	4	1	7	5	0	9	0	5	4	0	0	13	0	3	8	1	16	6	2	2	2	3	0	4	4	0	3	0	1	13	1	4	1	6	0	1	0	0	6	1	2
2	1	1	1	0	9	3	0	4	2	3	7	2	13	5	8	4	0	6	4	2	11	5	5	0	0	8	1	1	0	8	0	4	0	0	1	2	3	4	0	12	3	4	6	1	14	0	0	8	5
7	1	1	0	5	4	5	6	0	4	1	0	0	2	6	4	1	0	0	0	2	0	3	6	4	3	8	0	1	1	0	0	0	10	1	1	3	0	6	3	3	0	2	7	0	1	1	1	2	0
22	9	3	2	1	3	2	9	10	7	16	4	24	13	26	0	0	11	10	16	0	2	3	3	12	3	13	1	3	0	7	2	3	3	2	0	7	2	8	2	0	1	16	4	15	7	2	10	14	4
4	5	1	18	0	2	16	12	8	1	34	7	3	19	41	1	10	9	2	8	1	15	20	0	4	2	5	0	5	8	0	6	25	13	10	6	11	12	23	0	16	13	16	18	8	25	50	23	9	0
5	3	8	8	2	15	21	14	5	9	14	5	9	5	2	17	2	8	5	2	8	30	22	12	13	14	19	10	2	15	9	7	10	2	14	90	6	11	7	5	6	0	18	6	4	2	19	9	13	2
17	9	10	0	33	2	15	12	18	1	6	1	6	1	0	3	3	2	0	0	7	7	8	5	2	2	13	9	2	12	0	10	12	15	6	2	11	7	10	0	0	4	3	6	7	0	4	11	0	9
12	3	8	10	3	0	8	27	12	9	13	11	14	13	23	7	2	11	2	1	0	1	14	6	3	15	30	4	6	9	1	2	3	2	58	6	0	0	10	5	3	4	2	17	7	17	2	7	0	8
18	4	2	6	4	14	6	0	3	5	13	5	5	1	6	3	8	13	0	6	1	10	1	2	1	1	2	8	7	1	0	4	8	2	18	4	4	5	5	3	7	0	16	6	3	5	0	5	0	0
5	2	7	15	4	6	11	15	3	3	4	7	6	33	7	0	3	4	5	0	1	2	11	15	8	3	3	3	4	4	4	6	6	0	1	0	0	0	3	1	2	4	3	9	0	3	5	7	5	6
2	26	2	0	0	2	6	9	9	2	11	0	4	6	2	21	13	7	1	2	14	5	4	4	4	10	6	7	0	10	7	4	4	2	3	0	4	0	6	23	10	2	17	6	3	0	1	9	0	13
8	0	2	3	0	4	25	5	10	0	0	6	4	9	14	4	13	0	2	5	0	6	12	7	6	1	5	2	2	1	4	9	5	9	6	6	6	2	0	3	0	0	13	8	7	0	7	6	10	6
12	5	0	4	0	0	7	17	4	0	5	0	15	3	3	0	10	5	0	1	4	19	11	24	9	4	7	3	18	2	3	9	6	3	18	4	2	1	8	5	2	10	14	8	0	8	5	13	1	7
2	3	1	6	0	0	6	3	1	6	9	0	6	1	8	4	7	3	5	0	0	3	2	3	2	0	3	4	3	4	4	6	8	14	10	4	8	2	11	0	4	1	0	3	1	5	8	6	4	4
0	4	11	0	11	0	8	0	4	1	5	2	4	0	5	5	5	0	12	2	7	2	0	2	1	2	1	8	0	16	0	2	1	1	3	1	2	1	3	0	1	0	3	4	0	0	1	0	0	0
4	0	0	6	2	0	2	1	0	0	1	12	1	2	6	3	4	4	2	0	1	0	3	0	1	0	0	0	10	2	1	0	5	5	2	0	0	1	0	0	5	0	8	1	4	3	4	0	0	0
0	2	1	2	0	1	7	3	0	0	0	1	2	0	7	0	1	0	2	4	3	5	4	1	0	2	11	3	0	3	4	8	12	0	0	0	4	11	1	5	0	0	7	3	5	4	2	5	0	4
2	0	6	2	0	0	2	0	8	0	1	9	0	3	7	1	3	0	0	0	6	3	0	0	1	0	0	1	0	0	0	0	1	4	0	7	3	0	0	0	0	2	5	0	0	0	0	4	4	0
2	0	0	12	0	0	0	1	3	1	0	5	0	2	2	2	0	3	0	1	5	0	0	2	5	1	3	0	6	1	0	0	0	1	0	1	0	6	2	0	1	1	0	1	0	0	0	2	11	1
0	2	0	0	1	1	7	13	2	0	1	1	3	2	1	7	1	4	0	1	1	4	8	6	10	0	1	3	3	4	4	9	0	5	1	3	0	6	6	0	1	0	0	0	3	2	2	1	0	0
1	3	0	0	3	0	6	14	0	3	0	2	2	10	2	4	1	0	2	1	3	1	2	1	0	3	4	3	0	1	0	0	0	3	4	4	1	1	4	2	2	0	3	2	0	1	4	0	0	3
0	3	2	4	0	11	10	2	8	6	0	1	3	2	8	3	0	4	1	6	0	0	10	8	1	34	8	3	1	8	0	4	7	1	2	0	0	7	2	3	3	10	18	3	1	0	2	0	0	0
0	1	0	0	0	0	6	7	0	0	0	1	2	0	3	1	0	1	2	0	0	0	3	0	3	0	1	3	0	8	0	0	1	0	6	0	3	1	2	0	0	0	0	3	0	1	0	8	2	0
0	7	1	6	0	1	8	4	2	0	3	5	0	4	2	2	0	3	0	0	0	4	6	0	0	1	14	2	1	0	0	0	1	0	17	0	2	1	0	0	4	6	3	6	0	2	0	10	0	0
6	0	0	2	0	0	9	4	21	1	2	2	1	5	3	4	0	7	0	5	0	6	4	4	2	0	2	4	5	1	0	5	9	1	0	0	15	3	0	0	9	1	2	0	1	0	0	1	1	0
0	0	2	0	0	0	4	7	1	1	0	2	5	2	0	18	6	0	4	1	0	0	2	2	2	2	14	0	0	1	1	0	4	1	3	3	3	5	1	0	0	10	4	3	2	2	2	5	9	13
30	4	2	1	5	2	4	2	0	0	2	7	0	2	9	5	2	2	0	3	1	5	7	5	6	0	2	2	0	0	0	1	11	0	7	3	2	4	4	0	8	0	8	10	2	0	3	0	0	2
0	5	2	1	5	0	14	11	4	0	3	3	25	8	0	0	4	0	5	2	1	6	0	9	2	17	0	10	5	2	0	1	5	1	13	7	2	5	5	0	25	1	5	0	0	0	0	12	0	11
6	0	0	1	3	2	7	7	12	4	2	1	2	3	2	12	9	1	0	0	1	6	5	2	12	2	12	0	7	9	3	2	20	13	5	1	0	8	18	0	1	12	3	1	12	0	4	4	2	16
17	0	22	2	0	6	2	0	2	1	3	0	7	2	5	2	0	0	0	2	15	8	21	6	6	2	15	0	5	4	0	2	0	0	7	1	5	11	12	2	2	8	13	2	6	0	4	2	0	8
0	2	11	2	0	6	3	16	1	0	0	5	8	6	2	0	4	0	0	1	1	2	2	3	1	1	13	0	7	1	4	0	0	0	29	0	9	1	2	2	0	0	5	6	1	2	0	10	0	2
0	0	0	3	4	0	0	5	1	0	0	8	0	2	1	2	3	0	0	1	0	5	0	24	9	4	2	0	0	7	4	0	5	0	3	0	0	2	0	1	0	2	3	2	0	0	1	0	0	0
0	0	0	0	0	0	1	1	6	0	2	0	6	2	1	2	1	0	3	1	6	0	4	0	0	0	0	0	0	13	0	0	3	0	5	3	1	2	1	2	0	4	0	4	3	0	0	0	0	4
2	5	2	6	5	0	8	8	0	5	2	9	16	2	9	4	1	2	2	0	1	7	29	1	7	4	1	4	1	3	0	0	7	2	10	0	0	13	0	1	9	0	9	0	2	3	2	3	5	12
4	4	0	2	8	4	6	4	0	0	5	10	7	6	6	2	0	1	15	1	6	9	5	5	24	2	4	9	1	2	9	0	2	8	14	2	4	0	3	2	3	1	14	6	2	5	0	3	9	0
0	6	2	4	3	0	13	11	7	4	0	11	6	2	1	3	3	3	11	0	1	5	9	3	3	5	1	8	5	2	8	3	4	16	7	3	1	0	6	2	11	1	0	8	0	10	0	8	7	3
4	7	9	5	0	0	2	5	0	10	7	1	4	4	8	0	6	9	5	4	1	3	8	4	6	0	2	4	10	0	0	1	2	3	16	3	4	19	3	2	2	1	6	3	4	0	1	8	1	9
0	0	4	5	0	2	4	7	2	0	0	3	6	6	5	0	2	2	1	1	2	5	17	9	2	11	0	2	5	7	0	0	4	1	9	6	0	2	0	0	0	0	7	6	5	5	6	4	0	11
4	0	3	6	8	22	11	10	2	2	18	0	1	3	7	4	4	5	13	2	0	9	2	0	0	0	5	4	1	11	5	1	6	0	36	3	3	2	2	4	1	1	12	6	5	0	8	2	3	0
0	6	0	0	1	2	0	1	1	0	2	6	0	0	10	0	0	0	2	0	0	1	0	4	8	2	0	0	2	2	6	0	1	3	2	3	2	3	6	0	1	0	8	3	2	0	1	2	2	0
1	0	2	1	3	2	2	0	0	0	1	5	3	3	14	2	0	1	0	0	0	0	0	0	5	2	30	5	1	11	1	6	2	2	4	3	2	0	11	2	0	0	2	10	0	4	0	1	1	1
0	0	1	0	18	4	8	0	0	0	1	1	2	5	5	0	6	0	5	0	4	2	5	4	10	2	7	12	11	2	0	0	0	2	3	1	2	2	1	1	5	0	4	0	2	6	2	9	7	4
5	1	8	2	0	0	1	1	0	0	1	16	0	3	5	4	0	0	3	0	4	3	0	0	0	9	0	1	0	1	8	0	2	4	9	4	6	1	2	0	0	0	21	18	4	0	4	3	10	4
0	2	0	0	0	0	0	1	0	0	1	6	2	1	3	2	2	0	0	0	0	2	0	5	0	0	2	5	3	3	11	0	0	4	0	9	0	1	0	0	1	0	0	2	4	0	5	1	5	1
0	1	8	3	1	4	7	6	1	0	2	3	0	14	11	1	1	4	0	0	4	7	5	0	0	2	3	4	6	15	1	0	0	6	0	0	3	2	0	1	3	0	4	2	7	3	5	7	0	4
0	0	3	6	0	3	6	6	11	1	1	10	10	4	15	3	6	0	5	0	1	0	3	3	0	4	12	3	0	4	0	0	0	2	1	0	1	3	9	9	0	0	11	3	7	7	3	3	6	2
2	8	6	5	3	9	0	27	1	10	0	0	18	4	3	0	35	11	5	8	7	19	3	9	26	8	21	0	13	3	0	7	10	8	6	3	1	4	4	2	3	0	7	6	0	3	0	4	0	0
1	3	0	2	1	0	7	16	8	4	0	0	1	1	0	0	0	0	14	0	6	9	1	10	2	12	5	1	11	4	4	1	10	3	4	10	3	7	0	13	0	3	6	4	4	4	2	6	0	7
6	2	15	14	2	15	3	0	5	0	5	2	1	7	6	12	14	1	8	0	16	1	11	8	3	5	13	8	10	11	0	0	4	7	21	17	0	8	2	3	5	1	14	18	0	2	24	4	2	4
0	6	4	8	6	23	6	7	6	0	4	3	1	2	8	11	17	9	5	11	4	5	19	0	24	6	13	1	13	5	2	5	5	3	11	7	0	3	2	2	2	6	6	2	1	13	7	5	2	3
0	0	0	4	2	2	4	32	8	4	7	3	19	14	11	0	0	0	5	0	1	7	4	32	2	1	5	1	33	4	1	2	4	2	13	4	12	25	0	0	0	0	2	12	6	6	3	7	0	3
6	0	0	10	0	7	3	12	2	0	9	0	25	14	3	0	3	2	0	1	4	0	3	9	6	1	11	0	19	7	0	8	14	0	16	9	0	7	4	4	0	4	11	1	2	4	1	2	1	0
7	7	3	6	3	6	37	8	1	1	1	12	7	0	0	0	3	0	2	2	2	0	6	4	9	11	11	0	0	7	0	9	0	2	5	0	0	0	23	3	6	1	27	7	12	0	18	4	3	37
14	2	5	1	0	9	1	4	0	0	1	2	11	2	3	1	4	2	1	2	1	2	5	2	7	0	1	0	0	2	3	7	0	6	9	0	3	0	8	0	3	18	3	4	5	2	3	17	0	1
8	5	1	1	6	0	5	1	1	2	3	5	2	10	0	24	5	7	4	3	0	0	5	12	4	3	4	4	2	6	1	0	4	16	18	3	2	5	11	5	0	5	9	0	1	1	0	11	11	0
6	0	0	2	0	8	5	9	5	3	1	6	8	3	9	0	8	1	1	1	4	3	14	3	4	9	3	7	2	9	6	1	1	12	4	11	0	0	5	1	1	2	5	3	4	6	0	11	0	2
1	3	2	0	4	0	1	7	3	3	1	0	2	23	8	5	1	5	3	0	4	3	3	2	0	0	1	2	0	1	4	4	9	5	6	6	2	4	1	0	0	3	14	0	0	0	7	3	3	4
3	2	1	2	14	0	8	5	0	2	0	2	1	0	0	0	5	0	6	0	1	5	5	9	0	4	5	1	0	0	0	0	4	0	6	1	0	5	0	2	8	0	11	0	0	0	4	4	0	1
0	0	2	1	12	0	0	10	0	1	3	2	28	1	4	1	0	3	1	3	1	1	7	5	5	1	4	0	1	1	0	1	1	0	0	2	1	3	2	0	3	5	7	2	5	5	0	8	0	3
5	0	3	0	7	5	3	3	0	4	5	2	4	2	13	2	2	2	0	10	2	8	6	0	23	2	6	0	9	7	0	2	1	0	3	0	2	12	6	3	0	0	6	2	0	1	2	3	3	2
0	3	3	3	5	3	2	0	0	0	1	2	4	1	4	1	1	0	1	6	0	0	4	7	0	0	1	3	5	0	0	7	2	6	1	1	7	4	6	4	1	2	1	0	6	0	0	3	5	1
3	2	0	0	4	18	2	1	0	1	0	1	2	0	0	8	3	0	0	2	0	4	1	0	1	0	0	0	0	1	0	0	3	5	0	0	0	5	0	0	0	6	3	1	0	4	0	3	0	0
13	0	0	0	0	0	7	1	0	0	0	0	0	3	2	2	1	0	1	2	0	2	0	5	1	6	0	2	4	0	0	0	1	7	3	0	8	3	0	0	0	0	0	5	0	0	1	1	4	2
0	0	0	2	2	9	2	3	5	7	0	5	1	2	2	0	1	3	2	0	0	3	0	0	0	0	1	4	4	17	2	1	1	0	1	0	5	9	3	0	7	0	7	5	2	0	7	3	0	1
0	0	2	4	2	0	8	7	5	3	0	1	1	0	0	0	1	2	7	0	7	1	7	6	4	1	0	1	0	5	3	3	1	0	0	0	0	6	0	2	5	0	1	0	0	0	1	0	2	0
4	0	0	2	4	5	1	0	1	0	0	0	2	0	0	5	8	0	1	0	0	2	5	0	12	0	2	0	0	0	0	2	0	0	4	0	0	7	0	2	0	0	2	3	0	3	0	1	0	5
0	3	2	1	0	4	1	0	3	0	4	10	4	3	4	0	0	0	2	4	4	27	3	6	2	5	0	2	4	28	0	4	0	6	3	0	0	0	0	0	3	3	1	1	3	0	2	7	0	4
0	3	0	6	1	5	0	22	2	7	4	9	11	4	2	0	7	0	3	9	3	12	1	53	3	3	5	12	0	19	3	8	7	0	0	3	1	0	6	5	5	2	0	4	2	4	2	6	2	0
5	1	1	6	4	0	11	5	2	0	7	5	3	2	0	0	1	5	1	1	15	1	5	12	9	3	1	2	12	4	1	2	1	2	8	9	0	6	10	0	6	4	5	6	1	1	6	12	6	4
0	2	0	0	1	4	3	8	8	0	0	2	0	4	0	2	3	0	0	0	0	2	0	7	0	0	9	0	4	2	0	0	6	8	0	0	2	6	1	1	1	0	0	1	2	0	2	0	7	0
0	0	0	0	5	0	2	8	2	0	1	0	2	1	3	2	0	0	0	0	1	0	6	1	0	6	0	5	3	9	1	0	4	2	1	0	0	0	3	0	1	0	0	6	1	0	0	1	0	0
2	2	0	0	0	0	2	10	0	1	5	0	1	2	0	0	1	1	6	6	2	0	0	0	4	0	1	0	0	2	2	1	0	5	1	0	0	9	0	0	2	0	0	10	0	0	1	1	1	0
12	2	0	0	7	0	9	1	0	0	4	2	0	2	9	0	4	3	2	11	0	5	2	0	2	2	21	6	1	6	1	1	0	4	6	0	0	4	0	7	2	0	2	10	5	6	4	4	4	0
8	4	6	3	4	0	1	12	0	2	13	6	1	4	12	0	1	3	0	3	15	0	5	2	2	3	4	1	0	3	0	2	0	0	9	2	0	5	0	4	4	4	7	1	3	14	0	0	0	6
7	0	4	2	0	6	17	10	0	11	0	11	16	0	6	1	10	2	3	0	5	12	5	4	1	4	10	0	2	3	6	0	19	3	8	3	2	6	19	4	0	2	4	2	5	7	0	5	0	0
0	0	2	0	7	3	4	6	0	0	3	1	8	0	0	2	4	0	0	0	0	2	6	0	1	0	1	0	0	3	0	0	6	6	4	2	1	5	0	0	0	1	1	12	2	2	1	0	0	0
0	0	7	1	0	11	20	16	8	0	9	2	3	1	5	4	4	1	2	0	1	11	3	3	1	1	0	0	2	0	0	1	5	2	4	3	0	0	2	0	2	1	7	0	0	0	5	7	4	10
4	0	7	1	2	4	19	23	21	0	8	26	13	10	5	8	11	5	4	4	15	0	6	8	6	21	11	5	6	7	8	7	6	0	9	0	5	0	8	5	11	1	5	9	10	0	2	6	0	3
10	7	2	5	7	5	8	8	4	6	6	1	6	4	16	0	12	4	8	2	3	1	16	6	19	11	14	3	2	2	4	5	11	10	12	10	8	11	7	0	0	7	0	3	2	7	3	4	12	4
1	1	4	3	1	19	5	26	6	0	17	23	0	0	21	11	3	4	10	3	6	6	6	10	10	0	10	0	3	14	8	5	1	15	9	19	5	1	5	7	14	1	2	11	2	1	5	11	16	10
2	1	1	7	2	2	14	16	18	5	0	0	8	6	8	13	10	21	1	0	6	5	4	9	13	1	6	6	9	1	5	0	4	9	16	13	9	0	6	2	1	16	3	15	0	8	0	4	0	5
5	1	2	1	2	6	6	14	8	0	2	8	4	0	1	0	1	3	0	0	3	0	9	1	1	0	0	0	4	3	0	0	3	0	3	6	0	2	1	9	1	1	10	3	0	3	0	0	5	2
2	3	10	6	1	2	2	29	3	0	0	3	0	7	9	3	15	0	0	4	0	13	14	7	11	2	1	9	0	4	12	7	11	11	4	6	6	1	6	2	5	0	5	9	8	3	3	6	8	41
1	7	4	0	6	2	4	2	5	4	9	0	8	7	1	1	5	0	2	9	2	7	6	2	9	0	47	2	0	4	10	1	3	0	7	8	0	3	4	0	0	2	4	5	0	9	9	6	5	5
2	0	3	8	8	9	10	7	5	6	7	0	4	4	1	2	19	0	8	1	15	5	9	2	11	4	7	5	6	12	4	8	2	7	16	25	2	1	13	0	1	1	1	10	2	7	16	6	2	18
2	2	0	4	1	0	0	6	8	0	1	1	9	2	2	2	3	0	1	7	0	3	2	6	2	6	4	0	8	9	3	1	6	5	11	4	2	2	2	1	5	0	0	7	11	8	0	6	2	0
1	0	5	2	2	0	3	8	1	0	4	3	9	1	1	4	2	2	5	3	4	7	8	0	4	2	2	2	6	5	2	0	1	3	7	1	2	5	2	0	2	0	2	0	3	10	1	4	0	3
4	0	0	0	0	0	8	7	1	0	1	0	14	0	2	0	1	0	5	1	1	0	4	1	1	0	4	0	3	4	0	0	6	3	4	0	4	3	6	1	3	2	7	1	0	0	0	0	2	9
6	0	0	0	0	0	1	0	0	0	4	1	3	0	6	0	0	3	0	0	2	0	3	0	5	0	2	6	0	2	0	2	2	3	12	0	1	1	0	0	1	0	7	12	2	0	7	1	4	1
0	5	3	0	0	2	7	4	2	4	1	6	1	0	3	2	2	3	0	5	4	2	7	1	0	2	1	0	3	6	0	2	0	11	5	4	5	4	0	0	1	1	4	5	1	4	4	0	0	0
4	6	3	14	1	0	3	7	3	0	0	5	0	1	3	0	7	2	0	7	6	6	0	1	11	2	8	0	0	0	0	0	5	3	0	0	0	4	3	0	2	0	2	7	2	1	0	0	0	4
2	0	0	0	0	4	6	0	1	3	0	2	6	3	8	7	5	9	5	2	0	0	3	2	1	0	2	0	0	0	1	0	6	1	6	0	1	1	0	0	0	0	6	6	0	0	0	2	0	1
3	2	2	7	0	1	13	7	13	0	16	10	9	0	7	0	2	2	6	3	4	3	5	3	4	14	12	4	1	4	0	1	11	6	4	9	4	2	2	0	4	9	5	2	3	0	1	4	8	20
7	0	6	10	0	0	16	24	10	18	5	14	5	0	26	4	9	5	12	0	0	9	0	0	8	3	10	3	2	12	0	0	6	4	43	5	0	1	5	6	9	2	8	15	13	0	8	11	2	8
0	6	3	5	3	0	0	23	6	11	5	0	4	6	4	13	5	6	1	4	3	13	10	11	3	11	8	0	15	7	1	6	9	5	8	0	5	0	18	1	11	2	9	28	5	2	3	9	0	13
0	7	10	13	0	0	24	7	14	1	7	9	23	11	14	0	25	6	12	3	9	12	19	2	17	8	34	13	10	5	9	8	1	14	20	15	6	41	8	13	14	1	13	17	8	11	5	3	2	3
1	2	7	12	10	4	32	2	2	6	2	11	0	20	23	5	9	1	8	9	4	5	14	8	18	7	24	19	5	12	12	1	4	0	10	2	15	5	9	2	5	1	6	11	2	2	8	19	4	20
2	0	0	0	2	5	5	4	2	1	2	6	2	1	4	3	8	7	10	2	7	13	4	3	7	0	3	4	3	8	4	5	0	0	3	1	2	4	7	2	2	0	6	0	1	0	0	5	3	9
4	0	0	1	2	1	8	2	3	5	4	3	2	1	4	8	7	0	4	4	0	5	12	15	10	1	0	2	5	12	3	0	4	0	5	2	0	2	0	2	4	1	4	4	2	2	3	8	6	0
0	0	1	2	4	6	2	16	9	2	1	1	30	1	32	2	3	1	4	0	4	0	8	4	6	9	10	0	7	4	2	7	9	2	8	3	1	20	6	0	0	5	18	3	2	13	0	0	10	1
13	3	5	2	6	7	18	8	5	0	5	8	4	3	11	0	3	2	0	10	6	6	9	8	2	10	16	2	7	1	2	3	11	5	15	2	5	20	0	1	13	0	6	9	6	7	2	9	5	0
3	4	9	4	0	3	7	27	4	7	0	6	1	3	4	3	6	3	1	5	7	3	12	0	2	6	13	3	3	17	5	9	18	1	39	0	4	13	7	0	2	3	20	4	4	0	0	3	0	4
10	1	8	1	5	3	5	7	1	2	0	5	3	6	0	6	1	2	0	2	1	3	2	6	0	0	2	2	0	4	4	0	6	0	7	3	0	0	2	2	0	6	3	7	4	15	0	1	3	0
1	2	1	10	0	6	3	13	0	5	15	4	0	0	7	0	1	0	11	2	1	2	3	6	0	2	10	1	10	4	0	13	13	0	4	1	4	5	6	0	6	0	3	12	0	0	0	7	4	4
3	0	0	8	8	7	8	4	6	13	16	0	8	7	17	1	8	4	0	2	2	4	1	1	1	10	13	0	9	8	0	3	0	2	6	23	0	20	8	9	4	1	5	4	0	2	4	0	4	1
0	4	0	0	1	6	2	2	0	0	1	5	0	6	0	0	3	3	1	1	0	1	6	3	2	0	5	9	3	10	0	8	5	1	0	19	0	0	7	5	3	0	0	3	6	0	0	0	6	0
6	0	3	4	11	0	7	15	3	4	8	2	9	3	2	0	11	0	2	2	1	4	10	5	6	2	3	4	9	3	0	8	2	7	11	2	0	7	2	0	2	0	8	3	0	12	4	7	2	15
0	10	0	1	1	7	15	2	0	1	4	6	5	7	5	1	2	2	12	1	0	3	5	8	8	0	7	6	6	1	4	0	5	8	12	0	2	2	1	2	8	1	3	3	19	7	4	15	9	0
26	19	3	10	17	7	13	8	10	8	0	3	8	2	6	1	3	7	5	0	2	0	8	13	1	9	42	5	0	2	0	0	21	5	36	17	0	0	23	0	4	8	3	40	2	16	0	12	6	22
5	12	5	7	42	1	9	11	4	5	6	0	0	6	17	1	4	0	0	0	5	0	17	8	12	24	25	1	5	8	8	18	8	4	7	5	3	11	4	3	9	0	0	15	5	5	6	13	7	5
6	2	9	0	5	2	7	6	9	12	6	0	7	11	5	2	7	0	2	4	3	20	12	13	5	6	16	4	8	2	2	3	17	16	13	3	3	2	2	0	2	9	0	5	4	3	2	5	29	11
4	1	3	26	0	14	8	19	8	17	6	22	2	9	11	1	18	8	1	0	3	0	22	5	4	0	4	0	14	6	0	0	0	7	24	9	11	9	3	0	8	2	3	2	9	1	8	6	3	5
20	12	3	5	2	15	1	11	10	4	6	4	25	9	2	8	5	5	0	4	2	7	7	26	8	19	13	4	10	5	0	12	3	4	19	0	6	12	0	2	6	8	18	0	0	10	0	16	8	0
16	6	37	6	15	6	7	16	13	0	13	7	8	8	26	7	7	6	6	0	6	1	2	10	13	6	6	11	4	16	3	12	7	6	13	2	3	1	12	0	19	7	22	11	3	3	4	7	5	0
7	3	10	2	3	5	19	24	8	15	0	14	0	3	20	3	3	7	2	0	1	3	11	10	1	5	17	15	4	3	7	4	11	2	6	10	0	12	24	4	17	0	17	12	13	7	1	4	2	10
17	3	7	0	13	7	2	7	17	17	11	18	9	25	22	7	19	10	36	0	2	10	19	12	15	0	29	9	8	2	6	9	3	6	3	8	1	4	9	0	26	12	3	10	1	6	0	0	0	2
4	3	12	11	19	6	17	39	55	4	9	4	14	6	32	0	9	6	8	0	3	13	7	15	22	23	11	8	1	3	13	3	6	15	17	3	15	8	12	5	32	0	26	18	4	3	8	1	3	17
3	2	1	7	17	16	22	21	2	12	9	16	7	7	7	6	3	7	13	1	15	3	10	1	10	4	11	2	15	7	13	0	14	1	27	1	12	0	12	8	27	16	3	18	2	5	0	6	6	6
29	27	8	15	15	13	20	7	47	1	15	26	16	18	18	16	33	1	15	11	7	16	20	2	7	11	13	22	25	7	10	30	10	1	41	11	16	18	13	4	22	3	21	14	17	15	11	40	0	14
3	0	2	0	6	2	0	14	0	0	10	1	3	0	24	2	6	7	12	4	0	2	20	22	7	16	37	0	9	2	0	0	12	2	7	1	3	0	0	0	11	6	0	6	6	2	0	6	16	26
0	1	0	2	2	4	2	4	7	4	4	0	1	6	2	2	13	3	1	2	5	0	4	17	8	5	13	13	3	1	0	6	21	7	3	8	7	0	0	5	2	5	17	3	2	2	0	4	9	14
8	0	6	2	4	9	30	0	5	13	5	4	42	0	3	9	4	2	6	4	0	0	6	2	13	7	7	2	3	8	0	16	10	14	24	1	9	6	2	0	15	2	6	19	0	13	11	20	3	0
16	7	0	13	4	6	6	9	25	7	9	12	6	30	10	0	14	5	8	0	0	11	17	4	12	10	8	1	2	14	3	8	9	2	21	4	7	14	2	3	5	13	12	0	15	11	22	18	5	3
1	4	0	5	1	7	3	0	11	9	4	0	9	7	20	1	6	0	9	14	2	2	3	8	2	4	2	6	2	8	0	4	10	2	11	6	0	0	0	3	3	7	10	15	9	13	0	6	7	7
2	5	5	5	0	6	2	7	2	9	2	0	6	8	13	0	13	9	5	9	0	7	15	9	5	0	0	6	1	1	0	9	20	0	21	7	4	2	18	7	6	19	2	8	4	5	2	9	1	4
9	0	4	1	4	0	2	0	6	7	0	2	1	9	10	1	6	9	4	4	2	0	3	4	4	2	2	3	5	11	2	2	4	2	14	0	1	0	0	0	0	1	7	6	3	0	1	2	0	1
0	1	0	0	0	0	1	0	10	3	4	0	10	0	7	2	3	0	4	0	2	1	0	3	3	1	12	6	7	1	2	0	1	1	3	1	0	4	2	2	0	0	4	2	4	0	0	0	1	2
4	4	2	2	0	4	4	0	4	0	3	2	5	2	4	1	0	0	1	1	0	4	1	3	1	0	0	0	5	9	1	0	1	0	6	0	5	1	6	0	1	4	4	4	4	2	3	1	6	9
1	0	0	0	2	2	3	0	4	2	0	6	3	0	7	6	11	17	1	1	0	3	7	2	5	2	0	9	4	3	10	1	8	0	8	16	2	0	5	7	0	0	6	14	0	0	2	2	5	1
0	2	0	5	0	0	3	0	2	0	2	1	15	7	5	5	5	4	3	3	3	3	2	1	0	7	2	0	4	17	3	0	4	1	2	29	5	5	6	7	4	8	11	5	2	6	9	8	4	0
0	0	0	9	0	2	1	0	0	0	7	4	1	2	3	4	3	0	5	3	0	5	1	2	9	9	1	1	8	2	1	15	3	8	8	1	4	4	4	2	12	3	6	4	0	7	16	5	0	2
0	0	1	1	0	0	4	0	3	2	3	8	1	5	10	6	0	8	0	1	2	9	1	4	3	5	5	0	6	3	2	0	4	1	2	0	4	0	1	5	4	0	6	2	2	3	0	1	1	10
0	1	0	6	4	3	12	3	1	3	16	3	2	3	14	6	4	0	11	1	9	11	15	12	5	2	19	9	9	1	0	3	7	4	6	6	7	3	16	0	8	0	3	4	5	0	10	14	7	2
0	1	0	2	0	1	11	0	0	0	6	7	2	1	3	0	4	5	6	8	0	1	9	7	0	2	0	0	0	14	0	0	7	0	0	0	0	0	4	5	1	0	0	3	0	2	0	0	4	1
6	10	5	0	5	6	1	6	0	1	0	0	12	4	6	2	0	2	2	0	1	3	5	5	1	1	5	2	2	1	0	0	6	2	4	0	0	2	5	2	2	2	1	3	0	11	4	0	2	7
3	0	3	2	12	4	8	2	2	0	0	3	4	9	2	3	3	9	8	0	1	3	12	3	5	10	1	7	0	7	6	0	4	3	15	4	7	1	5	5	3	0	0	1	5	1	3	5	1	4
16	7	3	2	0	0	8	2	6	33	37	9	23	3	15	0	15	7	1	13	12	27	7	12	5	1	5	0	5	0	0	10	15	2	3	6	0	5	3	4	3	6	4	6	5	2	0	4	0	1
6	12	0	5	11	0	17	2	25	36	4	2	5	14	8	0	4	2	1	2	2	13	12	9	0	11	31	0	5	7	14	3	4	4	5	11	1	17	0	0	4	16	9	7	0	3	7	2	2	0
7	1	9	2	2	13	20	1	3	11	2	6	2	10	5	2	5	0	3	1	2	18	4	7	3	7	10	2	8	23	11	11	11	4	6	18	9	3	2	3	0	2	10	1	0	12	8	6	1	19
17	12	5	2	6	15	5	0	0	11	1	4	6	10	0	5	21	8	13	0	0	2	8	12	5	5	2	11	7	0	0	7	7	5	2	0	2	3	3	2	10	2	4	24	3	0	9	14	3	8
4	10	12	14	0	0	2	5	0	0	9	5	16	4	7	5	2	14	1	4	2	5	6	5	23	0	12	0	1	30	9	4	9	8	3	17	0	18	3	17	4	2	3	12	2	4	0	15	2	4
1	3	6	2	2	4	6	1	8	0	2	2	15	9	6	7	5	12	3	0	1	7	2	17	5	2	6	8	0	8	7	0	5	0	3	0	2	1	5	5	9	0	13	15	3	0	5	0	0	0
4	0	1	7	0	1	19	6	7	10	19	6	0	6	3	5	7	3	35	1	3	8	1	19	13	5	6	5	8	11	0	3	9	6	17	3	5	0	1	7	6	6	20	9	0	8	18	6	6	1
0	3	9	4	3	3	7	3	1	12	22	15	9	0	17	2	9	7	7	4	3	12	11	1	0	8	4	11	15	29	0	0	4	9	11	7	5	3	2	26	12	6	10	12	0	0	5	21	9	0
11	5	2	12	3	12	12	1	2	0	51	4	15	18	19	12	8	0	3	2	11	15	5	10	6	3	14	2	3	24	6	9	1	0	10	6	3	0	11	20	12	0	62	38	10	6	0	14	12	13
0	3	0	0	0	0	0	0	2	0	2	2	0	0	1	0	0	0	0	4	9	0	0	1	1	0	0	4	0	0	0	1	0	3	0	0	0	1	1	0	0	0	1	0	1	0	2	0	0	0
0	0	0	1	0	3	11	11	0	2	6	0	1	1	13	4	5	0	1	0	0	1	0	0	6	5	5	0	6	2	0	3	2	4	4	1	0	4	0	0	0	2	0	13	1	4	17	0	18	0
6	5	4	5	18	9	61	18	1	6	16	13	8	11	12	10	12	3	14	9	2	5	0	17	49	18	18	11	5	16	0	16	8	24	10	21	11	2	8	6	30	4	21	6	13	17	7	5	5	0
14	9	2	7	5	4	10	7	15	17	1	4	11	10	18	40	0	6	7	6	5	0	3	10	10	3	14	5	0	6	8	3	12	4	18	9	8	0	16	4	30	5	3	5	14	3	3	7	3	11
1	4	4	2	0	36	8	9	2	7	13	4	8	8	8	1	15	1	2	0	0	10	8	3	5	5	19	11	2	5	5	3	9	6	9	11	4	0	5	8	9	0	7	6	3	1	13	3	6	0
1	10	7	10	6	1	18	9	12	0	5	5	6	18	7	1	11	16	8	36	0	12	6	10	19	14	24	19	17	2	0	20	27	15	16	8	32	4	16	3	12	13	12	24	11	18	2	9	3	21
7	5	15	0	0	2	22	0	19	20	18	23	13	5	7	4	4	3	6	27	12	3	24	17	7	0	8	15	19	16	3	13	6	5	28	3	0	13	0	3	0	7	2	6	22	8	4	25	10	1
6	4	9	10	5	8	5	10	9	3	11	22	4	19	16	24	30	8	7	4	16	3	2	11	10	7	82	6	11	3	11	2	7	10	16	28	6	12	7	2	6	1	10	32	6	12	6	14	12	7
7	3	8	3	4	0	9	3	4	7	14	3	11	9	24	12	10	0	2	2	3	16	10	5	15	2	17	15	2	19	4	10	7	28	20	25	13	1	14	7	16	9	13	6	6	17	0	40	18	3
14	1	3	4	1	0	10	0	2	6	18	3	0	7	5	2	2	10	3	3	2	3	45	12	1	11	11	10	12	2	4	5	7	13	15	2	4	3	30	0	7	4	13	19	3	20	6	8	10	6
0	0	0	2	1	0	12	4	3	0	1	0	2	0	3	5	1	7	1	0	5	0	1	3	7	5	3	0	6	1	0	3	0	4	19	1	0	0	1	2	3	1	4	6	7	0	0	4	1	6
0	5	6	4	5	0	6	5	3	4	30	2	14	3	11	6	6	4	3	19	6	9	0	4	13	6	4	4	7	6	10	1	7	4	15	4	3	3	6	21	2	6	5	11	6	6	18	5	3	35
4	5	5	4	3	4	9	4	5	3	9	0	14	1	13	5	10	6	19	0	4	6	21	12	7	14	55	4	10	26	5	0	4	0	18	1	2	3	0	7	9	4	17	7	6	4	20	0	0	13
6	3	3	7	10	5	2	9	25	3	4	9	3	2	16	12	7	2	2	3	9	10	6	18	14	8	1	5	0	17	0	28	3	11	6	2	0	6	6	4	14	10	18	11	6	12	21	2	0	8
14	9	5	1	5	16	11	12	3	13	14	6	14	2	11	9	29	5	0	4	0	11	20	9	14	13	17	8	10	11	9	3	7	14	4	14	1	1	7	0	0	2	6	6	3	12	8	13	7	12
10	2	0	7	4	3	6	18	2	1	9	0	7	13	31	7	21	5	1	24	4	3	7	18	1	9	13	1	36	16	3	0	4	23	6	7	4	0	6	0	13	3	15	7	4	6	0	14	3	9
25	1	7	15	0	2	11	4	0	2	8	0	3	7	19	21	1	3	2	10	5	8	5	18	4	2	6	6	2	8	2	29	3	13	34	15	0	9	5	29	9	0	4	0	19	5	8	16	4	2
7	21	50	57	18	7	63	19	2	11	93	5	59	14	31	11	8	3	39	14	15	72	101	13	44	49	0	11	14	60	22	20	10	8	17	14	0	29	2	31	7	0	66	79	5	13	32	10	6	23
16	5	61	88	11	4	111	5	11	10	185	4	139	9	20	21	21	18	21	24	63	89	83	24	114	100	11	14	10	96	40	21	2	24	11	11	6	64	7	78	25	0	142	64	9	3	35	37	2	95
9	13	21	27	8	2	76	20	13	11	64	3	33	6	11	9	15	27	40	14	20	45	62	10	36	57	20	18	13	32	29	11	14	35	40	24	1	42	27	10	18	7	20	20	37	15	39	8	10	43
20	0	10	24	11	7	33	4	85	2	34	3	20	3	19	37	25	29	17	31	13	54	27	15	30	13	18	10	19	36	33	4	7	11	19	9	4	12	7	25	16	7	50	22	4	12	24	12	4	38
12	26	40	25	9	2	52	13	27	26	154	9	54	53	6	9	16	2	46	1	29	76	104	20	47	20	7	6	23	57	54	4	17	10	30	15	0	41	20	20	1	5	50	55	25	4	30	10	7	36
25	7	23	26	3	14	21	5	38	29	56	13	21	29	12	24	4	6	12	8	2	19	36	13	25	86	11	12	8	13	19	7	11	6	13	11	8	21	6	29	8	9	42	32	0	10	13	12	31	26
3	8	0	6	5	7	22	2	13	1	9	1	8	2	7	9	5	9	6	0	2	9	16	4	4	6	2	14	5	14	0	2	5	6	22	3	0	15	7	4	0	1	6	16	1	13	10	3	0	13
13	26	64	105	23	21	229	10	34	22	146	0	138	3	17	18	19	16	125	5	101	124	132	46	142	141	7	9	11	121	66	6	11	12	7	24	26	130	10	61	31	8	244	202	38	21	93	12	9	130
2	0	19	55	9	0	49	9	16	4	51	6	72	6	3	4	7	8	31	4	17	44	64	14	34	38	10	6	5	63	22	0	0	11	1	9	11	39	4	33	14	0	49	58	8	2	34	9	1	13
8	1	11	5	11	0	32	0	2	3	8	3	25	3	8	8	10	7	17	2	5	21	6	2	29	31	1	4	6	19	11	0	15	8	2	3	0	5	0	13	6	0	10	4	3	0	10	4	9	9
18	12	33	71	18	23	65	12	25	34	83	0	101	17	25	47	24	4	75	1	54	99	87	40	84	61	17	47	20	68	57	17	14	41	20	50	0	57	19	35	17	6	91	46	6	8	47	8	5	70
4	12	13	32	1	8	23	10	29	6	43	5	23	5	11	23	8	0	32	4	10	28	30	24	45	23	21	12	49	41	12	0	3	7	28	11	12	30	14	13	22	9	56	33	13	11	28	20	0	21
6	2	30	20	0	14	31	16	10	7	41	4	13	10	47	19	17	8	18	8	20	34	21	4	45	43	26	11	10	17	25	3	14	27	23	14	14	27	2	34	2	1	57	38	0	2	15	25	13	8
1	15	24	24	2	5	16	5	7	1	33	0	18	4	2	10	1	4	5	0	22	32	45	0	19	16	9	7	2	48	5	5	16	3	10	4	0	22	5	14	12	0	38	12	24	6	12	4	4	17
10	4	15	21	11	11	33	21	16	0	28	0	27	7	8	16	15	15	11	7	11	22	8	22	20	14	7	8	12	11	20	6	4	10	6	4	2	11	4	19	7	2	25	20	46	14	4	7	0	4
14	34	32	29	23	1	32	24	40	23	65	25	33	17	70	26	38	42	34	11	28	33	53	18	34	18	47	34	12	5	20	20	0	10	42	19	28	56	8	18	10	2	31	42	10	18	18	34	13	43
26	19	51	27	7	0	27	20	23	38	52	4	75	21	29	30	10	2	27	26	20	29	59	11	71	74	23	41	9	34	14	1	41	29	29	17	17	8	15	40	39	34	81	46	1	38	11	0	19	47
38	4	43	34	31	13	36	17	20	11	17	2	45	22	48	12	36	12	64	26	12	68	22	29	43	20	17	17	24	21	31	10	18	15	33	14	0	14	20	26	19	27	31	29	18	31	40	40	43	38
0	2	0	29	3	0	0	0	27	0	0	0	1	11	18	14	12	0	3	15	0	0	30	2	0	0	29	23	0	4	0	0	2	7	2	4	0	0	6	4	1	0	8	1	1	0	0	2	4	0
3	0	9	6	0	0	18	1	8	3	5	0	1	0	12	15	5	3	3	0	3	1	8	4	2	17	0	4	5	5	14	0	4	1	1	3	0	1	1	3	5	0	8	9	0	0	2	1	0	1
8	0	0	0	7	1	7	3	1	0	2	0	0	3	5	4	0	0	0	0	0	5	9	2	12	11	19	11	0	2	3	0	7	8	0	0	1	0	5	0	0	6	5	17	0	4	5	0	0	0
0	2	0	0	0	0	0	0	0	2	1	6	2	4	0	2	0	3	5	0	0	0	2	0	4	0	4	5	1	0	0	0	0	6	0	3	0	0	1	0	0	0	4	0	0	5	0	0	0	2
0	1	0	4	0	0	1	0	0	0	0	4	6	1	10	12	0	0	9	0	0	2	1	2	0	0	2	0	10	2	2	11	1	4	8	0	1	1	5	2	1	0	6	0	5	3	1	5	4	1
5	4	2	10	4	0	4	6	1	0	4	9	5	11	7	3	11	2	2	3	3	0	2	9	2	0	8	0	2	5	0	0	2	2	4	5	0	0	5	0	0	11	4	4	4	3	2	1	2	0
6	0	10	8	0	3	35	2	8	0	2	6	6	0	5	3	9	0	2	5	1	4	11	3	6	0	2	0	0	3	2	6	4	15	8	4	1	2	0	0	5	15	3	1	4	2	0	3	1	1
8	0	1	3	0	0	4	11	2	2	27	4	2	7	3	13	0	0	0	0	8	2	0	10	9	1	5	1	5	0	2	6	7	0	6	4	4	3	10	2	9	5	31	4	0	3	2	8	1	0
2	1	2	0	1	4	0	3	0	4	5	2	0	5	4	0	5	1	5	3	1	2	0	10	11	0	10	2	5	4	5	0	2	8	1	1	0	2	12	0	1	0	3	6	9	0	7	0	7	0
1	2	0	1	0	0	1	0	1	0	0	7	7	0	6	6	0	0	0	0	0	1	0	1	5	2	2	3	1	0	2	0	6	9	1	0	0	2	8	0	2	0	7	2	0	0	0	3	4	0
12	6	0	0	1	1	1	4	14	0	0	10	0	5	5	2	6	5	0	3	1	0	4	6	4	0	4	5	1	2	0	0	0	1	0	2	8	0	0	0	22	3	2	0	1	6	0	13	3	0
6	8	0	6	0	7	1	10	1	0	0	3	2	12	4	5	2	0	0	12	4	0	1	0	12	4	8	1	3	4	0	0	1	6	0	0	0	14	0	0	2	0	2	0	2	2	2	4	0	2
8	0	1	1	5	6	0	0	0	0	2	2	2	3	4	8	7	0	0	2	0	0	0	2	2	0	2	2	0	2	0	0	6	9	0	0	0	0	0	0	6	0	4	2	0	2	0	1	1	2
0	5	0	0	1	1	0	10	11	1	0	2	0	5	2	0	0	0	0	11	0	1	3	2	1	2	2	0	0	4	0	0	0	7	0	3	0	0	17	0	1	3	4	0	5	0	3	11	0	10
7	3	2	1	1	0	0	0	2	0	6	5	1	6	6	1	5	0	0	1	3	0	0	1	18	0	3	11	7	2	0	3	0	2	4	6	2	2	2	0	2	1	0	2	0	0	0	7	0	0
6	3	1	0	0	0	0	10	0	1	3	4	5	8	6	4	4	0	0	2	0	0	0	0	3	0	1	1	0	5	0	0	4	0	2	2	2	0	17	2	2	1	5	1	2	6	2	8	2	0
1	0	0	3	0	0	7	7	2	0	4	2	0	3	9	19	0	7	4	9	0	0	7	9	0	10	2	1	10	6	1	0	6	18	16	5	1	1	11	6	0	4	3	0	2	1	0	6	13	7
2	0	2	3	0	0	4	8	0	3	0	29	2	0	4	19	1	13	1	2	4	2	0	0	0	4	0	0	6	2	0	2	4	1	5	3	4	1	3	4	6	1	3	3	7	3	0	7	12	23
1	0	1	2	5	0	0	11	0	0	2	11	5	4	2	3	0	1	0	7	1	0	13	3	4	2	1	4	3	0	0	0	7	4	0	0	1	7	7	0	4	1	10	0	1	1	3	4	0	4
0	1	7	1	3	0	0	14	7	0	2	5	11	4	9	0	9	0	0	3	2	7	1	9	1	3	6	0	0	1	0	0	3	2	6	15	6	2	5	4	10	9	8	2	8	13	3	18	1	8
4	0	0	0	0	2	2	9	0	0	9	7	2	7	4	14	2	2	2	4	5	1	2	2	3	0	10	6	6	8	0	2	6	0	2	1	0	0	1	6	1	4	12	13	2	2	0	2	0	2
7	3	1	0	4	14	3	17	14	0	5	4	7	26	27	9	25	1	5	1	5	2	0	7	6	8	1	16	18	9	3	0	12	2	13	1	1	8	26	0	3	4	7	0	2	15	37	8	6	8
4	3	23	0	0	16	11	7	7	11	11	7	4	13	28	6	2	8	4	11	4	6	7	9	2	9	10	6	13	5	6	6	11	8	9	15	6	2	10	0	13	9	9	10	14	16	2	14	13	2
14	8	1	5	29	22	7	13	35	0	7	11	16	9	13	46	3	8	7	5	4	26	26	16	1	0	6	5	4	0	3	1	23	25	17	1	0	0	16	4	9	10	15	0	7	9	0	28	3	12
12	1	6	4	3	2	1	8	7	5	25	1	9	6	19	3	6	7	11	2	5	7	5	15	1	7	13	4	14	14	10	7	2	15	0	16	1	0	0	1	24	2	5	3	6	4	5	9	4	3
5	3	4	4	0	25	1	3	0	3	11	37	6	21	24	8	0	0	5	4	4	1	16	6	12	0	10	4	1	0	2	14	7	6	13	1	1	3	4	4	4	15	15	16	0	12	0	27	10	2
12	0	0	11	4	5	4	3	12	8	6	9	6	15	3	12	20	3	5	4	5	11	7	6	3	1	6	20	6	1	23	3	11	5	13	27	1	4	13	8	7	0	6	7	1	31	1	17	32	6
43	21	4	5	18	3	0	3	15	2	13	7	6	18	11	35	7	2	3	1	0	43	1	30	25	10	11	7	11	0	1	3	19	0	33	5	6	3	1	4	16	41	9	1	15	2	18	20	13	6
13	0	9	11	7	2	3	7	11	7	2	5	5	5	6	26	3	3	7	16	9	18	8	3	8	18	6	4	15	14	9	4	0	5	3	1	2	7	6	5	17	11	12	1	0	8	8	8	7	4
23	11	5	14	11	1	6	11	3	20	13	3	21	34	16	15	0	3	5	11	11	6	16	8	11	9	2	22	10	13	0	0	7	2	14	6	6	8	21	3	45	0	20	32	12	6	0	2	3	48
10	2	0	15	0	8	24	1	8	8	28	10	11	13	22	1	0	1	3	9	8	5	4	7	20	13	11	4	20	8	0	0	13	8	8	0	4	3	12	3	5	14	7	19	17	2	1	6	12	7
19	2	5	12	0	0	5	6	7	8	16	15	26	5	34	17	5	4	12	14	2	20	8	8	8	11	15	4	20	3	1	0	5	10	23	13	15	4	8	5	2	2	19	8	2	5	4	8	9	5
11	29	15	13	8	47	28	1	10	5	33	14	5	11	45	25	10	9	20	11	11	1	31	39	41	27	8	18	10	20	7	22	11	0	28	11	20	9	14	15	20	5	24	1	10	19	31	10	23	15
20	6	2	18	9	29	25	32	17	13	16	37	40	13	15	9	11	17	0	36	10	29	16	9	18	32	38	1	7	10	8	6	4	2	34	22	9	12	7	12	15	3	29	16	20	14	21	13	24	29
27	11	4	24	31	2	25	34	32	42	41	38	15	38	28	43	42	38	4	15	4	34	14	33	12	10	18	16	8	16	7	39	26	21	37	30	10	5	24	6	46	11	21	16	21	35	29	14	3	20
21	9	28	12	11	18	21	4	26	6	77	17	25	29	15	13	31	47	30	20	36	23	62	25	20	18	6	4	31	30	9	18	20	60	49	7	10	3	44	13	23	20	44	11	34	23	14	33	33	19
14	43	4	12	4	2	63	15	2	7	17	6	19	22	17	7	6	16	0	0	20	16	46	1	50	17	29	13	10	3	15	5	16	17	9	6	2	20	11	16	7	7	22	19	6	20	36	62	1	7
0	0	2	0	10	2	2	0	4	0	0	0	0	0	0	0	2	1	0	3	0	2	0	5	4	2	4	0	0	7	0	5	1	0	0	0	0	3	12	0	0	0	0	0	0	1	0	0	0	1
0	1	0	9	14	0	20	3	13	14	6	2	0	3	15	9	9	8	0	3	2	4	5	18	3	2	9	0	4	14	0	0	1	3	2	1	10	2	0	2	8	4	5	10	4	17	3	18	0	0
1	0	8	4	8	13	0	15	15	6	0	10	4	0	13	15	6	2	3	0	0	7	5	8	10	0	6	13	7	7	3	15	22	1	36	2	1	3	1	4	13	8	15	24	9	9	1	9	6	3
18	8	13	3	19	2	3	7	7	6	43	2	7	25	19	5	24	13	3	21	1	14	3	14	14	3	6	6	21	4	1	29	10	18	18	9	8	11	9	5	1	5	3	11	0	11	15	9	15	11
7	11	8	1	13	23	10	12	10	13	55	5	18	13	40	7	22	0	6	8	1	21	23	3	21	30	19	3	10	5	20	8	11	47	8	4	10	13	8	19	9	4	13	12	0	12	10	7	10	2
31	5	0	6	6	40	2	3	10	1	6	0	12	2	30	1	10	9	0	6	0	3	12	16	0	7	7	0	8	2	0	0	0	5	16	2	1	3	7	1	0	11	1	7	0	4	2	2	9	0
2	11	4	5	0	0	1	4	2	5	25	0	2	41	2	10	7	3	6	9	0	5	4	8	9	2	9	13	2	16	0	0	0	17	6	10	0	0	3	2	3	0	16	16	1	0	7	16	3	0
2	2	0	7	1	1	35	6	9	1	13	14	7	16	5	7	17	8	8	7	0	6	1	5	10	3	21	0	9	16	3	1	7	19	3	25	0	2	0	0	6	28	14	3	0	6	0	19	6	4
0	5	5	9	11	1	20	11	0	2	20	11	2	4	15	12	11	0	0	0	1	13	7	18	16	4	30	10	9	5	25	14	2	6	17	6	5	5	27	0	26	12	12	20	3	1	0	2	15	16
0	0	3	15	7	8	11	7	3	10	9	7	11	11	15	1	22	1	0	19	4	11	12	14	28	12	6	11	24	15	14	4	14	0	15	8	29	0	7	1	0	14	4	16	0	0	5	27	4	5
0	5	0	0	8	4	7	0	0	0	8	5	7	1	9	1	22	6	5	2	0	6	6	4	19	7	17	7	20	2	14	4	2	8	56	0	3	9	0	5	4	7	9	3	3	10	3	5	6	1
13	3	6	0	4	8	19	7	3	7	7	2	5	3	16	0	4	1	5	0	1	13	4	21	7	1	35	18	5	17	0	4	20	13	14	1	10	5	3	3	2	0	19	6	2	8	9	3	2	9
0	1	3	6	1	3	7	12	4	13	9	2	5	0	13	4	5	11	3	0	6	5	8	10	2	5	16	0	6	7	2	0	14	0	14	0	0	0	11	5	0	1	5	0	0	1	1	17	1	8
2	0	0	0	7	7	6	8	6	24	3	7	3	7	25	0	14	0	1	23	2	2	6	15	11	14	21	6	8	10	2	0	15	0	13	3	4	8	17	0	5	7	8	4	2	7	0	30	4	5
14	0	10	7	13	22	22	27	12	2	12	0	10	8	23	0	27	12	1	0	0	0	9	2	0	1	17	4	5	2	0	9	9	28	11	18	15	6	15	0	7	3	2	2	12	6	10	3	0	6
6	10	2	31	7	6	6	10	4	1	6	5	0	8	39	3	12	15	10	6	6	5	19	18	7	1	26	2	9	8	6	15	7	12	14	13	2	0	13	3	17	6	9	15	2	23	5	7	10	2
1	1	9	7	11	3	15	12	1	3	0	9	5	1	13	7	8	3	5	3	9	6	2	3	7	12	3	2	8	10	3	11	16	7	21	13	4	1	4	5	12	5	3	15	5	1	2	7	5	9
11	3	4	9	2	10	31	13	5	6	7	9	8	0	4	0	4	0	0	3	8	7	6	5	2	4	0	6	15	2	4	0	4	3	0	52	5	0	10	2	1	2	20	29	0	0	3	6	8	3
1	5	0	8	0	4	10	7	1	17	29	16	14	2	13	9	2	0	6	11	0	5	4	1	2	0	2	6	2	5	2	10	5	5	8	10	4	0	6	1	3	7	5	3	0	0	8	5	0	5
6	0	1	0	7	7	0	8	14	2	4	12	4	3	9	3	6	4	6	0	3	0	13	6	0	5	8	4	6	10	0	5	1	12	29	2	0	12	8	3	2	2	0	0	1	13	1	1	0	4
13	4	2	0	13	11	14	6	10	6	0	5	0	0	24	16	27	13	34	8	0	5	0	20	8	2	25	0	3	9	26	8	7	40	17	4	19	0	12	7	0	7	5	17	0	7	11	17	2	6
3	8	4	13	50	5	32	2	0	32	9	2	9	4	7	35	17	6	14	0	8	6	10	12	18	13	27	12	3	0	8	6	12	18	29	6	0	13	27	8	3	5	1	10	3	3	0	6	16	4
8	0	0	21	14	2	4	10	7	25	13	2	0	6	18	20	30	11	4	6	11	17	3	16	21	0	19	7	6	8	15	6	47	2	23	39	14	0	21	5	16	10	2	20	19	13	17	5	3	4
27	14	5	13	13	8	6	7	4	7	8	15	1	9	17	14	6	11	9	11	10	3	11	13	16	7	39	10	0	5	2	6	36	8	35	22	4	3	15	11	2	6	18	11	0	10	2	34	8	9
11	1	0	2	12	10	0	11	11	7	7	5	4	17	7	17	10	2	8	6	0	3	8	8	4	0	16	10	12	0	0	4	8	0	19	12	0	0	15	6	17	0	7	9	10	3	1	9	5	1
1	0	7	0	6	17	9	8	7	9	0	21	13	12	22	0	5	8	8	0	6	0	8	7	13	38	15	3	11	26	0	6	3	14	24	5	1	0	31	17	3	0	9	5	7	14	1	29	6	0
16	0	6	4	4	20	0	4	4	18	3	20	5	0	13	4	18	7	2	13	0	0	9	14	4	9	11	21	9	3	14	16	16	6	33	32	7	0	9	11	0	0	10	16	3	17	3	21	11	40
14	4	1	6	6	3	4	15	2	20	11	17	7	21	18	24	21	19	13	1	3	0	0	11	2	12	5	13	6	17	45	7	17	12	19	12	11	0	6	17	2	1	0	4	4	11	5	10	3	4
14	17	2	0	4	3	2	12	40	6	9	5	11	11	17	10	14	21	4	0	13	0	1	6	4	0	9	5	11	4	6	6	23	13	13	6	7	1	8	0	21	3	11	9	9	0	11	9	10	6
8	14	0	12	26	2	6	21	10	40	5	6	9	0	41	8	16	1	7	11	1	11	24	8	13	5	8	6	25	17	0	4	9	12	38	6	1	0	23	13	5	6	23	7	3	2	0	12	11	14
38	1	12	7	9	0	17	17	9	27	16	1	1	25	6	10	10	4	0	7	10	7	0	11	1	3	30	16	34	10	7	5	13	8	17	0	6	11	1	0	0	10	3	3	21	10	0	0	16	2
23	5	3	1	18	1	8	5	13	3	13	9	0	9	4	11	35	16	2	9	0	6	2	25	20	8	6	7	11	3	0	22	17	7	10	6	0	0	8	0	8	0	22	0	4	2	16	23	11	8
0	2	20	3	20	0	1	23	6	8	10	0	6	11	6	10	7	2	0	12	0	0	0	18	3	4	0	4	8	6	5	11	16	8	28	4	3	6	8	5	3	1	0	13	0	8	2	10	2	3
0	17	4	11	19	6	17	9	4	28	0	10	10	3	5	6	13	29	4	12	12	23	34	31	12	3	8	23	24	1	6	13	10	7	21	20	4	0	22	1	1	2	16	10	9	20	14	8	7	2
17	22	2	24	13	0	3	14	25	6	41	9	0	4	7	7	18	36	5	1	6	3	0	14	16	10	10	12	48	0	0	20	13	16	46	5	28	4	0	7	34	9	23	6	2	5	12	7	28	2
0	2	0	2	5	2	2	0	4	6	3	12	12	0	9	5	1	0	1	0	8	2	4	7	2	2	1	1	0	1	7	11	4	1	4	3	7	8	2	2	0	0	0	7	1	2	0	1	2	3
0	0	3	1	0	2	14	0	0	0	17	3	2	0	0	0	2	5	12	1	1	0	1	2	12	2	10	9	3	3	1	0	1	1	1	2	0	7	2	1	2	0	13	5	0	5	4	0	2	0
4	0	5	11	0	9	15	9	5	0	6	0	6	7	0	4	4	0	10	7	1	2	10	9	19	5	5	7	2	2	7	6	6	3	7	0	6	0	2	1	5	5	6	7	6	3	0	1	4	3
3	2	3	3	4	12	11	5	0	2	13	2	15	14	10	8	0	6	0	1	12	9	3	2	0	0	11	8	0	3	8	2	0	1	3	4	5	4	12	2	0	0	3	3	2	3	3	1	0	2
3	0	5	14	6	1	12	2	4	7	4	13	20	5	3	15	12	1	4	2	4	22	6	17	6	3	1	3	8	9	1	4	0	1	5	10	1	2	1	0	9	0	11	5	2	6	0	3	6	1
3	14	0	0	0	10	1	0	9	0	19	11	6	0	8	0	15	0	4	0	0	2	1	0	4	11	2	2	0	14	0	0	4	2	4	17	0	2	9	2	2	13	10	3	0	4	2	7	5	5
2	1	1	1	0	6	7	2	10	0	1	2	0	2	1	29	5	2	3	2	3	3	4	3	6	3	0	4	0	8	1	2	0	4	2	2	0	2	3	5	0	4	14	3	1	2	10	23	2	0
8	0	5	0	1	3	4	7	2	2	5	2	0	0	0	13	3	1	1	2	0	2	4	9	8	9	3	8	4	9	0	0	7	1	6	0	2	7	0	1	3	4	7	8	0	1	0	7	0	1
3	1	0	15	0	3	16	12	7	3	0	3	9	13	7	19	14	8	11	2	1	9	1	4	12	4	8	0	0	9	7	2	0	7	11	8	0	0	14	5	2	0	5	5	6	0	4	10	12	1
4	5	3	7	9	1	24	27	15	5	12	0	6	7	0	6	5	5	10	8	12	20	45	7	18	18	8	1	6	0	18	2	20	5	24	19	3	10	13	2	3	11	14	14	8	19	10	20	12	11
4	12	9	9	3	8	25	16	7	8	8	3	12	0	11	9	20	12	4	12	6	31	12	8	33	19	1	7	8	7	16	7	6	0	22	9	9	10	10	6	2	14	26	21	1	1	11	5	32	5
14	14	11	3	4	13	14	18	10	0	41	6	16	3	12	5	1	42	8	4	6	16	13	7	6	15	10	18	20	12	1	3	9	17	21	6	5	2	1	2	10	2	17	20	0	0	4	3	7	20
7	0	22	23	0	9	9	4	0	10	0	4	2	7	0	14	3	4	6	0	0	10	11	5	12	14	3	4	3	15	8	9	22	4	9	9	0	3	2	0	6	12	13	7	0	6	2	4	6	4
5	13	14	34	13	9	26	15	15	53	3	2	27	5	18	17	20	3	0	12	15	8	23	6	14	10	6	20	12	7	9	4	13	4	16	4	26	25	6	18	12	4	11	14	3	1	7	7	8	10
17	5	9	22	3	1	14	11	17	4	17	4	23	10	13	12	36	11	8	6	7	8	15	4	9	11	32	2	7	5	11	5	15	7	18	15	12	3	25	12	8	3	20	11	7	11	13	13	9	11
6	2	3	6	0	3	9	1	16	8	3	3	6	7	8	10	16	2	6	3	24	28	19	4	16	5	12	4	10	9	8	0	2	4	9	20	7	26	14	11	2	3	9	7	0	2	7	14	13	17
5	1	14	3	8	0	2	5	0	9	8	2	4	3	0	6	8	7	3	2	14	0	15	2	3	12	16	0	6	17	0	3	4	1	6	2	9	5	0	11	2	0	5	7	3	3	1	2	13	2
4	0	0	3	4	3	9	1	2	7	4	24	4	0	3	2	9	1	4	0	2	3	3	7	5	4	2	2	2	1	0	12	14	0	0	6	2	3	14	2	8	0	4	7	0	4	3	10	3	11
12	0	8	1	0	0	4	0	1	11	0	2	7	3	1	0	4	3	7	0	6	4	7	3	2	1	3	0	0	1	1	1	6	3	2	0	6	8	5	0	0	0	5	0	2	0	7	4	0	4
4	2	2	1	0	0	10	4	0	2	7	3	4	0	1	0	8	2	0	0	3	2	17	12	1	5	4	0	2	2	0	2	2	0	4	3	6	4	5	3	4	0	6	6	4	6	0	5	3	1
2	2	10	2	2	3	1	10	3	5	2	0	2	3	12	1	1	7	5	4	4	9	4	1	1	0	4	2	0	8	0	0	8	16	5	2	2	5	4	0	8	0	20	8	1	7	1	0	8	7
0	1	0	2	0	3	9	7	0	0	5	0	1	4	0	6	2	0	2	0	11	0	8	0	2	3	4	7	4	8	10	0	0	1	2	2	5	0	1	0	1	0	6	2	1	2	7	9	3	0
1	3	9	3	2	0	5	8	2	0	1	2	17	2	3	3	0	0	9	3	0	7	6	3	3	3	0	2	2	2	2	3	0	2	4	0	2	9	7	1	4	2	3	2	4	3	2	0	13	2
4	13	11	10	1	13	17	1	3	4	5	0	5	13	2	0	8	0	0	2	1	2	5	11	3	5	8	2	0	13	0	7	10	5	21	8	0	1	2	2	5	0	6	11	9	2	2	7	8	9
3	11	3	8	4	3	3	8	3	0	5	6	1	7	3	9	0	0	8	0	6	12	8	4	3	5	29	4	2	9	0	0	9	1	15	31	6	7	5	0	4	0	3	9	4	9	4	2	2	3
3	0	5	9	0	1	5	3	20	13	4	0	4	15	5	6	2	5	8	3	3	5	5	4	2	1	6	3	3	1	2	4	2	5	2	0	0	0	4	0	0	4	9	2	4	0	0	7	2	2
0	0	7	5	0	1	7	8	10	2	10	1	4	11	6	4	4	3	1	0	10	4	0	11	0	5	1	0	5	9	2	2	0	1	6	2	4	0	1	3	7	1	9	3	5	3	0	4	0	1
0	0	3	1	0	4	2	2	0	0	17	2	4	0	0	2	1	0	10	0	2	8	14	5	5	6	10	1	5	5	5	0	4	8	4	0	5	0	6	2	19	4	10	6	0	3	9	4	0	9
0	3	0	0	2	0	0	2	2	0	4	9	4	0	10	3	6	6	1	2	3	0	0	0	2	4	4	4	2	4	2	0	1	1	0	2	1	2	6	3	0	1	5	4	1	2	0	0	5	0
0	1	0	1	0	0	2	1	3	0	0	0	0	0	3	4	0	2	2	4	6	7	6	16	3	0	1	1	2	3	0	2	1	2	2	1	0	0	7	0	1	7	2	0	3	0	6	3	1	4
3	5	5	0	2	4	3	4	1	3	1	4	3	0	2	5	3	0	0	0	1	4	3	0	4	4	1	10	2	6	0	0	2	3	4	0	3	3	4	0	2	0	3	1	4	0	2	6	4	3
4	4	4	0	0	2	1	8	1	1	0	4	8	2	0	16	1	2	2	5	0	6	2	2	5	14	0	0	13	3	0	0	3	2	12	5	20	1	5	5	0	0	0	8	8	10	0	15	1	1
3	0	2	1	3	1	8	29	12	0	5	0	19	6	14	2	0	25	6	0	0	28	7	2	8	7	11	0	5	28	0	9	3	9	18	4	0	6	16	19	4	4	7	4	8	8	2	6	6	0
6	2	0	0	7	4	3	36	4	2	7	12	2	15	19	5	3	13	0	2	8	7	4	5	17	7	6	5	4	1	1	8	3	24	2	3	2	10	7	7	2	0	7	13	2	3	2	4	4	10
6	1	2	0	0	0	4	9	1	2	6	5	1	7	2	3	6	3	3	0	0	2	3	13	2	1	9	0	5	3	2	0	2	2	3	0	1	1	3	3	2	0	9	5	2	0	2	2	1	7
2	1	1	1	0	0	3	5	6	0	2	0	1	4	5	0	3	4	1	4	3	3	0	0	0	0	2	1	2	5	1	0	0	1	2	2	1	0	3	0	2	0	1	2	1	1	0	2	0	2
2	0	0	5	2	1	1	1	1	0	7	0	4	0	6	4	9	5	0	2	3	10	0	3	2	17	12	3	3	6	2	0	5	12	5	4	4	5	6	0	0	9	1	2	4	2	4	4	3	5
15	11	4	0	1	9	7	1	2	0	4	18	0	2	12	9	1	11	6	5	2	8	4	10	2	7	8	0	2	0	0	0	0	3	13	14	7	1	21	6	12	2	7	4	0	4	0	5	3	7
9	0	3	2	0	19	18	11	1	3	1	2	2	9	1	4	1	5	0	19	0	15	0	6	10	5	8	3	0	12	3	1	4	0	10	13	0	3	36	0	3	0	5	6	4	14	5	12	3	2
1	10	14	2	0	4	3	1	0	9	4	0	1	4	2	3	2	0	3	2	0	11	9	6	2	4	8	0	1	6	0	4	2	6	4	6	3	3	0	0	6	1	2	1	4	2	1	0	5	6
4	0	1	2	5	5	10	0	8	5	5	10	10	0	9	22	5	1	0	0	3	13	5	8	2	5	4	3	0	7	6	3	2	3	15	10	2	3	13	3	4	2	4	8	7	2	2	9	10	2
5	0	0	7	2	8	4	3	2	0	8	6	0	0	5	4	6	0	3	5	2	13	5	4	0	3	5	0	1	0	0	0	10	4	0	2	2	2	5	6	6	2	9	0	5	7	3	3	2	0
8	0	13	3	0	22	14	2	2	0	1	4	9	2	5	6	7	0	0	1	0	3	3	16	0	4	15	1	17	11	3	2	6	8	21	5	0	9	8	1	2	2	2	5	0	5	9	14	3	0
6	5	12	4	5	3	8	4	15	8	0	4	0	9	0	4	0	3	4	0	6	2	0	0	6	8	3	1	11	5	7	2	4	3	4	9	9	0	6	3	3	3	1	2	10	5	4	8	0	5
4	1	15	2	11	1	17	21	6	6	4	5	0	3	2	1	11	0	5	21	8	3	5	9	10	1	2	4	8	0	11	2	6	4	6	6	8	3	6	0	1	11	9	15	0	1	2	14	2	0
6	9	2	4	1	0	8	10	1	12	10	2	8	10	11	3	7	0	0	0	1	3	3	16	10	3	11	6	33	8	0	1	2	11	15	18	0	3	4	5	2	1	2	4	1	11	2	16	4	7
12	10	0	0	1	2	13	8	0	3	3	3	7	4	8	8	4	7	0	0	7	2	1	8	13	7	6	0	9	9	1	3	5	8	15	1	9	0	1	6	4	12	10	16	4	4	0	8	2	0
6	6	9	9	33	3	0	21	4	23	10	0	0	1	19	11	9	11	8	5	5	0	8	8	0	2	13	0	2	0	0	2	11	15	6	1	5	2	13	4	21	18	2	4	6	3	0	11	6	14
6	1	6	7	14	24	6	19	7	1	11	1	11	3	5	14	22	2	0	5	3	1	1	6	15	39	40	4	10	7	3	10	11	19	23	15	11	9	7	0	16	8	8	5	0	13	6	15	0	11
4	13	18	22	5	16	19	19	4	14	8	0	2	9	13	8	21	16	3	15	0	0	14	11	36	8	18	8	29	28	10	17	17	42	46	3	0	0	11	0	13	8	5	3	7	10	14	15	6	27
33	11	2	1	2	2	7	0	5	30	5	5	0	9	18	0	10	8	9	11	2	0	1	13	10	25	6	19	0	14	15	6	3	10	15	9	3	0	8	2	2	8	23	8	14	11	3	2	4	0
8	1	10	0	4	1	2	3	2	0	0	2	3	5	19	2	20	1	3	4	2	1	2	12	3	26	9	7	6	1	2	3	9	11	3	12	2	17	4	1	18	4	1	1	3	6	2	6	3	24
22	2	9	9	0	5	1	8	4	16	11	15	5	10	13	9	22	4	3	10	0	0	5	6	13	1	20	6	16	1	12	3	7	8	17	4	6	4	22	6	0	2	0	0	5	24	9	13	12	1
1	30	4	2	0	8	12	2	11	0	1	19	2	12	9	11	2	0	13	0	8	0	10	8	12	5	14	0	8	0	0	11	12	0	4	7	0	3	11	0	0	0	2	6	5	5	0	11	7	2
3	0	0	3	3	3	7	1	7	0	0	13	2	0	13	1	14	5	5	4	7	7	6	1	9	40	1	0	9	11	2	4	2	4	8	0	4	0	4	0	3	3	17	5	3	1	0	2	4	4
3	1	0	1	0	8	0	0	7	1	0	5	2	12	5	1	6	0	2	0	3	2	1	0	0	2	8	0	5	4	0	2	3	8	16	6	1	0	0	11	13	6	8	0	6	7	4	1	13	0
12	0	0	0	2	6	3	10	0	0	4	1	18	1	4	2	13	2	2	5	5	0	4	0	4	0	7	6	7	3	0	4	8	0	6	2	1	0	6	0	0	10	0	0	7	8	1	1	14	2
0	1	0	0	1	1	5	5	1	0	2	4	3	2	8	9	10	1	0	27	3	2	7	11	4	3	8	7	8	8	2	25	0	6	13	2	6	0	2	3	0	14	5	13	0	3	0	0	23	2
2	20	1	1	15	14	7	7	7	1	7	7	2	47	12	3	6	1	0	4	0	0	11	4	11	1	4	9	4	6	5	5	2	32	2	15	3	2	1	1	23	5	13	3	2	2	0	18	5	8
0	2	0	0	4	3	6	5	1	0	4	3	0	3	2	1	1	2	0	0	1	0	0	0	0	0	8	4	3	0	2	6	10	7	7	0	6	0	2	0	0	3	4	12	1	0	0	6	3	0
2	3	0	6	1	1	0	4	7	0	3	2	6	6	15	4	0	0	0	3	0	0	6	10	0	5	8	0	3	0	5	1	0	1	3	7	0	2	1	2	0	0	1	0	0	0	0	2	1	0
2	8	5	16	1	11	22	0	7	0	12	4	10	8	5	1	2	6	18	0	5	16	8	4	5	19	7	23	9	24	4	0	7	13	10	3	1	12	8	11	8	3	27	25	9	7	3	1	7	24
9	5	10	9	0	8	11	11	2	0	25	5	37	7	8	11	11	0	22	9	18	47	47	0	31	15	10	0	0	16	7	0	0	10	17	0	1	23	2	15	0	5	30	51	6	15	15	2	3	10
1	2	12	11	2	1	42	7	4	3	20	0	6	2	5	2	0	4	17	6	10	22	44	6	34	33	3	1	3	42	2	0	4	1	2	2	7	22	0	24	6	10	21	35	1	4	8	4	5	21
7	3	13	57	6	4	58	10	9	6	53	3	108	0	4	1	11	11	60	37	37	43	41	7	71	24	2	3	41	79	49	6	10	6	7	14	3	38	0	14	16	2	61	73	0	0	12	0	3	44
0	0	0	4	1	0	8	7	5	0	0	2	4	4	5	6	5	0	8	3	1	0	15	3	0	4	5	3	0	7	1	2	5	10	16	6	0	3	6	0	5	0	7	2	2	4	3	1	0	2
6	0	0	4	0	2	6	6	13	73	1	6	0	0	22	5	13	5	4	2	0	1	6	15	6	16	1	7	6	5	0	13	13	6	4	5	4	0	2	3	4	0	3	0	0	4	0	7	2	2
1	8	10	0	5	3	3	18	1	2	1	0	2	0	9	1	0	0	4	7	0	0	4	1	3	9	2	6	1	6	3	0	0	2	5	0	0	0	5	7	3	2	0	10	0	0	1	5	0	8
4	0	2	0	0	4	0	30	3	7	5	3	2	0	8	1	0	0	3	1	0	2	0	7	8	1	1	3	1	3	2	2	5	1	1	7	4	5	7	0	2	0	3	0	2	3	2	2	1	1
22	0	0	6	0	1	3	7	0	3	30	2	3	4	4	3	12	0	2	0	1	2	1	4	3	1	12	4	1	4	7	3	5	14	5	0	1	0	8	1	8	5	2	12	5	8	1	14	8	6
0	2	2	1	0	4	4	0	0	4	0	3	0	9	1	1	0	5	4	4	1	0	4	0	0	6	4	1	0	1	2	6	3	5	2	0	2	3	0	0	1	3	1	2	2	6	1	8	1	1
11	5	0	0	0	1	4	11	25	8	5	14	0	7	9	34	3	7	2	10	0	14	1	11	2	8	7	0	0	1	0	0	8	10	9	4	9	0	1	2	8	4	4	5	0	4	0	18	8	6
5	9	12	3	10	2	5	6	8	10	6	11	8	2	7	11	9	0	5	18	10	0	9	2	11	0	10	8	4	16	5	2	5	4	22	10	0	5	4	0	0	12	5	21	2	5	0	24	2	10
0	4	0	8	2	2	9	2	5	5	6	1	2	2	24	0	2	8	0	9	0	1	12	13	4	2	7	2	5	3	0	3	7	5	6	4	0	0	5	0	1	0	1	5	3	4	0	6	10	7
2	0	1	0	0	4	0	14	0	0	3	5	5	0	0	1	2	0	11	0	0	6	3	1	0	3	5	3	0	0	7	0	2	4	5	0	2	6	2	0	3	3	0	6	0	4	0	5	0	0
4	1	0	1	4	1	6	18	0	0	8	12	1	7	1	7	4	0	6	0	0	13	12	14	3	0	2	4	4	2	11	0	8	4	14	0	5	2	0	2	7	0	6	1	2	2	1	2	0	2
2	0	0	4	0	7	0	6	5	0	4	7	0	3	5	2	1	2	0	0	0	7	3	0	0	2	2	0	4	0	0	1	0	1	0	0	2	0	17	5	0	0	0	6	0	2	7	0	1	0
0	5	0	0	0	4	5	5	0	0	3	3	3	10	10	5	0	0	0	2	0	2	5	1	16	7	4	13	7	2	0	0	4	0	6	0	7	0	13	0	1	1	6	3	4	3	0	14	0	5
3	1	0	0	8	2	1	15	0	0	0	4	0	0	1	6	3	0	2	1	5	2	2	4	0	0	1	0	0	14	3	2	0	2	2	0	0	1	0	1	1	3	7	1	1	0	3	3	6	0
0	21	1	2	4	0	3	28	0	0	4	0	9	2	9	1	0	1	1	3	1	0	0	7	6	0	0	0	2	0	8	0	0	3	2	0	3	3	2	4	4	1	8	0	4	5	0	1	0	9
0	3	2	5	1	3	5	12	0	2	7	1	0	5	4	2	0	1	0	3	0	9	0	1	1	0	1	1	2	5	0	1	2	0	0	1	1	1	4	0	0	0	1	0	2	1	2	0	0	6
2	1	1	1	2	1	0	1	1	0	2	9	2	2	4	0	6	0	2	0	0	0	0	0	3	0	6	3	0	0	3	0	2	0	0	7	0	2	2	0	0	0	9	0	2	0	11	0	0	0
1	8	2	0	0	5	3	2	3	0	8	0	2	4	1	0	0	0	1	2	0	20	0	0	5	0	1	0	1	7	3	2	7	1	2	2	0	6	3	5	0	0	13	1	0	2	3	2	0	3
1	0	0	0	0	0	0	1	0	0	0	7	3	2	7	1	1	0	5	0	2	1	4	0	4	0	2	3	2	7	0	0	0	2	0	0	2	3	0	0	2	1	3	0	2	0	1	0	0	0
1	0	0	6	0	0	2	3	0	5	4	5	0	1	3	5	0	0	0	0	0	0	4	0	2	0	4	0	0	3	0	0	0	0	12	3	0	2	2	2	6	2	12	0	0	0	1	0	0	0
1	2	1	1	2	0	0	1	0	0	2	0	6	0	4	4	5	3	6	10	0	5	0	0	10	0	1	0	0	0	0	0	0	2	0	2	0	4	2	2	2	0	17	6	2	6	0	0	2	2
0	0	0	1	0	2	5	4	6	0	1	9	0	0	3	0	2	0	0	3	21	4	7	2	0	0	0	0	2	6	0	0	0	1	0	0	0	2	2	6	2	0	4	2	0	0	1	2	0	0
4	0	0	0	2	1	0	4	1	1	0	2	9	0	3	0	5	0	0	0	2	0	0	2	0	0	2	3	0	0	0	2	0	0	3	0	2	0	0	0	0	0	6	2	0	2	1	5	1	0
0	0	14	7	0	0	19	0	0	0	0	4	0	5	7	0	0	4	15	1	0	2	3	1	4	1	0	0	7	11	0	0	2	6	2	10	0	0	0	3	5	2	14	7	0	0	10	1	3	2
3	0	0	0	0	2	0	6	3	0	2	0	3	0	1	2	0	0	12	0	1	0	3	1	0	0	2	0	0	1	2	4	1	9	3	0	0	2	4	9	0	1	4	4	3	0	7	0	0	0
1	0	0	2	0	0	1	0	2	4	0	0	0	1	0	3	0	2	4	1	2	0	1	0	10	1	2	2	0	1	0	1	0	0	0	0	0	0	2	1	1	0	1	0	0	0	0	2	1	0
3	3	2	0	0	1	2	11	0	0	6	0	2	0	2	2	0	2	0	3	2	0	3	2	0	0	0	2	0	0	1	1	0	0	0	0	0	1	0	0	0	1	2	13	0	0	0	0	0	0
0	8	1	2	0	1	0	0	1	1	1	1	3	1	0	4	0	0	0	4	1	0	1	5	0	1	5	9	3	6	3	0	1	0	1	0	0	0	1	6	7	0	14	9	4	3	0	0	0	0
2	0	1	0	0	4	2	0	0	0	3	0	0	6	0	1	7	0	0	0	0	1	0	1	4	0	3	0	3	0	0	0	0	1	0	1	0	2	1	6	4	0	4	1	0	0	2	0	2	2
2	0	1	4	0	1	2	1	1	6	8	0	0	1	0	2	1	0	2	0	1	1	2	0	3	3	0	9	7	2	0	0	0	0	0	9	0	2	0	1	3	0	4	5	0	3	2	0	1	3
4	0	0	3	1	0	2	0	7	0	6	0	3	7	7	18	0	0	2	1	5	4	7	2	15	2	4	2	4	1	1	4	4	3	2	0	2	8	4	10	1	3	1	2	0	2	3	0	1	1
0	2	7	1	18	0	3	0	3	0	13	1	4	4	2	3	4	0	7	4	2	0	8	1	2	0	1	0	6	2	5	2	10	3	0	2	0	1	0	0	1	3	1	0	0	3	5	6	3	11
6	3	2	7	0	2	7	9	1	0	6	16	7	2	0	9	0	0	5	0	0	0	2	7	1	3	3	2	0	4	0	4	4	6	5	0	0	2	4	0	0	0	10	6	0	0	3	5	1	1
2	7	0	0	0	10	2	9	3	0	3	11	12	4	1	8	3	2	7	1	6	3	4	8	4	5	6	7	4	2	29	0	2	4	6	0	2	4	0	3	6	0	5	5	0	8	8	5	4	0
2	0	3	0	0	1	5	17	19	0	0	0	0	8	8	0	2	0	8	2	5	3	2	8	4	1	8	9	5	6	0	0	8	0	6	8	3	3	9	0	2	0	3	14	0	3	0	10	7	4
5	2	0	0	0	3	0	10	1	1	0	0	17	0	2	4	0	0	1	0	2	1	4	0	3	0	3	0	0	2	2	1	4	3	2	6	0	0	7	0	5	1	2	4	3	0	0	12	0	1
2	0	0	1	0	1	1	0	0	0	0	0	0	0	0	1	0	1	2	1	0	3	0	4	3	0	0	0	3	2	0	0	4	5	0	0	0	0	2	0	14	0	7	7	0	1	0	4	0	5
4	2	3	0	0	3	3	3	0	6	0	6	0	7	0	0	0	0	0	6	0	2	1	1	2	1	0	2	0	1	0	0	1	7	2	0	1	2	0	0	2	0	2	4	0	0	5	0	0	3
1	2	2	2	3	0	3	0	0	0	15	6	0	7	6	3	0	0	2	3	1	4	6	1	1	4	5	4	2	5	0	2	0	2	0	0	0	4	5	0	3	2	3	3	0	0	7	10	8	2
3	0	0	0	0	1	10	5	0	0	0	9	3	15	6	2	4	0	0	3	0	0	7	5	1	3	7	0	0	0	0	4	1	0	9	2	0	1	4	1	2	0	15	2	7	1	1	0	3	2
1	1	6	2	0	7	2	3	2	2	1	3	0	9	2	0	11	0	10	0	0	3	0	11	6	1	3	0	1	5	0	2	9	0	1	11	5	2	2	1	2	3	1	3	0	5	1	4	2	0
2	0	2	1	5	2	4	4	0	2	3	3	2	0	2	1	4	7	8	0	0	2	8	6	5	3	10	0	4	3	5	5	1	11	5	0	0	0	0	0	6	2	7	5	2	6	5	1	1	19
6	0	9	9	1	1	1	0	0	1	1	0	0	3	1	0	1	8	2	4	6	0	4	1	6	0	0	2	4	5	0	0	0	2	7	2	1	2	6	2	3	1	7	6	1	1	1	7	4	1
12	0	0	2	1	2	3	5	14	5	2	0	16	7	1	0	0	1	3	0	2	6	3	1	0	1	3	11	0	1	0	4	0	4	4	2	2	1	3	4	0	0	6	7	1	2	1	1	1	1
7	0	0	0	2	6	2	13	9	2	5	5	4	1	1	2	11	2	2	3	2	0	0	8	0	1	14	0	8	9	4	0	7	25	11	0	0	0	5	2	0	6	3	2	0	4	0	9	3	8
0	0	0	4	5	7	5	2	0	11	14	0	0	0	8	2	3	4	5	5	0	6	17	3	2	0	6	16	2	4	1	2	11	1	9	0	10	2	2	4	0	6	2	2	0	2	3	2	0	0
9	4	0	8	0	5	7	11	6	1	1	6	0	3	6	3	8	9	2	0	12	0	3	4	16	2	2	8	16	0	3	11	10	0	0	0	4	5	9	1	4	0	5	11	4	11	2	18	3	17
8	0	7	0	4	6	2	1	3	1	3	0	2	0	6	3	9	4	0	5	0	13	2	5	0	1	9	1	6	14	1	1	1	0	2	0	1	2	4	2	2	1	2	3	0	1	3	1	4	2
5	0	2	5	2	1	9	3	3	0	7	0	1	4	1	1	2	0	5	1	0	0	0	4	2	5	0	0	0	4	4	0	0	0	3	2	3	0	0	0	2	1	1	5	0	2	0	5	1	1
5	3	2	3	0	0	2	5	0	2	0	3	1	3	0	3	5	10	3	0	8	0	0	1	0	3	0	2	2	1	0	3	4	0	0	3	0	0	2	0	5	0	0	2	1	0	0	0	0	3
2	0	0	0	2	2	3	7	0	1	2	5	1	4	0	16	6	0	0	6	0	0	6	4	4	1	2	4	5	4	1	4	4	0	1	3	0	8	11	0	1	7	1	0	1	2	0	2	1	2
4	1	10	2	6	5	4	21	0	2	2	5	1	8	5	3	5	1	23	6	4	5	5	9	0	8	0	4	3	3	3	2	0	4	17	3	2	0	2	0	2	0	21	1	9	10	1	2	0	2
4	2	0	2	0	2	7	9	8	0	6	4	11	3	4	13	28	7	4	1	1	5	14	11	54	10	7	0	2	2	0	11	14	5	14	1	3	1	4	2	1	1	7	8	1	16	5	1	0	0
2	2	0	0	3	2	5	1	3	2	13	2	8	6	3	2	5	3	2	6	3	5	4	2	4	8	0	2	3	2	0	0	14	1	4	4	0	0	0	0	0	1	6	12	2	2	10	13	1	5
0	3	2	7	2	1	12	4	2	4	7	0	8	1	6	4	14	4	4	0	5	2	2	10	10	5	4	6	5	7	0	0	14	4	6	11	2	0	1	0	2	0	6	4	2	1	0	7	0	1
2	18	4	1	0	6	5	12	0	8	7	9	12	3	22	0	4	10	7	4	3	10	2	8	17	7	22	24	4	5	7	2	8	3	19	5	3	6	4	0	2	7	21	12	3	0	4	7	25	4
20	0	5	8	3	2	0	10	3	0	4	0	17	3	32	7	12	3	6	9	7	11	8	7	20	17	0	0	23	4	0	2	0	7	3	14	0	5	18	0	0	5	13	12	15	2	21	7	7	8
1	0	7	2	14	1	4	5	10	5	2	11	8	5	17	8	6	8	2	7	2	3	5	5	17	4	16	0	6	7	25	46	13	26	5	12	0	9	1	2	5	10	4	8	2	6	3	2	0	0
24	0	1	1	8	7	11	4	2	7	9	9	11	9	11	4	11	13	4	0	3	6	8	22	4	5	2	8	4	16	1	26	40	0	11	9	4	9	7	31	12	9	23	4	2	13	4	9	4	4
3	0	13	1	13	9	16	15	3	11	6	3	10	14	11	2	20	10	10	8	5	4	8	21	18	20	17	7	4	15	3	6	10	2	9	0	0	12	6	9	2	0	10	4	0	6	7	13	5	0
1	11	5	10	5	12	2	12	4	13	16	0	12	8	7	2	13	2	11	0	12	3	10	18	16	13	23	14	7	5	1	3	50	25	17	7	9	5	10	16	3	0	27	27	7	3	4	8	3	23
8	20	16	4	10	3	9	35	19	21	6	0	5	2	25	17	13	2	34	2	3	6	6	16	0	15	23	0	12	12	47	5	6	6	23	7	3	14	6	3	45	21	17	26	3	6	5	8	11	2
4	8	16	15	0	7	9	5	22	12	7	9	14	5	10	7	6	5	4	12	7	17	10	2	8	2	10	3	7	6	3	0	13	13	20	11	10	0	1	0	8	2	3	7	0	9	6	9	17	15
2	0	0	5	0	16	14	1	2	1	6	3	3	1	1	3	4	1	0	0	0	1	0	1	4	15	14	9	5	7	1	0	1	2	2	1	8	11	4	0	1	0	16	4	0	1	3	6	3	0
0	0	3	2	0	1	12	5	2	0	4	0	5	3	5	1	10	0	3	12	5	5	5	3	5	6	15	3	4	7	0	8	2	0	1	2	1	0	0	0	0	1	11	1	0	5	0	6	6	1
3	2	2	0	1	9	2	2	4	4	2	6	2	8	2	7	5	2	0	1	0	6	4	7	1	16	2	3	0	1	8	1	15	0	5	5	6	6	3	5	1	1	11	4	1	1	17	1	14	0
0	7	1	1	6	7	12	19	11	3	8	4	9	23	18	1	8	15	5	12	1	14	2	30	8	5	4	16	0	3	1	7	2	0	18	4	0	1	5	0	8	6	9	5	4	5	1	4	2	6
14	4	1	0	0	10	13	3	0	6	22	5	1	22	6	4	0	3	3	4	6	8	7	2	5	5	4	8	10	1	5	0	5	0	6	0	0	0	5	9	0	2	18	11	8	1	4	16	8	1
3	1	5	2	0	46	6	6	0	1	5	2	3	7	9	2	1	6	5	3	2	0	1	14	10	0	12	1	1	8	1	4	4	5	4	4	0	1	1	6	5	4	3	2	0	6	8	0	3	6
0	1	1	2	3	1	18	5	5	3	0	9	10	2	4	2	4	3	5	2	0	4	3	14	1	0	3	15	4	6	0	0	6	6	12	6	2	3	5	0	0	3	4	0	1	1	1	8	4	2
3	0	5	5	0	5	11	24	9	2	3	4	1	0	7	14	6	0	0	0	4	1	7	8	2	2	3	2	1	16	0	1	4	0	10	2	9	3	0	0	15	0	2	0	0	5	0	2	5	12
14	3	3	36	12	3	4	11	1	1	0	6	2	13	14	11	2	8	11	0	1	1	4	21	9	2	5	2	10	11	0	5	21	0	9	15	0	13	3	3	8	7	5	14	0	8	2	23	10	14
4	2	3	17	6	2	10	2	0	1	9	3	2	10	2	2	0	4	4	1	2	1	7	5	30	6	5	8	1	2	2	0	3	0	3	2	1	2	1	0	1	3	7	11	8	8	3	3	0	6
11	0	6	21	0	2	3	8	5	0	2	8	7	8	8	4	7	7	4	7	1	0	1	14	2	4	15	0	5	3	0	2	15	0	6	2	1	0	3	6	12	0	9	4	0	13	3	4	2	4
9	12	2	6	0	7	11	11	2	1	11	3	7	5	5	2	21	9	16	9	0	4	1	0	4	0	8	11	7	3	56	1	0	5	10	8	7	12	0	0	13	0	37	28	0	30	19	8	22	13
0	0	0	3	0	0	5	7	9	24	1	16	2	4	12	9	8	5	0	0	0	6	2	2	18	8	2	1	11	7	7	0	6	0	13	0	0	1	0	6	4	3	5	6	0	2	4	5	5	8
5	1	2	6	2	0	5	5	1	1	3	0	4	1	1	4	8	2	3	1	5	10	1	0	4	3	1	2	7	9	4	8	0	0	13	0	1	1	0	2	4	2	0	2	2	0	3	14	0	8
1	0	1	6	0	4	0	0	3	5	2	0	1	0	3	1	0	11	1	1	1	4	3	8	0	3	6	1	0	5	0	0	0	0	0	1	0	1	0	0	2	4	7	4	0	0	4	1	5	6
2	8	0	2	9	0	2	9	6	0	12	4	7	2	2	1	1	8	6	2	0	0	18	0	4	1	1	5	0	8	4	0	4	2	4	0	0	4	1	3	0	0	4	3	0	2	4	3	0	2
5	9	3	0	3	2	0	4	1	0	0	4	7	3	1	1	12	1	4	1	0	0	4	2	0	15	6	1	2	5	2	0	0	8	1	1	0	4	5	4	9	0	2	4	0	0	4	2	6	0
1	0	10	3	0	2	4	4	6	1	10	13	0	3	0	3	11	0	4	0	2	8	2	4	4	9	4	0	3	19	0	4	2	3	1	0	8	7	3	7	8	0	4	3	1	0	3	2	0	1
1	6	4	0	0	0	5	2	0	1	2	0	2	10	2	1	4	6	1	0	4	6	2	0	0	5	4	3	14	1	2	22	2	0	2	2	0	2	3	4	1	1	10	5	4	4	1	0	1	7
1	5	1	3	1	2	23	3	0	0	1	0	5	6	5	0	13	0	1	0	5	4	6	1	3	7	12	0	4	12	0	0	4	1	4	1	5	1	21	0	3	5	15	3	1	2	1	2	2	4
1	4	0	1	3	1	5	1	2	0	0	0	1	1	8	3	0	9	9	4	11	3	0	8	5	2	9	1	1	6	0	5	2	2	9	7	0	3	7	27	3	8	18	17	3	7	3	8	18	13
0	0	2	0	3	2	3	8	5	1	8	4	3	0	0	3	3	4	4	2	3	7	16	2	5	1	5	0	2	2	0	10	2	6	8	1	0	0	3	7	6	1	18	7	1	1	12	14	2	11
0	10	1	3	2	0	5	3	6	9	2	4	2	1	4	4	0	6	0	2	1	4	2	0	3	4	22	4	3	11	6	0	5	6	8	7	1	1	3	3	3	0	28	15	0	0	1	7	4	0
2	0	6	2	0	1	2	2	2	0	1	4	7	0	10	4	5	0	3	3	4	3	1	3	5	2	2	0	1	5	2	0	5	0	4	2	0	4	3	4	3	3	8	4	0	4	10	4	0	9
0	5	6	0	0	1	3	5	2	8	2	8	0	0	11	1	1	4	12	5	0	1	5	1	1	3	2	6	2	1	1	0	3	2	10	2	0	1	0	3	2	3	8	3	3	2	2	2	10	2
0	5	2	2	2	0	14	16	1	3	5	3	0	10	10	3	2	4	5	14	5	4	1	1	15	5	5	1	8	7	4	2	4	0	9	2	2	4	3	1	1	6	13	10	3	3	1	4	2	1
6	8	2	5	0	4	26	1	1	2	6	4	1	23	11	7	13	0	8	3	11	1	4	7	3	3	18	2	0	7	5	6	4	0	21	0	0	2	12	4	0	0	7	20	0	36	7	2	9	5
1	1	5	7	2	3	2	2	0	0	3	5	1	6	4	0	1	5	8	7	2	11	7	0	11	0	7	4	4	9	0	1	3	25	9	0	1	1	0	7	1	0	19	0	0	8	0	10	3	1
16	3	0	0	5	5	8	10	0	1	4	3	1	7	2	1	2	0	37	5	1	2	2	2	0	0	6	4	0	1	6	0	2	2	10	4	0	11	0	0	0	4	8	4	2	0	0	0	2	10
3	0	10	8	2	6	11	2	1	0	0	1	6	8	3	0	4	2	0	0	0	7	3	2	12	3	4	1	6	3	0	5	18	5	31	2	0	3	12	1	2	0	4	26	6	4	0	6	9	7
2	5	0	3	0	2	5	18	4	15	5	4	0	46	0	2	5	0	1	0	10	4	5	27	2	1	6	4	1	3	1	1	6	10	2	0	0	1	2	1	0	2	9	6	2	4	0	6	0	4
5	0	4	8	1	0	5	3	5	0	4	0	1	0	3	9	6	0	3	0	1	4	5	0	6	5	7	2	1	9	0	1	4	3	1	8	0	0	1	7	2	0	13	6	0	0	5	1	0	3
2	0	5	0	8	1	15	0	2	4	6	1	3	0	2	0	0	0	5	0	6	0	8	0	0	5	3	3	8	7	0	2	0	4	3	3	0	0	0	1	0	0	1	4	1	2	1	2	2	3
0	0	2	1	6	0	0	1	2	0	6	3	10	0	1	7	4	0	3	0	0	1	4	0	23	2	0	4	0	3	2	0	0	17	1	0	5	5	3	0	2	1	0	0	5	0	0	1	3	1
0	2	3	1	2	0	8	0	0	0	1	0	2	2	1	1	0	0	0	3	3	1	2	4	4	0	4	0	0	9	1	0	0	9	1	2	0	0	2	0	2	0	9	14	1	0	1	3	0	2
4	0	1	4	0	1	7	3	1	1	3	0	9	4	5	3	0	1	0	1	1	3	1	2	1	1	4	0	4	2	4	0	4	7	1	0	0	12	0	0	4	0	9	2	0	2	4	0	6	8
4	6	1	0	5	0	1	2	3	2	0	1	4	1	8	2	0	10	0	0	6	5	0	4	1	2	1	1	4	4	6	0	5	1	2	0	0	0	8	0	2	0	10	0	0	1	3	0	4	0
0	0	0	8	1	0	3	5	0	0	5	0	0	1	18	0	0	2	3	0	10	4	0	12	3	0	0	3	3	2	0	0	0	3	3	2	2	0	1	2	3	0	10	3	2	7	2	6	0	7
2	2	0	11	6	0	8	8	5	0	8	1	3	0	6	0	4	0	0	0	5	0	0	0	3	0	9	0	1	0	2	0	6	2	2	0	0	1	3	2	3	0	1	3	0	2	4	1	0	10
3	12	7	14	6	0	7	6	29	2	1	11	15	2	0	13	14	3	3	3	6	15	6	4	0	20	11	4	5	9	0	1	6	1	9	4	2	17	4	1	5	4	19	2	7	1	0	3	0	5
15	0	2	4	3	1	6	22	1	2	19	11	10	0	4	5	2	2	1	0	5	4	1	10	4	0	4	8	0	7	1	0	6	5	7	3	2	0	2	1	6	1	25	14	2	7	7	12	7	8
9	6	0	5	2	13	2	6	2	4	0	1	4	4	3	0	7	2	7	3	8	2	9	8	19	10	5	0	2	10	5	0	1	2	3	1	1	5	6	3	2	4	22	36	1	6	2	6	0	11
5	2	0	9	4	0	3	8	13	0	0	7	2	5	2	4	4	20	1	4	1	2	15	0	9	4	1	1	15	0	4	7	0	15	2	9	1	12	4	2	5	4	2	3	6	11	2	5	6	14
0	2	1	0	2	0	1	1	0	2	1	0	1	14	4	3	0	18	0	1	0	13	4	0	3	3	5	0	3	2	0	0	0	2	0	1	0	0	0	2	0	0	2	2	0	5	4	4	0	3
1	0	0	0	0	0	1	1	2	1	2	24	3	26	3	0	0	2	0	0	2	1	1	2	7	0	0	4	0	10	0	0	0	2	0	0	0	6	4	0	0	0	5	8	0	5	0	17	0	0
0	8	0	0	0	0	2	8	2	0	0	0	1	9	3	0	0	0	1	2	1	1	1	0	21	0	1	0	0	5	4	0	10	7	3	0	0	0	0	2	1	0	9	7	0	11	2	0	2	3
0	0	9	0	4	5	4	2	3	0	0	6	0	12	0	4	19	5	3	1	5	0	2	4	0	12	15	1	8	0	0	2	27	10	11	3	2	2	6	0	0	2	7	3	2	0	2	8	0	1
3	7	7	2	0	1	4	0	2	9	10	1	6	8	7	4	2	0	13	2	2	3	2	6	3	5	11	8	2	4	0	3	0	11	3	14	3	4	6	2	18	4	22	5	4	0	0	9	0	10
0	4	5	0	1	2	9	0	0	0	1	2	3	7	1	1	1	2	2	0	3	20	2	8	1	4	3	8	4	1	17	0	3	3	10	7	7	2	0	0	3	3	1	14	1	3	8	4	0	5
9	0	5	0	0	1	1	8	2	0	6	0	11	3	2	0	5	0	13	2	0	11	0	4	8	6	23	0	2	4	16	3	1	0	11	4	5	3	10	1	0	1	13	0	1	5	0	8	4	1
1	0	3	19	8	1	5	0	1	4	4	3	2	0	0	18	0	14	5	1	1	3	5	5	2	0	6	5	0	18	2	1	1	9	2	0	4	0	0	0	6	3	3	14	1	2	5	1	4	0
3	2	0	0	0	0	0	3	5	9	10	0	5	3	3	0	3	1	6	0	2	1	7	2	6	4	8	5	3	6	5	2	1	8	3	6	0	0	2	6	2	8	0	9	0	6	2	18	4	11
4	0	0	1	1	14	16	10	7	6	9	3	5	8	19	0	9	3	27	2	1	5	0	4	10	5	1	2	6	7	2	7	3	4	5	0	2	7	12	9	5	8	11	1	5	3	6	1	5	1
12	14	2	8	5	12	13	22	36	10	22	2	9	6	14	22	8	21	0	11	4	2	15	2	29	10	24	6	6	20	8	9	1	4	5	30	2	4	11	19	6	2	28	7	10	44	38	27	16	9
10	3	3	5	7	6	16	13	0	9	6	10	7	16	9	0	9	6	4	0	4	4	5	12	7	4	4	7	4	9	0	3	20	10	10	0	5	8	6	0	0	4	17	26	3	11	11	15	16	8
1	6	14	0	12	5	1	20	5	10	4	7	7	7	2	10	25	1	0	4	28	1	21	9	26	8	42	11	21	2	0	5	4	7	20	4	1	1	3	0	0	1	13	16	8	10	17	7	19	0
15	4	2	0	2	0	3	13	2	7	5	7	2	9	10	6	17	12	13	2	9	0	1	10	9	9	10	3	0	2	3	4	4	1	54	0	5	1	10	26	9	5	12	8	22	3	3	7	18	2
8	6	3	0	0	7	6	10	12	3	3	4	5	6	11	2	12	6	9	9	0	12	3	3	7	18	0	4	11	7	5	3	16	0	9	11	9	0	6	5	1	2	10	6	3	12	1	0	7	8
4	5	0	2	5	13	4	8	1	1	0	3	7	2	0	5	2	0	5	2	0	7	7	0	5	7	6	5	3	7	3	4	14	1	3	7	2	0	0	1	0	2	19	6	3	6	4	6	0	4
4	2	2	2	4	7	5	7	2	0	1	0	3	2	2	2	1	2	3	4	1	6	2	1	4	2	3	0	0	7	0	5	0	0	7	5	0	3	3	0	5	3	13	17	6	0	2	6	2	3
2	2	4	3	0	4	2	2	7	0	0	1	0	0	7	8	19	4	1	5	1	2	4	2	9	6	9	2	7	0	0	4	12	8	4	8	8	0	0	0	0	6	13	4	4	10	7	0	0	2
2	0	0	7	1	7	5	1	5	1	0	3	9	0	4	7	10	0	0	0	2	2	7	0	8	5	1	0	0	5	4	0	4	2	2	1	0	0	0	3	5	3	7	2	0	0	0	8	3	0
1	1	2	0	1	3	3	6	0	3	2	1	3	2	5	5	0	3	2	9	13	4	3	9	1	0	11	4	0	0	12	5	0	9	3	0	0	4	1	0	0	0	5	5	0	1	8	8	7	2
17	1	4	2	12	2	16	23	6	6	1	0	12	3	7	0	5	0	6	2	0	10	0	15	8	9	4	1	3	0	0	5	6	14	21	7	7	10	9	4	5	1	18	32	0	16	14	8	9	12
14	3	6	2	5	1	6	19	5	15	11	2	2	1	24	7	15	10	9	3	2	14	15	1	3	14	10	6	14	16	1	7	10	3	17	0	1	0	14	1	8	14	20	40	12	6	4	4	0	3
2	2	0	10	0	8	2	20	6	0	0	0	5	8	13	4	17	25	2	2	9	5	8	22	10	8	43	7	0	21	5	2	21	0	31	11	6	4	8	3	26	15	23	32	6	4	0	19	2	11
10	6	8	10	4	6	13	19	5	8	3	12	5	4	0	6	14	54	2	0	22	3	25	1	12	18	3	19	9	8	9	3	5	24	13	6	9	2	17	6	17	0	7	5	7	8	5	7	0	12
14	2	0	9	10	16	4	14	6	6	8	2	0	2	8	16	10	17	10	20	1	16	9	1	2	1	14	19	13	11	4	3	6	1	20	2	0	0	6	13	22	6	17	9	0	0	3	13	38	18
0	10	10	1	16	10	14	16	7	0	11	5	8	5	14	13	17	8	2	10	4	14	13	14	0	1	21	16	7	7	8	9	14	0	41	0	7	0	6	0	16	8	20	14	15	6	24	6	7	9
14	0	9	27	21	3	15	35	43	19	18	6	11	13	17	2	18	6	0	11	0	8	35	36	11	1	39	9	16	6	8	14	1	16	40	9	11	11	38	14	15	5	12	27	32	4	38	20	13	10
5	0	5	0	6	8	2	17	1	17	8	0	7	3	3	10	20	9	5	7	1	1	3	30	0	1	10	8	17	7	2	11	10	16	5	8	17	14	12	0	10	9	0	6	1	12	0	12	11	26
20	4	2	7	3	6	4	13	3	7	29	7	16	21	29	9	9	8	7	39	7	11	20	13	21	7	20	12	6	21	20	19	1	12	23	20	16	21	6	3	17	0	9	0	0	14	13	13	23	15
0	5	7	8	0	10	8	8	3	3	8	2	2	2	2	11	10	2	2	5	2	7	5	8	1	3	8	4	13	16	21	13	15	6	37	0	1	0	0	10	0	12	8	3	1	16	2	17	1	5
1	3	2	4	2	17	10	0	8	0	13	6	0	6	0	2	5	7	2	7	4	13	10	7	0	2	10	6	5	1	9	14	1	3	5	10	4	2	7	3	23	1	2	7	0	3	5	12	19	2
25	6	0	12	13	12	12	17	11	6	41	9	10	2	12	15	20	15	10	2	10	12	7	12	16	6	10	18	15	7	4	0	15	7	24	5	0	7	38	19	3	2	15	7	2	14	9	7	4	7
7	2	6	9	2	13	12	34	7	6	2	25	24	18	18	22	8	2	0	0	8	11	19	24	11	7	7	2	21	7	2	0	37	1	23	11	8	2	10	12	12	2	19	9	28	31	1	12	15	8
6	2	10	5	37	7	1	20	14	0	11	8	17	21	15	17	47	14	3	11	2	9	3	3	5	6	20	18	18	12	1	0	28	3	32	5	16	5	6	3	0	6	2	11	15	5	25	1	20	8
6	1	2	10	1	2	4	1	22	0	3	0	0	5	8	13	3	6	5	1	3	11	3	4	3	7	3	9	3	1	3	3	14	30	9	0	5	0	2	1	13	4	2	8	0	0	4	7	8	2
9	0	0	5	1	2	2	0	20	7	7	5	4	7	11	6	8	4	3	11	3	20	6	4	7	5	7	6	10	6	4	1	2	9	12	2	7	1	4	5	4	4	0	2	3	0	8	10	4	1
9	5	1	3	1	4	3	11	2	0	0	0	0	6	4	5	0	9	1	3	6	4	4	8	0	0	2	0	0	4	0	0	4	1	10	0	0	0	4	0	1	0	6	2	0	2	5	10	4	1
2	8	1	0	2	3	0	7	4	0	0	0	2	1	0	0	0	0	3	0	4	4	5	1	0	0	4	0	6	10	3	0	3	0	0	0	1	1	0	0	3	1	2	4	1	0	0	8	3	2
1	0	1	3	3	4	10	3	8	0	2	9	7	1	5	0	0	1	4	11	4	0	2	2	11	3	0	0	1	1	1	0	1	3	6	0	1	1	2	3	10	8	5	7	3	4	6	6	1	3
4	0	2	0	8	6	1	0	2	1	0	3	0	28	4	0	3	2	2	0	0	0	2	1	10	1	13	1	0	4	0	0	0	0	7	0	1	4	1	0	0	0	0	3	0	1	0	0	0	3
5	6	2	0	3	13	36	0	0	0	3	3	0	2	7	8	26	0	0	0	0	2	2	15	4	9	0	0	5	5	0	2	7	3	1	0	2	0	2	1	0	0	5	4	5	4	0	0	3	3
3	0	3	0	3	9	5	0	12	2	6	5	7	0	4	2	3	0	6	2	0	2	4	4	0	1	6	5	9	6	1	3	9	1	13	3	1	5	2	0	12	7	2	7	10	0	9	8	1	4
11	4	3	0	0	10	1	7	4	0	6	6	0	29	2	6	4	8	0	0	2	1	1	2	0	0	10	3	6	9	1	9	3	0	7	1	2	1	3	0	17	0	9	5	0	6	0	14	4	0
0	1	4	0	0	0	1	2	2	2	2	2	4	2	7	6	1	1	3	0	2	2	2	0	2	0	0	0	0	3	2	0	0	4	5	0	0	3	0	0	0	0	0	13	0	3	3	3	8	0
0	0	3	4	0	5	0	4	2	0	2	0	3	2	11	0	0	0	1	0	3	2	2	4	4	0	2	7	4	1	2	1	0	4	1	1	2	4	7	0	0	2	1	6	0	0	0	6	1	0
1	5	1	0	4	3	2	6	0	11	10	2	3	3	1	5	1	0	2	2	0	2	3	1	10	0	1	1	4	2	3	1	2	4	0	0	0	0	3	0	2	0	9	7	0	0	1	2	0	3
0	4	0	11	0	0	3	2	5	0	0	4	9	5	2	1	0	1	0	3	0	3	0	2	0	7	0	1	3	2	11	0	0	3	4	0	0	7	4	1	0	0	2	1	0	0	0	0	0	0
2	0	8	1	6	4	0	4	14	0	23	4	7	0	5	0	2	2	0	0	1	2	5	0	6	3	3	0	1	19	0	0	4	4	0	7	2	1	5	2	2	5	9	6	1	0	1	1	0	0
0	4	1	5	5	0	1	7	0	1	8	0	2	1	2	1	7	2	2	2	1	2	3	7	3	0	4	0	0	4	3	0	2	4	5	6	0	11	6	0	2	1	12	6	0	0	0	2	1	1
13	0	6	0	6	1	5	8	3	4	13	2	9	0	20	3	5	2	2	5	0	8	12	12	15	12	0	3	9	29	1	4	12	3	4	0	2	0	5	0	9	0	3	3	3	2	4	3	7	3
4	2	11	7	0	2	12	16	2	0	0	0	3	9	6	2	6	3	1	0	9	2	3	7	5	21	2	2	1	1	3	3	6	0	20	8	0	0	7	1	2	11	18	5	4	2	3	19	3	6
16	2	2	5	2	1	6	12	1	4	5	7	0	1	6	4	10	0	20	4	0	2	2	10	25	7	2	1	2	4	4	0	4	3	12	0	4	1	9	0	2	2	3	1	3	5	5	1	6	2
0	0	1	1	15	2	10	4	0	0	6	1	17	8	1	0	0	0	0	4	1	2	0	7	0	0	1	0	6	0	0	0	2	0	4	6	0	1	2	0	0	2	12	0	0	0	0	0	1	0
6	4	0	0	0	8	2	2	0	0	2	0	1	0	3	0	0	0	0	0	0	3	0	0	0	6	0	0	0	8	0	0	5	0	1	6	2	1	3	4	0	1	0	0	8	2	0	1	3	4
4	2	1	1	0	0	0	0	0	0	2	1	0	5	0	1	2	0	0	6	0	0	0	4	1	1	2	0	6	0	0	2	2	10	0	3	0	0	0	0	8	0	0	6	6	2	1	0	3	0
1	3	0	0	2	0	0	3	0	2	0	5	0	3	0	2	2	1	0	5	0	3	0	1	2	2	2	2	0	0	4	0	2	0	0	3	1	6	2	0	0	0	3	12	1	2	0	0	0	0
0	1	0	0	0	12	0	3	0	0	0	0	0	3	4	1	0	1	1	1	4	1	0	0	1	0	0	3	0	0	3	0	0	0	1	1	3	2	2	2	3	0	0	4	0	0	4	8	0	0
0	4	0	0	3	0	0	7	2	0	2	4	0	2	1	0	0	0	14	3	3	2	0	0	5	0	1	0	0	0	2	0	10	3	0	7	4	0	0	3	11	16	13	2	2	0	0	0	0	0
0	0	0	0	0	0	0	0	0	0	3	2	0	4	0	15	2	0	0	0	1	0	0	0	3	0	3	0	0	1	0	0	2	2	2	1	3	2	0	0	4	0	2	1	0	4	3	0	0	0
1	0	4	2	0	3	0	0	0	0	6	0	4	0	0	0	1	0	0	2	6	0	0	5	2	0	2	1	0	5	0	0	1	1	0	0	0	6	1	0	0	0	0	0	3	0	0	1	0	0
2	0	0	4	0	2	3	2	4	2	0	4	1	0	3	0	2	0	0	5	0	5	6	2	2	0	5	0	2	1	3	0	2	7	4	0	2	3	14	0	4	0	7	1	0	0	0	1	0	2
2	0	1	1	3	1	3	2	0	0	1	4	3	15	2	2	6	0	0	2	0	2	3	0	3	5	9	1	2	2	2	4	0	2	8	6	0	0	0	1	1	2	1	10	0	0	0	0	0	0
2	1	2	16	6	3	1	3	3	7	5	5	6	1	4	8	7	3	7	4	0	5	4	10	6	4	7	1	5	4	0	3	19	37	14	4	4	0	3	2	7	4	8	9	2	3	0	9	2	1
7	2	3	0	5	3	11	5	0	0	2	2	0	1	20	7	9	1	12	9	1	11	0	14	4	6	4	0	10	2	3	14	17	2	6	11	9	0	2	3	0	0	8	8	6	1	0	16	3	1
2	0	0	5	4	4	15	8	9	15	19	0	6	17	6	12	6	7	3	1	13	6	6	0	9	0	13	4	1	15	6	1	2	3	5	3	2	0	13	0	6	6	10	8	6	7	3	0	5	2
2	0	6	9	6	12	39	2	20	0	0	7	9	2	5	4	15	8	18	6	4	2	4	10	1	3	13	5	4	1	19	5	11	11	33	8	20	8	20	18	0	3	4	23	16	7	12	15	5	9
1	16	0	2	22	7	22	15	0	5	17	2	3	9	8	20	2	4	2	2	0	1	6	14	0	5	5	0	3	2	3	2	2	13	17	0	8	1	7	3	7	0	10	2	3	26	2	25	9	2
0	0	7	0	3	0	5	7	23	0	0	0	1	0	7	1	7	2	6	0	0	1	2	6	5	1	12	0	3	10	0	2	5	1	3	4	0	1	0	5	2	0	0	5	4	3	1	2	2	5
2	6	0	0	1	0	1	2	0	0	1	0	3	0	0	7	5	1	0	3	0	0	7	3	2	9	2	2	12	0	3	0	2	1	18	6	0	0	0	0	1	1	0	4	2	0	0	3	3	0
7	0	4	0	2	0	3	0	0	11	1	0	20	0	4	2	0	0	0	5	0	8	9	4	1	0	4	0	1	0	1	2	4	1	1	1	0	0	0	0	5	0	4	6	7	0	0	0	3	0
4	2	0	0	1	1	5	3	2	0	0	1	2	0	0	0	0	0	1	12	0	2	2	0	0	0	2	0	3	3	4	0	0	1	0	0	0	0	2	0	0	0	5	0	3	0	7	4	6	6
1	0	0	1	0	4	4	4	0	2	1	1	0	2	3	0	0	2	0	8	0	0	6	0	2	1	7	0	4	2	0	1	0	6	16	1	4	7	0	1	2	0	2	3	1	0	2	1	0	31
1	3	16	0	0	5	8	2	3	3	1	1	6	0	6	0	1	0	1	0	0	2	3	6	6	4	12	4	0	0	0	2	0	1	2	2	0	1	9	1	3	6	0	4	0	2	0	23	2	43
3	8	2	0	9	1	4	15	3	5	1	3	5	35	15	8	4	1	0	0	9	1	4	0	0	0	14	5	6	4	4	2	13	0	6	5	1	2	0	2	0	4	5	0	13	2	0	1	6	16
11	10	1	5	6	4	1	16	2	0	4	5	1	12	9	6	9	2	0	1	2	1	9	10	10	8	5	13	3	3	10	5	2	3	9	2	2	0	0	0	3	0	5	4	0	7	1	1	3	4
2	0	0	0	0	0	3	2	2	0	0	0	4	1	7	1	0	0	0	0	0	0	0	0	2	1	4	0	0	4	5	0	0	0	2	9	1	0	2	0	0	0	3	0	0	0	0	2	3	0
9	4	0	2	0	4	0	0	3	0	0	0	5	2	3	0	1	6	7	4	0	2	2	21	3	1	12	1	2	7	15	3	3	9	11	1	0	5	4	2	0	2	6	12	0	6	0	10	3	0
7	5	0	0	6	4	3	4	0	3	2	3	2	10	11	2	23	5	1	2	2	0	52	9	0	3	3	3	1	2	10	0	2	7	15	1	2	1	11	8	0	3	1	2	1	4	3	18	0	1
12	0	4	1	2	2	14	3	6	1	1	0	2	8	2	0	4	2	8	3	3	2	4	4	0	10	8	0	12	0	0	1	4	3	8	4	3	0	2	0	8	0	2	5	4	0	0	7	1	9
2	15	0	0	6	32	0	4	3	1	2	4	9	5	7	10	6	0	2	0	0	0	16	15	1	0	1	0	0	11	4	3	6	8	4	5	5	1	10	0	2	4	1	10	2	1	5	11	3	3
8	14	6	26	4	1	16	8	9	0	4	0	2	7	7	3	1	4	6	0	6	0	4	6	8	2	32	3	2	0	1	2	16	9	13	0	4	5	0	0	2	2	11	12	10	16	9	31	15	10
1	2	1	2	0	14	1	10	0	7	3	10	9	2	10	0	1	9	4	0	0	0	2	7	7	0	3	4	1	5	0	0	0	4	8	1	4	0	0	0	0	4	5	4	0	8	0	1	4	0
0	0	0	0	8	0	0	8	0	1	0	0	1	2	3	5	1	2	0	0	0	0	1	6	0	0	0	3	2	0	0	0	0	2	1	0	0	1	3	0	0	0	10	0	3	2	0	7	0	0
0	0	0	0	0	0	4	3	0	0	2	3	1	0	0	0	4	3	4	1	0	2	6	1	0	4	2	0	0	5	0	1	0	0	0	0	3	0	2	0	0	0	0	2	5	0	0	2	0	13
5	0	0	0	0	0	6	2	4	0	5	1	0	8	4	5	0	0	0	4	0	0	0	0	3	3	0	0	0	8	0	0	0	0	1	0	2	3	2	0	2	0	9	3	0	2	0	3	0	0
2	0	0	5	0	0	7	7	0	0	0	4	2	3	5	6	2	0	2	0	3	0	2	5	3	0	3	0	3	12	1	0	3	8	0	0	0	1	1	4	0	0	7	2	2	1	4	0	0	0
5	2	0	0	0	1	1	9	0	3	1	5	0	0	5	6	0	3	2	3	3	0	0	7	5	1	2	5	2	0	0	0	0	3	0	1	3	3	2	0	8	0	2	0	0	3	5	3	3	0
3	0	0	2	0	1	0	2	0	0	0	3	0	4	0	2	1	5	0	14	0	0	4	1	1	0	0	0	0	1	0	4	0	0	2	0	0	0	0	0	0	0	1	0	0	0	3	7	2	0
3	3	0	0	0	0	0	2	0	0	0	0	2	5	4	0	0	0	1	0	0	13	0	0	10	7	0	0	0	0	2	2	5	1	0	0	0	2	2	0	1	2	4	0	0	0	0	0	1	0
1	0	0	0	2	0	0	4	3	0	0	2	0	0	0	7	0	6	0	0	2	0	0	2	3	1	2	0	0	1	0	0	1	0	3	0	0	0	5	0	0	0	1	0	5	2	2	1	0	1
0	1	0	0	0	5	2	1	0	0	8	4	0	1	2	2	0	6	1	3	0	0	5	1	0	0	2	1	9	0	1	0	3	2	0	0	0	2	4	0	0	0	0	2	1	2	0	7	2	1
8	10	2	3	17	1	2	6	8	3	1	0	2	2	8	0	13	0	1	5	0	0	4	18	3	0	5	0	0	2	6	3	2	9	7	0	2	6	2	4	3	1	0	6	1	0	2	3	1	2
1	0	0	0	0	0	0	4	4	0	2	0	0	0	0	0	0	1	1	0	1	0	1	0	0	0	5	2	0	7	0	0	2	0	0	2	0	0	1	0	1	0	3	0	0	0	1	0	2	1
2	4	4	4	2	0	2	0	0	0	5	5	0	2	0	0	4	1	0	0	3	0	0	0	2	0	1	4	0	1	0	0	4	4	0	0	0	0	0	0	5	0	2	0	1	1	0	1	1	6
11	0	7	2	8	2	0	0	5	0	7	4	1	9	0	8	4	4	6	0	0	5	7	7	0	0	10	5	1	8	6	0	0	8	6	8	0	2	0	0	0	1	4	2	0	10	0	5	1	2
0	0	0	0	7	2	6	0	7	0	6	0	0	3	5	2	3	0	0	2	0	19	1	2	7	1	1	0	2	2	1	0	4	0	0	0	5	2	0	0	4	2	2	2	0	0	0	13	1	0
2	1	3	2	3	7	0	0	2	1	5	8	2	0	2	5	3	0	0	0	2	4	1	2	2	3	0	0	3	0	6	0	13	4	9	0	4	1	1	0	4	2	2	6	4	0	0	2	0	1
7	1	10	1	4	0	1	8	0	3	4	5	4	1	3	4	8	0	0	2	7	0	4	1	0	2	1	0	2	0	2	0	4	0	9	1	3	1	2	0	0	0	0	9	0	0	0	1	1	0
3	0	0	2	4	0	4	3	2	0	2	0	3	1	1	4	0	0	0	4	2	2	1	1	8	0	8	2	23	0	3	8	0	0	0	4	0	0	1	0	1	0	0	5	0	1	2	1	0	2
5	6	7	0	7	26	5	11	3	0	5	0	8	2	23	4	11	7	1	2	2	13	0	10	5	26	6	1	0	7	5	5	7	6	3	0	0	2	0	1	2	0	21	13	3	0	11	3	6	3
42	0	3	2	3	1	1	9	1	0	2	7	5	11	1	20	0	1	1	1	2	12	0	6	15	10	3	1	2	5	3	16	7	2	7	3	5	0	13	0	5	2	1	22	4	2	10	7	1	0
0	0	2	0	1	0	6	5	2	0	0	1	3	0	25	5	4	2	4	30	4	0	20	5	6	5	4	8	4	6	1	0	1	18	0	4	2	0	0	0	13	17	2	2	8	2	3	2	10	3
4	0	2	5	9	1	0	1	4	0	1	1	3	5	1	4	12	0	15	2	0	8	4	2	30	0	8	10	6	0	4	1	5	1	2	8	3	0	1	0	1	5	7	1	5	1	1	12	0	2
0	0	2	0	14	1	4	0	0	19	2	0	4	0	2	0	0	0	0	0	2	1	3	0	0	5	2	0	0	0	2	0	6	0	5	0	0	1	0	0	1	4	1	1	1	0	3	0	8	1
1	2	0	0	0	1	0	5	2	0	0	3	2	0	2	4	1	0	0	1	0	0	0	5	0	2	4	0	2	1	12	7	12	5	10	2	2	0	0	0	0	2	3	0	9	4	0	0	0	2
4	3	1	0	0	6	8	6	23	0	1	2	0	0	14	0	0	4	0	2	3	2	1	3	2	4	0	16	2	2	2	0	4	4	5	5	8	0	4	1	2	0	3	1	5	0	0	8	2	0
5	6	2	7	0	9	15	14	1	0	12	4	1	4	9	1	4	3	1	3	1	0	0	3	0	7	9	10	5	4	1	6	9	3	10	0	0	2	2	3	0	3	13	14	14	6	8	4	2	5
6	8	0	0	0	2	4	0	2	2	7	0	6	4	3	6	12	1	0	0	2	1	6	7	5	5	3	0	9	0	0	0	3	5	3	3	0	1	5	3	12	2	2	5	0	1	6	16	7	4
12	11	3	0	4	0	7	2	3	0	2	6	7	14	4	3	4	0	7	0	2	14	2	5	0	0	4	7	3	1	1	1	2	0	2	2	0	6	1	0	3	4	8	0	6	1	3	6	4	2
0	0	0	1	0	0	4	0	3	0	2	8	3	0	4	0	1	0	0	0	3	4	6	9	0	0	2	3	0	7	0	0	7	6	0	0	10	1	0	6	3	6	1	0	1	2	3	4	0	0
0	2	0	6	4	2	4	6	3	7	2	2	2	4	11	1	4	0	3	1	11	2	4	4	2	0	8	3	0	2	2	17	2	1	5	6	0	4	0	0	9	5	6	2	7	3	0	2	0	5
3	3	0	7	2	3	2	6	10	8	1	0	8	6	10	11	4	2	0	0	0	2	3	8	9	0	3	8	1	7	2	9	6	0	14	0	2	1	3	1	4	0	14	0	0	10	11	10	5	0
17	0	0	2	5	15	0	6	0	0	0	3	4	0	9	1	4	1	2	0	0	12	2	1	4	6	0	6	6	0	0	1	7	6	0	2	0	7	9	0	13	0	5	3	13	4	11	2	10	4
6	3	3	0	1	3	5	1	5	0	0	0	4	7	4	5	4	0	0	0	0	1	9	0	4	2	3	3	0	1	0	0	1	6	2	5	0	4	1	1	0	0	15	4	0	2	0	1	5	5
1	0	0	5	0	3	0	2	0	0	0	4	1	0	2	1	0	0	0	1	1	0	0	4	1	0	0	6	0	0	0	0	4	0	0	0	0	0	5	0	0	0	0	3	1	0	0	0	0	4
0	5	0	4	0	2	2	2	0	0	2	1	0	2	4	11	0	0	4	0	0	1	3	0	1	2	7	0	3	2	2	0	1	2	5	0	5	1	0	1	1	0	0	5	1	0	2	3	0	3
0	0	0	0	0	0	0	2	0	0	5	4	0	2	0	3	3	0	0	2	4	0	2	1	4	0	3	9	0	0	0	0	0	3	5	0	0	0	0	0	0	0	0	0	0	0	11	2	0	1
0	8	0	4	0	1	1	4	5	0	0	4	2	2	0	4	2	2	1	0	4	21	0	8	1	4	1	0	4	0	1	0	2	1	14	0	0	0	2	0	0	6	0	0	0	0	0	2	0	1
2	2	2	9	7	9	8	6	12	3	7	5	1	1	4	7	3	0	0	8	2	5	5	4	7	2	3	0	2	0	2	6	0	0	7	3	3	3	4	3	2	0	10	0	2	0	0	13	2	3
1	0	0	0	13	0	5	2	8	3	1	7	1	6	3	0	2	4	7	0	0	3	6	6	0	11	3	0	3	0	0	0	0	1	0	3	0	1	0	2	2	0	1	9	0	0	1	0	3	13
0	0	7	0	0	4	0	2	0	0	2	2	0	0	0	5	0	7	4	0	1	0	0	0	0	0	0	1	0	1	0	0	0	0	0	0	0	1	6	0	0	0	2	0	0	1	6	3	0	2
1	0	2	0	0	1	1	16	0	0	2	11	0	0	0	7	3	0	1	0	9	3	3	1	2	0	0	0	3	3	0	0	8	0	1	13	0	1	3	0	0	0	0	3	2	0	5	1	0	2
10	0	0	4	0	4	3	0	8	0	4	8	7	0	7	1	1	1	2	3	0	0	10	1	0	2	8	0	5	3	0	0	1	1	16	1	3	1	2	12	4	0	2	6	0	6	12	20	9	7
4	0	1	6	0	2	4	0	0	0	2	2	10	0	5	9	9	0	4	0	0	3	4	1	17	0	0	10	1	5	0	0	0	1	6	2	0	0	4	0	1	2	5	10	1	1	2	4	11	3
2	2	0	0	0	4	0	3	0	2	2	0	4	0	7	1	0	2	0	2	2	0	0	2	10	8	0	2	1	0	0	2	3	0	4	1	0	0	0	3	0	0	4	4	1	0	0	0	0	2
0	0	4	0	0	4	4	5	0	0	8	1	0	7	1	3	0	4	0	4	0	12	0	0	1	1	2	0	2	5	3	0	0	0	0	1	0	0	4	0	4	0	0	0	2	1	2	1	0	0
3	0	7	0	0	1	10	3	20	10	3	2	0	2	8	0	2	0	0	0	0	2	8	0	59	1	4	1	0	2	0	13	9	4	0	28	1	2	0	2	8	1	5	2	6	16	4	0	0	1
1	1	0	8	0	9	0	10	4	1	3	6	6	1	2	0	3	0	1	0	10	0	0	0	1	1	0	0	0	1	1	2	2	3	3	0	0	1	8	0	2	0	2	2	2	1	0	4	0	4
0	0	1	0	0	0	3	3	2	5	2	4	0	0	4	2	1	0	0	5	0	2	0	3	0	1	3	0	0	0	2	0	2	3	10	2	4	1	0	0	0	0	4	3	0	4	0	2	0	1
0	1	0	2	4	3	0	6	0	0	13	6	3	3	2	9	4	0	10	1	2	8	0	1	0	2	7	1	2	1	4	3	5	1	1	2	1	1	2	1	6	0	6	0	13	1	6	0	5	4
3	0	1	8	6	1	14	3	2	1	10	3	2	14	0	6	3	0	1	3	2	4	6	3	2	0	2	0	2	2	0	2	0	4	4	10	2	1	7	3	2	0	0	2	0	1	0	4	0	0
0	12	2	1	6	2	15	3	5	4	0	0	7	4	1	4	6	0	4	4	2	4	0	5	7	0	6	0	2	1	0	0	3	5	3	4	0	2	4	3	6	0	4	0	7	0	2	10	1	0
0	2	0	4	7	0	4	4	0	0	3	5	4	26	2	2	6	8	0	3	7	1	3	8	10	0	24	2	4	3	4	1	4	1	7	1	0	1	3	1	4	1	1	7	0	18	8	4	0	1
12	0	2	0	9	4	0	11	13	0	0	9	5	4	6	0	0	0	4	0	32	1	7	21	1	2	7	0	2	7	2	5	16	2	10	0	1	6	0	0	2	0	0	3	2	2	2	5	4	2
5	0	0	5	1	2	2	6	4	3	4	1	3	3	0	4	14	0	11	2	2	2	9	4	9	0	15	0	17	4	0	0	1	11	9	2	0	0	5	0	3	0	4	0	2	4	0	6	2	11
0	7	0	0	1	0	1	6	1	2	0	2	1	9	4	5	2	0	0	1	3	4	4	4	2	0	0	1	0	7	0	1	2	6	2	1	5	0	1	2	2	3	1	14	0	0	2	1	0	0
0	13	0	1	1	1	3	8	1	0	5	0	0	6	8	4	21	0	1	8	2	3	9	0	16	7	1	0	4	15	1	7	2	2	7	5	0	1	10	1	5	0	0	9	13	7	1	12	4	3
3	0	2	6	0	1	2	4	0	1	3	5	3	1	3	0	0	0	2	0	0	0	2	15	0	2	7	3	0	10	7	1	2	8	1	3	0	0	2	1	4	0	4	3	5	2	2	3	4	5
0	0	2	1	1	0	3	1	1	2	0	8	2	0	1	2	0	0	0	3	2	0	1	0	0	0	0	9	0	3	0	0	0	1	2	0	0	2	1	0	7	0	4	8	1	0	2	0	2	0
0	0	0	0	0	3	0	2	0	0	25	0	2	1	7	12	0	0	1	1	0	0	1	4	3	0	3	0	0	1	0	0	0	1	6	0	0	1	0	0	2	3	0	2	0	0	4	4	0	2
0	0	0	2	1	2	0	0	3	4	3	0	0	7	3	7	0	0	0	9	0	0	0	1	4	0	0	6	0	7	0	0	0	0	2	2	0	1	8	0	1	0	5	5	1	3	0	0	3	0
3	0	1	0	6	0	1	0	2	4	4	2	0	0	0	4	4	0	2	1	0	0	0	7	5	0	0	3	0	0	0	1	4	0	1	0	0	3	0	0	4	2	5	2	2	0	5	4	0	3
0	0	2	0	0	4	3	0	0	1	6	0	0	0	1	0	12	0	4	0	2	7	0	1	3	3	0	0	6	2	0	0	4	0	12	3	9	0	3	0	0	2	5	9	2	0	3	5	0	4
26	0	0	0	0	1	3	2	0	0	3	4	28	2	3	1	16	2	4	0	2	2	2	2	0	3	3	0	1	0	8	0	1	2	3	0	0	2	3	0	0	4	12	13	0	1	0	11	24	4
3	0	0	1	3	1	3	2	0	1	0	5	0	3	7	13	2	1	0	0	3	4	13	4	1	0	3	0	2	6	5	0	3	3	3	2	1	0	7	2	6	0	4	1	1	0	0	0	0	0
41	0	0	0	0	4	5	1	5	0	4	2	2	10	7	8	0	0	1	1	6	1	2	2	0	22	2	3	18	5	24	2	2	2	9	0	0	5	0	1	1	1	6	6	4	4	2	0	0	0
3	0	2	0	5	3	3	16	10	0	2	2	13	5	0	0	4	0	7	1	4	0	1	4	2	3	0	2	4	0	3	3	0	3	3	0	0	0	0	3	4	4	1	2	3	6	0	5	2	0
10	3	1	0	11	2	5	5	0	0	2	5	1	0	14	3	4	6	1	1	0	6	4	13	6	7	1	0	4	3	1	2	0	7	11	7	0	1	2	0	2	6	15	1	1	4	0	6	2	5
3	0	0	0	1	1	0	5	1	0	4	2	1	1	0	1	3	4	1	4	3	1	2	2	2	5	4	0	1	2	1	0	3	1	0	3	1	2	5	0	1	0	3	3	0	0	4	2	2	3
2	0	1	1	1	2	1	6	0	0	3	1	4	0	2	2	1	0	1	0	0	4	8	5	4	0	1	9	0	0	1	0	0	1	0	0	0	0	0	0	19	0	1	5	2	0	0	3	0	4
1	0	0	3	5	2	0	7	0	0	2	5	0	2	5	4	2	0	4	2	0	0	3	1	6	3	0	2	3	3	0	0	2	0	1	1	0	3	3	0	7	0	0	0	2	0	0	0	6	1
2	5	1	1	6	0	0	13	7	2	0	9	5	2	0	7	4	1	3	3	10	2	9	3	2	3	2	0	6	0	3	7	6	0	4	0	10	1	2	3	5	1	4	2	4	3	4	2	1	0
1	10	0	10	5	1	5	2	18	0	0	6	7	4	4	6	9	5	1	0	4	0	4	0	6	3	0	8	30	1	2	2	0	3	4	1	5	2	8	0	4	0	2	9	0	2	1	3	2	5
0	0	0	0	0	0	0	2	2	4	0	5	1	0	0	1	4	1	1	0	0	4	2	0	0	0	9	7	4	3	2	0	3	2	1	0	0	8	2	2	3	0	9	8	0	3	0	4	4	2
8	2	2	0	2	0	4	4	0	3	0	2	3	0	0	12	0	14	0	1	0	0	0	0	0	0	0	0	1	0	1	0	0	0	0	0	0	1	6	0	8	0	0	1	0	1	0	8	11	0
0	2	0	0	1	0	0	21	0	0	0	2	0	5	0	2	0	0	2	0	0	5	0	5	0	0	0	2	5	1	0	0	0	0	6	1	0	2	0	0	9	0	19	3	1	1	0	0	1	0
1	1	0	2	0	4	0	1	1	0	0	0	2	0	6	0	7	0	0	2	0	3	0	3	0	0	5	0	1	0	0	0	2	2	1	2	0	2	1	0	0	1	3	0	1	1	0	2	1	0
0	2	7	0	1	2	2	0	3	0	0	0	1	8	0	0	0	0	0	3	3	1	2	8	0	0	7	0	0	0	0	1	2	3	0	0	0	5	2	0	2	1	0	10	0	4	0	2	0	14
0	0	0	6	0	0	5	4	4	0	0	0	1	0	0	3	0	0	0	0	0	4	1	2	0	0	3	15	1	1	0	0	0	2	1	0	0	0	7	0	5	1	7	5	1	2	2	1	6	2
2	3	0	0	0	0	0	0	0	0	2	1	3	6	4	2	0	2	0	0	0	7	0	3	0	1	0	0	0	0	5	0	0	3	0	2	0	1	0	7	0	3	7	0	0	3	0	0	0	5
6	1	0	0	1	3	0	5	0	2	10	0	9	2	4	6	0	0	0	3	0	2	2	3	5	0	0	2	2	0	0	3	0	1	1	0	0	0	2	1	0	0	2	0	0	0	0	1	1	0
9	2	1	0	10	0	0	0	0	2	1	6	0	0	2	0	0	1	1	0	0	1	0	3	3	0	2	0	3	0	0	0	0	9	3	0	3	3	4	1	0	4	0	0	0	1	1	0	5	0
5	2	3	3	4	1	3	6	0	0	1	2	2	0	5	1	3	1	5	0	2	24	13	7	0	0	3	4	3	9	3	1	4	7	0	0	4	1	0	0	0	2	10	11	0	11	0	12	2	5
2	7	0	2	2	1	11	7	1	2	0	8	6	35	15	2	2	4	0	2	0	11	18	7	2	8	8	18	16	3	4	4	0	0	4	2	0	1	2	2	4	1	8	16	2	4	3	12	2	2
1	7	0	4	0	2	8	9	5	3	0	0	3	21	3	3	4	0	0	1	6	2	8	2	6	2	9	1	23	11	0	9	1	3	7	3	1	1	0	0	6	0	1	6	2	0	2	12	14	0
3	0	4	6	1	0	0	5	0	1	1	0	6	0	0	0	0	1	2	0	0	1	5	2	0	10	5	0	8	7	2	0	0	6	5	4	4	0	4	1	0	6	1	0	3	0	0	8	0	5
0	4	0	4	0	0	3	0	6	3	3	0	0	0	8	1	5	2	10	0	2	0	0	0	1	0	3	0	1	3	0	0	0	3	2	5	0	2	0	0	3	4	6	4	0	0	1	11	0	2
10	0	2	0	4	0	1	0	2	9	5	1	1	0	0	9	3	1	8	3	0	1	4	4	0	1	9	0	3	3	0	4	0	0	3	0	6	0	0	0	1	0	3	8	0	0	1	10	2	0
1	7	0	3	0	0	3	1	0	2	0	0	1	5	2	2	0	0	3	0	2	0	2	0	2	0	2	3	4	0	2	2	10	1	6	1	16	0	5	0	4	1	0	0	9	1	1	6	2	5
0	4	1	7	4	0	2	19	4	0	10	4	1	1	10	2	29	8	0	11	3	3	3	3	6	10	4	0	5	10	0	3	7	3	19	0	1	2	2	3	2	2	3	2	2	7	4	4	2	2
0	0	2	2	1	4	3	3	0	0	0	3	3	11	6	7	4	2	1	0	8	0	2	1	0	0	3	2	0	4	0	6	0	5	3	6	0	3	4	3	1	4	3	0	0	0	4	10	8	2
7	0	4	4	2	1	5	6	4	0	1	2	7	3	1	0	4	1	2	0	4	8	4	3	1	1	0	10	0	4	5	2	2	1	8	1	3	3	0	0	18	4	9	8	0	4	2	18	7	2
2	2	0	2	1	0	1	0	0	0	4	0	3	13	3	7	14	3	3	0	3	0	0	8	2	1	3	0	2	0	0	0	3	10	0	0	0	0	2	3	0	2	3	5	0	6	1	3	3	0
1	1	2	0	1	0	4	2	0	0	4	4	5	0	0	0	5	0	1	0	0	12	1	3	0	1	1	0	3	0	0	0	0	4	1	0	2	0	0	0	0	1	2	3	2	2	6	0	5	0
1	5	4	9	0	1	3	5	0	1	15	1	3	0	2	4	4	17	0	0	0	0	2	0	2	3	8	1	7	0	2	1	4	0	4	0	0	2	1	3	3	0	12	2	4	2	2	10	5	0
16	4	0	11	1	8	2	5	0	0	1	6	6	5	20	9	5	13	0	1	6	8	10	8	4	5	7	8	2	6	5	3	5	7	10	1	0	2	6	3	0	5	0	12	0	9	0	1	4	4
3	0	2	0	0	0	1	3	6	0	8	4	2	7	4	0	19	1	0	0	0	0	0	8	3	3	3	15	5	5	4	5	5	2	0	2	4	8	4	0	3	2	4	2	6	4	11	4	2	12
4	8	2	3	0	1	7	6	12	5	2	0	0	2	16	0	0	2	2	4	0	5	0	17	0	2	8	0	6	4	0	5	9	4	7	12	0	1	3	0	7	13	2	5	1	1	0	4	6	6
5	9	0	1	0	0	4	0	5	0	6	4	2	4	14	0	5	2	0	0	3	4	0	0	7	2	10	2	0	8	1	0	2	6	4	0	4	0	0	4	0	3	5	0	0	12	1	2	0	2
7	3	0	0	0	0	24	8	2	0	0	4	5	2	1	3	4	5	2	0	4	8	0	4	7	1	7	0	1	2	0	3	2	1	1	9	9	4	0	7	2	0	0	0	0	2	0	3	2	0
2	0	0	0	4	1	0	5	4	1	2	4	12	3	5	5	0	0	5	1	1	2	5	3	0	0	7	1	16	1	1	1	1	7	0	0	2	1	0	0	1	6	8	0	0	3	3	2	1	0
0	0	6	0	0	2	1	10	4	0	0	2	0	3	1	0	1	0	0	2	0	4	1	3	1	0	0	3	3	2	0	0	1	4	0	0	0	2	11	4	0	0	4	3	0	0	0	0	3	3
3	0	7	4	0	1	4	0	8	1	9	3	1	17	4	4	7	7	6	3	4	3	1	5	2	2	3	6	10	10	1	0	4	19	3	3	0	0	11	0	0	0	0	6	2	4	0	16	2	0
3	0	1	0	0	0	7	4	3	2	3	2	6	4	3	1	5	3	0	0	0	0	0	0	6	5	0	4	6	5	2	5	11	1	1	4	14	9	0	4	2	0	2	1	2	7	6	3	4	2
1	0	0	2	0	4	1	2	0	0	0	5	1	3	1	6	6	0	0	1	0	6	0	1	9	5	1	1	2	7	0	0	5	0	0	0	0	0	4	6	2	3	2	2	1	0	0	5	0	0
0	0	0	0	2	6	0	2	0	0	1	0	0	2	0	1	0	6	0	0	2	9	0	1	2	0	0	0	0	2	0	2	0	1	0	8	2	4	3	0	8	1	6	6	0	0	0	0	2	0
0	11	0	6	0	0	8	1	0	2	2	5	1	1	0	3	5	1	1	0	0	0	3	1	2	0	0	7	2	2	1	4	0	4	3	1	6	1	0	0	1	0	0	0	0	8	3	2	1	3
1	0	2	7	0	2	2	0	1	1	4	2	7	29	3	4	3	0	4	6	2	9	3	0	2	0	1	5	0	7	0	4	0	0	1	4	0	2	2	0	7	0	10	15	0	4	2	2	1	3
2	0	0	0	2	2	0	1	0	0	1	0	16	8	9	1	5	0	5	1	0	8	9	12	0	14	2	3	1	7	2	2	1	7	4	0	0	0	2	0	0	5	0	1	0	1	0	5	0	0
2	5	1	2	0	0	0	5	0	3	2	0	0	8	13	5	4	1	0	4	0	6	2	0	7	2	0	4	7	0	0	1	3	0	3	0	0	5	2	0	0	0	6	1	0	9	3	1	2	0
0	0	0	2	0	2	1	0	2	3	0	0	4	6	0	2	2	0	0	2	0	0	0	3	2	3	1	1	0	0	1	0	0	7	4	2	3	1	4	0	0	0	0	0	0	5	1	4	2	0
0	0	5	1	0	2	1	6	0	1	1	0	0	2	0	5	1	2	0	1	0	0	0	0	12	1	5	0	2	2	0	0	6	6	5	14	0	0	6	0	4	0	0	21	3	1	4	2	3	4
0	8	0	6	0	4	11	7	12	0	4	1	4	0	0	6	6	15	8	3	2	0	7	11	7	7	1	0	5	0	0	4	16	3	13	9	8	3	2	2	7	3	1	0	5	3	0	2	7	5
6	9	6	2	9	2	8	7	0	2	7	4	7	4	11	2	5	0	10	3	0	6	3	1	7	0	14	4	11	5	32	5	8	2	16	0	0	5	4	3	3	7	6	3	0	8	0	2	6	1
0	4	3	6	2	0	7	0	2	0	1	3	0	9	7	1	4	2	0	1	0	0	0	4	3	3	1	0	0	3	0	1	4	2	6	6	4	3	0	1	0	0	7	7	4	7	4	4	2	2
0	0	0	2	20	2	0	1	0	0	1	2	5	1	0	0	1	34	4	2	0	1	0	0	1	2	1	1	1	6	3	0	2	1	0	1	0	0	4	0	8	0	4	0	6	2	1	2	2	1
0	8	0	0	0	5	0	2	1	8	2	6	4	2	6	0	4	3	3	0	0	7	2	7	6	4	7	0	7	1	6	0	3	11	10	1	0	2	0	0	0	3	4	0	0	6	0	5	0	0
1	5	2	2	0	2	5	6	3	1	2	7	5	1	5	0	1	1	0	7	30	2	2	19	1	0	3	1	9	2	2	0	8	2	2	2	6	0	0	0	5	0	6	5	5	0	0	2	4	0
1	1	6	0	1	5	2	0	0	1	2	2	0	0	3	1	2	2	2	3	0	6	2	6	0	2	0	5	3	3	0	0	6	0	0	0	0	2	1	0	2	0	0	5	0	2	1	6	2	9
2	0	1	0	0	0	0	13	6	0	1	8	1	2	3	11	0	1	0	7	0	6	0	1	4	0	2	0	6	0	2	0	4	0	16	2	1	3	10	2	2	5	6	0	0	0	2	0	2	0
3	3	1	1	2	0	1	3	0	0	2	5	0	0	0	2	6	2	0	0	0	1	0	9	3	10	0	0	3	3	1	0	0	5	6	1	9	1	11	0	1	0	8	0	3	8	1	0	2	2
1	3	1	1	0	1	13	2	3	2	2	6	1	6	7	0	4	0	1	0	0	3	7	3	2	3	5	5	3	2	2	3	1	1	4	0	0	0	2	0	0	1	2	6	2	4	0	5	3	8
10	0	0	2	5	0	3	1	1	0	2	0	10	9	16	0	0	0	0	0	3	7	6	0	2	3	0	1	7	1	2	0	4	0	0	0	1	2	1	0	1	2	1	7	4	0	1	0	5	0
0	0	0	4	6	0	1	2	0	0	1	1	1	1	2	3	4	0	0	0	0	2	6	7	0	1	6	0	0	0	9	0	4	6	2	2	4	1	2	0	4	0	4	5	3	0	0	0	3	5
1	1	0	0	4	2	8	8	0	0	2	0	4	0	8	0	1	0	0	2	0	0	2	20	0	0	1	6	0	0	0	3	10	1	2	0	25	0	0	0	0	0	15	0	3	3	0	8	0	2
8	0	0	0	2	0	0	15	3	0	1	2	0	8	1	2	8	1	0	2	2	4	6	4	0	0	0	8	10	0	0	3	4	0	2	12	6	0	0	0	6	9	0	1	0	4	0	4	9	3
0	1	0	0	7	7	0	2	0	10	1	6	0	9	9	9	11	0	0	2	0	0	2	4	4	1	12	2	3	0	0	0	19	2	2	0	0	4	15	1	13	11	10	3	3	7	0	10	7	7
24	9	0	19	5	0	0	0	4	10	26	8	3	12	11	1	2	11	4	0	3	4	0	0	2	0	4	0	2	2	2	0	20	10	23	2	0	0	10	1	8	9	5	10	24	3	0	5	3	2
8	6	1	3	6	11	8	4	6	23	0	6	0	5	8	13	21	6	1	0	0	14	0	20	5	21	12	2	6	4	0	4	1	3	15	3	10	0	10	2	10	0	4	11	2	15	3	6	12	5
7	13	0	3	2	4	9	10	0	0	3	1	0	14	7	4	8	4	2	0	0	12	8	5	1	2	6	12	4	1	0	7	5	0	2	6	2	0	4	3	41	10	11	0	3	10	9	0	0	3
10	2	1	28	1	0	16	0	5	1	1	1	0	6	6	11	1	0	4	1	1	2	1	1	7	2	9	1	10	7	23	0	2	15	18	1	8	2	9	33	0	12	3	18	5	10	0	8	19	1
3	4	3	1	0	5	0	6	3	1	0	0	0	7	1	3	5	0	0	9	10	5	7	18	16	8	6	5	2	1	1	3	5	3	10	4	1	1	0	0	8	0	13	4	0	17	1	3	5	5
4	7	0	0	3	1	20	1	22	2	8	4	2	3	1	3	13	0	1	5	0	2	1	6	11	3	19	0	2	1	4	8	1	20	1	0	2	3	7	0	2	12	2	9	1	0	0	0	2	1
0	12	4	10	4	13	6	7	8	0	24	27	15	3	16	9	4	11	0	7	0	7	9	18	5	5	3	0	2	0	5	10	2	3	8	4	8	3	8	0	14	7	6	2	8	11	8	8	0	8
30	9	0	11	12	12	12	24	27	0	10	32	0	7	42	14	6	8	29	5	0	8	46	13	23	23	30	22	25	17	7	29	53	31	22	15	5	4	21	8	44	34	25	2	30	16	15	21	1	15
10	8	17	3	6	8	4	46	31	28	29	30	35	17	51	25	25	21	9	8	2	39	13	0	20	28	49	31	11	16	20	2	10	6	13	8	29	6	24	7	20	23	28	31	2	68	12	39	23	10
11	9	4	10	6	0	10	21	4	0	9	21	2	9	7	26	22	0	2	12	10	10	3	29	18	9	5	46	10	16	18	3	3	4	5	13	0	14	6	11	12	5	7	17	10	11	0	15	8	10
7	5	0	9	0	10	10	7	17	15	4	14	6	15	8	17	0	19	6	7	13	2	10	11	15	14	4	11	16	9	2	0	15	17	28	15	10	4	3	2	0	10	9	8	15	1	9	17	7	10
1	9	14	1	11	4	12	7	14	15	7	10	11	2	3	1	6	2	0	5	0	4	1	6	0	4	1	5	0	12	0	1	7	13	4	0	4	22	2	4	5	0	0	6	2	6	16	4	4	0
6	0	6	5	2	1	3	4	9	0	2	10	5	6	4	3	0	10	12	2	6	5	1	1	6	5	8	17	16	5	9	6	1	15	0	5	9	0	9	10	4	5	15	21	6	1	5	7	2	4
17	9	13	0	5	10	6	24	7	6	12	11	11	5	11	20	8	3	0	5	2	1	9	12	8	4	1	12	15	10	5	14	9	11	12	6	3	3	3	4	14	0	9	3	9	9	18	4	5	7
8	3	19	6	0	0	7	6	5	0	7	4	3	13	12	5	0	3	10	21	15	0	5	1	11	6	4	5	9	10	1	0	11	3	5	0	3	2	13	4	0	2	9	1	5	1	4	17	1	6
17	6	1	0	6	1	12	4	9	0	12	5	2	3	6	6	0	2	5	17	4	1	3	7	2	0	4	8	9	9	6	0	11	3	0	1	7	3	4	1	5	1	1	12	0	2	4	3	0	15
12	7	9	0	5	2	1	9	4	9	3	3	7	3	14	3	1	8	5	1	1	9	1	1	4	4	8	11	6	7	15	1	2	2	12	3	0	0	10	4	5	2	6	21	8	9	1	34	10	11
5	12	1	6	1	3	9	20	2	5	7	19	14	5	31	9	2	7	12	2	4	20	16	7	22	4	4	3	12	10	4	5	10	8	18	7	1	0	26	5	20	16	13	11	6	15	11	9	10	9
0	0	2	2	0	0	5	4	4	0	41	3	7	0	2	4	4	2	12	0	1	2	0	8	6	0	10	6	6	8	4	1	5	4	1	1	0	6	7	1	4	3	4	7	3	4	1	0	8	5
1	0	0	0	0	4	0	1	1	0	1	3	6	18	5	9	0	6	0	8	0	3	5	9	0	0	4	3	0	0	2	0	0	8	0	0	0	1	5	4	7	5	6	5	21	0	0	2	0	1
3	2	2	2	0	0	3	8	0	0	8	10	11	7	13	1	1	5	0	12	3	0	14	13	4	6	1	5	4	9	4	1	4	5	17	7	2	0	0	8	8	0	9	8	3	0	2	3	0	7
1	6	10	8	11	15	17	19	7	21	15	11	5	6	9	5	1	0	2	0	8	15	6	10	30	13	16	2	0	15	6	1	7	12	26	19	0	2	7	6	15	4	5	25	14	13	9	22	4	8
6	7	0	4	0	2	7	3	4	29	6	4	3	10	3	7	6	5	2	3	0	0	4	6	5	5	13	2	9	11	4	0	5	6	9	4	3	4	3	1	3	3	11	13	0	17	1	3	2	0
11	10	6	0	4	4	5	1	2	0	0	2	4	3	35	4	1	0	10	1	10	5	13	4	18	8	11	3	8	6	31	2	1	10	7	5	16	2	9	3	31	10	11	2	11	1	8	19	1	7
8	5	4	4	0	8	11	8	2	4	16	19	1	2	12	1	1	6	2	4	1	2	8	1	4	16	3	4	7	13	0	2	1	9	14	2	5	0	7	4	7	0	6	30	5	3	8	10	0	6
4	0	5	0	3	4	1	8	2	2	0	2	0	2	3	2	2	3	2	0	0	1	15	5	4	0	6	3	0	2	2	2	11	3	5	2	0	0	5	6	2	3	5	19	2	6	1	2	3	4
0	3	0	0	0	0	10	2	8	0	6	0	8	8	0	2	0	7	1	5	8	2	13	1	0	0	14	1	2	3	5	0	2	2	4	0	2	0	8	6	3	2	3	0	0	1	0	0	0	2
2	2	0	0	0	0	3	6	3	5	1	2	4	1	9	0	0	0	0	1	1	7	15	2	5	1	3	3	0	2	0	0	0	9	0	2	0	0	7	0	0	1	9	2	1	0	2	9	0	2
2	1	5	0	2	1	0	3	0	1	2	1	6	1	2	1	4	0	7	7	6	0	4	7	4	0	9	1	6	10	6	0	2	13	2	0	2	0	0	6	4	1	6	4	9	5	0	5	8	3
0	3	0	2	2	1	0	11	2	3	4	6	3	1	3	4	5	3	0	2	0	2	2	1	0	4	15	6	0	7	0	0	2	2	0	4	0	2	5	2	0	2	1	2	7	4	0	5	7	5
2	1	6	0	0	0	1	6	6	1	1	2	4	3	1	3	2	0	0	2	2	2	0	8	10	0	3	0	0	4	0	3	0	6	5	0	0	3	2	1	3	7	1	1	5	6	0	6	2	5
0	4	3	0	0	0	3	5	3	0	2	5	2	1	3	11	3	3	0	6	0	0	3	2	6	0	18	5	0	8	0	5	0	4	2	0	4	0	7	3	0	0	7	5	7	0	0	2	9	4
1	0	16	1	1	0	11	3	0	0	1	2	3	7	0	4	0	4	1	7	0	0	0	4	5	1	4	1	0	3	6	0	0	10	0	0	0	1	0	3	0	3	10	5	6	1	2	1	2	2
1	0	6	1	0	2	2	0	12	0	4	9	1	4	0	6	0	2	3	0	14	2	8	0	4	2	9	0	0	7	0	0	0	2	0	3	0	6	3	0	3	0	5	1	2	1	0	2	4	2
1	6	0	0	0	0	0	2	0	2	8	1	2	0	8	0	4	0	0	1	0	5	0	0	0	0	5	4	0	0	1	0	0	5	0	0	0	1	4	9	4	0	3	4	1	2	0	0	0	3
2	11	0	0	1	0	8	6	0	0	1	4	0	6	0	6	4	1	0	2	16	1	0	15	2	0	2	1	8	5	0	0	14	0	4	0	0	7	3	0	3	6	0	0	0	2	5	4	0	1
3	0	0	0	0	0	3	5	0	0	7	1	6	12	3	3	4	4	2	0	0	0	2	1	4	0	3	2	1	0	0	0	0	4	2	4	0	0	0	0	7	3	0	3	2	0	0	0	12	1
3	1	0	1	0	3	16	0	0	0	0	4	2	1	2	2	0	2	0	7	0	6	4	5	0	0	2	3	4	2	4	0	2	0	0	6	0	2	8	0	9	2	1	1	6	0	0	0	8	0
3	5	10	3	10	4	8	1	1	11	10	6	6	1	16	4	8	2	6	11	2	14	16	18	11	12	13	8	17	11	0	7	8	4	12	3	1	3	14	4	7	4	19	4	7	14	5	2	3	7
13	8	4	20	4	3	17	27	10	4	7	7	6	3	7	2	7	0	2	1	0	9	9	14	7	5	8	6	6	4	2	4	12	3	3	5	1	7	4	12	12	5	4	10	6	5	2	22	24	6
0	1	0	6	2	0	10	6	4	0	2	6	6	3	0	8	12	0	1	3	4	7	5	5	5	1	7	5	11	1	7	0	2	9	15	2	2	0	5	3	4	0	8	4	10	2	2	13	20	0
16	0	8	6	6	1	10	6	12	14	2	2	0	2	2	11	29	11	2	3	13	8	9	2	6	11	12	21	1	1	0	6	2	4	8	3	1	0	5	2	3	11	1	2	1	2	3	4	5	2
2	0	0	0	1	2	5	8	0	3	5	3	2	0	1	3	3	7	4	4	5	8	0	7	11	12	2	1	0	5	2	0	1	7	14	1	1	0	2	12	0	0	2	2	0	6	0	2	4	0
6	2	3	0	11	0	4	4	8	0	6	7	1	4	17	1	10	8	4	2	3	52	1	0	2	2	12	3	3	12	4	3	1	1	11	0	0	1	15	2	2	6	8	3	0	4	4	3	3	2
4	6	7	0	7	3	8	6	3	0	6	4	5	13	10	5	4	3	14	0	1	7	0	13	15	5	3	4	6	12	12	5	0	7	9	11	4	3	3	8	3	3	10	2	0	3	5	20	8	3
1	2	0	6	2	5	9	11	9	1	3	3	0	4	9	0	1	4	4	5	1	5	1	5	11	15	2	7	18	8	0	0	3	6	12	2	7	3	10	4	1	2	5	10	3	7	2	3	13	3
3	4	1	1	0	4	2	6	0	2	1	1	0	2	7	2	1	1	4	1	4	0	5	4	5	6	0	2	6	5	0	2	7	10	1	0	2	2	8	4	2	0	0	3	8	3	0	10	0	1
0	2	8	1	0	1	3	2	0	0	9	3	0	0	2	0	0	2	1	4	2	7	8	7	0	4	2	1	5	4	2	0	6	2	8	0	6	2	2	4	1	0	1	4	4	2	7	1	14	2
0	1	0	2	0	4	5	1	2	0	4	4	1	2	0	0	7	0	10	2	1	3	21	4	4	4	0	17	0	4	2	11	4	2	4	0	7	0	1	0	3	0	8	2	4	6	0	0	2	2
3	18	1	3	0	2	13	19	10	4	24	11	0	0	3	1	3	2	0	4	0	9	5	0	8	0	7	4	7	3	0	7	17	2	8	2	3	8	4	5	1	4	7	4	1	1	2	0	2	7
1	3	8	0	4	0	4	3	2	0	3	9	32	23	10	4	14	0	2	0	12	0	0	1	0	0	4	12	2	28	3	4	0	2	6	3	0	14	5	0	0	2	11	32	0	14	2	13	9	20
1	1	1	1	0	3	0	5	4	0	2	0	0	1	2	4	0	2	9	0	3	5	2	6	0	1	4	9	6	7	10	1	3	3	5	0	3	3	2	1	2	1	4	5	2	0	3	3	1	3
2	2	2	0	5	1	4	3	3	0	6	4	2	1	1	1	0	0	0	1	13	0	6	7	14	2	2	4	0	7	0	0	1	18	13	1	1	0	2	3	3	1	4	2	1	0	2	0	0	0
0	0	0	0	0	0	1	2	0	0	0	2	0	0	0	2	0	1	0	0	0	8	0	0	0	0	0	0	3	0	0	0	0	0	0	0	1	0	0	0	6	0	0	0	0	1	0	3	1	4
6	4	1	2	2	0	0	2	2	0	8	5	1	4	2	1	0	1	0	0	1	5	10	5	0	0	2	1	2	1	0	0	5	2	4	0	0	4	5	0	3	0	2	2	0	0	5	0	2	3
0	0	2	0	0	1	0	6	0	0	2	1	0	0	0	7	3	6	18	1	0	0	0	5	6	4	1	1	2	10	0	0	0	1	2	1	0	1	3	0	9	0	7	0	4	0	1	2	0	5
1	1	1	0	1	0	4	0	0	6	6	0	2	2	1	0	7	0	1	0	0	2	3	0	9	2	8	2	14	6	4	0	9	3	0	2	0	1	0	1	1	0	1	3	1	0	2	8	4	2
6	2	2	2	0	0	0	1	1	6	6	0	0	10	4	4	0	0	0	0	0	0	1	14	10	2	0	13	2	11	13	6	9	8	1	0	2	0	0	0	4	0	2	8	0	0	3	7	7	5
7	0	4	1	0	0	1	6	5	8	0	3	20	4	7	5	1	4	2	2	0	19	3	10	4	0	7	5	3	1	0	3	10	2	2	0	4	2	0	0	5	2	0	3	2	2	6	2	0	12
4	0	2	0	9	2	0	5	11	0	8	0	14	2	24	2	4	6	0	3	0	4	16	7	2	8	11	1	0	50	0	8	1	6	10	1	1	2	8	1	4	1	6	3	3	2	1	2	2	0
7	2	4	6	0	9	17	7	12	3	1	7	0	2	0	3	11	0	6	0	2	5	3	12	9	2	7	1	11	1	0	9	3	1	6	0	0	5	1	5	4	7	5	3	3	19	14	13	16	6
5	0	5	2	2	3	7	14	30	3	3	6	3	0	2	1	1	47	1	12	0	10	4	8	6	9	4	5	1	3	4	3	9	0	6	3	1	4	2	2	8	12	12	0	5	5	0	1	3	0
3	0	9	10	1	3	4	9	17	0	3	4	0	0	5	0	2	2	2	0	0	1	6	1	0	0	3	2	1	12	4	1	8	16	0	0	0	2	0	5	5	0	9	4	2	0	5	8	4	4
3	0	4	0	2	0	3	6	5	3	15	3	6	1	3	0	5	4	1	4	0	0	5	2	3	4	1	1	0	1	3	0	1	2	3	1	5	0	0	0	1	1	1	2	0	1	0	9	2	3
[truncated: 868 more rows]
[truncated: 1,879 more columns]
