# Supplementary material for: Droplet-based bisulfite sequencing for high-throughput profiling of single-cell DNA methylomes
Source: Nat Commun. 2023 Aug 3;14:4672. doi: 10.1038/s41467-023-40411-w (PMC10400590; doi:10.1038/s41467-023-40411-w)
Supplement: Supplementary file 17 — Source Data [file 41467_2023_40411_MOESM17_ESM.xlsx]

## Sheet: Figure 3a
	Umap1	Umap2	cluster
AAAAAAGATAGGAGAMC	-1.22564	-2.57663	1
AAAAAATTAGTGGATMX	0.983993	2.13849	2
AAAAAGTGTAGTTGTMX	-2.25212	4.43319	3
AAAAATGGTGTTTTTMX	-0.454766	-3.54652	1
AAAAATGTGTGAGTTMX	0.262003	-4.43219	1
AAAAGAAATTAGAAGMX	-1.67144	3.55054	3
AAAAGAGATTTGAGAMC	-1.24047	-2.85698	1
AAAAGATGGTGATAAMX	-2.66157	4.15988	3
AAAAGATTAAATTTGMX	0.376536	-5.25883	1
AAAAGATTAATATTTMX	2.29556	1.72169	2
AAAAGGAGGTTATGTMX	-2.1023	3.29476	1
AAAAGGGTTTAGTTGMX	-1.07192	3.16314	3
AAAAGGTGGGTAGTAMX	0.501869	-5.69212	1
AAAAGGTGTGTGTGAMX	2.23604	3.02006	2
AAAAGGTTTAAGTGAMX	0.618116	-5.2001	1
AAAAGGTTTAGTATTHE	1.28169	3.75144	2
AAAAGTATAAGTTTGMX	1.77643	2.1161	2
AAAAGTGAAGTAATTMX	0.695514	1.75972	2
AAAAGTTGATGTGTAMX	1.37287	2.44473	2
AAAAGTTTTTGAATAMX	-2.46675	3.64642	3
AAAATAAGTTTATTGMX	-2.02169	4.29635	3
AAAATAGATGGGATTMX	-0.0548465	-4.57675	1
AAAATATAGTGGTTTMX	1.18944	3.42731	2
AAAATATATAGATTGMX	-0.516451	-3.46	1
AAAATATATTTAATGMX	-0.219436	-5.16586	1
AAAATGGGTAATGTAMX	-0.0227229	-5.39202	1
AAAATGGTTTATATAMX	-2.59318	4.08477	3
AAAATGTATGGTTTTMX	0.589488	-5.73812	1
AAAATTGTGAATTAGMX	0.281639	-5.44411	1
AAAATTTGTAATGTGMX	1.12238	2.08014	2
AAAATTTGTATAAGAMX	1.27326	2.43635	2
AAAATTTGTGTTGGAMX	-2.47665	4.2952	3
AAAATTTTTGTTTATMX	0.452156	-4.9938	1
AAAGAAAGGGTGTAGMX	0.0102311	-3.32293	1
AAAGAAATTGTAATTMX	-2.22279	3.45771	3
AAAGAATATGAATGAMX	-2.27712	3.90862	3
AAAGAGAAGGGAGAGMX	1.33042	2.00882	2
AAAGAGGAGGTGTGAMX	-2.67024	4.31375	3
AAAGAGTAAGTTTTTMX	-2.96036	4.25646	3
AAAGAGTATGATAAAMX	-0.392768	3.09298	3
AAAGAGTTTGATATAMX	-0.728577	-3.0993	1
AAAGATGTAGAGGATMX	2.02285	3.51546	2
AAAGATTAAAGGGTTMX	-1.14516	-3.14112	1
AAAGATTGTTTTGTAMX	1.65364	3.56297	2
AAAGATTTGTGTGATMX	1.00213	3.91529	2
AAAGGAAATGGATGAMX	-0.647356	-4.81987	1
AAAGGAAGTTTTTGGMX	0.701842	-5.65075	1
AAAGGAGTTAATATTMX	1.5459	3.88718	2
AAAGGGAAGATGTATMX	0.587948	2.97572	2
AAAGGGAGGAAATGAHE	2.16191	1.21549	2
AAAGGTAAAGGAGAGMX	-0.608485	-2.86913	1
AAAGTAGTAGAAGTTMX	2.24823	1.87949	2
AAAGTAGTGGTAGATGM	-1.64394	3.81484	3
AAAGTATAATATATGMX	1.54403	2.50944	2
AAAGTATGGAAGGGTMX	-0.84541	-4.89541	1
AAAGTGAATTGATATMX	1.39155	2.92324	2
AAAGTTAAGATAGGAMX	1.05652	1.89351	2
AAAGTTGAGGTTTATMX	-2.04973	3.873	3
AAAGTTGATGATTATMX	-1.09256	-2.88161	1
AAAGTTGTATGTAGAMX	0.556138	-5.46847	1
AAAGTTTTTTTATGTMX	1.79762	1.11047	2
AAATAAAATGTGGAAMX	0.262238	-3.38637	1
AAATAATGAAATTGAMX	1.24652	1.96406	2
AAATAATGAGTGAGTMX	-0.975839	-2.80647	1
AAATAATTGAAGAGAMX	-2.74664	4.31947	3
AAATAGATATGAGGTMX	1.58864	4.37252	2
AAATAGATGTATTGAMX	-2.59406	3.8757	3
AAATATGTGAAATTGMX	-2.13934	4.21037	3
AAATATGTGTGATGGMX	-1.33585	-2.5291	1
AAATATTTGGATTGGMX	-1.00613	-3.38393	1
AAATGAAGGAAATAGMX	-1.70683	3.24449	3
AAATGAGGATATGTAMX	1.91232	1.17049	2
AAATGAGTAGAAGTAMX	1.28479	2.28432	2
AAATGATGGAAAGTGHE	1.66783	2.30513	2
AAATGATTGGTAGTAMX	-1.11064	4.02977	3
AAATGGTGAAAGGTTMX	0.0570288	-4.61106	1
AAATGTGGTAGGTATMX	-0.272063	-4.07219	1
AAATGTGTAGTATATHE	1.29899	2.72891	2
AAATGTGTTGAATTGMX	0.237283	3.48801	2
AAATGTTAAGAAAGTMX	1.21949	3.20324	2
AAATGTTTTATTAGAMX	-1.80439	3.87232	3
AAATTAATAAGTAATGM	-1.67863	4.18019	3
AAATTAGAGGTAGAAMX	0.498765	2.48282	2
AAATTGGTAGAGTAGMX	1.13361	3.77764	2
AAATTGTAGGAGTATMX	-1.68979	3.43638	3
AAATTTAATAAGTGAMX	0.660996	-4.52455	1
AAATTTAATATTAATMX	-0.135279	-4.62495	1
AAATTTGGTGATAAAMX	-2.56392	4.08412	3
AAATTTTGAAAATGTMX	1.61268	3.49953	2
AAGAAAGTTAGATGGMX	-2.36858	4.16008	3
AAGAAATAATGGTTGMX	0.722429	-6.0382	1
AAGAAATATTGGAATMX	1.5251	3.77275	2
AAGAAGAGAAAGGAGMX	-0.764291	-3.51135	1
AAGAAGGAAGGTGTAMX	-1.53745	3.18299	3
AAGAAGGTGTAGGAAMX	1.9794	3.40566	2
AAGAAGTTAATGATTMX	1.61811	2.33716	2
AAGAATTTGTATTTGMX	-0.00120443	-4.61093	1
AAGAGAAGATATGAAMX	-2.29972	3.3215	3
AAGAGAGAGTAGTAAGM	-1.35708	4.10269	3
AAGAGAGGGAGAGATMX	-1.14632	-4.27352	1
AAGAGGAAATTTTGGMX	-0.196601	-5.74	1
AAGAGTTAGGATAGAGM	-2.67141	4.40713	3
AAGAGTTGATGAATTMX	-2.31302	3.98798	3
AAGATAGAGTGAATAMC	-1.01738	-3.05873	1
AAGATAGGGATAAAAMX	1.56203	2.42343	2
AAGATAGTTGGAAGTMX	1.73236	2.20359	2
AAGATATAATGTAAAMX	1.80002	1.9275	2
AAGATTAAATTGGATMX	0.922866	2.16147	1
AAGATTAATTAGGATMX	-0.100679	-4.54984	1
AAGATTAGTATTAGAMX	1.74864	2.48238	2
AAGATTGAATGAATTMX	0.916287	4.07873	2
AAGATTGTTTGGAAGHE	0.589514	2.56015	2
AAGGAAAGTGTTGATMX	-0.981541	-4.05591	1
AAGGAAGATAAAAATMX	2.03786	2.41625	2
AAGGAAGGGATATGAMX	0.836075	2.63232	2
AAGGAAGTATTGTGTGM	-1.60503	4.29419	3
AAGGAATAAGAAGATMX	-1.63844	-3.3835	1
AAGGAGAGTATGAATMX	0.0483861	-5.26015	1
AAGGAGTAGTTGTGGMX	0.489	-5.86625	1
AAGGAGTGGTGTGTGGM	-0.829797	3.82436	2
AAGGATGTTGATAAGMX	-2.58715	3.93413	3
AAGGGAAGGTTTATGMX	-0.512538	3.74882	2
AAGGGAGTGTTTATAMX	1.24958	3.074	2
AAGGTAAGTTGAGTAMX	-1.90945	4.05474	3
AAGGTAGTTAGAAATMX	-0.463433	-3.52889	1
AAGGTATATAAAAAAMX	-2.8918	3.69651	3
AAGGTGAGTAGGTATMX	1.20773	2.52509	2
AAGGTGATAGGTATGMX	-2.43659	3.67488	3
AAGGTGATGGAGAGAMC	-0.595514	-3.56565	1
AAGGTTTATAAGAGGMX	-1.06698	-3.55769	1
AAGTAAAAAGGTAGAMX	0.0233162	-3.98916	1
AAGTAAAATTAGAAGMX	2.02431	0.895842	1
AAGTAGAAATATTAAGM	-1.61361	3.89416	3
AAGTAGATAGTTGTTMX	0.658652	-5.22799	1
AAGTAGATATGATATMX	0.082899	-4.7959	1
AAGTAGGAAGTATATMX	-1.62605	3.44265	3
AAGTAGGATGATATGMX	0.111617	-5.69613	1
AAGTATTAAATTTAGMX	-0.264541	-3.36279	1
AAGTGAGATATGGTAMX	-1.38275	-4.52573	1
AAGTGAGGGAAATAAMX	0.595143	-5.01406	1
AAGTGATAAATGTGGMX	1.32908	3.24324	2
AAGTGGAGGGTATGAMX	-0.931487	2.82463	3
AAGTGGTTAATGGAAMX	0.744892	3.54826	2
AAGTGTGAGGTTTAGMX	1.6088	3.0104	2
AAGTGTGGAGAAATAMX	1.03109	2.2546	2
AAGTGTTGTAATATTMX	1.77407	3.25653	2
AAGTGTTTGGTTATAMX	-0.640943	-5.31857	1
AAGTTAATAGTATAAMX	0.480884	-5.77752	1
AAGTTATATAGTGATMX	1.19586	3.00089	2
AAGTTATGAATATTAMX	2.12481	2.34002	2
AAGTTGAGGAATATTGM	-2.17027	2.93181	3
AAGTTGTGTAAATTGHE	1.17133	3.40056	2
AAGTTTGGTTTGAGGMX	0.731063	-5.867	1
AAGTTTTTTGTTTTTMX	-2.87051	4.29467	3
AATAAAAAGTTGAGGGM	-1.24891	4.3268	2
AATAAAGAGTTTTTTMX	-0.100072	-4.91675	1
AATAAAGGTTAGTAAMX	-0.772891	-4.65492	1
AATAAGGGAAAGTTAMX	-3.08687	3.97185	3
AATAAGGGGAATTGAMX	1.31894	1.59807	2
AATAAGGTATAAGAGMX	-2.31852	3.47735	3
AATAAGTAAATAATTMX	-2.18447	3.45735	3
AATAAGTAGAAAAATMX	0.449894	-5.87079	1
AATAAGTGTAAGTAAMX	-2.2187	3.63797	3
AATAATATTGTAATAMX	0.699896	-5.84525	1
AATAGAAGTTGTGATMX	0.961663	3.9738	2
AATAGAGTGTGTAAAMX	1.832	4.02506	2
AATAGGATTGTGTAGMX	1.66785	2.80904	2
AATAGGTAGAAAGTAMX	0.34454	3.21855	3
AATAGGTAGGTTATAMX	0.0312869	-3.45871	1
AATAGTGTAAAATATMX	-2.08145	4.53773	3
AATATAAATTGTTAGMX	0.15807	3.55628	2
AATATAAGTTTGTGAMX	0.228524	-4.8663	1
AATATAGATGTGTTAMX	-1.70298	3.92277	3
AATATAGGATTAGGGMX	1.82838	1.02349	2
AATATATATGAGTTGMX	-0.118894	-4.27248	1
AATATGAAATGAAAGMX	-1.27216	-2.52967	1
AATATGATGAGTGTAMX	1.06128	3.55994	2
AATATGTAAGGAGAGMX	0.182413	-5.97488	1
AATATGTATATATAGMX	2.09592	0.931878	2
AATATGTGAGATAGAGM	-1.24305	4.24244	2
AATATGTTGTTGTGTMX	0.0939724	-4.91636	1
AATATGTTTTATTGTMX	-1.8676	4.01317	3
AATATTGTGATATGTMX	1.84537	2.13036	2
AATGAATAGTTAAAAGM	1.95598	3.58275	2
AATGAATGATTTTAGMX	1.19991	1.25826	2
AATGAGGTATATAAGMX	1.13677	3.8243	2
AATGATAGGAGGATGHE	1.9093	2.51181	2
AATGATATTTTTGTTMX	1.14894	1.93819	2
AATGATGGTGTGGGAMX	2.04943	0.898462	2
AATGATTTTATATTTMX	-0.271941	-3.75225	1
AATGGAAAATAATGTMX	-2.05665	3.74774	3
AATGGAATGTAGAGTMX	1.80352	1.85401	2
AATGGAGTTTTGGAGGM	-2.28343	3.7677	3
AATGGATAGTTTTGTMX	2.45559	3.16395	2
AATGGGTAGATTTTTMX	1.60353	4.20559	2
AATGTAAGGTAGGAAMX	0.0176408	-5.12517	1
AATGTAGAGAGAAGGMX	-0.919309	-3.30867	1
AATGTAGTGTAGAAGMX	-2.61367	4.55309	3
AATGTATGAAGTTGGMX	0.440983	-4.89628	1
AATGTGGAATTAGGTMX	-1.13317	3.72919	3
AATGTGTTTTGATAGMX	-0.904916	-4.72157	1
AATGTTGAGTTAAGTMX	1.97519	1.31821	1
AATGTTTTAATAGGTMX	0.0594232	-4.84604	1
AATTAAAGGATGTTGMX	1.67124	2.0319	2
AATTAAAGTTGAGAAMX	-1.22588	-4.36393	1
AATTAAATAGTGAAGMX	-0.970691	-3.64526	1
AATTAGAGTGTTTATMX	2.21739	3.07346	2
AATTAGTTGGAGTTGMX	-0.785364	4.00686	1
AATTAGTTGTATTATMX	1.91464	1.22866	2
AATTATGAATATTTTMX	2.17179	2.24876	2
AATTATTGTAGGTTTMX	-0.144853	-5.09361	1
AATTGAAAAAGGTATMX	0.175376	-4.91551	1
AATTGAGGTTTGAGAMX	1.07336	-4.91939	1
AATTGGAGAGGAATAMX	-0.264243	-4.16654	1
AATTGGTTAAGGAATMX	-0.32572	-4.60368	1
AATTGGTTTAATATTMX	-1.46972	4.33607	2
AATTGTAATAGTATAMX	-2.70857	3.86446	3
AATTGTAGTTGTGGTMX	-0.396047	-4.24224	1
AATTGTATAGTGGGAMX	-2.12727	4.17616	3
AATTGTGGTATAATTMX	1.31911	2.27287	2
AATTGTGGTATAGTGMX	0.308876	-5.20258	1
AATTGTTTTTATGAAMX	0.668123	3.25239	3
AATTTAAGGTGTTATMX	1.34625	3.50625	2
AATTTGAATGTAGATMX	1.15637	3.94717	2
AATTTGAGGAGATTTMX	1.19878	2.03018	2
AATTTGTTGGAGAGGHE	1.7077	2.07012	2
AATTTTAATTTATGGMX	-2.76847	4.04113	3
AATTTTAGTGTTAGAMX	0.661157	-5.19604	1
AATTTTGAATGATGAMX	-2.75345	3.5176	3
AATTTTGGATGTGTGGM	-1.42569	4.39002	3
AATTTTTAGGTGGATMX	-2.24227	4.02367	3
AGAAAAAGATTGGATMX	0.578943	-5.15619	1
AGAAAAAGGTATAAGMX	-1.0248	-3.64421	1
AGAAAAATAGAGAATHE	0.909703	2.93655	2
AGAAAAGGTATAGGTHE	1.12852	2.48194	2
AGAAAAGTTGAGATGMX	0.412691	-5.71411	1
AGAAAATAAGTAGGTHE	1.90079	1.35786	2
AGAAAATAGAAATGAMX	1.89835	2.55308	2
AGAAAATGTGTGGTAMX	0.486333	-5.01266	1
AGAAAATTTTATTTTMX	1.66797	1.58937	2
AGAAAGGATAAAAAAMX	1.13057	1.52838	1
AGAAAGTTTTAGTTGMX	0.304852	-5.14315	1
AGAAATTAAGGAGAGMX	-2.844	3.69102	3
AGAAGAGGATGTGTAMX	2.00206	2.20826	2
AGAAGATTTGTATGAMX	-2.06386	3.75391	3
AGAAGGAGGATTAAAMX	1.37601	2.23149	2
AGAAGGGTTGTGTTAMX	1.85343	1.94454	2
AGAAGTAGTGTTGTAMX	1.74537	4.01748	2
AGAAGTGAGTAATAAMX	-0.123883	-3.27175	1
AGAAGTGTGAGGATAMX	1.57568	2.40212	2
AGAATAGTGTTTAGAMX	-0.22289	-5.2408	1
AGAATGAGGTATTATMX	0.179482	3.79273	2
AGAATGGAATATAAAMX	-1.52733	-3.21669	1
AGAATGTAAAAGTGGMX	-0.250592	-4.58164	1
AGAATGTAGGTAGAGMX	-1.5516	-2.91552	1
AGAATGTTATTTATAMX	-0.913598	-4.17121	1
AGAATTTGAGAGAGAMX	1.09255	2.29143	2
AGAGAAAGTTTTTGTMX	1.40297	2.97874	2
AGAGAAGGGAAAAAAMX	1.39812	4.08713	2
AGAGAAGTTGAGGTAMX	1.10176	2.07032	2
AGAGAATAAATAGGTGM	0.528439	3.14693	2
AGAGAATGGAGTATAMX	-2.749	3.90598	3
AGAGAATTGTATGTTMX	-0.229087	-4.8899	1
AGAGAGAATTATTATMX	0.032373	-3.53914	1
AGAGAGGTAAGTAAAMX	1.48152	3.60318	2
AGAGAGTGAAATGATMX	-0.161828	-4.25824	1
AGAGGATATGATTAGMX	-1.1669	-2.68988	1
AGAGGATGTGGTTTGMX	0.971597	3.77285	2
AGAGGATTTAATGTAMX	1.07066	3.60196	2
AGAGGGAGTATATTAMX	-0.535961	-5.29697	1
AGAGGGTGTATAATTGM	-1.79405	4.57563	3
AGAGGGTGTTGTAATMX	0.494126	2.36839	2
AGAGGTGTGGTGAAGMX	1.35632	1.53757	2
AGAGTAAGAAAGTTTMX	-0.0304755	-4.30899	1
AGAGTATTGTGGAGAMX	-0.637416	-3.62694	1
AGAGTGAAGTTGAAAMX	-0.31279	-5.39306	1
AGAGTGATAAGTAATMX	0.0531475	-5.59935	1
AGAGTGATATATGTAMX	-0.155187	-4.90853	1
AGAGTTATGGTTAGGMX	0.87324	-5.6391	1
AGAGTTGTAAGTAAAMX	-0.549991	-3.60885	1
AGATAAGGGTTTATAMX	0.387683	-3.57417	1
AGATAATAATTAAAGMX	1.17923	0.421104	1
AGATAATTTTGGTAAMX	0.248935	-5.47772	1
AGATAGAAGTATGGAGM	-1.73788	3.75562	3
AGATAGTTAGGAGTAHE	2.06413	2.01668	2
AGATATAAGAAGGAAMX	-0.355628	-5.16946	1
AGATATGTTTGGTAAMX	-0.0845124	-3.75665	1
AGATATTTTATGGTTMX	0.383195	-5.6999	1
AGATGAATTAGATTTMX	-1.00763	-3.46006	1
AGATGAGATATAGTTGM	-1.28564	4.11344	3
AGATGAGATTTTATAMX	1.68918	1.444	2
AGATGAGTGTATGTAMX	-2.49353	4.13314	3
AGATGATAGTTTGGAMC	-1.29922	-2.52552	1
AGATGGAAGGTTGTTMX	1.47532	1.60955	2
AGATGGTAGGAGTATMX	-0.970081	-4.00102	1
AGATGTGTATAAATAMX	-2.83752	4.07364	3
AGATGTTAGTGGTAAMX	0.733269	-5.73135	1
AGATTAGAATGGTTGMX	0.327453	-4.88893	1
AGATTATGATTTTTTHE	1.46365	1.52641	2
AGATTATTAGGGATGMX	2.05432	1.43685	2
AGATTATTTAGTTAAMX	1.29385	3.6559	2
AGATTGGAGAGTTGTMX	-0.533259	2.63858	3
AGATTGGTAAGTAGTMX	-2.15175	3.58438	3
AGATTGGTTTAAAAGMX	0.119034	-4.007	1
AGATTGTGATATAAGMX	-0.0721697	-5.81561	1
AGATTGTGGAATTGTMX	2.07979	1.22171	2
AGATTGTTGGAAGGAMX	0.519087	-5.31049	1
AGATTTAAAGGAAAAMX	-1.40574	-3.6368	1
AGATTTATGAATGTGHE	1.70249	1.63238	2
AGATTTTGGGTATGTMX	0.497867	-5.90042	1
AGGAAAAGAATTTATMX	-0.304821	-5.16064	1
AGGAAAATTTGTGAAMX	0.480175	-5.71032	1
AGGAAAGAAATGTGGMX	-0.217079	-4.88921	1
AGGAAAGAGGTGAAAMX	-1.08465	-3.55705	1
AGGAAATGAGGAGTGMX	-0.981231	-3.21752	1
AGGAAATGGTATGATMX	-1.30926	-3.18777	1
AGGAAATTTGTATTTMX	1.50438	2.03281	2
AGGAAGGGTTAGGTAMX	1.74019	3.24366	2
AGGAAGTATTAATGAMX	1.54738	2.23563	2
AGGAAGTTTAGTATAMX	-2.0264	3.89307	3
AGGAATAGGGATTGAMX	0.845502	1.98102	2
AGGAATATTATTATTMX	-1.23934	-4.37346	1
AGGAATGGATTGGATMC	-1.52957	-3.33555	1
AGGAATGTATGATTAMX	0.544011	3.01448	2
AGGAATGTGAAGGATGM	-1.03447	3.64719	3
AGGAGAAGGAATTTAMX	-0.832212	-3.62286	1
AGGAGAATTAGGTGTMX	0.24256	-3.11355	1
AGGAGATGTGATTTAGM	-1.23407	3.77205	3
AGGAGATTAGAAGTTMX	0.0642724	-5.37949	1
AGGAGATTAGAGTGGMX	1.14159	1.97576	2
AGGAGGAGAGAAATGMX	1.27846	4.15699	2
AGGAGGAGATTGTTGMX	0.439196	-5.6245	1
AGGAGGGTGAAGGTAMC	-1.27094	-2.53509	1
AGGAGGTATAAGAAGMX	1.71733	3.9378	2
AGGAGTATATTTTGAMX	-2.37582	4.02435	3
AGGAGTTAATTATTAMX	-1.51022	3.54043	3
AGGAGTTATGGTTTAMX	-0.638781	-3.58807	1
AGGATAATGATGTAGMX	-1.32284	3.25859	3
AGGATAGTAGGAATTMX	-0.813864	-4.68831	1
AGGATATTTTGAAAAMX	2.09711	2.09986	2
AGGATGTAGAAATGGMX	1.88625	3.64294	2
AGGATGTAGGATTGTMX	-0.0813537	-4.81855	1
AGGATGTATAGAAGTMX	-0.0454623	-4.40883	1
AGGATTGTTATAGAGMX	-1.99867	3.6465	3
AGGATTGTTTAATTGMX	-2.36417	3.61062	3
AGGATTTGATTGTTAMX	0.386186	-5.73474	1
AGGGAAAGATGTTAGMX	0.546508	3.86006	2
AGGGAAGAGTTGAATMX	-2.64932	3.21867	3
AGGGAAGTAAGTGTTMX	1.51334	1.48066	2
AGGGAATTTTAGGGAMX	1.49977	3.39089	2
AGGGAGAAGAGTGAGMX	1.94605	3.70684	2
AGGGAGAAGGAGGATMX	2.0826	1.57572	2
AGGGAGAATGAGAATMX	0.315837	3.80946	2
AGGGAGAGGAAGTAGMX	-0.144428	-4.69651	1
AGGGATGATTTAGAGMX	-0.429459	-4.15563	1
AGGGATGTTTAGTTTMX	-2.8422	4.34989	3
AGGGGAAAGGAGAATMX	0.421606	-5.92669	1
AGGGTATAAAAGTTTMX	1.12898	2.63481	2
AGGGTGATGTGGTTGMX	0.867406	-5.90071	1
AGGGTTGGATGTATTMX	1.6211	1.36436	2
AGGTAAAAAGTAAATMX	1.96603	2.62626	2
AGGTAAATATTAAGAMX	-1.17864	-4.06528	1
AGGTAAATTTTATTGMX	1.90939	1.72134	2
AGGTAAGAATAAATGMC	-0.285382	-3.65248	1
AGGTAAGTTAGTAATHE	1.68745	1.89173	2
AGGTAATATTTTGGTMX	-1.01419	-3.97488	1
AGGTAGGGATAATTGMX	1.6776	4.23953	2
AGGTAGGTAGTAAGTMX	-1.27007	-3.00166	1
AGGTATAAGTTTGAGMX	0.132712	-3.43124	1
AGGTATGAGTGATGAMX	0.465416	-5.96146	1
AGGTATGGTGTATTAMX	1.62783	3.46135	2
AGGTATTAGGGTGGTMX	0.220299	-5.09271	1
AGGTGAGGTAATGATMX	-0.0729249	-4.32425	1
AGGTGGAGATAGAGAMX	0.447939	-4.13343	3
AGGTGGTAGTTATTGMX	-0.444462	-4.42541	1
AGGTGGTGGTGTGAAHE	1.70418	2.82323	2
AGGTGTTATGGTGAAMX	-1.36449	-2.88872	1
AGGTTAAATGGATAAMX	-0.432655	-4.0075	1
AGGTTAGAGGGATGTMX	-0.962905	-3.08922	1
AGGTTAGATAGATAGMX	-0.525219	-3.39403	1
AGGTTATGTGAGATTMX	0.48317	2.55716	2
AGGTTGTGGTGTAATMX	1.93334	3.69896	2
AGGTTTAAGTAGAGAGM	-2.0228	4.23435	3
AGGTTTATTATAAAAMX	-2.24947	4.15581	3
AGGTTTGAATATTTTMX	-1.18899	4.08947	3
AGGTTTTAAGTAAGAMX	-0.712274	-3.1159	1
AGTAAAAATTGTGTGMC	-0.324577	-4.57675	1
AGTAAAAGGTTATATMX	-0.956211	-2.97272	1
AGTAAAAGTGGATGTMX	1.8906	2.45553	2
AGTAAAATTAATGTTMX	1.71781	2.90457	2
AGTAAAGGAATTTTGMX	-0.91799	-3.46798	1
AGTAAAGTAGTTAGTMX	1.26486	1.45452	2
AGTAAATAAAAATTAMX	-0.595773	-4.82694	1
AGTAAATATATAGGTMX	-2.32729	3.25651	3
AGTAAGAGTGTAGGAMC	-1.45754	-2.94942	1
AGTAAGATTGATGTAMX	1.52874	1.76335	1
AGTAAGGAGGATTTGMX	1.79684	4.11952	2
AGTAAGGATTGTTGGMX	-0.434539	-4.02365	1
AGTAAGGGTTGATAAMC	-0.979775	-3.72971	1
AGTAATAAGAGTTATMX	0.801597	-5.46114	1
AGTAATGAGATGAAAMX	0.544299	-5.47258	1
AGTAATTTTGTATAGMX	-0.22543	-4.53524	1
AGTAGATGGGTAATAMC	-1.42669	-2.84307	1
AGTAGGGAGAAAGAAMX	-0.53699	-3.80789	1
AGTAGGTTGTTGGGTMX	0.940877	-5.76566	1
AGTAGTAAAGGTGTAMX	1.3412	4.13216	2
AGTAGTGATAGGAGAMX	1.1699	1.85217	2
AGTAGTTAAAAGGTAMX	-0.269385	-5.57473	1
AGTATAAGAGGAGTAMX	-2.59658	3.79585	3
AGTATATGTTTTAAGMX	0.764835	-5.20814	1
AGTATATTATGTATGMX	1.98843	2.13967	2
AGTATGAGTGAAAGGMX	-0.316636	-3.44085	1
AGTATGGATGGATGTMX	-0.381025	-5.09619	1
AGTATGTAATAATTTMX	-2.67499	4.35104	3
AGTATGTTAGGTAGAMX	-1.04437	-4.47902	1
AGTATTGTAAATATGMX	1.15793	3.0787	2
AGTATTTGTTAAAAGMX	1.44996	1.17324	2
AGTATTTTGGTAAGAMX	-1.28329	3.49833	3
AGTATTTTTGGTGTTGM	-1.38237	4.05326	3
AGTGAAGAATGATAAMX	1.3647	3.80507	2
AGTGAAGAATGGAATMX	1.5964	1.53916	2
AGTGAAGATTGATGAMX	1.31161	1.91477	2
AGTGAATTGAAGGTTMX	-2.84415	3.56616	3
AGTGAGAAATTAAAAMX	-2.07558	4.00652	3
AGTGAGAGTATGGAAMX	1.54489	3.90398	2
AGTGAGGTAGGATAGMX	0.772672	4.18589	2
AGTGAGGTTGTAAGTMX	1.69683	3.53036	2
AGTGAGTAGAAGATAMX	0.0843906	2.92383	3
AGTGAGTGATATTATMX	-1.7549	4.38154	3
AGTGATAGAAGTGTAHE	2.36006	3.02342	2
AGTGATTATTATGTGMX	-0.783709	2.65085	2
AGTGGGTGGAAATAGMX	0.101861	-5.45055	1
AGTGGTATAAAAAAAMX	-0.589022	-3.38368	1
AGTGGTGATATAGTTMX	-0.311828	-4.50084	1
AGTGGTTAAGAGGATGM	-1.23886	4.18734	3
AGTGGTTGTATGTATMX	-0.0209273	-4.76966	1
AGTGGTTTTTGGAGTMX	2.29371	1.82617	2
AGTGTAAGTTGATTAMX	-1.15124	3.11481	3
AGTGTATAAGTAATGMX	2.03609	2.83036	1
AGTGTATTAGTGTGAMX	-2.35537	3.81836	3
AGTGTATTGGTTGGTMX	-2.18697	3.90043	3
AGTGTGAGTGGTGAGMX	-0.815903	-3.90134	1
AGTGTGTAGGTGTGGMX	-0.0400528	-5.44462	1
AGTGTTAGATATAATMX	-1.044	-2.53926	1
AGTGTTAGTATGTTGMX	1.00622	4.04294	2
AGTGTTATATGGTATMX	-1.11434	-4.28767	1
AGTGTTGAATGTATGMX	1.32345	4.31798	2
AGTGTTGTAGTTGAAMX	-1.13553	-4.45993	1
AGTTAAAAATAGATAMX	1.58191	3.77425	2
AGTTAAAGTATTGTGHE	1.98891	2.69477	2
AGTTAAGAGATAGTAHE	2.19281	2.77047	2
AGTTAAGGGTATAAAMX	-0.727233	-3.16695	1
AGTTAATTGTAAAGTGM	-2.12268	3.66242	3
AGTTAGTTTATATGGMX	2.05994	0.892624	2
AGTTATAAGTAGTTAMX	-1.92421	4.46783	3
AGTTATAGTAATGTAMX	-1.1992	3.92071	3
AGTTATGAGAGGTTAMX	-0.459321	-3.82884	1
AGTTATGATGTATGTMX	0.154088	-5.52232	1
AGTTATGGAGTTGGGMX	0.617957	-4.41079	1
AGTTATTAGTGTATGMX	-2.16408	3.72803	3
AGTTATTATAGTTAAMX	2.21905	1.56581	2
AGTTGAATTGAAGATMX	-2.53591	3.84808	3
AGTTGATATAGAGATMX	2.03334	1.18242	2
AGTTGGAGGTTTAGTMX	-0.464674	-4.49867	1
AGTTGGAGTTAGATGMX	-0.955879	-2.94282	1
AGTTGGATGTGATATMX	1.64716	3.39138	2
AGTTGGATTAGTAAAMX	1.64653	2.3631	2
AGTTGTAAGTTGAGTMX	-0.80097	-3.20574	1
AGTTGTGATAGTGTAMX	-0.910876	-3.34504	1
AGTTGTGTAGTGTTGMC	-1.18152	-4.12328	1
AGTTGTTAGGGTTTAHE	0.860484	1.9877	2
AGTTGTTTTATGTAGMX	-0.960778	-3.63299	1
AGTTTATGATTGAAAMX	0.266039	-5.21402	1
AGTTTGATAAAGTTGMX	-2.32114	3.24295	3
AGTTTGGTTAAAGTGMX	1.60931	1.20112	2
AGTTTGTAAGGTATAMX	-0.469525	-3.22215	1
AGTTTGTGAGGGTTTMX	-0.0781339	-4.31779	1
AGTTTTGAAGATGTTMX	1.65437	1.83641	2
AGTTTTGATGAGATAMX	-1.33769	4.1488	3
ATAAAAAGAGGTGTTMX	2.17208	1.65498	2
ATAAAAATGTAAGTAMX	2.14892	2.09783	2
ATAAAAGAGGTAGTTMX	0.0624429	-5.379	1
ATAAAAGTAAGAATAMX	0.344917	-4.66851	1
ATAAAATATGGTAGTMX	-1.91576	3.87767	3
ATAAAATATTTAAATMX	1.4342	4.17063	2
ATAAATAAAGTTGTGMX	1.89867	1.00484	2
ATAAATAAATATGTAMX	2.14696	1.94334	2
ATAAATATGAGTATAMX	0.432228	-5.4135	1
ATAAATATGGTAATGMX	-2.57605	4.13333	3
ATAAATATTGTTGAAMX	1.0177	3.73102	2
ATAAGAAGAGGTGATMX	1.73374	3.94955	2
ATAAGATGAGATGAGMX	-0.0912024	-3.71915	1
ATAAGATGGATTTTAMX	-2.53244	4.1776	3
ATAAGGTATGAATATMX	-0.059301	-4.04123	1
ATAAGTGAGAGAATAHE	1.38692	1.50888	2
ATAAGTGGAAGGAGAMX	1.13696	4.01398	2
ATAAGTGGTTAAAAGMX	0.137021	-4.21234	1
ATAATAATAATGGGAMX	-0.156012	-4.97227	1
ATAATAGTTATTGAGMC	-1.38171	-3.35598	1
ATAATATATTAGAGGMX	-0.664487	-3.10553	1
ATAATATTTTATATGMX	1.02962	2.28758	2
ATAATGATAGGTTTAGM	-1.57172	3.929	3
ATAATGGAAAAATTGMX	-2.10657	4.12368	3
ATAATGGAAAGAGAGMX	2.24636	1.82856	2
ATAATGTTATTGGGAMX	-2.52784	3.82366	3
ATAATGTTGTAGTGTGM	-0.351387	4.09536	2
ATAATTAATGTATGGMX	0.200157	-5.59563	1
ATAATTAGAAAAGATMX	-2.18045	3.57057	3
ATAATTATATTAAGAMX	-1.68922	3.74027	3
ATAATTATTATGGTTMC	-0.668427	-3.9482	1
ATAATTTATGTGTTTMX	0.493099	-5.8628	1
ATAGAATTGAAATTGMX	-2.82271	4.3348	3
ATAGAATTTTTAAAGMX	1.59314	2.14124	2
ATAGAGATATAAATGMX	1.49599	1.75608	2
ATAGAGTATAGTTAAMX	-0.127772	-4.6607	1
ATAGATAAAAGTAGAMX	1.11743	3.60946	2
ATAGATGATGGATGTMX	2.01586	1.16503	2
ATAGATTGATAAAATHE	1.1467	1.80106	2
ATAGGAAAGTGGTAGMX	-2.2301	3.77339	3
ATAGGAAGGTTTTAAMX	-1.27183	-3.19918	1
ATAGGAATGAGTATAMX	-0.561877	-5.19757	1
ATAGGAATTAGGAGTMX	1.50437	1.72811	2
ATAGGAGTGAGTATAMX	0.250796	3.97726	2
ATAGGATGTGAAGAAMX	0.541936	-6.11086	1
ATAGGATTAATTATGHE	1.55081	2.9533	2
ATAGGGGATAAGGATMX	2.29908	1.96813	2
ATAGGGTGAGGTAATMX	1.94005	1.31746	2
ATAGGTGAAGAGGAAMX	0.252513	-4.82117	1
ATAGGTGATAAATTGMX	-1.94231	3.30805	3
ATAGTAAAGTGTAGAHE	1.54913	1.83709	2
ATAGTAAGGAAAGTGHE	1.55207	3.02975	2
ATAGTAAGGTATGAGMX	0.20924	-5.22869	1
ATAGTAAGGTGTTTTMX	-0.0933803	-5.46798	1
ATAGTAATAAGAAAGGM	-1.02987	3.33853	3
ATAGTAGATTTGGAGMX	-2.49821	3.90651	3
ATAGTAGTGTATTATMX	1.38459	4.28327	2
ATAGTGATTATGTAAMX	1.77783	2.0596	2
ATAGTGGAGAAAGTGMX	-2.94474	3.9233	3
ATAGTTGATTAATTGMX	0.540908	-6.04901	1
ATAGTTTTGGAGGGTMX	0.207011	-5.78599	1
ATATAAAGGAGGTAAMX	-0.263192	-3.30917	1
ATATAAATTGTAGTGMX	-1.30047	-3.82337	1
ATATAAGGTGGAAGTMX	1.30303	3.27035	2
ATATAATGTTGAAAGMX	-3.07555	3.75584	3
ATATAGAGGGTTTTAMX	-0.457975	-4.37122	1
ATATAGGATGGAGAAHE	2.15893	3.30754	2
ATATAGGTTGTGAAAMC	-1.17462	-3.00301	1
ATATAGTAGTATGTAMX	-2.28504	4.34789	3
ATATATGTAGATGTGMX	-2.17279	4.44338	3
ATATATGTAGTATGTMX	-2.6891	3.56947	3
ATATATTGTAAGTTTGM	-1.82666	3.80165	3
ATATGAAATGATTTAMX	-2.34277	4.00028	3
ATATGAAGGTTTTGAMX	1.67737	3.56526	2
ATATGAGGTTAGGGAMX	-0.634077	-4.05932	1
ATATGATAATATATTMX	-1.06941	-4.54944	1
ATATGATAATTTGAGMX	2.41163	2.83942	2
ATATGGAAAGTTATTMX	0.525701	-5.24846	1
ATATGGTATGTGTGAGM	-0.812918	3.64809	2
ATATGTAGTATTTTGGM	-1.70757	3.44531	3
ATATGTTAATAAAGAMX	0.516331	-4.34549	1
ATATGTTGTGAGGAAMX	-2.42365	3.71979	3
ATATGTTTGTTAGTGHE	1.87403	2.58009	2
ATATTAAATTGTGATMX	-1.62884	-2.92346	1
ATATTAGAGTAGATGMX	-1.35796	-4.197	1
ATATTAGAGTTGTTTMX	2.10092	1.42642	2
ATATTAGGGAAAGTAMX	0.1559	-3.10234	1
ATATTAGTATATGAAMX	1.37409	3.77472	2
ATATTATTAGGTTTGMX	2.00348	2.36956	2
ATATTATTGAAAAAAMX	-1.37858	3.98263	3
ATATTTAAGATGGTTMX	-0.0947577	-4.53227	1
ATATTTAGATAAATAMX	0.713887	-5.29298	1
ATATTTGGTTAGTAAMX	-0.260866	-4.70592	1
ATATTTTTGGGATTAMX	1.42377	1.80805	2
ATGAAAAAGTATTTTMX	-2.39182	4.21553	3
ATGAAAATATTTTAGMX	0.0332072	-3.46748	1
ATGAAAATGAGGAAAHE	1.92204	2.18154	2
ATGAAATGATGGGTTMX	-0.735711	-3.90329	1
ATGAAATGGTGAGATGM	-1.88473	3.97649	3
ATGAAATGTAGGAAAMX	1.80734	2.44799	2
ATGAAGAGTTAAATAMX	-1.40047	-3.74542	1
ATGAAGATGTGAATGMX	-1.60852	-3.23898	1
ATGAAGGAGTAATGTMX	1.58629	4.18958	2
ATGAAGTGATTTTATMX	0.529092	3.95823	2
ATGAAGTTAAAGATTMX	1.86723	2.64836	2
ATGAATAGTTTGTTTMX	0.201407	-4.52337	1
ATGAATAGTTTTAGAMX	-1.53521	4.11431	3
ATGAATGAGTTATTAMX	-1.30579	3.89991	3
ATGAATGGGTATGGAMX	-0.300857	-3.85294	1
ATGAATTTAGTGAGAMX	-0.165207	-5.26855	1
ATGAGAGTTGGAATGMX	0.95196	3.76981	2
ATGAGATTGTAAAGTHE	1.02733	3.28646	2
ATGAGGAATTTGGTTMX	2.04988	1.67992	2
ATGAGGGTTAAGGATMX	0.496491	-3.62343	1
ATGAGTAGGAAATTAMX	1.98191	1.53532	2
ATGAGTGGAGTTTGAMX	-2.6635	3.02321	3
ATGAGTTTAGTAAGAMX	-2.11526	4.38801	3
ATGATAATGAGTAAAMX	-1.61859	3.97492	3
ATGATAGAAGAATGAMX	-0.551849	-2.83822	1
ATGATAGAATGAAAGMX	-1.98884	3.95314	3
ATGATAGATAAATTGMX	-2.95217	4.27056	3
ATGATATGATTAATTHE	2.016	2.50655	2
ATGATATGGATTTTAMX	0.321761	2.66486	2
ATGATGTAGGAAAGAMX	-1.0496	-4.00223	1
ATGATTGAAATGATGMX	2.3889	2.26649	2
ATGATTGGTATAATAMX	1.06578	-4.93624	1
ATGATTGGTTTGTTAMX	1.73992	3.20205	2
ATGATTTAGGAAAGAMX	-0.506082	-3.89804	1
ATGATTTGATAAGTTMX	1.68113	3.0576	2
ATGATTTTAATGAGGMX	0.324925	-4.52782	1
ATGGAATAATTTAAGMX	-1.24407	-4.75075	1
ATGGAATGTATAATAMX	-0.958353	-4.39142	1
ATGGAGAGAAATGTTMX	2.03032	1.34279	2
ATGGAGATATGTAGTMX	0.276228	-3.6168	1
ATGGAGGGTTGAGGAMX	1.99456	1.31422	2
ATGGATGATATGAATMX	1.12801	1.00768	1
ATGGATGTGTTTTTGMX	1.56136	1.49166	2
ATGGATGTTAGTGTAMX	0.667987	-6.05925	1
ATGGATTAATATATGMX	-0.892301	-2.74263	1
ATGGGAGGTATATAAMX	-0.719717	-3.31651	1
ATGGGATATGTATTAMX	-2.64632	4.04346	3
ATGGGATATTGGTGAMX	1.61347	1.06893	2
ATGGGATTATATTTGMX	-0.414603	-5.67307	1
ATGGGTGTAAAGAGTMX	1.91383	2.60207	2
ATGGTAGAGTAATTTMX	-0.654522	-3.00333	1
ATGGTAGTGTTATAAMX	-0.0414069	-5.82773	1
ATGGTATGGTTGTAAMX	0.125446	-5.48291	1
ATGGTGGTTTAGTGGMX	1.97405	1.23614	2
ATGGTGTATTTAGTTMX	0.76206	2.9679	3
ATGGTGTGGATTTATGM	-2.11547	3.80512	3
ATGGTTAAAATGATTMX	1.00737	-4.98636	1
ATGGTTTAAATTTGGMX	-2.80702	3.92814	3
ATGGTTTATTAAGTAMX	0.28454	-3.71432	1
ATGGTTTTATTGTAAMX	-1.21407	-2.97896	1
ATGGTTTTTTAAGATMX	-1.19334	-2.89668	1
ATGTAAAAAAGTGTGMX	1.84077	1.80965	2
ATGTAAAGAAGTTTGMX	0.431876	-5.97723	1
ATGTAAAGGTATAGTMX	-2.49283	4.23165	3
ATGTAAGGAGTAAATMC	-0.867802	-2.67337	1
ATGTAATAAGAAGTGMX	0.433683	-5.98255	1
ATGTAATATTGGATAMX	-2.30292	4.39234	3
ATGTAATTATTGTTGMX	-0.23989	-4.69268	1
ATGTAGAATGGTGTGMX	1.16776	-5.02988	1
ATGTAGAATTTAAATMX	-1.50154	-4.42918	1
ATGTATTAATATTATMX	0.770002	2.9615	2
ATGTGAAAGATGAGGMX	0.273954	3.9555	2
ATGTGAAGGTAATGAHE	1.74754	2.4612	2
ATGTGATAGATGAGGMX	-0.520009	-4.86849	1
ATGTGATGAGTAGTAMX	0.44395	-4.68226	1
ATGTGGATAAGAGTGMX	-0.638461	-3.26252	1
ATGTGGTATAGAAAAMX	-0.685995	-2.95295	1
ATGTGTAAGTATTAAMX	0.874592	3.63552	2
ATGTGTGGTGATATTMX	-0.305835	-2.12521	1
ATGTGTTAATGTTGGMX	1.2043	3.25851	2
ATGTGTTAGGTGATTMX	1.19416	2.5821	2
ATGTGTTAGGTGGATMX	0.0190923	-5.57373	1
ATGTTAAGTGATTATMX	-2.27815	3.79347	3
ATGTTAGAGATGTTTGM	-1.61977	4.01551	3
ATGTTAGTGTAGGTTMX	0.609013	-5.8424	1
ATGTTAGTTATAGGGMX	0.892482	-5.77522	1
ATGTTATATAAGTTTMX	1.50363	1.62633	2
ATGTTGAATGGTAAGMX	1.74462	1.32951	2
ATGTTGATAAGGTTAMX	-2.37439	3.49557	3
ATGTTGATTTTTAGAMX	-2.84091	3.92809	3
ATGTTTTTAGTAGAGHE	1.29755	1.34115	2
ATGTTTTTTTATAATMX	0.172293	-5.36054	1
ATTAAAAAGGGTAGAMX	-1.46331	-2.61969	1
ATTAAAGAGAGAAGGMX	1.28538	1.64987	2
ATTAAAGTGTGTGGTMX	-0.206875	-4.43779	1
ATTAAATATGATGTAMX	2.18516	2.12557	2
ATTAAATTGGTGAATMX	-1.93078	3.47066	3
ATTAAGAAAGAGTTGMX	-0.277532	2.55669	3
ATTAAGGATTAAAGTMC	-1.66035	-2.73789	1
ATTAAGTAGAGGTATMX	2.163	1.40683	2
ATTAATAAGGATAGAMX	-0.356697	3.46254	3
ATTAGAAAGTTAAGAMC	-1.31348	-3.10861	1
ATTAGAATTTGGTTGMX	-2.11845	3.12537	3
ATTAGAGGGTTTTAGMX	-0.370008	-3.67845	1
ATTAGAGTGAAGGTTMX	1.24743	3.38821	2
ATTAGGAAAGATGTTHE	1.37293	2.25899	2
ATTAGGGAGATAAAAMX	1.20231	3.95682	2
ATTAGGTGGAAGTTTMX	0.467647	-4.68453	1
ATTAGTGGAGTTTGTMX	1.51635	3.98148	2
ATTAGTGTTAATGGGMX	-1.00109	-3.63432	1
ATTAGTTTAAGTAGTGM	-1.11436	3.60243	3
ATTATAAATATAAGTMX	-1.1597	3.13632	3
ATTATAGAGAAAATGMX	1.50142	4.38857	2
ATTATAGAGGTGATAMC	-1.28451	-2.51019	1
ATTATAGTATGGAGAMX	2.01827	1.05511	2
ATTATATAGGGAGAAMC	-1.21104	-2.67741	1
ATTATGATAAGAGGTGM	-2.62454	3.68526	3
ATTATGGAGTATGGAMX	1.78392	1.6488	2
ATTATGTGGTAAGGAGM	-1.45949	3.96894	3
ATTATGTGGTTAATGMX	0.225949	-5.30291	1
ATTATGTGTAATAGAMX	1.56951	1.96346	2
ATTATGTTAGAATTGMX	-1.2733	-4.10429	1
ATTATTGATTATAAGMX	2.25182	1.72788	2
ATTGAAAGAGGTGTAMX	0.841182	-5.73992	1
ATTGAAATGAAGGGTMX	1.6963	3.0898	2
ATTGAAGGAGAGAGTMX	-1.78028	3.26101	3
ATTGAAGTGTGAGTAMX	1.58131	2.918	2
ATTGAATAGAATATGMX	-2.89727	4.21047	3
ATTGAATGTTATAAGMX	-0.179871	3.41783	3
ATTGAGAAAGAGGAGMX	0.46876	-4.56655	1
ATTGAGAGAGAGGGAMX	-0.291408	-3.80571	1
ATTGAGGAGTTAGTGMX	0.610976	-5.03341	1
ATTGAGTTGGTGAGAMX	1.64287	3.66109	2
ATTGGAATTATGTATMX	0.707376	2.24078	2
ATTGGATAGATAATAMX	1.1477	3.48189	2
ATTGGTGAGGAGATGMX	-2.80795	4.03095	3
ATTGGTGTGTTAGAAMX	-0.783711	-4.40119	1
ATTGGTTGATATGAGMX	0.294436	3.34682	3
ATTGTAAAAGATTAAGM	-2.35673	3.58499	3
ATTGTAGATAGTTGTMC	-1.67641	-3.05764	1
ATTGTGAATGAGGAAMX	-1.82064	4.38135	3
ATTGTGAGTTATAAGMX	-1.62051	-3.23348	1
ATTGTGTATGATGAGMX	1.31061	3.50385	2
ATTGTTGTAGTTAAGMX	-0.932186	-2.53964	1
ATTGTTGTGTGGAGAMX	1.1885	3.87665	2
ATTGTTGTTGTTAAAMX	-1.57226	-2.80761	1
ATTGTTTAGGATAAGMX	-0.0562257	-4.75131	1
ATTGTTTGTATAAAGMX	-0.344363	-3.13004	1
ATTGTTTTGTTTTTAGM	-2.70451	3.49342	3
ATTTAAATGAGAAATMX	-2.83103	4.17622	3
ATTTAATTGTTGGGTMX	-0.151313	-4.7241	1
ATTTAGAAATTGATGMX	1.72831	3.00685	2
ATTTAGGAGTATAGTMX	1.88641	3.19165	2
ATTTAGGTAATAGTTMX	-0.201137	-4.01446	1
ATTTAGTATTTAATAMX	2.19053	2.04703	2
ATTTATAAAGAGAAAMX	0.634849	-5.15294	1
ATTTATAATGTGTGAMX	2.29551	3.0758	2
ATTTATGTAAGGAATMX	2.13767	2.88046	2
ATTTATTAGTAATGTMX	1.13921	4.16175	2
ATTTATTGTGGTTATMX	-2.58607	3.95176	3
ATTTGAGGAGTTTGGMC	-0.742567	-4.23507	1
ATTTGAGTTGGTGAGMX	-2.73276	4.01747	3
ATTTGGGTGAGAGAGMX	-0.551157	-4.59316	1
ATTTGGTGATATTAGMX	1.37208	4.37912	2
ATTTGGTGGATGTTTMX	-0.885871	-4.22102	1
ATTTGGTGGTAGAAAMX	2.4459	3.27902	2
ATTTGGTTGATTAGAMX	-0.330914	-3.96924	1
ATTTGTGATGGTTAAMX	-1.54717	3.46918	3
ATTTTAAGTATGGAAGM	-2.15477	3.94289	3
ATTTTAGGAGTGGTGMC	1.47545	2.71971	2
ATTTTGATGGTTAGTMX	-0.433636	-4.75508	1
ATTTTGATGTATGGAMX	-0.235493	-5.18773	1
ATTTTGGAGTTTGGGMX	2.00179	1.57855	2
ATTTTTAGATTGGGTMX	1.57116	4.39783	2
ATTTTTTAAGTTAGGMX	1.04677	3.48118	2
GAAAAGAAAAAGAAAMX	1.79874	3.2349	2
GAAAAGAAGAATGGAMX	-0.64116	-4.57254	1
GAAAAGAAGTATGTGMX	1.73438	3.25347	2
GAAAAGATATGGATGMX	0.510478	-4.83907	1
GAAAAGATGGGAAAAMX	2.22773	2.43397	2
GAAAAGGGTGAATTTHE	2.02342	1.65559	2
GAAAAGTATGGTAGGMX	-0.348998	-4.01552	1
GAAAAGTATTAATTGMX	1.17483	2.43423	2
GAAAATTGATTAATTMX	-0.223551	-5.10558	1
GAAAGAATTAGTAGTMC	-1.21206	-2.65108	1
GAAAGAGATTTTAGTMX	1.49127	1.79973	2
GAAAGAGGAGTAATAMX	1.78084	3.88683	2
GAAAGAGTAGAAAAAMX	-1.51002	-2.98617	1
GAAAGAGTGTTTAATMX	1.00612	4.27264	2
GAAAGATGATAAATAMX	-2.61622	3.95898	3
GAAAGATGTAATTTAMX	-2.31039	4.05191	3
GAAAGATGTATGGTGMX	1.39668	4.31941	2
GAAAGATTGGTTAAGMX	2.02328	2.80474	2
GAAAGGAGGTAGGTGMX	1.85696	1.57088	2
GAAAGTAAGTAGATAMX	-1.11234	-3.22559	1
GAAAGTAGTGAGTTTMX	-0.78271	-4.52154	1
GAAAGTATTAAAGATMX	-1.52511	-3.04496	1
GAAATAATTTGGAATMX	1.62047	1.99835	2
GAAATAGGATAGTGTMX	1.23459	4.16101	2
GAAATATGGGAGAAGGM	-1.54595	3.61383	3
GAAATATTGTGTGTTMX	1.18484	3.41507	2
GAAATGATGAGGTAAMX	-0.8963	-3.99496	1
GAAATGATTTTAGATMX	-0.267119	-3.66878	1
GAAATGGAGAAAGTGMX	-2.81102	4.2418	3
GAAATTAAGAGGATTGM	-1.17788	4.34746	3
GAAATTATGTGAATGHE	0.715179	2.18461	2
GAAATTTAGTTAGTGMX	0.339219	-4.64394	1
GAAATTTGTTGTGTGMX	0.379307	3.28623	2
GAAGAAAGAAATGGAMX	1.84865	1.65261	2
GAAGAAGAGATATGTGM	-2.97292	4.18949	3
GAAGAATTAAATTTAMX	-0.226697	-3.43363	1
GAAGAATTTATAGAGMX	-0.327569	-4.99922	1
GAAGATTATAAGGGTMX	1.34536	4.29057	2
GAAGATTTATAGATTMX	-2.68744	3.74894	3
GAAGATTTTATAAGTMX	1.45875	4.22931	2
GAAGGAGTTAGTTATMX	-0.970063	-4.19309	1
GAAGGATAAAATAAGMX	1.85304	3.93082	2
GAAGTAAGGTATAGAMX	-0.137742	-4.49129	1
GAAGTATGTGAGAGGMX	-0.30174	-4.06741	1
GAAGTATGTTTTGATMX	1.79978	2.46174	2
GAAGTGAGAGTGTTTMX	0.588279	-5.69491	1
GAAGTGATGGAGGATMX	-0.78942	-3.06754	1
GAAGTGTAGAGTTATMX	-2.61173	3.47267	3
GAAGTGTTGTGTGAAMX	1.91531	2.47457	2
GAAGTTATTTATAGGMX	1.34038	3.90077	2
GAAGTTGTTAAATAAMX	-0.827406	-3.34843	1
GAATAAAAGTTGATGMX	-2.31822	3.87284	3
GAATAAGAATTGGTGMX	0.960535	3.33072	2
GAATAAGAGTGTTGGMX	1.5682	2.33597	2
GAATAAGATGGATTAMX	-2.32011	3.7288	3
GAATAAGTATTATGAMX	0.565212	-4.89528	1
GAATAATAAGAGAAAMX	0.238298	-5.17617	1
GAATAGATAGAGGTAMX	-0.358395	-4.63191	1
GAATAGATATGTGAAMX	1.31576	4.22986	2
GAATAGTTTTGATGAMX	-0.124206	-4.73699	1
GAATATAAGTTTTGTMC	-0.804522	-3.02091	1
GAATATAGATAGATGMX	-0.0167841	-4.87666	1
GAATATGATTATGTAMX	1.42056	1.97327	2
GAATATGGTTGAGTGMX	1.23954	1.99694	2
GAATATGTAGATAAGMX	0.0329319	-3.79608	1
GAATGAGGTGATATAMX	0.668085	1.96327	2
GAATGATGATTTTTTMX	0.536879	-5.76704	1
GAATGATGTGAATAGMX	-0.408233	-5.22844	1
GAATGGATGAAATAAMX	-0.908467	-3.65873	1
GAATGGTTGGTAAGTMX	2.28455	2.6079	2
GAATGTAGGATAGAGMX	1.12663	2.90648	2
GAATTATGAGTATTTMX	2.44848	2.78624	2
GAATTGTGTAAATATMX	-0.560439	-4.05289	1
GAATTTAGTGAGATGMX	1.95497	1.33678	2
GAATTTTTATGGTTTMX	1.5277	4.3174	2
GAGAAAAGTGAGTTTMX	1.58527	2.9333	2
GAGAAATAAATGTGAMX	0.660647	-5.57594	1
GAGAAATAATATATAMX	0.43673	-4.96278	1
GAGAAATTAATTTTGMX	-0.549833	-4.24325	1
GAGAATAGATATGAAMX	1.50409	2.35977	2
GAGAATATGTTTATTMX	-3.04862	3.95493	3
GAGAATGTGTATAGTMX	-2.4206	4.10386	3
GAGAATTAGGAGTTTHE	1.43546	1.68244	2
GAGAGAGAGGATAAAMX	0.269154	-4.44896	1
GAGAGATTTAGAGTTMX	-1.94577	3.74781	3
GAGAGTAGATTGTTAMC	-1.37184	-3.99047	1
GAGAGTTAATATAAGMX	-2.54226	4.5286	3
GAGAGTTGAGGTTTTGM	-1.209	3.52744	3
GAGATAAAGAAGGTAMX	0.187852	-5.77035	1
GAGATAGAGAATGTAMX	-1.30519	-3.15609	1
GAGATAGGAGTAGAAMX	-2.4858	3.60228	3
GAGATATGTAGATTTMX	-2.29445	3.89901	3
GAGATGATAAGTAGAMX	-0.0555424	-4.051	1
GAGATGGGATATGTAMX	-0.821316	-2.95147	1
GAGATGGTTTTTAGAMX	0.517603	2.98721	3
GAGATGTAGATAATTMC	-1.18817	-2.97574	1
GAGATGTGTGGAATGMX	-0.653286	-2.73273	1
GAGATGTGTTTGGGTMX	-0.996005	-4.92655	1
GAGATTATGAGAGTTMX	-1.15253	-3.22708	1
GAGATTATGATTTTTMX	-0.637177	-3.4806	1
GAGATTATTTTGATTMX	-2.93343	4.17553	3
GAGGAAATTATGAAAMC	-1.01075	-2.55672	1
GAGGAAGGTGAGTGAMX	1.64896	4.02196	2
GAGGAGAAGTTTGTAMX	1.9405	3.35022	2
GAGGAGATATTGATGMX	1.42597	4.02357	2
GAGGAGTAGAATATAGM	-1.34964	4.28826	3
GAGGAGTTATTTGATMX	2.01921	1.92828	2
GAGGAGTTGAAGTGGMX	-0.357608	-5.29342	1
GAGGATTTAATTGAGMX	2.17633	3.01206	2
GAGGGAAGTATAAGAMX	1.99195	3.03771	2
GAGGGAATTATATTAMX	1.52614	3.79269	2
GAGGGATTGGGAATGMX	-0.295556	-4.54731	1
GAGGGTTGGTTAATAMX	0.932508	3.84045	2
GAGGGTTTAGTGTGTMX	0.57122	-6.07239	1
GAGGTAGAGAATATGHE	1.92934	3.19942	2
GAGGTATAGTGAAGTMX	-0.0109805	-4.38021	1
GAGGTGGAATTAATTMX	1.78953	1.82812	2
GAGGTGGAGAGGTGAMX	2.18728	2.51167	2
GAGGTGTAGTAGGATMX	-2.97848	3.79184	3
GAGGTTATATAGGAAMX	0.969526	2.96642	2
GAGGTTGAATGGAAAMX	-2.35569	3.45872	3
GAGTAAATAGTTTAAMX	-2.31724	4.05783	3
GAGTAAGTGAGGATGMX	-0.394382	3.64449	3
GAGTAAGTTTAAGTTMX	-0.646787	-3.58143	1
GAGTAATATTAGTAGMX	1.80654	0.957311	2
GAGTAATGGGTTAGGMX	0.279259	-3.94761	1
GAGTAGAGGTTTAAAMX	1.09437	2.54055	2
GAGTAGGATGAATTAMC	-1.18923	-2.60068	1
GAGTAGTGATATTATMX	-0.766069	-3.24145	1
GAGTATAGAAGGATAMX	2.07903	1.24203	2
GAGTATGATGATTGAMX	1.7507	3.69418	2
GAGTATGTAGTTATAMX	0.453717	-5.83649	1
GAGTGAAGTAGAAGAMX	0.0372273	-5.62696	1
GAGTGAATATGATTGMX	-2.59193	4.28598	3
GAGTGAATGTAGATTMX	-1.35611	-3.52577	1
GAGTGAATTTTGTGAMX	-1.35902	-3.24019	1
GAGTGAGAGGTGGTTMX	1.82878	2.35837	2
GAGTGAGATGAAAAGMX	1.17173	3.37018	2
GAGTGGAGGGAGTTGMX	2.24726	3.15419	2
GAGTGGATTGTGAATMX	-1.08161	-3.56266	1
GAGTGGTAAATAATTMX	0.57553	3.86594	2
GAGTGGTATGTTGTTMX	0.172221	-5.05796	1
GAGTGGTTGAATGGAMX	0.32718	-3.79427	1
GAGTGGTTGAATTGTMX	0.324041	-5.37427	1
GAGTGTGAGTAAAATGM	-1.82637	3.66748	3
GAGTGTGGTGGGAAAMX	2.04939	1.15444	2
GAGTGTTTAGGAGGTMX	-0.501514	-2.6397	1
GAGTTAGAGTAGGATMX	2.14987	3.30261	2
GAGTTATGATTGAGGMX	0.395097	-4.70514	1
GAGTTTAAATATAAAMX	2.08507	3.41282	2
GAGTTTATTAAAAATMX	1.76484	3.03214	2
GAGTTTATTAAAATGMX	2.1073	3.00535	2
GAGTTTGAATATAGGMX	-0.134836	-5.68568	1
GAGTTTGATAGATTAMC	-0.726359	-3.25026	1
GAGTTTGGTAATAGTMX	-0.661805	-4.35772	1
GAGTTTTGTTGGAATMX	-0.489878	-4.57313	1
GAGTTTTTGATAAAAHE	1.5145	2.76016	2
GAGTTTTTTATATTGMX	-2.99296	3.88782	3
GATAAAAGAATGAGTMX	0.94706	3.82404	2
GATAAATAGGTGGTGMX	1.14838	3.3954	2
GATAAATATTATGTAMX	-3.06178	3.96723	3
GATAAGAGTTGGAGAMX	1.27002	3.21495	2
GATAAGATTGATAAGMX	1.55435	2.27789	2
GATAAGGTGTTGAGGMX	-1.38163	3.83405	3
GATAAGTTGTAAAAAMX	-0.740252	-3.76974	1
GATAATGAAGTAATGMX	0.573686	-5.19561	1
GATAATGTAGATTGTMX	-0.218271	-5.42533	1
GATAGAAAAGTGGTAMX	-1.24848	-2.96936	1
GATAGAAGTAATATAMX	0.19365	-3.41522	1
GATAGAATAATGAAGMX	-1.86645	4.28981	3
GATAGAGAATGGTAAMX	0.857104	3.91916	2
GATAGAGAGTTTGTGMC	-1.12525	-2.5666	1
GATAGAGTTGTGAAAMX	-1.56979	3.38592	3
GATAGGATGGGTAGAMX	1.43043	3.4384	2
GATAGGATGGTTTTTMX	-2.9854	3.85482	3
GATAGGTTTGATTGGMX	1.78703	3.03172	2
GATAGTATGTATAGAGM	-2.25756	3.53658	3
GATAGTGTAAATGAGMX	-2.52853	4.10758	3
GATAGTTAATGTGATMX	-1.19176	3.98897	3
GATAGTTAGTTTAGTMX	-1.09212	-2.65417	1
GATAGTTGATTTAATMX	0.0589634	-3.98949	1
GATATAATGTTTGTTMX	-2.07262	4.11906	3
GATATGAGTAATGGTMX	-1.89107	3.29186	3
GATATGAGTTTAATTMX	1.54861	4.05651	2
GATATGGAATGAGTGMX	1.63774	3.62549	2
GATATGTTGTAAGAGMX	0.949472	1.60423	2
GATATTTATATGTGAMX	-0.0770467	-4.69671	1
GATATTTGAGGAAATGM	-1.1213	4.01357	2
GATGAAAGTTTTATAMX	1.99224	1.62035	2
GATGAATTAGATTTAMX	-0.411634	-4.68821	1
GATGAATTAGTAGGAMX	-1.07881	3.87921	3
GATGAGAGATTTTATMX	-1.71829	4.33092	3
GATGAGAGGTTTAAAMX	2.04697	2.68024	2
GATGAGGTTAGTTTGMX	-0.682675	-5.22699	1
GATGATTAAAAGTGTMX	-3.03065	3.86083	3
GATGGATGGTGTTAAGM	0.702808	4.35786	3
GATGGGATTGGATGAMX	0.185011	-5.2926	1
GATGGTATTTTAGTGMX	0.454671	-5.72617	1
GATGGTTTATAAGTTMX	1.92737	3.88675	2
GATGTAAAGTGTATAMX	-0.428786	-4.29089	1
GATGTAGAAGGGTTTMX	0.855419	2.49732	2
GATGTATGTATAATGMX	0.243182	-4.28481	1
GATGTGAAGGGTTTTGM	-1.1972	3.93672	3
GATGTGAATATAAGGMX	0.563465	-5.29245	1
GATGTGGGAAAGTGAHE	1.40739	1.70395	2
GATGTGGGAATTGATMX	-1.59314	-3.29633	1
GATGTGTAGGGAATTMX	-1.1111	-2.29536	3
GATGTGTATAATGGTMX	1.24625	1.70586	2
GATGTGTATATAAAAMX	2.13082	2.61709	2
GATGTTAAAATGTTTMX	0.158559	-4.9181	1
GATGTTAAGAGGATGMX	-0.126701	-3.86033	1
GATGTTAAGATTTGAMX	-2.51753	4.30177	3
GATGTTAATGGAATTMX	-2.05205	3.92383	3
GATGTTGAATGGATGMC	-1.30582	-2.7338	1
GATGTTTATAGTTTGMX	1.41873	1.56603	2
GATTAAAATAAGAGTMX	-0.0702028	-5.65352	1
GATTAAATTAATGGAMX	-0.371172	-4.11774	1
GATTAAGGAGTTGAGGM	-2.0145	4.39041	3
GATTAAGTAGGTTTTMC	-0.305057	-3.19294	1
GATTAGATATTAATTMX	-2.64927	4.0631	3
GATTAGATTATGGAGGM	-2.0195	3.65918	3
GATTAGTAAAATATGMX	0.850126	2.38419	2
GATTAGTAATGTGATMX	1.75207	3.05491	2
GATTATAAGAGTAGGMX	-1.08255	-3.76262	1
GATTATAAGTTGGTTMX	0.142134	-4.63098	1
GATTATAGAGATTATMX	-0.399026	-5.37249	1
GATTATAGGAGGTAAGM	-1.21859	4.19971	2
GATTATAGTGATGTAMC	-0.888435	-3.3997	1
GATTATGAATGGAAGMX	-0.629458	-3.16107	1
GATTATTGTTGGATTMX	0.845417	-5.77602	1
GATTGAGAAAAGTGAMX	-2.84681	4.08763	3
GATTGAGATAAGAATMX	1.64764	2.47812	2
GATTGGATGAGAGTGMX	-2.21823	3.61119	3
GATTGTAGAGTTGTAMX	0.22741	-4.35311	1
GATTGTGTTAAAGATMX	-2.06937	3.47001	3
GATTGTTATTTGGTAMX	2.13977	3.17325	2
GATTGTTTGAGGAGAMX	-1.87181	4.02274	3
GATTTAAATATGGGAMX	-0.418103	-4.75269	1
GATTTAATTATATTTMX	2.20812	2.37931	2
GATTTAGTTGAAATAMX	-0.86454	-2.87579	1
GATTTATGTTTTATTGM	-1.6635	-2.25005	3
GATTTGAAATTATAGMX	-1.92898	3.16413	3
GATTTGATAAGTAAAMX	1.24568	3.65201	2
GATTTGTAAGTTAATMX	-0.793155	-3.0447	1
GATTTGTAATTTGTGMX	-2.42492	3.64482	3
GATTTGTATGTGATTMX	-1.43607	-3.28161	1
GATTTGTTAATTAGTMX	-0.294548	-4.58537	1
GATTTTATGTATATAHE	1.37538	2.51185	2
GATTTTTAGTGTTGAMX	-0.142598	-3.76363	1
GATTTTTGAAGTTGAMX	1.57519	3.9341	2
GATTTTTTAGTGTGGMX	-0.0657365	-4.84556	1
GGAAAAGAAAGTAGAMX	0.637462	2.6113	2
GGAAAGATGTTAAGTMX	-0.415711	-3.36522	1
GGAAAGTAAAGAATAHE	1.87956	2.00027	2
GGAAAGTAATGTTTTMX	-0.444788	-4.9721	1
GGAAATAAAATTAATMX	1.50897	2.21466	2
GGAAATTGGATATAAHE	1.85942	2.39727	2
GGAAATTTAGAGTTTMX	1.35246	2.1443	2
GGAAGAAAGGGATAAMX	-2.42122	4.04246	3
GGAAGAAGTGAGTTAMX	-0.54931	-5.2345	1
GGAAGAGATTTTGTAMX	-1.45713	4.10136	3
GGAAGATTGATGTTAHE	1.26956	3.08956	2
GGAAGGAAAGGAGTTMX	-1.31083	4.28391	3
GGAAGGTGGTGTTGTMX	0.309634	-4.387	1
GGAAGGTGTATTATTMX	-1.38761	-4.2992	1
GGAAGTAAATGTGGAMX	1.45909	2.69029	2
GGAAGTAAATTATTTMX	0.327138	-4.98169	1
GGAATAGGATAGTGTMC	-1.57849	-2.66909	1
GGAATATGGATAAGAMX	2.02627	1.26614	2
GGAATATTATGGAATMX	-0.926148	-3.10538	1
GGAATTAAGTTAATGMX	-0.177169	-3.44129	1
GGAATTATTAGGAAAMX	0.472518	-5.63462	1
GGAGAGAGTGTAGTAMX	2.07825	1.57784	2
GGAGAGGATATGTGAMX	1.05242	2.5707	2
GGAGAGTTGTTTTGAMX	0.681892	-5.89641	1
GGAGATAATGGAATAMX	1.5154	1.52435	2
GGAGATAGTGAATTTMX	2.25959	2.2596	2
GGAGATGGAAAAGGGMX	2.22361	1.90536	2
GGAGATGGAAATGAAMX	-0.256898	3.45637	2
GGAGGATAAGGATGGMX	0.375801	-6.02991	1
GGAGGGAAGATGATGMX	1.58324	2.00508	2
GGAGGGATAGAGGTAGM	-2.04521	3.45424	3
GGAGGGTAAAAAGTGMX	0.598038	-5.74085	1
GGAGGTAATGTTTTAGM	-1.32861	3.5173	3
GGAGGTTATTAATTAMX	1.8147	3.52888	2
GGAGTAAATATGGTAMX	-0.0625935	-3.69175	1
GGAGTATTGGGTGGAMX	-0.512998	-5.05835	1
GGAGTTATGGATAATMX	0.0742212	-5.09194	1
GGAGTTGAGGGAGAAHE	1.09506	2.41186	2
GGAGTTTTTTGATAAMX	-2.16329	3.59209	3
GGATAAGGTGTGAGGMX	1.8554	0.944901	2
GGATAATAGTAGTTTMX	-0.384592	-2.2423	1
GGATAATGAGGAAGAMX	1.62669	2.84194	2
GGATAGAGATGTTGTMX	-0.840749	-3.93388	1
GGATAGAGTATTTATMX	0.0981868	-5.88515	1
GGATAGGGAATTGTGMX	-0.262483	-3.19044	1
GGATATAAAGATGAGMX	1.16548	2.88943	2
GGATATAAGTGTAAGMX	-0.184057	-2.84443	1
GGATATAGTTTTAAGMX	1.31596	4.23472	2
GGATATATAATGGAAMX	2.03444	3.14262	2
GGATATGAATTTAGAMX	1.85255	1.37827	2
GGATATGTTAAGGTTMX	-2.31626	3.16264	3
GGATATTAGTGGAGAMX	-2.12378	3.33017	3
GGATATTTGGTATTTMX	-0.858395	-4.84894	1
GGATGAATGTTTAGTMX	-1.3126	-3.41399	1
GGATGATTGTGTTGTMX	-0.396768	-3.24439	1
GGATGGAAATATGAGMX	1.04391	3.78229	2
GGATGGATATAATAGMX	1.72356	3.98462	2
GGATGGTGGTTGGTAMX	-1.48445	-3.12351	1
GGATGTGGTTAGGTAMX	1.13768	2.43294	2
GGATTAATTTGAAAAMX	1.81487	2.00434	2
GGATTAGTGATTGAAMX	-0.275987	-3.09411	1
GGATTATAAGTTGAAMX	1.90077	3.85667	2
GGATTATGGATTTAAMX	-3.19411	3.56367	3
GGATTGTAAGAAGATMX	-2.13347	3.78355	3
GGATTGTATTAGTGAMX	0.0835665	-6.07408	1
GGATTTGGGAGAGAAMX	-0.140034	2.35861	3
GGGAAAGGATAAGGAMX	1.55534	1.74319	2
GGGAAGAAGGATATGMX	-1.78697	3.32733	3
GGGAAGAAGTTTTGTMX	-0.598024	-4.29461	1
GGGAAGAGGTAGAGAMX	0.0525913	-3.67101	1
GGGAAGGAGAAGTAAMX	-2.04532	4.33264	3
GGGAAGGGAAATTTTMX	0.753399	-5.83494	1
GGGAAGTGATAGGAAMX	1.21012	1.56808	2
GGGAAGTGTTATAATMX	1.57921	2.89286	2
GGGAATATTGGAATGMX	-0.144604	-3.89573	1
GGGAATTTAGGAAGAMX	-0.805473	-2.49091	1
GGGAGATAATTATAAMX	-0.381388	-4.17328	1
GGGAGATGTGAAGGTMX	-1.78118	-2.99753	1
GGGAGGTTTGAGATAMX	1.93769	0.819126	2
GGGAGTAAAGATAGTMX	-0.855876	-4.66174	1
GGGAGTAATGTTGTTMX	0.848695	3.21788	2
GGGAGTATTTTGAGGMX	-0.168347	-5.21166	1
GGGATAAATAGATAAMX	1.43232	1.86835	2
GGGATAAATAGATGAMC	-1.04931	-2.62725	1
GGGATAATTAGGTTGMX	0.66834	-5.73593	1
GGGATAATTGAATGAMX	-2.18565	4.28928	3
GGGATAGTAGTAATGMX	1.61317	1.6396	2
GGGATATAGATAAATMX	-2.81476	3.79517	3
GGGATGATAGAATTTMX	1.57152	1.09722	1
GGGATGGGATGAAAGMX	1.10484	1.84382	2
GGGGAGATTAAGTAAMX	1.93125	2.43843	2
GGGGTATAAAAGTGAMX	-0.251756	-4.45309	1
GGGGTTTTTGTTTTGMC	-0.382119	-3.78577	1
GGGTAAGGATTATTAMX	0.502663	-5.8905	1
GGGTAAGTATTATTAHE	1.96818	3.01051	2
GGGTAATGTTTGTAAMX	-0.905699	-2.94523	1
GGGTAATTGTGTTGAMX	-0.0559504	-3.95995	1
GGGTAGAAATGGAGTMX	1.51737	2.98751	2
GGGTAGATAGAGTATMX	1.64368	2.49083	2
GGGTATATGTTGTGTMX	1.71889	3.30617	2
GGGTATTTAAAAGAAMC	-0.998559	-2.60326	1
GGGTTAAAGTTGTTAMX	-2.42392	4.14993	3
GGGTTAGAGGTTTAAMX	1.19826	4.10339	2
GGGTTAGTTATTGTGMX	-0.0973051	-4.58946	1
GGGTTTGGGTTTTTTMX	0.614979	-6.06608	1
GGTAAAGAGGATAAAMC	-1.56199	-2.71121	1
GGTAAAGATAATAATMX	0.682684	-5.13171	1
GGTAAATGAATTTTTMX	-0.00730292	2.77712	2
GGTAAGAAGTTGGTGMX	0.191304	-5.74952	1
GGTAAGGGGTATAAAMX	0.260951	-5.86448	1
GGTAAGTTATAAATTMX	-0.846328	-2.91096	1
GGTAATAAGTTGTTAGM	-1.32416	4.16075	3
GGTAATATGATATGGMX	-0.251164	-3.77769	1
GGTAATATTGAAAGAHE	1.45802	3.1804	2
GGTAATGGATGTGATGM	1.45821	3.74868	2
GGTAATTATTGTGGTMX	-0.996336	-4.43735	1
GGTAGAGAGAAATTGMX	1.26439	3.46367	2
GGTAGGAATGGAGAAMX	1.01093	1.69947	2
GGTAGGAGGAGATGAMX	-1.50988	-3.46015	1
GGTAGGAGGATTGTGMX	1.89776	3.36625	2
GGTAGTAAGGGTATGMX	-0.283032	-5.39108	1
GGTAGTGAGAGGTATMX	-0.0258845	-4.67426	1
GGTATAGGTAGGAATMX	-1.54554	-3.35814	1
GGTATATAAGTAAGTMC	-1.0276	-2.70254	1
GGTATATGTGTTTTGMX	-0.940337	-2.78545	1
GGTATGAGATGTTTTMX	-2.57454	3.7978	3
GGTATTAAAGGTGAAMX	-1.50547	-2.84457	1
GGTGAAAAGGGATATMX	-1.48708	-3.12192	1
GGTGAAAATGGTGTGMX	1.10825	3.27171	2
GGTGAAGGGATGATAMX	-0.798942	3.42671	3
GGTGAAGTGATGTAAMC	-1.0091	-4.2003	1
GGTGAAGTGGAAATTMX	0.202792	-5.3028	1
GGTGAATGAATTGTTMX	-1.45821	3.84817	3
GGTGAGGTAGTGTAAMX	-0.333072	-5.09085	1
GGTGAGGTGTGAATAMX	-2.14569	4.36754	3
GGTGATTTGAAGGATMX	-0.485459	-5.60357	1
GGTGGAATTTAATAAMX	0.0197036	-4.66759	1
GGTGGTTAAGTTATGMX	-0.944312	-4.59702	1
GGTGGTTGGTAATGTMX	1.42662	3.3478	2
GGTGGTTTTGATGGAMX	-1.28376	-4.19612	1
GGTGTAAATTGGAGAMX	2.13746	3.26279	2
GGTGTAAGATTAGTAMX	1.53923	3.11647	2
GGTGTAATAAGTTATMX	-0.441683	-4.1774	1
GGTGTAGAGTATGAGMX	0.18845	-5.42828	1
GGTGTATTTTGTGGTGM	-1.4881	4.38983	3
GGTGTGAAGTATTTTMX	0.00185147	-2.93642	1
GGTGTGAGTTAAGTGMX	1.46869	3.44437	2
GGTGTGGGATTAGAGMX	1.13088	1.7807	2
GGTGTTTAAAATAGTMX	1.8035	2.17132	2
GGTGTTTAGATGGAGMX	0.536198	-4.81472	1
GGTGTTTATTTAAGAMX	-0.840687	2.64354	3
GGTTAAAAATGAAATMX	-2.03725	3.83432	3
GGTTAAGGGTGAGTGMX	0.686471	-4.18836	1
GGTTAATGGTTTGAAHE	2.09281	3.42087	2
GGTTAGAGGTTATTTMX	0.611844	-6.19941	1
GGTTAGAGTGGATGGMX	0.08685	-5.52552	1
GGTTAGGAGGGTTAGMX	2.0296	0.858595	2
GGTTAGGTTAAATTAMX	2.12584	2.09236	2
GGTTATAATTTATTGMX	-0.979371	-4.74572	1
GGTTATGTTTTAATGMX	1.66731	1.04529	2
GGTTATTTGGTAGTTMX	-2.93914	4.4962	3
GGTTGAGGTATGATTMX	-0.428793	-3.22893	1
GGTTGGTTAGAGATAMC	-0.14388	-3.54367	1
GGTTGTGATTTATATMX	-0.857778	-3.23069	1
GGTTGTGTGAGTTTAMC	-0.460322	-2.85682	1
GGTTGTTAGGTGAAAMX	-0.0305465	-3.01843	1
GGTTTAGAGGTGGTTMX	-0.0671187	-5.46329	1
GGTTTAGTGTAGAGGMX	-1.95462	4.51	3
GGTTTGAGATGGAGAMX	-0.516553	-4.91197	1
GGTTTGAGTGGAATAMX	-1.47722	-4.08221	1
GGTTTGAGTGGTGGAMX	1.67213	1.01525	2
GGTTTGATGTTAGGAHE	0.854155	2.38062	2
GGTTTGATTAGTAAAHE	2.42535	2.28957	2
GGTTTGGTAGAAAATHE	2.28157	2.00493	2
GGTTTGGTGATAATGMX	-1.08596	-4.58042	1
GGTTTTAAAGAAGTGMX	-0.486493	-4.70381	1
GGTTTTAAAGTTGTTMX	1.27518	2.09794	2
GGTTTTATATTGTGAMX	-0.236813	-4.91784	1
GGTTTTTTATAAAATMX	0.227612	-4.05125	1
GTAAAAAGGTTATAGMC	-0.201669	-3.6628	1
GTAAAAAGTTTGATGMX	-1.33102	3.42449	3
GTAAAAGAAATATTTMX	-0.459394	-3.69946	1
GTAAAAGAGTAGTGTMX	-1.44015	-3.32485	1
GTAAAAGTTTTATTGMX	-2.65901	4.06952	3
GTAAAATGATAATGTMX	2.35737	2.8235	2
GTAAAATGATGATAGMX	1.09265	2.40947	2
GTAAAGAGAAGAATAMX	1.59487	3.22042	2
GTAAAGTAATTATAGMX	-2.1614	4.29759	3
GTAAAGTGAGGAATGMX	-0.317157	-5.59802	1
GTAAAGTTATAGTGAHE	1.96143	3.05289	2
GTAAATAGGGATTTTMX	2.30624	1.3203	2
GTAAATAGTGTGTAAMX	-1.48864	-3.3092	1
GTAAATGAATAATAGMX	-2.13514	4.23311	3
GTAAATGAATTGGTTMX	-1.50138	-2.44254	1
GTAAATGAGGTGGTGMX	0.594694	-5.48809	1
GTAAATGTGATGAGGMX	-1.64075	3.09565	3
GTAAATTAGTGAAGTMX	0.323165	-3.83988	1
GTAAGAATATGATGAMC	-1.09263	-2.54465	1
GTAAGAGGGATTGGAMX	-0.107166	-4.89131	1
GTAAGATGATTAAATMX	1.06801	4.13774	2
GTAAGATTATAGTAGMX	1.69216	4.14071	2
GTAAGGAGAGTAGAAMX	-2.19132	4.03914	3
GTAAGTAATTGGGAAMX	-2.83612	2.83503	1
GTAAGTAGGGATAATMX	1.97024	1.67117	2
GTAAGTTATGAATAAMX	-0.833058	-4.04553	1
GTAAGTTGGAGTATAGM	-1.44801	3.48256	3
GTAAGTTTATTTATGMX	-2.81581	3.79774	3
GTAATAAAGTTAAGAMX	1.28628	2.53448	2
GTAATAAGGATTTTTMX	1.18294	0.48	3
GTAATAATTGGTTTAMX	-1.28169	2.91843	3
GTAATAGGAGATATAMX	1.77853	3.05096	2
GTAATATTAAGTTAGMX	-2.32043	3.44773	3
GTAATGAGATGAAGTMX	-2.33193	4.11215	3
GTAATGTTGAATAGAMX	0.433642	-4.70686	1
GTAATTAAATGGTAAHE	1.55826	2.49948	2
GTAATTAGAGAGTTGMX	0.534166	-6.03224	1
GTAATTAGAGGTATGMX	-1.28904	-2.96831	1
GTAATTATGTTTAAGHE	1.4495	2.53558	2
GTAATTGGTTATGTAMX	0.0502281	-4.02731	1
GTAATTGTATGAAGTHE	2.04046	2.16111	2
GTAATTTATTGGAGGMX	0.891953	-6.0999	1
GTAATTTGAAGTAATMX	-0.948164	-4.15912	1
GTAATTTGGTTGTTAMX	0.846554	1.95844	2
GTAGAAAAGAGAAGTGM	-1.42932	4.13292	3
GTAGAAATGTAGATAMX	1.76089	1.2124	2
GTAGAAGATTGATTAMX	-1.26618	-2.7848	1
GTAGAAGATTTTTTGMX	1.88145	3.10128	2
GTAGAGATAATAAGAMX	1.99295	2.45047	2
GTAGAGATATAGGAGMX	-0.284798	-5.46401	1
GTAGAGTATAGAAATMX	-3.1107	4.0096	3
GTAGGAAAAATTAGAGM	-0.547471	4.27365	2
GTAGGAAGTAATTGTGM	-2.97638	4.16243	3
GTAGGAATTGGGAAAMX	1.3383	3.29318	2
GTAGGAGAGGGTGATMX	1.41863	2.08311	2
GTAGGAGATTGAAGAMX	-1.54112	3.83297	3
GTAGGGGAGTGGAAGMX	0.747342	-6.21127	1
GTAGGTAGGATTAATMX	-1.40952	-3.05653	1
GTAGGTGTATGTGGAMX	-1.68515	4.26909	3
GTAGGTTAATATTGAMX	-1.01416	-3.68546	1
GTAGGTTAGAGAATTMX	-2.7153	3.77933	3
GTAGTATGGAAGTTGMX	1.82238	3.42116	2
GTAGTGGGTGTTTTGMX	0.763487	-6.06461	1
GTAGTGTAAAAGAATMX	-1.67611	-3.07038	1
GTAGTGTATTAAGTTMX	1.03818	-5.3852	1
GTAGTTGAAGGTAGGMX	-0.848955	3.9368	3
GTAGTTGATGTATAAHE	1.66913	2.81085	2
GTATAAATTGTAGAGMX	-2.23887	3.27089	3
GTATAGAGAAGATTAMX	-1.67781	4.52907	3
GTATAGGTAGATATAMX	-1.40285	-3.15881	1
GTATAGGTGTAGAATMX	-0.56786	-3.49731	1
GTATAGTTGGTTTTGMX	0.538507	-5.38694	1
GTATATTGATATTTTMX	-0.400934	-3.72935	1
GTATGATGAATAGGTMX	-1.01886	-3.93744	1
GTATGGGTAATAGGTMX	2.23515	2.59946	2
GTATGGTGTTTATTAMX	-2.64757	3.41075	3
GTATGTAGATTTATTMX	0.670704	2.36581	2
GTATGTGAGTAAGTGMX	-2.42168	4.21732	3
GTATTAAGAAGTTGTMX	0.528814	3.05838	2
GTATTAGAAGAAGTGMX	-0.238926	-4.80159	1
GTATTAGTATAGGTTMX	1.62206	3.1982	2
GTATTAGTTATAATGMX	0.491984	3.9783	2
GTATTATGAATAGAAMX	-0.249589	-2.96534	1
GTATTGAATGAGATGMX	0.770866	-5.29769	1
GTATTGATAAATTAGMX	1.27475	2.78003	2
GTATTGATGAATAGGMX	-0.672471	-3.93107	1
GTATTGTTGTGTAAAMX	1.16977	4.21179	2
GTATTTTGTTAAATAMX	2.0475	2.43625	2
GTGAAAAAGGTTGAGMX	0.275448	-3.70319	1
GTGAAAAGAAAAAGGMX	-1.86024	4.39069	3
GTGAAAAGATAAGAGMX	-2.34901	4.08201	3
GTGAAAATTAAATGGMX	-2.85355	4.18842	3
GTGAAATTATAGATGMX	-0.090663	-4.84349	1
GTGAAGGGTTTGGTAMX	1.3705	1.76455	2
GTGAAGGTAATTTTAHE	1.30383	3.0174	2
GTGAAGGTGAGAGATMX	0.701884	-5.90175	1
GTGAAGTTTATTGTAMX	1.94454	2.4485	2
GTGAATATGTAGATAMX	2.00074	3.81021	2
GTGAATGGAATATAGMX	-0.022759	-3.37563	1
GTGAATGTGTAGTGGMX	1.61822	2.78918	2
GTGAATTAGTAGGAGMX	1.66258	2.56243	2
GTGAATTTAAGGAGTMX	0.0133351	-4.20414	2
GTGAGAATTTGTTTTMX	-2.36712	4.04125	3
GTGAGAGTTAGTTTTMC	-1.26358	-2.45215	1
GTGAGATGATGGTATGM	-0.904195	4.32787	3
GTGAGGAGGAAGATAGM	-1.66031	4.34949	3
GTGAGGGAGAGGTTGMX	1.9878	1.53238	2
GTGAGGGTTTAGAGAMX	-0.693699	-4.81095	1
GTGAGGTATGGAGGAMX	1.26225	4.39726	2
GTGAGTATTGAGAGTMX	-2.63718	4.45406	3
GTGAGTGAATTAGATMX	-0.482592	-3.42021	1
GTGATAATTTGATAAMX	-0.309298	-4.01315	1
GTGATAGGAAGAAAGMX	1.38529	2.40938	2
GTGATATAAAGATAAMX	-0.517936	-3.1612	1
GTGATGAAGATTTTTMX	0.426844	-6.02652	1
GTGGAAAGAAAGTAGMX	-0.981259	2.868	3
GTGGAAATGAGATAGMX	-0.476134	-4.3559	1
GTGGAATAGTAAGATMX	-1.4745	3.86833	3
GTGGAATGATTATAGMX	-2.53746	3.9437	3
GTGGAGGAAGGTAATMX	1.37361	3.70369	2
GTGGAGGAGAAGGTTMX	1.45179	4.11521	2
GTGGAGTAGGTATTAMC	-1.09988	-3.10782	1
GTGGATGATAGAATTMX	2.15019	2.24192	2
GTGGATTAGTGTTTTMX	0.0425601	3.9167	3
GTGGATTGAAGTTGGMX	1.60708	4.22548	2
GTGGGAATGAATAATMX	1.18229	3.30861	2
GTGGGTATTTGAATAMX	-0.385742	-5.6572	1
GTGGGTTATAGATTAMX	0.892668	4.36388	2
GTGGGTTGGATAAAAMX	0.753663	3.34181	2
GTGGTAAGGAGTTGAMX	0.324852	-4.45236	1
GTGGTAATAATTAGAMX	2.33806	0.949016	2
GTGGTAATTGGATGAGM	0.065359	4.06155	2
GTGGTAGTGTGGTTTMX	0.696335	-4.94037	1
GTGGTAGTGTTAAAGMX	1.32793	2.36861	2
GTGGTATTTAGGTAGMC	-1.40095	-2.93417	1
GTGGTGGAGTTTTTTMX	-0.177626	-3.6511	1
GTGGTTAAATTTTAAMX	-1.19252	-2.3238	1
GTGGTTGGGGATAAAHE	2.05526	1.27584	2
GTGGTTTGAATGAGTMX	0.727681	-4.47014	1
GTGGTTTGTATGAGTMX	-2.55171	3.64927	3
GTGTAGAAGATGTGTMX	1.63721	1.65749	2
GTGTAGAGATAAATGMX	-2.04388	4.48525	3
GTGTATGTTATTATGMX	0.102583	2.47869	3
GTGTATTTTGGAATGMX	0.467886	-6.2384	1
GTGTGAAGTAAGGGTMX	-2.43996	3.38899	3
GTGTGAGTGAATTGTMX	-0.561298	-4.76089	1
GTGTGGTTATGTAGAMX	0.839245	-5.42731	1
GTGTGTGAATTTTAAMX	-0.222807	-4.34491	1
GTGTTAGAATGTAAAMX	-1.04306	-3.7063	1
GTGTTAGATTGAATAMX	0.0429527	-4.36455	1
GTGTTAGTGGGAGAGMX	-0.349115	-4.87859	1
GTGTTATTATGGTTTMX	1.02529	2.87657	2
GTGTTATTGTTATGTMX	2.44055	2.46091	2
GTGTTATTTGTGAAAGM	-1.71989	4.60834	3
GTGTTGAAGGTTGAGMX	-1.12599	3.25287	3
GTGTTGTATAATGGTMX	1.34308	1.96482	2
GTGTTGTGATAATATMX	1.36015	3.67954	2
GTGTTGTTGAGTGAAMX	-0.0898294	-3.32517	1
GTGTTTAAAGGGAGTMX	1.3802	4.18388	2
GTGTTTAGAAGGAGAMX	-0.546388	-4.15827	1
GTGTTTGTGTTAAGAMC	-1.4931	-2.95004	1
GTGTTTTGGAATGGTMX	-0.444053	3.06204	3
GTGTTTTTAAGATGTMX	0.0910718	-3.97066	1
GTTAAAGATGAGAATMX	-2.84783	4.01003	3
GTTAAATATAGTGGTMX	2.04872	1.21982	2
GTTAAATGGTAAATGMX	-2.25185	4.2834	3
GTTAAATTGGAGTAAMX	-2.11859	3.12937	3
GTTAAATTTAAATGAMX	-2.41273	4.14661	3
GTTAAGTTTAAGTTTHE	1.74869	2.34889	2
GTTAATTTGGTTAGAMX	-0.238194	-5.82683	1
GTTAGATGATAAAGAMX	2.05369	1.83507	2
GTTAGGAAGGTAGAAMX	-1.85491	3.71688	3
GTTAGGAAGTTTAATMX	0.959154	3.76397	2
GTTAGTAGGTAATTAHE	1.54743	3.31642	2
GTTAGTTGTTTATTGMX	-0.748856	-4.30198	1
GTTATAAGAGTATGGMX	2.14329	2.12367	2
GTTATAGAATAAAGGMX	1.77352	1.70769	2
GTTATAGAGTTGATGGM	-1.34348	3.89962	2
GTTATAGTAATAGATMX	0.365527	-5.81559	1
GTTATATATAAGAATMX	-0.450828	-4.20701	1
GTTATATATTTTAGAMX	-2.56536	4.15677	3
GTTATATGTAAAATTMX	1.67834	1.36075	2
GTTATGAATGAGAAAHE	1.15557	1.50554	2
GTTATGGAGGTTAGAMX	0.290432	-3.66724	1
GTTATGTAAGATAGAMX	1.74347	4.03898	2
GTTATGTTAATAATAMX	2.35239	1.31159	2
GTTATTAAAAGGGTTMX	0.110993	-3.13045	1
GTTATTTAATTATTTMX	0.345301	-3.75092	1
GTTATTTATTTGGGAMX	2.22201	1.991	2
GTTGAAAAAAGGTAAMX	1.0214	3.24173	2
GTTGAATTGTAGTGTMX	0.36761	-5.1026	1
GTTGAGAGAAGTTAAMX	1.26477	3.30557	2
GTTGAGATTTAGTTGMX	1.22992	2.91107	2
GTTGAGGAAGAATTGMX	-0.0587471	-4.49763	1
GTTGAGGGTATATGGMX	1.61213	4.09912	2
GTTGAGGTGAAATGTMX	-1.84896	3.38981	3
GTTGAGGTTTAGTGGMX	-1.94987	3.68562	3
GTTGAGTGTTTGTAGMX	-2.55551	4.57937	3
GTTGATAAGGGAATTMX	-2.66013	3.49532	3
GTTGATATTTTGAGGMX	1.72009	1.69941	2
GTTGATGATAAAATTMX	2.05919	3.65422	2
GTTGATGGATATATGMX	1.39245	3.1353	2
GTTGGGATATTGGTAHE	2.18966	2.84725	2
GTTGGGTGTAAGTGAMX	-2.29582	4.36481	3
GTTGGGTTAAGTTTTMX	2.0787	0.743586	1
GTTGGGTTAGATTAAMX	-0.619669	-3.70637	1
GTTGGTTAATGTTGTMX	0.120936	-4.50296	1
GTTGTAGATATTTATMX	0.708412	-4.2462	1
GTTGTATAAGGAGAAMX	0.202614	-4.03933	1
GTTGTATGATAGATGMX	-2.51042	3.57524	3
GTTGTATTATAGGGAMX	-3.10184	3.77407	3
GTTGTGAGTTGTGATMX	0.307129	-4.82355	1
GTTGTGTATTATAAAMX	-2.60062	4.39634	3
GTTGTGTTGGTTATAMX	-0.736459	-4.4059	1
GTTGTTGTTAATTAAMX	1.97568	2.28693	2
GTTTAAATTGGGGTAHE	1.32565	1.81478	2
GTTTAATGGGAGTGAMX	-0.941498	-4.26504	1
GTTTAGGAAGAATGAMX	0.524706	-5.86736	1
GTTTAGGTGATTTGTMX	0.562344	1.75995	3
GTTTAGTTATTGTGAMX	-3.11352	3.93969	3
GTTTATAGTGTTTTGMX	-0.178608	-3.90525	1
GTTTATGGAGTATAAMX	0.0756802	-5.69092	1
GTTTATGTAATTTAGMX	0.954541	-5.77427	1
GTTTGAGGAGGAAGAHE	2.29215	2.40739	2
GTTTGATAGTGAGAAHE	0.946775	2.75742	2
GTTTGATGATAGGAGMX	-0.490059	-3.16837	1
GTTTGGTGAGGAGTAMX	0.813452	1.99372	3
GTTTGGTGGTAGTGGMX	1.72079	1.88782	2
GTTTGTAGGATTTGTMX	0.211024	-5.43676	1
GTTTGTATAGAGGTAMX	-1.57392	4.40594	3
GTTTGTGTAGGAGGTMC	-0.486941	-3.65688	1
GTTTGTGTATAGTTAMX	-0.829278	-3.81542	1
GTTTGTTTAGAAGTGMX	-0.311081	-3.59388	1
GTTTTAAAGAGATAGMX	1.14241	1.34635	2
GTTTTAAGTAATTAGMX	-1.64418	3.77549	3
GTTTTAATTAGGTAGMX	1.48613	0.888724	1
GTTTTAGATATATTAMX	1.46084	1.39168	2
GTTTTGAAGTTATTTMX	0.277313	-4.90069	1
GTTTTGAATGGTAATMX	0.603451	-5.71642	1
GTTTTGAGGAATGTGMX	-0.315272	-2.96306	1
GTTTTGATAATGGTGGM	-1.23593	3.64539	3
GTTTTGGAAGGGAAAMX	0.472643	-4.90335	1
GTTTTGGGAAGAAGTMX	-1.53274	-3.1789	1
GTTTTGTGGTGTATTMX	0.472309	-4.92926	1
GTTTTGTTTTTTTGAMC	-0.311252	-3.7075	1
GTTTTTGTTATGGAAMX	-1.14578	-3.36037	1
GTTTTTTGTGGTAGGMX	-0.877575	-5.43306	1
TAAAAAAGTTTAAATMX	1.67408	1.34009	2
TAAAAAGGATGTGATMX	2.11111	3.03273	2
TAAAAAGGGATGTTTMX	-1.265	3.36506	3
TAAAAGAGAATTGTTMX	1.57431	1.77112	2
TAAAAGAGAGGGAGTMX	1.36691	1.78221	2
TAAAAGAGTGTGGTAMX	2.06208	2.6934	2
TAAAAGGATGTGAATMX	-0.528723	-5.10101	1
TAAAAGGTAAGGATAMX	1.04063	-5.32135	1
TAAAAGGTGTTGTTTMX	0.0697154	3.42381	3
TAAAAGTGATGGAGTMX	0.837912	2.08086	2
TAAAAGTGTGGTAAAMX	0.893052	2.2919	2
TAAAATAATTAATTTGM	-1.99634	3.1739	3
TAAAATGAGGTGAGAGM	-1.50331	3.87007	3
TAAAGAGTATTAGATMX	-0.113832	-3.74987	1
TAAAGGGTTTGGATAMX	1.32727	3.10724	2
TAAAGTAAGTTATTGMX	-0.182028	3.09639	3
TAAAGTAGGGATAATMX	-0.904821	-2.77162	1
TAAAGTGGATATTGGMC	-1.03814	-2.99758	1
TAAAGTGTGAAGGAAMX	2.29579	3.2795	2
TAAAGTTAAGAGGGAMX	-1.17958	3.89637	3
TAAATAAGAATTGATMX	2.14777	3.41552	2
TAAATAATTTAAAGAMX	-2.25954	3.2997	3
TAAATGATTATAATGMX	-2.34311	3.92143	3
TAAATGGTGATTTTAGM	0.0339933	2.84991	2
TAAATGTAAAGTGTGMX	1.43182	0.820969	2
TAAATTATAGTAGGAMX	1.40645	4.21718	2
TAAATTGTTTAGAGGMX	-0.209155	-4.15928	1
TAAGAAATGAAAGTTMX	-2.26328	3.70827	3
TAAGAAGATAGTGAAMX	-0.882056	-3.5424	1
TAAGAAGTGTGATTAMX	-2.88026	4.05196	3
TAAGAATTATTGAGAMX	2.27136	1.63276	2
TAAGAGGATTTATGAMX	-1.03546	-4.73081	1
TAAGAGGGAAAGTTGMX	0.968061	2.27871	2
TAAGAGGTGATGTGTGM	-0.0705596	3.81586	3
TAAGAGTAGTAAAGGGM	-1.20981	4.33109	3
TAAGGAGAAAAAAGGHE	2.10092	2.01733	2
TAAGGAGTTTAGTAAMX	-2.57134	4.32739	3
TAAGGGTGTGAGTAAMX	-1.32783	-3.55731	1
TAAGGGTTATATAATMX	-0.141971	2.65754	2
TAAGGTAAGAAGATAMX	0.494452	-6.14069	1
TAAGGTAAGATATGAMX	-2.07628	4.19506	3
TAAGGTAGTTAAATAMX	0.459013	-5.21311	1
TAAGGTTGAAATGGTMX	-0.712649	-2.83681	1
TAAGGTTGATAAAAGMX	0.774241	-4.60476	1
TAAGGTTGTATAATTMX	-1.60484	3.96414	3
TAAGTAAGTTTTTTGMX	1.79261	1.28387	2
TAAGTAGAAATTGTAMX	-2.75734	3.68075	3
TAAGTAGGTGTTTTTGM	-2.59165	4.72984	3
TAAGTGAAGAAAAAAMX	1.68087	1.28815	2
TAAGTGATAATATATMX	0.959591	3.97685	2
TAAGTGATAGGATAAMX	2.14016	1.28877	2
TAAGTGGGTATTTGTMX	-0.24875	-4.00721	1
TAAGTGTAGGTTGGAMX	-2.24652	4.52395	3
TAAGTTAAATAAAATMX	-2.53918	3.64516	3
TAAGTTAGGAAAAGAMX	0.364848	-5.2763	1
TAAGTTAGGAAGTAGMX	0.275179	-4.33465	1
TAAGTTGTTAGTTAGMX	1.56027	3.09789	2
TAAGTTTATAAGTGAMX	-1.88167	3.70068	3
TAAGTTTGTGGTTTTMX	0.760269	-6.07677	1
TAAGTTTGTTAATAAMX	-2.60536	3.69061	3
TAAGTTTTAGAAGGTMX	0.12395	2.83458	2
TAAGTTTTATTTTTAMC	-1.57975	-2.90067	1
TAATAAAAGGGATATMX	1.2311	4.23424	2
TAATAAGATAATTAGMX	1.11699	2.9424	2
TAATAAGATTTTGGAMX	-1.75413	3.19938	3
TAATAAGTTATTGAAMX	0.898346	-5.63693	1
TAATAATTTTATATAMX	-2.06908	4.23162	3
TAATAGGATATTATGMC	-1.08999	-3.81751	1
TAATAGTGTAAGTATMX	0.561799	-5.39877	1
TAATAGTTGTGGTAGMX	0.359002	-5.31323	1
TAATATAAGGTATAAMX	0.630684	-4.70429	1
TAATATTTATATTTGGM	-0.741595	3.10986	3
TAATGAAGGTTAGTTMX	-2.49907	3.03226	1
TAATGAATTAGGTTTMX	0.157755	-5.68282	1
TAATGAATTGTAGTTMX	-0.978632	-3.84794	1
TAATGAGTGAGGGAAMX	1.04089	-5.34791	1
TAATGGAAGTGAGTTMC	-1.5604	-3.4955	1
TAATGGGTTTGGTATMX	-2.58422	4.11952	3
TAATGGTGAAGTTGAHE	-0.382799	-2.21129	1
TAATGTTAGTTAGAGMX	0.666801	-5.01507	1
TAATGTTTAATAATAMX	-0.675433	-4.57921	1
TAATTAGAAATTAAAMX	1.87375	3.7826	2
TAATTGATGGAGTTAMX	-0.728803	-5.6229	1
TAATTGTGAGAATATMX	1.64698	2.08388	2
TAATTGTGTTATAGAMX	1.94159	1.70585	2
TAATTGTTATAGATAMX	-2.41714	4.45613	3
TAATTGTTGTAGAGAMX	1.58806	3.3505	2
TAATTGTTTAGATATMX	0.676967	-5.60635	1
TAATTTAAAAATTGAMX	0.588198	-5.12403	1
TAATTTAGGTGGTGAMX	1.92933	3.70337	2
TAATTTAGTGGATGAMX	1.67557	1.43199	2
TAATTTGGGAATAGTMX	-0.639263	-4.21207	1
TAGAAAGATTAATTGMX	-2.45282	4.05762	3
TAGAAAGTAAAGTTTMX	-2.10659	3.11303	3
TAGAAATAATATAGTMX	-2.08279	4.65575	3
TAGAAGAGGGATGTAMX	0.893216	-5.76186	1
TAGAAGATAAGGTTAMX	-1.25043	-2.80094	1
TAGAAGTGTGAGATTMX	1.12602	3.70292	2
TAGAAGTGTTTAGTTMX	-0.598718	2.71771	2
TAGAATAGTTGTGTTMX	-2.33501	4.33262	3
TAGAATTAGTTATGGMX	1.25587	3.8145	2
TAGAATTGGTAGTGTMX	-1.1116	-4.67763	1
TAGAATTTGAGAAGAMX	-0.734812	-4.7865	1
TAGAATTTTAAGTAGMX	-0.282669	-5.48681	1
TAGAGAAAATAAATTMC	-1.34496	-3.91419	1
TAGAGAAATGAAGTGMX	1.35057	3.58695	2
TAGAGAGAATTGAGTMX	1.12667	2.9982	2
TAGAGGATATGGGATMX	1.03519	4.03469	2
TAGAGGGAGTAGTTTMX	1.8418	3.76666	2
TAGAGGTTGTGAGTGMC	-1.35591	-2.76163	1
TAGAGTGGGAGATTGMX	-1.51378	-2.76346	1
TAGAGTGTGATTAGAMX	1.86905	2.84952	2
TAGATAAGTTTAAGTMX	1.08673	3.32704	2
TAGATAGGAAGGGATMC	-0.688541	-2.77996	1
TAGATAGTAAAATAGMX	-1.44269	-4.3045	1
TAGATAGTGGATTGGMX	-0.0793903	-4.32646	1
TAGATAGTTTAGTATMX	-0.482855	-3.27918	1
TAGATGGATTTGTGTMX	-0.280053	-5.55284	1
TAGATGGTGAGATAAMX	-2.44015	3.68883	3
TAGATTAAAGAAAAGHE	1.0712	1.90484	2
TAGATTGAGTTTGTAMX	-0.819854	-4.40213	1
TAGATTGTATAAAAAMX	1.57451	3.53063	2
TAGATTTAAGTAGATMX	0.24718	-5.80778	1
TAGATTTTTTTAGTAMX	-2.70385	3.77695	3
TAGGAAAAGAAGAGAMX	1.02071	2.39626	2
TAGGAAATGTGGTAAMC	-0.831742	-2.80409	1
TAGGAAATTTGTTAGMX	-0.774113	-5.36418	1
TAGGAAGAAGATTTGGM	0.0877886	3.32148	2
TAGGAAGTTAAAGTAMC	-1.01964	-2.56432	1
TAGGAATGTTGTAGTMX	2.00109	3.65506	2
TAGGAATGTTTAGTAMX	-2.73701	3.48327	3
TAGGAGAGTTTGATGMX	0.0544931	-3.9551	1
TAGGAGTGTTTAAAGMX	-2.60333	4.42697	3
TAGGAGTTATTGAGAMX	1.62845	3.74806	2
TAGGAGTTGGATAAAMX	-1.5101	-2.72615	1
TAGGATATGATAGTGMX	0.0965	-5.57917	1
TAGGATGATGAGAGAMX	-0.482762	-3.76037	1
TAGGATGTGTGGATGMX	-2.79752	3.68788	3
TAGGATTTATATGTAMX	1.86358	3.84033	2
TAGGGTATTTATTGAMX	-0.645212	-4.7715	1
TAGGTAGAATGTTAGMX	0.165409	-5.29892	1
TAGGTAGAGAAATAAMX	1.63958	2.33221	2
TAGGTATGGAGTGTTMX	0.412817	-5.90237	1
TAGGTATTGATGTTAMX	-2.44583	4.39489	3
TAGGTGATAAGATGAMX	-0.44058	-3.24779	1
TAGGTGTAATTGAAGMX	0.602334	-5.00386	1
TAGGTTTAATTATGAMX	1.509	3.25158	2
TAGTAAGGAGTTTATMX	1.92292	3.81199	2
TAGTAATAAAAGTTGMX	1.406	3.48531	2
TAGTAATGAGAGGTTMX	0.45291	1.57833	1
TAGTAGATAATTATTMX	0.870229	2.19204	2
TAGTAGTTAAAAATTMX	-1.62868	3.8336	3
TAGTAGTTAGTATTTMX	1.10322	2.80988	2
TAGTATAGATTTTGTHE	1.37867	2.68108	2
TAGTATATGAGTTTGMX	1.76357	4.28803	2
TAGTGAAGGAATTTAMX	-0.463518	-4.73737	1
TAGTGAAGGTATTGAMX	-1.76364	3.31704	3
TAGTGAAGGTGTTGGMX	0.957581	2.206	2
TAGTGGTATGAGAGTMX	2.10758	3.27443	2
TAGTGGTTTAGGATTMX	2.25031	3.41341	2
TAGTGTATTGTATGTMX	0.372437	-5.93635	1
TAGTGTGAGGTTAGGMX	1.72954	2.54632	2
TAGTGTGATGTATTGMX	0.38883	-6.04618	1
TAGTTAAAAAGATGTMX	-1.73979	4.23895	3
TAGTTAAAGAGGTGGMC	0.352237	-4.00374	1
TAGTTAAATTTTTGAMX	2.14592	3.54152	2
TAGTTAGATGTTGTTMX	-2.48022	4.05382	3
TAGTTAGTGAATGATMX	0.0338633	-4.63261	1
TAGTTATGGGGAGTAMX	1.63285	3.47467	2
TAGTTGAAGGATTATMX	1.83212	1.03179	2
TAGTTGATAATATGGMX	1.64134	1.84277	2
TAGTTGTGTGATAGAMX	0.434848	-4.05506	1
TAGTTTAAAGTGTTAMX	1.56571	3.42871	2
TAGTTTAAATGATTAHE	1.03909	2.57158	2
TAGTTTAGGTGAAAAMX	-2.703	4.56577	3
TAGTTTGAAAAAGATMX	0.445755	-4.20634	1
TAGTTTTGATATTGTMX	1.91734	3.29967	2
TATAAAAAAGTAGGAMX	-0.205011	-4.0287	1
TATAAAAATAGAAGAMX	-1.34679	-3.10943	1
TATAAAAGAAATGTAMC	-1.56465	-3.21437	1
TATAAAAGGATTTTGMX	-1.75114	3.58077	3
TATAATAAATGTGTTMX	1.46015	1.67075	2
TATAATAGTGATAAGMC	-1.06326	-2.98844	1
TATAATATAAGTGAGMX	1.12056	2.14029	2
TATAATTATGGAGTAMX	-0.98991	-4.74283	1
TATAATTGATTTGGAMX	-0.528046	-4.76276	1
TATAGAAAAAAGTGTMX	2.35336	2.37478	2
TATAGAAAATATGTAGM	-0.301863	3.03234	3
TATAGAATAAATTATMX	-0.487069	-4.91866	1
TATAGAATTGTGAGGMX	1.77156	2.66093	2
TATAGAGATTATATGMX	1.66089	4.26793	2
TATAGAGGTTAATTTGM	-2.20531	3.58489	3
TATAGAGTAGTAGTAMX	2.2174	3.16513	2
TATAGATTTATGAGAMX	0.244809	-5.78479	1
TATAGGAATGTATAGMX	2.35021	3.28114	2
TATAGGATTTATATTGM	0.478304	3.95402	2
TATAGGGGGTTTAAAMX	2.33376	0.928668	2
TATAGGGTATTTGTGMX	-0.680416	-2.8897	1
TATAGGGTGATATATMX	-0.15259	-4.01376	1
TATAGTGGGTATGTTMX	1.81335	1.12945	2
TATATAGAGAAGTGGMX	-1.27273	-2.87511	1
TATATATATGGATAAGM	-2.66423	3.39007	3
TATATGTAATAAATTMX	1.77504	2.09807	2
TATATGTTAGATAGGMC	-0.0307032	-3.21747	1
TATATGTTATGTATAMX	-0.670196	-4.71587	1
TATATTAGAGGAATAMX	-0.382532	-5.00487	1
TATATTGAGGATTGAMX	1.50383	3.25885	2
TATATTTGAATGTAGMC	-1.05002	-3.55638	1
TATATTTGGGTAATTMX	1.47729	1.15482	2
TATGAAGAGAGTTTAMX	0.1836	-4.01337	1
TATGAGAGTTGTAGAMC	-1.42014	-2.97351	1
TATGAGTATTTGGATMX	-1.65271	-3.43227	1
TATGAGTGATTGAGAMX	-2.63246	3.6947	3
TATGATATGAGTTTTMC	-1.56746	-3.57947	1
TATGATTGGTTAAAAMX	1.1275	3.46009	2
TATGGAAAGTAGATGMX	0.787996	-4.60227	1
TATGGAAGTATTGTTMX	1.4735	1.8873	2
TATGGAGATTAATAGMX	-1.66577	2.98088	3
TATGGAGGTATAATGMX	-1.00496	-4.39608	1
TATGGAGTAATGAAAMX	-2.97465	3.80509	3
TATGGATAAATATTGMX	-3.07732	4.12169	3
TATGGATATTTGGGAMX	1.22227	3.14136	2
TATGGGGGGATATGAMX	0.0923911	-5.45927	1
TATGGTAAGTTAATAMX	-2.92072	4.3924	3
TATGGTATAATGATAMC	-1.15326	-2.78474	1
TATGGTATTAATTGAMX	0.128942	-5.37169	1
TATGGTGAAGAATGGMX	-0.431467	-3.52676	1
TATGGTGAAGTTTGGMX	-1.11351	-3.98561	1
TATGGTGGTAGAGTAMX	-0.800573	-4.79563	1
TATGGTTGAGGATTGMX	-1.57481	3.80052	3
TATGTAATAGAAATGMX	0.149272	-4.15704	1
TATGTAGGGTATGGTMX	2.30929	2.01101	2
TATGTATAAAGGTTTMX	-0.677216	-3.06076	1
TATGTGAAGGTTAATMX	-0.525835	-3.41896	1
TATGTGAGGGTGTTTMX	0.535689	-4.97613	1
TATGTGGAGAATGATMX	-0.83605	3.73664	3
TATGTGTAAATTTAGMX	0.600308	-5.57102	1
TATGTGTTAAGTGGAMX	-1.90806	4.30428	3
TATGTTAAGGGAGGAMX	1.63635	1.43508	2
TATTAAAAGTTTAAGMC	-1.20076	-2.61705	1
TATTAAGAATAGGTTHE	2.35986	2.00104	2
TATTAAGGTTAAATGMX	2.30122	3.04758	2
TATTAAGTAAAATTTMX	2.24271	3.2014	2
TATTAATAAAGGAGAGM	-2.31423	4.32659	3
TATTAGATAAAATTGMX	1.46135	3.1875	2
TATTAGGTATGGATAMX	-2.16521	3.53965	3
TATTATAGTAGAAGGMX	-0.784267	-2.59357	1
TATTATATAGTATATHE	1.35	2.774	2
TATTATGTATAATTAHE	1.52778	3.57095	2
TATTATTAGAATGTGMX	1.82565	1.78986	2
TATTGAAGAGAATATMX	-0.625311	-3.60959	1
TATTGAGTAAAAGATMX	1.62194	4.11303	2
TATTGAGTATATGAGMX	1.67259	1.11138	2
TATTGAGTTTGAATGMX	1.76219	0.947357	2
TATTGATAATAAGAAMX	0.60193	3.90942	2
TATTGATATGGATGTMX	0.951957	1.86137	2
TATTGATGTGGGAATMX	0.615527	-4.51322	1
TATTGGGAAGGATGTMX	2.08743	1.30256	2
TATTGGGTAGGGAAGMX	2.08139	1.02406	2
TATTGGTAGATTTAGMX	-3.02717	4.03757	3
TATTGGTATAATTATMX	-0.71747	-2.60824	1
TATTGTGATTTTAGGMX	1.45252	1.43669	2
TATTGTGTATATATGMX	0.810359	-5.85935	1
TATTGTTAATAGATTMX	1.16311	2.19984	2
TATTTAGAAGTTAGTMC	-1.42365	-2.6368	1
TATTTAGGAATTAGTMX	-0.123019	-5.57571	1
TATTTAGTTATATTGMX	0.231352	-5.47755	1
TATTTATGGATTTAGMX	-1.08765	3.4698	3
TATTTGAAATGAGGAMX	-2.24336	3.24991	3
TATTTGATGAAGAGTMX	0.498905	-5.07059	1
TATTTGGATTTGAAAMX	0.0784781	-3.82428	1
TATTTGGGAGTAAAAMX	1.44752	3.69157	2
TATTTGGTAGAAAATMX	-0.839019	-3.3366	1
TATTTTATTGATAATMX	0.820632	1.68247	2
TATTTTGGATGTTATMX	0.729678	-4.80764	1
TATTTTTAAGAAGATMX	-1.66048	4.59262	3
TATTTTTATAAAGATHE	2.01269	2.16095	2
TATTTTTTTATAGATMX	-0.176059	-5.25996	1
TGAAAAGGGAAATGGMX	-0.461443	2.98719	3
TGAAAATGAGAATGAMX	1.88412	4.07043	2
TGAAAATGTTAGGAAMX	1.64041	2.70044	2
TGAAAGAATTTGGTAMX	0.305232	-5.84604	1
TGAAAGAGAGTTTGAMX	-0.505974	-3.97396	1
TGAAAGGTGTGATAGGM	-2.57123	4.01743	3
TGAAAGTAAAGAAATMX	-2.0955	3.51006	3
TGAAAGTAAGTTGTAMX	0.253735	-3.66872	1
TGAAATAATTGGTTAMX	-0.378998	-4.45319	1
TGAAATATATTTTGTMX	0.76541	3.09255	2
TGAAATGGAAGATGAMX	0.300429	-4.90665	1
TGAAATTAATATTAGMX	1.12915	3.32469	2
TGAAGAATTGGAATGMX	-1.12981	-2.62328	1
TGAAGAGATGTGTTGMX	-1.21566	-3.31808	1
TGAAGAGTGATGGATMX	1.15438	2.16341	2
TGAAGATGATGTTTAMX	-0.701229	-4.17803	1
TGAAGGGAGAAGTGGMX	2.32592	0.92243	2
TGAAGGTATATGAGTMX	-0.0442586	-3.44058	1
TGAAGGTTGTGATAGMX	1.77307	3.75142	2
TGAAGGTTGTTAAGGMX	2.32917	1.54462	2
TGAAGTATTGTGTATMC	-1.40199	-2.72604	1
TGAAGTTTGATTTATMX	-2.87075	3.42788	3
TGAATAATGTTGGGTMX	0.204129	-5.07835	1
TGAATAGAGGTTGATMX	0.505071	-5.46137	1
TGAATAGTTGAATATMX	-2.54851	4.36219	3
TGAATATTGATGATTMX	-2.62336	4.0644	3
TGAATGAAATGATATMX	0.64308	-5.73806	1
TGAATGATTTTTATGMX	-0.399605	-5.39651	1
TGAATGGAAGAATGTMX	0.426137	-3.49768	1
TGAATGTATATAAAGMC	-0.243145	-4.03457	1
TGAATGTTTGAATAGMX	-2.39537	3.16393	3
TGAATTAAGTTTAATMX	-0.352039	2.93528	3
TGAATTATGATTTGAMX	1.90486	2.52328	2
TGAATTGATTAGGTGMX	0.430574	2.60073	2
TGAATTGGTAGGGATMX	-1.56574	-3.27023	1
TGAATTTATTTAAAGMX	2.10985	1.36122	2
TGAGAAAAGATTTTGMX	1.32406	3.93033	2
TGAGAAGATGTAAGAMX	-2.99129	4.13683	3
TGAGAAGGGGAATAAGM	-1.26352	3.20517	3
TGAGAATGAGTGTTAMX	-1.63944	3.86275	3
TGAGAGAATAAGGATMX	1.33693	1.80073	2
TGAGAGAATTAGGTAMX	1.90273	3.87787	2
TGAGAGATTAGTTGAMX	0.540033	-4.79455	1
TGAGAGTTTTAGTTTMX	-2.74291	4.27432	3
TGAGAGTTTTTGGTGMX	-1.96976	4.7929	3
TGAGATAAAGATGTTMX	0.438678	-5.66997	1
TGAGATGTATGGTTTMX	1.37095	3.76223	2
TGAGATGTTAGTTGAMX	0.825541	-5.66248	1
TGAGATTTGGAAGATMX	0.910962	3.36232	2
TGAGGAGATAAAAATMX	-3.16783	3.92835	3
TGAGGATAAGAGAGGMX	2.16793	1.98202	2
TGAGGGAAATATTTAMX	-0.906505	-4.19221	1
TGAGGGGTTAATATGMX	-2.30548	3.35588	3
TGAGGGTAGAAGAGTMX	0.527471	-4.40982	1
TGAGGGTAGGTGTAGMX	0.19809	-5.20749	1
TGAGGTGTGGTGAGGMC	0.367333	-3.88336	1
TGAGGTTATGAAGAAMX	-1.03373	-2.59688	1
TGAGTAAGTTGAGTGMX	0.319174	-5.83001	1
TGAGTAGATTGGGTTMX	-0.778008	-4.43168	1
TGAGTAGTGTGGTAGMX	1.51793	2.3526	2
TGAGTATAGTGAAAAMX	0.674083	-5.10195	1
TGAGTATTTAAGTATMX	1.58307	4.20077	2
TGAGTTATGGGTTGAMX	-2.51007	3.67198	3
TGAGTTGGAGTTGTAMX	1.25994	1.64763	2
TGAGTTTAAATTGTAMX	0.498723	-4.6117	1
TGAGTTTGGGTTATAMX	-2.64238	4.0544	3
TGATAAATGAAGAATMX	-0.783243	-5.09482	1
TGATAATTTTATGAGMX	1.09486	1.71779	2
TGATAGTGGAAAAAAMC	-1.70978	-2.82699	1
TGATAGTGTGGAAGAMX	1.68832	4.51422	2
TGATATATTTAGGAAMX	1.77109	4.26945	2
TGATGAAGTGGTGAAMX	2.29545	1.70791	2
TGATGGAGAGGGATAMX	-0.903294	-5.2093	1
TGATGTATTATTTTGMX	1.74825	1.191	2
TGATGTTGTGTTATTMX	2.01922	1.09912	2
TGATTAGTTTGAGTGMX	1.3465	-5.02726	2
TGATTATTAGGTATGGM	-2.7559	3.54015	3
TGATTGAAGGAGAGAMX	-0.203715	-2.89555	1
TGATTGTAATATTTAMX	0.646585	-5.29572	1
TGATTGTTTATGGGAMX	-1.72982	3.61917	3
TGATTTAAGTGGTTAMX	0.821275	-5.22306	1
TGATTTAGATGATTAMC	-1.44147	-2.56491	1
TGATTTAGTGATGTTMX	1.0397	2.87452	2
TGATTTTTAGATTGGMC	-1.08825	-3.10869	1
TGGAAAAGAGTTTAGMX	1.16775	3.46156	2
TGGAAAATGTGGTTAMX	0.984822	1.82404	2
TGGAAAGGTTGAAGAMX	0.669685	-5.9249	1
TGGAAATTTGTAGAGMX	2.09591	1.98076	2
TGGAAGTAAGGTTGGMX	-2.87885	3.9458	3
TGGAAGTGTAGTAGAMX	1.5302	1.08993	2
TGGAGAATGGATATAMX	-3.08606	4.1327	3
TGGAGAGAATTAATGMX	-1.05628	-3.90043	1
TGGAGAGATTGTTTTMC	-1.52859	-3.40276	1
TGGAGATAAATGGAAMX	-1.66719	-3.18133	1
TGGAGATAATGGTAGMX	0.955797	-5.60753	1
TGGAGATGGAGAATAMX	-1.19283	4.38954	3
TGGAGGAGGAATATGMX	-0.314281	-4.5929	1
TGGATAAGTTGGGGAMX	0.4235	-5.89161	1
TGGATAGGTTAAGATMX	1.48313	4.43624	2
TGGATAGTTTAGTTGMX	0.624821	2.43144	2
TGGATATAAGTGAAGMX	-2.59526	4.39229	3
TGGATATAGATAATAMX	1.91626	1.52321	2
TGGATGAAGTGGGAGGM	-2.41672	4.41216	3
TGGATGATGAAGAGTMX	1.36657	1.4951	2
TGGATTAGTGAGAGGMX	0.164899	-5.1619	1
TGGATTATTATTGTAGM	-0.31576	3.67413	2
TGGATTGAGGTGAGGMX	-0.107763	-4.5026	1
TGGATTTTAAATGAGMX	-1.08365	-4.86451	1
TGGGAAAATGGAAGGMX	-0.312079	-3.08443	1
TGGGAGAAGATGGGAMX	-2.58943	4.07563	3
TGGGATGTAGAGTTAMX	1.08807	2.00496	2
TGGGATTAATAATGGMX	0.133385	-5.09895	1
TGGGATTTATGAAGTMX	-2.19169	3.33245	3
TGGGGAAGGTTTAGAMX	1.81942	0.812056	2
TGGGTGGAGATTAGTMX	2.2161	2.10432	2
TGGTAAATATTATTGMX	1.77161	1.64206	2
TGGTAAGGATGATAAMC	-0.932933	-3.34185	1
TGGTATGTTTGATTAMX	-1.1139	3.04255	3
TGGTATTGTTGGATAMX	0.1709	-4.26493	1
TGGTGAGGAAGTAGGMX	0.77708	-5.73198	1
TGGTGATAGAATTTGMX	0.387748	-5.59988	1
TGGTGATGGAGTTGGMX	2.18394	3.5174	2
TGGTGATTGGAGTAAMX	-0.83038	-4.55099	1
TGGTGGATATATGGTMX	1.82685	1.34091	2
TGGTGGGTATAGAAAMX	0.100784	-3.52786	1
TGGTGTAGAGGTATAMX	0.275557	3.53516	2
TGGTGTGAGGGTAAGMX	0.0173377	-5.61989	1
TGGTTAAAAAGATATMX	-1.61255	3.32655	3
TGGTTAGGTTATGATMX	0.928349	3.47697	2
TGGTTATGATTATGAMX	0.366741	-3.61833	1
TGGTTGAAGGTTAGTMX	2.27568	2.69299	2
TGGTTGGATTGAATTMX	-1.19332	-2.5333	1
TGGTTGTAAAAGTTAMC	-1.26259	-2.7395	1
TGGTTGTAAGTTATAMX	0.72943	2.9825	3
TGGTTTAATTAAAAAHE	2.15941	1.61345	2
TGGTTTGGAAGATAAMX	-1.10084	-2.87331	1
TGGTTTTATTAGTAGMX	-0.295079	-3.1454	1
TGTAAAAGAGATGGTMX	0.410564	-6.04496	1
TGTAAAAGAGGAATGMX	-0.52237	-5.17622	1
TGTAAGTTTAAAAGTMX	1.81178	3.72179	2
TGTAATATATTTTGAMX	-1.97384	4.58916	3
TGTAATGGAATAGGTMX	0.973349	-5.56741	1
TGTAATTTGATTTGTMX	2.33453	2.8267	2
TGTAGAGAGAGATAAMX	0.721769	4.12386	2
TGTAGATTTTTAAAAMX	-1.36066	-2.77269	1
TGTAGGATGAGGGTAMX	1.98351	4.1665	2
TGTAGGGTGTTAATAMX	0.678769	-5.56991	1
TGTAGGTAAATAAATMX	1.43486	1.33433	2
TGTAGTATAGGAAGGMX	2.21658	3.76144	2
TGTAGTGAATAAAGAMX	0.0740133	-4.85769	1
TGTAGTGGTTGAATGMX	0.919972	-4.99165	3
TGTAGTTAGGTTTGGMX	-2.23993	4.41966	3
TGTAGTTTGTAGATTMX	0.750822	-5.79598	1
TGTATAAGTAAAATGHE	1.07789	1.43968	2
TGTATAGAGTAAATGMX	1.08405	-5.50428	1
TGTATAGTAGGTTTAMC	-0.702377	-4.14547	1
TGTATAGTGGGAGAAMX	-2.10345	4.09194	3
TGTATATGTAATAGGMX	1.30506	4.26799	2
TGTATATTGTGGAGTMX	2.04994	3.34955	2
TGTATGATGTGAGTAMX	2.17258	2.62003	2
TGTATGTAATTAAATMX	-1.94635	4.21652	3
TGTATGTGAAGAAAGMX	2.09173	3.66282	2
TGTATGTGGATTAATMX	0.692474	3.5466	2
TGTATTAGATTTGATMX	-3.09936	4.23494	3
TGTATTAGGAGAGTAMX	2.28358	0.946691	2
TGTATTGAATTTTGGMX	-0.115445	-5.25018	1
TGTATTTGAAGAAATMX	2.07243	1.20313	2
TGTGAAAAATGTGAAMX	1.43184	4.31516	2
TGTGAAATAAATAGTMX	-0.795023	-5.00744	1
TGTGAAATAGTTTATMX	-1.79095	3.92719	3
TGTGAATTGGTTATGMX	-0.348318	-4.20944	1
TGTGAGGAGGATTGGMX	1.44481	2.03059	2
TGTGAGGTAGTTAAGMX	2.1731	2.9782	2
TGTGATATAAGAGTAMX	0.876859	-4.79128	1
TGTGATATTAGTAAAMX	-2.26919	3.8238	3
TGTGATGGAATTAGTMX	-2.31591	4.17103	3
TGTGATGTGTGAAGGMC	-1.08778	-2.43752	1
TGTGGAAATTGAAGAMX	-0.0400313	-5.09119	1
TGTGGAAGGTGGATTMX	0.520696	-4.98114	1
TGTGGAGATTAGGAAHE	1.32072	2.61745	2
TGTGGAGGAAATAGAMX	0.615792	-5.94115	1
TGTGGAGTGAATGTTGM	-0.28801	3.5557	3
TGTGGAGTTAGTTTAMX	1.06858	-5.50798	1
TGTGGATTAGTTAGAMX	-2.44113	4.30838	3
TGTGGTTATTTTGAAMC	-1.4414	-2.6517	1
TGTGGTTGTGAGTTTMX	2.11829	1.20155	2
TGTGTAAGATGGTTGMX	2.15092	1.04798	3
TGTGTAATAAGTGAGMX	-0.521013	-5.07908	1
TGTGTAGTGTATAGAMX	-1.63437	4.08497	3
TGTGTATATTTGAAGMX	0.933849	3.84346	2
TGTGTATGATTGTTGMX	0.92127	1.09115	1
TGTGTATGTTAGGATMX	1.76514	3.47882	2
TGTGTGAATGATTGGMX	0.425812	-5.9809	1
TGTGTGAGATATAAGMC	-1.30888	-3.03623	1
TGTGTGGGAAGATATMX	0.2158	-4.18336	1
TGTGTGTAAATAGGAHE	2.18994	1.69893	2
TGTGTTGTATAAGGTMX	-1.6475	-2.75812	1
TGTTAAATGAGAAGGMX	0.920523	4.26435	2
TGTTAATAAGAGAAAMX	-1.86402	3.42036	3
TGTTAATTAATGGGTMX	0.508055	-4.18978	1
TGTTAATTGATTGTAMX	0.686924	1.92537	2
TGTTAGAAGGGAGTTMC	-0.480826	-4.09865	1
TGTTAGAATGTTTTAMC	-1.76514	-3.00734	1
TGTTAGAATTAGAAGMX	-1.31682	-3.01008	1
TGTTAGTGGAATTGTMX	1.7779	1.33835	2
TGTTAGTTGGAGTTGMX	-2.7107	4.59605	3
TGTTATATATTAATTMX	-1.81831	-2.88683	1
TGTTATGGATTGGATMX	1.44404	2.80407	2
TGTTGAAATTTGGAAMX	-0.527654	-5.5574	1
TGTTGAAGGATGGTGMX	1.44625	1.50186	2
TGTTGAATGATGGTGMX	0.402275	-3.44935	1
TGTTGAGGAAAATTTMX	-0.0135432	-5.86985	1
TGTTGAGTTATTTTAMX	1.81001	2.8625	2
TGTTGATAAAGAGATMX	-2.5332	3.51162	3
TGTTGATGAGGAAGTMX	-0.815703	-4.87627	1
TGTTGGAAATTTTAGMX	-0.0692687	-5.80879	1
TGTTGGAAGTAGGAAMX	0.387267	-4.842	1
TGTTGGGTATTAATTMX	-0.726876	-3.09804	1
TGTTGGTATATGAGTMX	-1.54382	-3.58801	1
TGTTGGTATTGAAGTMX	-2.96863	3.66613	3
TGTTGGTGTTTTTTAMX	1.96764	0.786754	2
TGTTGTGGTTAGTTGMX	2.30397	1.23405	2
TGTTGTTATGTAATAMX	-2.98342	4.18064	3
TGTTTAAGGAGAAAGMX	0.365977	-3.87254	1
TGTTTAAGTATGTAGMX	2.49805	3.25141	2
TGTTTAGATTGAAGAMX	-0.263748	-4.82593	1
TGTTTAGGTATGGAAMX	2.03793	3.80703	2
TGTTTATTAGAGGAAMX	1.15879	1.80623	2
TGTTTGTAATGTGGAMX	-2.93635	4.23466	3
TGTTTGTGGGAATGAMX	-0.656046	-4.05452	1
TGTTTGTTTTTGTAAMX	-0.857253	-3.21642	1
TGTTTTGGTAAAAGGMX	-0.174107	-3.83923	1
TGTTTTTATAGGATGMX	-0.325627	-3.43078	1
TTAAAAGATAGATTTHE	1.95293	1.72523	2
TTAAAAGTGTGTAAAMX	-0.282185	-5.16329	1
TTAAAAGTTTTTTTAHE	1.66764	2.18077	2
TTAAAGAGATAAGTTHE	1.28974	1.42046	2
TTAAAGTAGTTATAAMX	-1.73608	4.32254	3
TTAAAGTATAGAAGTGM	-0.884153	4.00203	3
TTAAAGTTAGAGGAGMX	-2.99892	3.11121	3
TTAAATAAAGTTGAGMX	2.21785	3.02673	2
TTAAATTGATTAGAAMX	2.50737	3.27224	2
TTAAATTTTTTTAGGMX	1.50783	3.4903	2
TTAAGAGGAGAGGAAMX	0.194038	-4.6584	1
TTAAGAGGAGGTATGMX	2.27312	2.02201	2
TTAAGAGTTGTAGAGMX	1.47388	1.4375	2
TTAAGATATTAGTTGMX	0.645641	-4.94475	1
TTAAGATTTGTGGATGM	-2.04856	3.98022	3
TTAAGGAAGTTATTAMX	-0.306302	3.5396	2
TTAAGGATTTTATGAMX	-2.72285	3.7786	3
TTAAGGGAATTATTAMX	-1.16043	-4.78863	1
TTAAGGTAAAGGGTTMX	-1.84323	4.45138	3
TTAAGTAGATATGAAMX	-1.07685	-2.56593	1
TTAAGTTAATGGATTMX	-0.971674	-4.0777	1
TTAAGTTATTTATGAMX	0.313804	-4.2082	1
TTAAGTTTAGGGATAMX	1.38449	3.21368	2
TTAATATATGATGAAMX	1.93385	3.66923	2
TTAATATGAGGATTAMX	-2.42897	3.7228	3
TTAATATTAGTTTTGMX	-2.91667	3.96579	3
TTAATGATAGTAAGTMX	-1.61328	-3.10246	1
TTAATGATGATTTGGHE	0.0996546	2.59741	2
TTAATGTGTTTTGAGMC	-1.41934	-3.42727	1
TTAATTAGGAATATAMX	-1.29595	4.26641	3
TTAATTGAAATATTTMX	1.08467	2.28023	2
TTAATTGATAATTGAMX	-1.24063	3.83486	3
TTAATTTAGGTGAGGMX	0.831361	-5.33137	1
TTAATTTGTTAGTGGMX	-0.50879	-4.67558	1
TTAATTTTATAGTAGMX	0.715443	-4.4057	1
TTAGAAAGTTGGATGMX	0.864855	3.79732	2
TTAGAAGGAAGTTGAGM	-1.89547	4.13673	3
TTAGAAGTTGTATTAHE	2.29745	2.3529	2
TTAGAATAAGTAGTTMX	-1.68858	3.90607	3
TTAGAATATATAAAAGM	-1.64692	4.48631	2
TTAGAGAAGGTAATTMX	0.673536	3.49461	2
TTAGAGGTAGAGTTAMX	0.850382	2.8365	2
TTAGATAAGTGAATGHE	1.28778	3.40828	2
TTAGATGATGAAATGHE	2.17282	2.7488	2
TTAGATGGAGTATTGMX	0.607929	2.83213	3
TTAGATTTTAAGATTMX	-0.597836	-4.48438	1
TTAGGAAGAGTGTAAMX	1.80997	3.44683	2
TTAGGAATTAGTTATHE	2.18698	2.47083	2
TTAGGAGAGGATAGAMX	-0.833143	-2.41629	1
TTAGGAGTTAGTGAAMX	-0.96318	-4.46853	1
TTAGGGATGTGGTTAMX	0.774887	3.2876	2
TTAGGGATTAATTTGMX	1.27178	3.58058	2
TTAGGGTGAGTGATAMX	0.868923	4.28709	2
TTAGGTGTATTAAAAMX	1.61033	4.23564	2
TTAGGTTAGGAATAAMX	-1.57012	-2.89619	1
TTAGGTTAGTGAATAMX	-1.2053	3.8845	3
TTAGGTTGGTAGAGAGM	-1.35342	4.31271	3
TTAGTAAAGAGATTAHE	1.87621	1.77743	2
TTAGTAATATAATAAMX	0.99958	2.83894	2
TTAGTAGAGTGGAATGM	0.149613	3.99903	2
TTAGTAGGTAAAATTMX	-1.59882	-4.1979	1
TTAGTATAGATTGAAMX	-2.75993	3.81542	3
TTAGTATATGGTGTAMX	-1.12809	-3.86538	1
[truncated: 230 more rows]

## Sheet: Figure 3b
	Umap1	Umap2	sample_ID
AAAAAAGATAGGAGAMC	-1.22564	-2.57663	MCF7
AAAAAATTAGTGGATMX	0.983993	2.13849	Mixed
AAAAAGTGTAGTTGTMX	-2.25212	4.43319	Mixed
AAAAATGGTGTTTTTMX	-0.454766	-3.54652	Mixed
AAAAATGTGTGAGTTMX	0.262003	-4.43219	Mixed
AAAAGAAATTAGAAGMX	-1.67144	3.55054	Mixed
AAAAGAGATTTGAGAMC	-1.24047	-2.85698	MCF7
AAAAGATGGTGATAAMX	-2.66157	4.15988	Mixed
AAAAGATTAAATTTGMX	0.376536	-5.25883	Mixed
AAAAGATTAATATTTMX	2.29556	1.72169	Mixed
AAAAGGAGGTTATGTMX	-2.1023	3.29476	Mixed
AAAAGGGTTTAGTTGMX	-1.07192	3.16314	Mixed
AAAAGGTGGGTAGTAMX	0.501869	-5.69212	Mixed
AAAAGGTGTGTGTGAMX	2.23604	3.02006	Mixed
AAAAGGTTTAAGTGAMX	0.618116	-5.2001	Mixed
AAAAGGTTTAGTATTHE	1.28169	3.75144	HEK293
AAAAGTATAAGTTTGMX	1.77643	2.1161	Mixed
AAAAGTGAAGTAATTMX	0.695514	1.75972	Mixed
AAAAGTTGATGTGTAMX	1.37287	2.44473	Mixed
AAAAGTTTTTGAATAMX	-2.46675	3.64642	Mixed
AAAATAAGTTTATTGMX	-2.02169	4.29635	Mixed
AAAATAGATGGGATTMX	-0.0548465	-4.57675	Mixed
AAAATATAGTGGTTTMX	1.18944	3.42731	Mixed
AAAATATATAGATTGMX	-0.516451	-3.46	Mixed
AAAATATATTTAATGMX	-0.219436	-5.16586	Mixed
AAAATGGGTAATGTAMX	-0.0227229	-5.39202	Mixed
AAAATGGTTTATATAMX	-2.59318	4.08477	Mixed
AAAATGTATGGTTTTMX	0.589488	-5.73812	Mixed
AAAATTGTGAATTAGMX	0.281639	-5.44411	Mixed
AAAATTTGTAATGTGMX	1.12238	2.08014	Mixed
AAAATTTGTATAAGAMX	1.27326	2.43635	Mixed
AAAATTTGTGTTGGAMX	-2.47665	4.2952	Mixed
AAAATTTTTGTTTATMX	0.452156	-4.9938	Mixed
AAAGAAAGGGTGTAGMX	0.0102311	-3.32293	Mixed
AAAGAAATTGTAATTMX	-2.22279	3.45771	Mixed
AAAGAATATGAATGAMX	-2.27712	3.90862	Mixed
AAAGAGAAGGGAGAGMX	1.33042	2.00882	Mixed
AAAGAGGAGGTGTGAMX	-2.67024	4.31375	Mixed
AAAGAGTAAGTTTTTMX	-2.96036	4.25646	Mixed
AAAGAGTATGATAAAMX	-0.392768	3.09298	Mixed
AAAGAGTTTGATATAMX	-0.728577	-3.0993	Mixed
AAAGATGTAGAGGATMX	2.02285	3.51546	Mixed
AAAGATTAAAGGGTTMX	-1.14516	-3.14112	Mixed
AAAGATTGTTTTGTAMX	1.65364	3.56297	Mixed
AAAGATTTGTGTGATMX	1.00213	3.91529	Mixed
AAAGGAAATGGATGAMX	-0.647356	-4.81987	Mixed
AAAGGAAGTTTTTGGMX	0.701842	-5.65075	Mixed
AAAGGAGTTAATATTMX	1.5459	3.88718	Mixed
AAAGGGAAGATGTATMX	0.587948	2.97572	Mixed
AAAGGGAGGAAATGAHE	2.16191	1.21549	HEK293
AAAGGTAAAGGAGAGMX	-0.608485	-2.86913	Mixed
AAAGTAGTAGAAGTTMX	2.24823	1.87949	Mixed
AAAGTAGTGGTAGATGM	-1.64394	3.81484	GM12878
AAAGTATAATATATGMX	1.54403	2.50944	Mixed
AAAGTATGGAAGGGTMX	-0.84541	-4.89541	Mixed
AAAGTGAATTGATATMX	1.39155	2.92324	Mixed
AAAGTTAAGATAGGAMX	1.05652	1.89351	Mixed
AAAGTTGAGGTTTATMX	-2.04973	3.873	Mixed
AAAGTTGATGATTATMX	-1.09256	-2.88161	Mixed
AAAGTTGTATGTAGAMX	0.556138	-5.46847	Mixed
AAAGTTTTTTTATGTMX	1.79762	1.11047	Mixed
AAATAAAATGTGGAAMX	0.262238	-3.38637	Mixed
AAATAATGAAATTGAMX	1.24652	1.96406	Mixed
AAATAATGAGTGAGTMX	-0.975839	-2.80647	Mixed
AAATAATTGAAGAGAMX	-2.74664	4.31947	Mixed
AAATAGATATGAGGTMX	1.58864	4.37252	Mixed
AAATAGATGTATTGAMX	-2.59406	3.8757	Mixed
AAATATGTGAAATTGMX	-2.13934	4.21037	Mixed
AAATATGTGTGATGGMX	-1.33585	-2.5291	Mixed
AAATATTTGGATTGGMX	-1.00613	-3.38393	Mixed
AAATGAAGGAAATAGMX	-1.70683	3.24449	Mixed
AAATGAGGATATGTAMX	1.91232	1.17049	Mixed
AAATGAGTAGAAGTAMX	1.28479	2.28432	Mixed
AAATGATGGAAAGTGHE	1.66783	2.30513	HEK293
AAATGATTGGTAGTAMX	-1.11064	4.02977	Mixed
AAATGGTGAAAGGTTMX	0.0570288	-4.61106	Mixed
AAATGTGGTAGGTATMX	-0.272063	-4.07219	Mixed
AAATGTGTAGTATATHE	1.29899	2.72891	HEK293
AAATGTGTTGAATTGMX	0.237283	3.48801	Mixed
AAATGTTAAGAAAGTMX	1.21949	3.20324	Mixed
AAATGTTTTATTAGAMX	-1.80439	3.87232	Mixed
AAATTAATAAGTAATGM	-1.67863	4.18019	GM12878
AAATTAGAGGTAGAAMX	0.498765	2.48282	Mixed
AAATTGGTAGAGTAGMX	1.13361	3.77764	Mixed
AAATTGTAGGAGTATMX	-1.68979	3.43638	Mixed
AAATTTAATAAGTGAMX	0.660996	-4.52455	Mixed
AAATTTAATATTAATMX	-0.135279	-4.62495	Mixed
AAATTTGGTGATAAAMX	-2.56392	4.08412	Mixed
AAATTTTGAAAATGTMX	1.61268	3.49953	Mixed
AAGAAAGTTAGATGGMX	-2.36858	4.16008	Mixed
AAGAAATAATGGTTGMX	0.722429	-6.0382	Mixed
AAGAAATATTGGAATMX	1.5251	3.77275	Mixed
AAGAAGAGAAAGGAGMX	-0.764291	-3.51135	Mixed
AAGAAGGAAGGTGTAMX	-1.53745	3.18299	Mixed
AAGAAGGTGTAGGAAMX	1.9794	3.40566	Mixed
AAGAAGTTAATGATTMX	1.61811	2.33716	Mixed
AAGAATTTGTATTTGMX	-0.00120443	-4.61093	Mixed
AAGAGAAGATATGAAMX	-2.29972	3.3215	Mixed
AAGAGAGAGTAGTAAGM	-1.35708	4.10269	GM12878
AAGAGAGGGAGAGATMX	-1.14632	-4.27352	Mixed
AAGAGGAAATTTTGGMX	-0.196601	-5.74	Mixed
AAGAGTTAGGATAGAGM	-2.67141	4.40713	GM12878
AAGAGTTGATGAATTMX	-2.31302	3.98798	Mixed
AAGATAGAGTGAATAMC	-1.01738	-3.05873	MCF7
AAGATAGGGATAAAAMX	1.56203	2.42343	Mixed
AAGATAGTTGGAAGTMX	1.73236	2.20359	Mixed
AAGATATAATGTAAAMX	1.80002	1.9275	Mixed
AAGATTAAATTGGATMX	0.922866	2.16147	Mixed
AAGATTAATTAGGATMX	-0.100679	-4.54984	Mixed
AAGATTAGTATTAGAMX	1.74864	2.48238	Mixed
AAGATTGAATGAATTMX	0.916287	4.07873	Mixed
AAGATTGTTTGGAAGHE	0.589514	2.56015	HEK293
AAGGAAAGTGTTGATMX	-0.981541	-4.05591	Mixed
AAGGAAGATAAAAATMX	2.03786	2.41625	Mixed
AAGGAAGGGATATGAMX	0.836075	2.63232	Mixed
AAGGAAGTATTGTGTGM	-1.60503	4.29419	GM12878
AAGGAATAAGAAGATMX	-1.63844	-3.3835	Mixed
AAGGAGAGTATGAATMX	0.0483861	-5.26015	Mixed
AAGGAGTAGTTGTGGMX	0.489	-5.86625	Mixed
AAGGAGTGGTGTGTGGM	-0.829797	3.82436	GM12878
AAGGATGTTGATAAGMX	-2.58715	3.93413	Mixed
AAGGGAAGGTTTATGMX	-0.512538	3.74882	Mixed
AAGGGAGTGTTTATAMX	1.24958	3.074	Mixed
AAGGTAAGTTGAGTAMX	-1.90945	4.05474	Mixed
AAGGTAGTTAGAAATMX	-0.463433	-3.52889	Mixed
AAGGTATATAAAAAAMX	-2.8918	3.69651	Mixed
AAGGTGAGTAGGTATMX	1.20773	2.52509	Mixed
AAGGTGATAGGTATGMX	-2.43659	3.67488	Mixed
AAGGTGATGGAGAGAMC	-0.595514	-3.56565	MCF7
AAGGTTTATAAGAGGMX	-1.06698	-3.55769	Mixed
AAGTAAAAAGGTAGAMX	0.0233162	-3.98916	Mixed
AAGTAAAATTAGAAGMX	2.02431	0.895842	Mixed
AAGTAGAAATATTAAGM	-1.61361	3.89416	GM12878
AAGTAGATAGTTGTTMX	0.658652	-5.22799	Mixed
AAGTAGATATGATATMX	0.082899	-4.7959	Mixed
AAGTAGGAAGTATATMX	-1.62605	3.44265	Mixed
AAGTAGGATGATATGMX	0.111617	-5.69613	Mixed
AAGTATTAAATTTAGMX	-0.264541	-3.36279	Mixed
AAGTGAGATATGGTAMX	-1.38275	-4.52573	Mixed
AAGTGAGGGAAATAAMX	0.595143	-5.01406	Mixed
AAGTGATAAATGTGGMX	1.32908	3.24324	Mixed
AAGTGGAGGGTATGAMX	-0.931487	2.82463	Mixed
AAGTGGTTAATGGAAMX	0.744892	3.54826	Mixed
AAGTGTGAGGTTTAGMX	1.6088	3.0104	Mixed
AAGTGTGGAGAAATAMX	1.03109	2.2546	Mixed
AAGTGTTGTAATATTMX	1.77407	3.25653	Mixed
AAGTGTTTGGTTATAMX	-0.640943	-5.31857	Mixed
AAGTTAATAGTATAAMX	0.480884	-5.77752	Mixed
AAGTTATATAGTGATMX	1.19586	3.00089	Mixed
AAGTTATGAATATTAMX	2.12481	2.34002	Mixed
AAGTTGAGGAATATTGM	-2.17027	2.93181	GM12878
AAGTTGTGTAAATTGHE	1.17133	3.40056	HEK293
AAGTTTGGTTTGAGGMX	0.731063	-5.867	Mixed
AAGTTTTTTGTTTTTMX	-2.87051	4.29467	Mixed
AATAAAAAGTTGAGGGM	-1.24891	4.3268	GM12878
AATAAAGAGTTTTTTMX	-0.100072	-4.91675	Mixed
AATAAAGGTTAGTAAMX	-0.772891	-4.65492	Mixed
AATAAGGGAAAGTTAMX	-3.08687	3.97185	Mixed
AATAAGGGGAATTGAMX	1.31894	1.59807	Mixed
AATAAGGTATAAGAGMX	-2.31852	3.47735	Mixed
AATAAGTAAATAATTMX	-2.18447	3.45735	Mixed
AATAAGTAGAAAAATMX	0.449894	-5.87079	Mixed
AATAAGTGTAAGTAAMX	-2.2187	3.63797	Mixed
AATAATATTGTAATAMX	0.699896	-5.84525	Mixed
AATAGAAGTTGTGATMX	0.961663	3.9738	Mixed
AATAGAGTGTGTAAAMX	1.832	4.02506	Mixed
AATAGGATTGTGTAGMX	1.66785	2.80904	Mixed
AATAGGTAGAAAGTAMX	0.34454	3.21855	Mixed
AATAGGTAGGTTATAMX	0.0312869	-3.45871	Mixed
AATAGTGTAAAATATMX	-2.08145	4.53773	Mixed
AATATAAATTGTTAGMX	0.15807	3.55628	Mixed
AATATAAGTTTGTGAMX	0.228524	-4.8663	Mixed
AATATAGATGTGTTAMX	-1.70298	3.92277	Mixed
AATATAGGATTAGGGMX	1.82838	1.02349	Mixed
AATATATATGAGTTGMX	-0.118894	-4.27248	Mixed
AATATGAAATGAAAGMX	-1.27216	-2.52967	Mixed
AATATGATGAGTGTAMX	1.06128	3.55994	Mixed
AATATGTAAGGAGAGMX	0.182413	-5.97488	Mixed
AATATGTATATATAGMX	2.09592	0.931878	Mixed
AATATGTGAGATAGAGM	-1.24305	4.24244	GM12878
AATATGTTGTTGTGTMX	0.0939724	-4.91636	Mixed
AATATGTTTTATTGTMX	-1.8676	4.01317	Mixed
AATATTGTGATATGTMX	1.84537	2.13036	Mixed
AATGAATAGTTAAAAGM	1.95598	3.58275	GM12878
AATGAATGATTTTAGMX	1.19991	1.25826	Mixed
AATGAGGTATATAAGMX	1.13677	3.8243	Mixed
AATGATAGGAGGATGHE	1.9093	2.51181	HEK293
AATGATATTTTTGTTMX	1.14894	1.93819	Mixed
AATGATGGTGTGGGAMX	2.04943	0.898462	Mixed
AATGATTTTATATTTMX	-0.271941	-3.75225	Mixed
AATGGAAAATAATGTMX	-2.05665	3.74774	Mixed
AATGGAATGTAGAGTMX	1.80352	1.85401	Mixed
AATGGAGTTTTGGAGGM	-2.28343	3.7677	GM12878
AATGGATAGTTTTGTMX	2.45559	3.16395	Mixed
AATGGGTAGATTTTTMX	1.60353	4.20559	Mixed
AATGTAAGGTAGGAAMX	0.0176408	-5.12517	Mixed
AATGTAGAGAGAAGGMX	-0.919309	-3.30867	Mixed
AATGTAGTGTAGAAGMX	-2.61367	4.55309	Mixed
AATGTATGAAGTTGGMX	0.440983	-4.89628	Mixed
AATGTGGAATTAGGTMX	-1.13317	3.72919	Mixed
AATGTGTTTTGATAGMX	-0.904916	-4.72157	Mixed
AATGTTGAGTTAAGTMX	1.97519	1.31821	Mixed
AATGTTTTAATAGGTMX	0.0594232	-4.84604	Mixed
AATTAAAGGATGTTGMX	1.67124	2.0319	Mixed
AATTAAAGTTGAGAAMX	-1.22588	-4.36393	Mixed
AATTAAATAGTGAAGMX	-0.970691	-3.64526	Mixed
AATTAGAGTGTTTATMX	2.21739	3.07346	Mixed
AATTAGTTGGAGTTGMX	-0.785364	4.00686	Mixed
AATTAGTTGTATTATMX	1.91464	1.22866	Mixed
AATTATGAATATTTTMX	2.17179	2.24876	Mixed
AATTATTGTAGGTTTMX	-0.144853	-5.09361	Mixed
AATTGAAAAAGGTATMX	0.175376	-4.91551	Mixed
AATTGAGGTTTGAGAMX	1.07336	-4.91939	Mixed
AATTGGAGAGGAATAMX	-0.264243	-4.16654	Mixed
AATTGGTTAAGGAATMX	-0.32572	-4.60368	Mixed
AATTGGTTTAATATTMX	-1.46972	4.33607	Mixed
AATTGTAATAGTATAMX	-2.70857	3.86446	Mixed
AATTGTAGTTGTGGTMX	-0.396047	-4.24224	Mixed
AATTGTATAGTGGGAMX	-2.12727	4.17616	Mixed
AATTGTGGTATAATTMX	1.31911	2.27287	Mixed
AATTGTGGTATAGTGMX	0.308876	-5.20258	Mixed
AATTGTTTTTATGAAMX	0.668123	3.25239	Mixed
AATTTAAGGTGTTATMX	1.34625	3.50625	Mixed
AATTTGAATGTAGATMX	1.15637	3.94717	Mixed
AATTTGAGGAGATTTMX	1.19878	2.03018	Mixed
AATTTGTTGGAGAGGHE	1.7077	2.07012	HEK293
AATTTTAATTTATGGMX	-2.76847	4.04113	Mixed
AATTTTAGTGTTAGAMX	0.661157	-5.19604	Mixed
AATTTTGAATGATGAMX	-2.75345	3.5176	Mixed
AATTTTGGATGTGTGGM	-1.42569	4.39002	GM12878
AATTTTTAGGTGGATMX	-2.24227	4.02367	Mixed
AGAAAAAGATTGGATMX	0.578943	-5.15619	Mixed
AGAAAAAGGTATAAGMX	-1.0248	-3.64421	Mixed
AGAAAAATAGAGAATHE	0.909703	2.93655	HEK293
AGAAAAGGTATAGGTHE	1.12852	2.48194	HEK293
AGAAAAGTTGAGATGMX	0.412691	-5.71411	Mixed
AGAAAATAAGTAGGTHE	1.90079	1.35786	HEK293
AGAAAATAGAAATGAMX	1.89835	2.55308	Mixed
AGAAAATGTGTGGTAMX	0.486333	-5.01266	Mixed
AGAAAATTTTATTTTMX	1.66797	1.58937	Mixed
AGAAAGGATAAAAAAMX	1.13057	1.52838	Mixed
AGAAAGTTTTAGTTGMX	0.304852	-5.14315	Mixed
AGAAATTAAGGAGAGMX	-2.844	3.69102	Mixed
AGAAGAGGATGTGTAMX	2.00206	2.20826	Mixed
AGAAGATTTGTATGAMX	-2.06386	3.75391	Mixed
AGAAGGAGGATTAAAMX	1.37601	2.23149	Mixed
AGAAGGGTTGTGTTAMX	1.85343	1.94454	Mixed
AGAAGTAGTGTTGTAMX	1.74537	4.01748	Mixed
AGAAGTGAGTAATAAMX	-0.123883	-3.27175	Mixed
AGAAGTGTGAGGATAMX	1.57568	2.40212	Mixed
AGAATAGTGTTTAGAMX	-0.22289	-5.2408	Mixed
AGAATGAGGTATTATMX	0.179482	3.79273	Mixed
AGAATGGAATATAAAMX	-1.52733	-3.21669	Mixed
AGAATGTAAAAGTGGMX	-0.250592	-4.58164	Mixed
AGAATGTAGGTAGAGMX	-1.5516	-2.91552	Mixed
AGAATGTTATTTATAMX	-0.913598	-4.17121	Mixed
AGAATTTGAGAGAGAMX	1.09255	2.29143	Mixed
AGAGAAAGTTTTTGTMX	1.40297	2.97874	Mixed
AGAGAAGGGAAAAAAMX	1.39812	4.08713	Mixed
AGAGAAGTTGAGGTAMX	1.10176	2.07032	Mixed
AGAGAATAAATAGGTGM	0.528439	3.14693	GM12878
AGAGAATGGAGTATAMX	-2.749	3.90598	Mixed
AGAGAATTGTATGTTMX	-0.229087	-4.8899	Mixed
AGAGAGAATTATTATMX	0.032373	-3.53914	Mixed
AGAGAGGTAAGTAAAMX	1.48152	3.60318	Mixed
AGAGAGTGAAATGATMX	-0.161828	-4.25824	Mixed
AGAGGATATGATTAGMX	-1.1669	-2.68988	Mixed
AGAGGATGTGGTTTGMX	0.971597	3.77285	Mixed
AGAGGATTTAATGTAMX	1.07066	3.60196	Mixed
AGAGGGAGTATATTAMX	-0.535961	-5.29697	Mixed
AGAGGGTGTATAATTGM	-1.79405	4.57563	GM12878
AGAGGGTGTTGTAATMX	0.494126	2.36839	Mixed
AGAGGTGTGGTGAAGMX	1.35632	1.53757	Mixed
AGAGTAAGAAAGTTTMX	-0.0304755	-4.30899	Mixed
AGAGTATTGTGGAGAMX	-0.637416	-3.62694	Mixed
AGAGTGAAGTTGAAAMX	-0.31279	-5.39306	Mixed
AGAGTGATAAGTAATMX	0.0531475	-5.59935	Mixed
AGAGTGATATATGTAMX	-0.155187	-4.90853	Mixed
AGAGTTATGGTTAGGMX	0.87324	-5.6391	Mixed
AGAGTTGTAAGTAAAMX	-0.549991	-3.60885	Mixed
AGATAAGGGTTTATAMX	0.387683	-3.57417	Mixed
AGATAATAATTAAAGMX	1.17923	0.421104	Mixed
AGATAATTTTGGTAAMX	0.248935	-5.47772	Mixed
AGATAGAAGTATGGAGM	-1.73788	3.75562	GM12878
AGATAGTTAGGAGTAHE	2.06413	2.01668	HEK293
AGATATAAGAAGGAAMX	-0.355628	-5.16946	Mixed
AGATATGTTTGGTAAMX	-0.0845124	-3.75665	Mixed
AGATATTTTATGGTTMX	0.383195	-5.6999	Mixed
AGATGAATTAGATTTMX	-1.00763	-3.46006	Mixed
AGATGAGATATAGTTGM	-1.28564	4.11344	GM12878
AGATGAGATTTTATAMX	1.68918	1.444	Mixed
AGATGAGTGTATGTAMX	-2.49353	4.13314	Mixed
AGATGATAGTTTGGAMC	-1.29922	-2.52552	MCF7
AGATGGAAGGTTGTTMX	1.47532	1.60955	Mixed
AGATGGTAGGAGTATMX	-0.970081	-4.00102	Mixed
AGATGTGTATAAATAMX	-2.83752	4.07364	Mixed
AGATGTTAGTGGTAAMX	0.733269	-5.73135	Mixed
AGATTAGAATGGTTGMX	0.327453	-4.88893	Mixed
AGATTATGATTTTTTHE	1.46365	1.52641	HEK293
AGATTATTAGGGATGMX	2.05432	1.43685	Mixed
AGATTATTTAGTTAAMX	1.29385	3.6559	Mixed
AGATTGGAGAGTTGTMX	-0.533259	2.63858	Mixed
AGATTGGTAAGTAGTMX	-2.15175	3.58438	Mixed
AGATTGGTTTAAAAGMX	0.119034	-4.007	Mixed
AGATTGTGATATAAGMX	-0.0721697	-5.81561	Mixed
AGATTGTGGAATTGTMX	2.07979	1.22171	Mixed
AGATTGTTGGAAGGAMX	0.519087	-5.31049	Mixed
AGATTTAAAGGAAAAMX	-1.40574	-3.6368	Mixed
AGATTTATGAATGTGHE	1.70249	1.63238	HEK293
AGATTTTGGGTATGTMX	0.497867	-5.90042	Mixed
AGGAAAAGAATTTATMX	-0.304821	-5.16064	Mixed
AGGAAAATTTGTGAAMX	0.480175	-5.71032	Mixed
AGGAAAGAAATGTGGMX	-0.217079	-4.88921	Mixed
AGGAAAGAGGTGAAAMX	-1.08465	-3.55705	Mixed
AGGAAATGAGGAGTGMX	-0.981231	-3.21752	Mixed
AGGAAATGGTATGATMX	-1.30926	-3.18777	Mixed
AGGAAATTTGTATTTMX	1.50438	2.03281	Mixed
AGGAAGGGTTAGGTAMX	1.74019	3.24366	Mixed
AGGAAGTATTAATGAMX	1.54738	2.23563	Mixed
AGGAAGTTTAGTATAMX	-2.0264	3.89307	Mixed
AGGAATAGGGATTGAMX	0.845502	1.98102	Mixed
AGGAATATTATTATTMX	-1.23934	-4.37346	Mixed
AGGAATGGATTGGATMC	-1.52957	-3.33555	MCF7
AGGAATGTATGATTAMX	0.544011	3.01448	Mixed
AGGAATGTGAAGGATGM	-1.03447	3.64719	GM12878
AGGAGAAGGAATTTAMX	-0.832212	-3.62286	Mixed
AGGAGAATTAGGTGTMX	0.24256	-3.11355	Mixed
AGGAGATGTGATTTAGM	-1.23407	3.77205	GM12878
AGGAGATTAGAAGTTMX	0.0642724	-5.37949	Mixed
AGGAGATTAGAGTGGMX	1.14159	1.97576	Mixed
AGGAGGAGAGAAATGMX	1.27846	4.15699	Mixed
AGGAGGAGATTGTTGMX	0.439196	-5.6245	Mixed
AGGAGGGTGAAGGTAMC	-1.27094	-2.53509	MCF7
AGGAGGTATAAGAAGMX	1.71733	3.9378	Mixed
AGGAGTATATTTTGAMX	-2.37582	4.02435	Mixed
AGGAGTTAATTATTAMX	-1.51022	3.54043	Mixed
AGGAGTTATGGTTTAMX	-0.638781	-3.58807	Mixed
AGGATAATGATGTAGMX	-1.32284	3.25859	Mixed
AGGATAGTAGGAATTMX	-0.813864	-4.68831	Mixed
AGGATATTTTGAAAAMX	2.09711	2.09986	Mixed
AGGATGTAGAAATGGMX	1.88625	3.64294	Mixed
AGGATGTAGGATTGTMX	-0.0813537	-4.81855	Mixed
AGGATGTATAGAAGTMX	-0.0454623	-4.40883	Mixed
AGGATTGTTATAGAGMX	-1.99867	3.6465	Mixed
AGGATTGTTTAATTGMX	-2.36417	3.61062	Mixed
AGGATTTGATTGTTAMX	0.386186	-5.73474	Mixed
AGGGAAAGATGTTAGMX	0.546508	3.86006	Mixed
AGGGAAGAGTTGAATMX	-2.64932	3.21867	Mixed
AGGGAAGTAAGTGTTMX	1.51334	1.48066	Mixed
AGGGAATTTTAGGGAMX	1.49977	3.39089	Mixed
AGGGAGAAGAGTGAGMX	1.94605	3.70684	Mixed
AGGGAGAAGGAGGATMX	2.0826	1.57572	Mixed
AGGGAGAATGAGAATMX	0.315837	3.80946	Mixed
AGGGAGAGGAAGTAGMX	-0.144428	-4.69651	Mixed
AGGGATGATTTAGAGMX	-0.429459	-4.15563	Mixed
AGGGATGTTTAGTTTMX	-2.8422	4.34989	Mixed
AGGGGAAAGGAGAATMX	0.421606	-5.92669	Mixed
AGGGTATAAAAGTTTMX	1.12898	2.63481	Mixed
AGGGTGATGTGGTTGMX	0.867406	-5.90071	Mixed
AGGGTTGGATGTATTMX	1.6211	1.36436	Mixed
AGGTAAAAAGTAAATMX	1.96603	2.62626	Mixed
AGGTAAATATTAAGAMX	-1.17864	-4.06528	Mixed
AGGTAAATTTTATTGMX	1.90939	1.72134	Mixed
AGGTAAGAATAAATGMC	-0.285382	-3.65248	MCF7
AGGTAAGTTAGTAATHE	1.68745	1.89173	HEK293
AGGTAATATTTTGGTMX	-1.01419	-3.97488	Mixed
AGGTAGGGATAATTGMX	1.6776	4.23953	Mixed
AGGTAGGTAGTAAGTMX	-1.27007	-3.00166	Mixed
AGGTATAAGTTTGAGMX	0.132712	-3.43124	Mixed
AGGTATGAGTGATGAMX	0.465416	-5.96146	Mixed
AGGTATGGTGTATTAMX	1.62783	3.46135	Mixed
AGGTATTAGGGTGGTMX	0.220299	-5.09271	Mixed
AGGTGAGGTAATGATMX	-0.0729249	-4.32425	Mixed
AGGTGGAGATAGAGAMX	0.447939	-4.13343	Mixed
AGGTGGTAGTTATTGMX	-0.444462	-4.42541	Mixed
AGGTGGTGGTGTGAAHE	1.70418	2.82323	HEK293
AGGTGTTATGGTGAAMX	-1.36449	-2.88872	Mixed
AGGTTAAATGGATAAMX	-0.432655	-4.0075	Mixed
AGGTTAGAGGGATGTMX	-0.962905	-3.08922	Mixed
AGGTTAGATAGATAGMX	-0.525219	-3.39403	Mixed
AGGTTATGTGAGATTMX	0.48317	2.55716	Mixed
AGGTTGTGGTGTAATMX	1.93334	3.69896	Mixed
AGGTTTAAGTAGAGAGM	-2.0228	4.23435	GM12878
AGGTTTATTATAAAAMX	-2.24947	4.15581	Mixed
AGGTTTGAATATTTTMX	-1.18899	4.08947	Mixed
AGGTTTTAAGTAAGAMX	-0.712274	-3.1159	Mixed
AGTAAAAATTGTGTGMC	-0.324577	-4.57675	MCF7
AGTAAAAGGTTATATMX	-0.956211	-2.97272	Mixed
AGTAAAAGTGGATGTMX	1.8906	2.45553	Mixed
AGTAAAATTAATGTTMX	1.71781	2.90457	Mixed
AGTAAAGGAATTTTGMX	-0.91799	-3.46798	Mixed
AGTAAAGTAGTTAGTMX	1.26486	1.45452	Mixed
AGTAAATAAAAATTAMX	-0.595773	-4.82694	Mixed
AGTAAATATATAGGTMX	-2.32729	3.25651	Mixed
AGTAAGAGTGTAGGAMC	-1.45754	-2.94942	MCF7
AGTAAGATTGATGTAMX	1.52874	1.76335	Mixed
AGTAAGGAGGATTTGMX	1.79684	4.11952	Mixed
AGTAAGGATTGTTGGMX	-0.434539	-4.02365	Mixed
AGTAAGGGTTGATAAMC	-0.979775	-3.72971	MCF7
AGTAATAAGAGTTATMX	0.801597	-5.46114	Mixed
AGTAATGAGATGAAAMX	0.544299	-5.47258	Mixed
AGTAATTTTGTATAGMX	-0.22543	-4.53524	Mixed
AGTAGATGGGTAATAMC	-1.42669	-2.84307	MCF7
AGTAGGGAGAAAGAAMX	-0.53699	-3.80789	Mixed
AGTAGGTTGTTGGGTMX	0.940877	-5.76566	Mixed
AGTAGTAAAGGTGTAMX	1.3412	4.13216	Mixed
AGTAGTGATAGGAGAMX	1.1699	1.85217	Mixed
AGTAGTTAAAAGGTAMX	-0.269385	-5.57473	Mixed
AGTATAAGAGGAGTAMX	-2.59658	3.79585	Mixed
AGTATATGTTTTAAGMX	0.764835	-5.20814	Mixed
AGTATATTATGTATGMX	1.98843	2.13967	Mixed
AGTATGAGTGAAAGGMX	-0.316636	-3.44085	Mixed
AGTATGGATGGATGTMX	-0.381025	-5.09619	Mixed
AGTATGTAATAATTTMX	-2.67499	4.35104	Mixed
AGTATGTTAGGTAGAMX	-1.04437	-4.47902	Mixed
AGTATTGTAAATATGMX	1.15793	3.0787	Mixed
AGTATTTGTTAAAAGMX	1.44996	1.17324	Mixed
AGTATTTTGGTAAGAMX	-1.28329	3.49833	Mixed
AGTATTTTTGGTGTTGM	-1.38237	4.05326	GM12878
AGTGAAGAATGATAAMX	1.3647	3.80507	Mixed
AGTGAAGAATGGAATMX	1.5964	1.53916	Mixed
AGTGAAGATTGATGAMX	1.31161	1.91477	Mixed
AGTGAATTGAAGGTTMX	-2.84415	3.56616	Mixed
AGTGAGAAATTAAAAMX	-2.07558	4.00652	Mixed
AGTGAGAGTATGGAAMX	1.54489	3.90398	Mixed
AGTGAGGTAGGATAGMX	0.772672	4.18589	Mixed
AGTGAGGTTGTAAGTMX	1.69683	3.53036	Mixed
AGTGAGTAGAAGATAMX	0.0843906	2.92383	Mixed
AGTGAGTGATATTATMX	-1.7549	4.38154	Mixed
AGTGATAGAAGTGTAHE	2.36006	3.02342	HEK293
AGTGATTATTATGTGMX	-0.783709	2.65085	Mixed
AGTGGGTGGAAATAGMX	0.101861	-5.45055	Mixed
AGTGGTATAAAAAAAMX	-0.589022	-3.38368	Mixed
AGTGGTGATATAGTTMX	-0.311828	-4.50084	Mixed
AGTGGTTAAGAGGATGM	-1.23886	4.18734	GM12878
AGTGGTTGTATGTATMX	-0.0209273	-4.76966	Mixed
AGTGGTTTTTGGAGTMX	2.29371	1.82617	Mixed
AGTGTAAGTTGATTAMX	-1.15124	3.11481	Mixed
AGTGTATAAGTAATGMX	2.03609	2.83036	Mixed
AGTGTATTAGTGTGAMX	-2.35537	3.81836	Mixed
AGTGTATTGGTTGGTMX	-2.18697	3.90043	Mixed
AGTGTGAGTGGTGAGMX	-0.815903	-3.90134	Mixed
AGTGTGTAGGTGTGGMX	-0.0400528	-5.44462	Mixed
AGTGTTAGATATAATMX	-1.044	-2.53926	Mixed
AGTGTTAGTATGTTGMX	1.00622	4.04294	Mixed
AGTGTTATATGGTATMX	-1.11434	-4.28767	Mixed
AGTGTTGAATGTATGMX	1.32345	4.31798	Mixed
AGTGTTGTAGTTGAAMX	-1.13553	-4.45993	Mixed
AGTTAAAAATAGATAMX	1.58191	3.77425	Mixed
AGTTAAAGTATTGTGHE	1.98891	2.69477	HEK293
AGTTAAGAGATAGTAHE	2.19281	2.77047	HEK293
AGTTAAGGGTATAAAMX	-0.727233	-3.16695	Mixed
AGTTAATTGTAAAGTGM	-2.12268	3.66242	GM12878
AGTTAGTTTATATGGMX	2.05994	0.892624	Mixed
AGTTATAAGTAGTTAMX	-1.92421	4.46783	Mixed
AGTTATAGTAATGTAMX	-1.1992	3.92071	Mixed
AGTTATGAGAGGTTAMX	-0.459321	-3.82884	Mixed
AGTTATGATGTATGTMX	0.154088	-5.52232	Mixed
AGTTATGGAGTTGGGMX	0.617957	-4.41079	Mixed
AGTTATTAGTGTATGMX	-2.16408	3.72803	Mixed
AGTTATTATAGTTAAMX	2.21905	1.56581	Mixed
AGTTGAATTGAAGATMX	-2.53591	3.84808	Mixed
AGTTGATATAGAGATMX	2.03334	1.18242	Mixed
AGTTGGAGGTTTAGTMX	-0.464674	-4.49867	Mixed
AGTTGGAGTTAGATGMX	-0.955879	-2.94282	Mixed
AGTTGGATGTGATATMX	1.64716	3.39138	Mixed
AGTTGGATTAGTAAAMX	1.64653	2.3631	Mixed
AGTTGTAAGTTGAGTMX	-0.80097	-3.20574	Mixed
AGTTGTGATAGTGTAMX	-0.910876	-3.34504	Mixed
AGTTGTGTAGTGTTGMC	-1.18152	-4.12328	MCF7
AGTTGTTAGGGTTTAHE	0.860484	1.9877	HEK293
AGTTGTTTTATGTAGMX	-0.960778	-3.63299	Mixed
AGTTTATGATTGAAAMX	0.266039	-5.21402	Mixed
AGTTTGATAAAGTTGMX	-2.32114	3.24295	Mixed
AGTTTGGTTAAAGTGMX	1.60931	1.20112	Mixed
AGTTTGTAAGGTATAMX	-0.469525	-3.22215	Mixed
AGTTTGTGAGGGTTTMX	-0.0781339	-4.31779	Mixed
AGTTTTGAAGATGTTMX	1.65437	1.83641	Mixed
AGTTTTGATGAGATAMX	-1.33769	4.1488	Mixed
ATAAAAAGAGGTGTTMX	2.17208	1.65498	Mixed
ATAAAAATGTAAGTAMX	2.14892	2.09783	Mixed
ATAAAAGAGGTAGTTMX	0.0624429	-5.379	Mixed
ATAAAAGTAAGAATAMX	0.344917	-4.66851	Mixed
ATAAAATATGGTAGTMX	-1.91576	3.87767	Mixed
ATAAAATATTTAAATMX	1.4342	4.17063	Mixed
ATAAATAAAGTTGTGMX	1.89867	1.00484	Mixed
ATAAATAAATATGTAMX	2.14696	1.94334	Mixed
ATAAATATGAGTATAMX	0.432228	-5.4135	Mixed
ATAAATATGGTAATGMX	-2.57605	4.13333	Mixed
ATAAATATTGTTGAAMX	1.0177	3.73102	Mixed
ATAAGAAGAGGTGATMX	1.73374	3.94955	Mixed
ATAAGATGAGATGAGMX	-0.0912024	-3.71915	Mixed
ATAAGATGGATTTTAMX	-2.53244	4.1776	Mixed
ATAAGGTATGAATATMX	-0.059301	-4.04123	Mixed
ATAAGTGAGAGAATAHE	1.38692	1.50888	HEK293
ATAAGTGGAAGGAGAMX	1.13696	4.01398	Mixed
ATAAGTGGTTAAAAGMX	0.137021	-4.21234	Mixed
ATAATAATAATGGGAMX	-0.156012	-4.97227	Mixed
ATAATAGTTATTGAGMC	-1.38171	-3.35598	MCF7
ATAATATATTAGAGGMX	-0.664487	-3.10553	Mixed
ATAATATTTTATATGMX	1.02962	2.28758	Mixed
ATAATGATAGGTTTAGM	-1.57172	3.929	GM12878
ATAATGGAAAAATTGMX	-2.10657	4.12368	Mixed
ATAATGGAAAGAGAGMX	2.24636	1.82856	Mixed
ATAATGTTATTGGGAMX	-2.52784	3.82366	Mixed
ATAATGTTGTAGTGTGM	-0.351387	4.09536	GM12878
ATAATTAATGTATGGMX	0.200157	-5.59563	Mixed
ATAATTAGAAAAGATMX	-2.18045	3.57057	Mixed
ATAATTATATTAAGAMX	-1.68922	3.74027	Mixed
ATAATTATTATGGTTMC	-0.668427	-3.9482	MCF7
ATAATTTATGTGTTTMX	0.493099	-5.8628	Mixed
ATAGAATTGAAATTGMX	-2.82271	4.3348	Mixed
ATAGAATTTTTAAAGMX	1.59314	2.14124	Mixed
ATAGAGATATAAATGMX	1.49599	1.75608	Mixed
ATAGAGTATAGTTAAMX	-0.127772	-4.6607	Mixed
ATAGATAAAAGTAGAMX	1.11743	3.60946	Mixed
ATAGATGATGGATGTMX	2.01586	1.16503	Mixed
ATAGATTGATAAAATHE	1.1467	1.80106	HEK293
ATAGGAAAGTGGTAGMX	-2.2301	3.77339	Mixed
ATAGGAAGGTTTTAAMX	-1.27183	-3.19918	Mixed
ATAGGAATGAGTATAMX	-0.561877	-5.19757	Mixed
ATAGGAATTAGGAGTMX	1.50437	1.72811	Mixed
ATAGGAGTGAGTATAMX	0.250796	3.97726	Mixed
ATAGGATGTGAAGAAMX	0.541936	-6.11086	Mixed
ATAGGATTAATTATGHE	1.55081	2.9533	HEK293
ATAGGGGATAAGGATMX	2.29908	1.96813	Mixed
ATAGGGTGAGGTAATMX	1.94005	1.31746	Mixed
ATAGGTGAAGAGGAAMX	0.252513	-4.82117	Mixed
ATAGGTGATAAATTGMX	-1.94231	3.30805	Mixed
ATAGTAAAGTGTAGAHE	1.54913	1.83709	HEK293
ATAGTAAGGAAAGTGHE	1.55207	3.02975	HEK293
ATAGTAAGGTATGAGMX	0.20924	-5.22869	Mixed
ATAGTAAGGTGTTTTMX	-0.0933803	-5.46798	Mixed
ATAGTAATAAGAAAGGM	-1.02987	3.33853	GM12878
ATAGTAGATTTGGAGMX	-2.49821	3.90651	Mixed
ATAGTAGTGTATTATMX	1.38459	4.28327	Mixed
ATAGTGATTATGTAAMX	1.77783	2.0596	Mixed
ATAGTGGAGAAAGTGMX	-2.94474	3.9233	Mixed
ATAGTTGATTAATTGMX	0.540908	-6.04901	Mixed
ATAGTTTTGGAGGGTMX	0.207011	-5.78599	Mixed
ATATAAAGGAGGTAAMX	-0.263192	-3.30917	Mixed
ATATAAATTGTAGTGMX	-1.30047	-3.82337	Mixed
ATATAAGGTGGAAGTMX	1.30303	3.27035	Mixed
ATATAATGTTGAAAGMX	-3.07555	3.75584	Mixed
ATATAGAGGGTTTTAMX	-0.457975	-4.37122	Mixed
ATATAGGATGGAGAAHE	2.15893	3.30754	HEK293
ATATAGGTTGTGAAAMC	-1.17462	-3.00301	MCF7
ATATAGTAGTATGTAMX	-2.28504	4.34789	Mixed
ATATATGTAGATGTGMX	-2.17279	4.44338	Mixed
ATATATGTAGTATGTMX	-2.6891	3.56947	Mixed
ATATATTGTAAGTTTGM	-1.82666	3.80165	GM12878
ATATGAAATGATTTAMX	-2.34277	4.00028	Mixed
ATATGAAGGTTTTGAMX	1.67737	3.56526	Mixed
ATATGAGGTTAGGGAMX	-0.634077	-4.05932	Mixed
ATATGATAATATATTMX	-1.06941	-4.54944	Mixed
ATATGATAATTTGAGMX	2.41163	2.83942	Mixed
ATATGGAAAGTTATTMX	0.525701	-5.24846	Mixed
ATATGGTATGTGTGAGM	-0.812918	3.64809	GM12878
ATATGTAGTATTTTGGM	-1.70757	3.44531	GM12878
ATATGTTAATAAAGAMX	0.516331	-4.34549	Mixed
ATATGTTGTGAGGAAMX	-2.42365	3.71979	Mixed
ATATGTTTGTTAGTGHE	1.87403	2.58009	HEK293
ATATTAAATTGTGATMX	-1.62884	-2.92346	Mixed
ATATTAGAGTAGATGMX	-1.35796	-4.197	Mixed
ATATTAGAGTTGTTTMX	2.10092	1.42642	Mixed
ATATTAGGGAAAGTAMX	0.1559	-3.10234	Mixed
ATATTAGTATATGAAMX	1.37409	3.77472	Mixed
ATATTATTAGGTTTGMX	2.00348	2.36956	Mixed
ATATTATTGAAAAAAMX	-1.37858	3.98263	Mixed
ATATTTAAGATGGTTMX	-0.0947577	-4.53227	Mixed
ATATTTAGATAAATAMX	0.713887	-5.29298	Mixed
ATATTTGGTTAGTAAMX	-0.260866	-4.70592	Mixed
ATATTTTTGGGATTAMX	1.42377	1.80805	Mixed
ATGAAAAAGTATTTTMX	-2.39182	4.21553	Mixed
ATGAAAATATTTTAGMX	0.0332072	-3.46748	Mixed
ATGAAAATGAGGAAAHE	1.92204	2.18154	HEK293
ATGAAATGATGGGTTMX	-0.735711	-3.90329	Mixed
ATGAAATGGTGAGATGM	-1.88473	3.97649	GM12878
ATGAAATGTAGGAAAMX	1.80734	2.44799	Mixed
ATGAAGAGTTAAATAMX	-1.40047	-3.74542	Mixed
ATGAAGATGTGAATGMX	-1.60852	-3.23898	Mixed
ATGAAGGAGTAATGTMX	1.58629	4.18958	Mixed
ATGAAGTGATTTTATMX	0.529092	3.95823	Mixed
ATGAAGTTAAAGATTMX	1.86723	2.64836	Mixed
ATGAATAGTTTGTTTMX	0.201407	-4.52337	Mixed
ATGAATAGTTTTAGAMX	-1.53521	4.11431	Mixed
ATGAATGAGTTATTAMX	-1.30579	3.89991	Mixed
ATGAATGGGTATGGAMX	-0.300857	-3.85294	Mixed
ATGAATTTAGTGAGAMX	-0.165207	-5.26855	Mixed
ATGAGAGTTGGAATGMX	0.95196	3.76981	Mixed
ATGAGATTGTAAAGTHE	1.02733	3.28646	HEK293
ATGAGGAATTTGGTTMX	2.04988	1.67992	Mixed
ATGAGGGTTAAGGATMX	0.496491	-3.62343	Mixed
ATGAGTAGGAAATTAMX	1.98191	1.53532	Mixed
ATGAGTGGAGTTTGAMX	-2.6635	3.02321	Mixed
ATGAGTTTAGTAAGAMX	-2.11526	4.38801	Mixed
ATGATAATGAGTAAAMX	-1.61859	3.97492	Mixed
ATGATAGAAGAATGAMX	-0.551849	-2.83822	Mixed
ATGATAGAATGAAAGMX	-1.98884	3.95314	Mixed
ATGATAGATAAATTGMX	-2.95217	4.27056	Mixed
ATGATATGATTAATTHE	2.016	2.50655	HEK293
ATGATATGGATTTTAMX	0.321761	2.66486	Mixed
ATGATGTAGGAAAGAMX	-1.0496	-4.00223	Mixed
ATGATTGAAATGATGMX	2.3889	2.26649	Mixed
ATGATTGGTATAATAMX	1.06578	-4.93624	Mixed
ATGATTGGTTTGTTAMX	1.73992	3.20205	Mixed
ATGATTTAGGAAAGAMX	-0.506082	-3.89804	Mixed
ATGATTTGATAAGTTMX	1.68113	3.0576	Mixed
ATGATTTTAATGAGGMX	0.324925	-4.52782	Mixed
ATGGAATAATTTAAGMX	-1.24407	-4.75075	Mixed
ATGGAATGTATAATAMX	-0.958353	-4.39142	Mixed
ATGGAGAGAAATGTTMX	2.03032	1.34279	Mixed
ATGGAGATATGTAGTMX	0.276228	-3.6168	Mixed
ATGGAGGGTTGAGGAMX	1.99456	1.31422	Mixed
ATGGATGATATGAATMX	1.12801	1.00768	Mixed
ATGGATGTGTTTTTGMX	1.56136	1.49166	Mixed
ATGGATGTTAGTGTAMX	0.667987	-6.05925	Mixed
ATGGATTAATATATGMX	-0.892301	-2.74263	Mixed
ATGGGAGGTATATAAMX	-0.719717	-3.31651	Mixed
ATGGGATATGTATTAMX	-2.64632	4.04346	Mixed
ATGGGATATTGGTGAMX	1.61347	1.06893	Mixed
ATGGGATTATATTTGMX	-0.414603	-5.67307	Mixed
ATGGGTGTAAAGAGTMX	1.91383	2.60207	Mixed
ATGGTAGAGTAATTTMX	-0.654522	-3.00333	Mixed
ATGGTAGTGTTATAAMX	-0.0414069	-5.82773	Mixed
ATGGTATGGTTGTAAMX	0.125446	-5.48291	Mixed
ATGGTGGTTTAGTGGMX	1.97405	1.23614	Mixed
ATGGTGTATTTAGTTMX	0.76206	2.9679	Mixed
ATGGTGTGGATTTATGM	-2.11547	3.80512	GM12878
ATGGTTAAAATGATTMX	1.00737	-4.98636	Mixed
ATGGTTTAAATTTGGMX	-2.80702	3.92814	Mixed
ATGGTTTATTAAGTAMX	0.28454	-3.71432	Mixed
ATGGTTTTATTGTAAMX	-1.21407	-2.97896	Mixed
ATGGTTTTTTAAGATMX	-1.19334	-2.89668	Mixed
ATGTAAAAAAGTGTGMX	1.84077	1.80965	Mixed
ATGTAAAGAAGTTTGMX	0.431876	-5.97723	Mixed
ATGTAAAGGTATAGTMX	-2.49283	4.23165	Mixed
ATGTAAGGAGTAAATMC	-0.867802	-2.67337	MCF7
ATGTAATAAGAAGTGMX	0.433683	-5.98255	Mixed
ATGTAATATTGGATAMX	-2.30292	4.39234	Mixed
ATGTAATTATTGTTGMX	-0.23989	-4.69268	Mixed
ATGTAGAATGGTGTGMX	1.16776	-5.02988	Mixed
ATGTAGAATTTAAATMX	-1.50154	-4.42918	Mixed
ATGTATTAATATTATMX	0.770002	2.9615	Mixed
ATGTGAAAGATGAGGMX	0.273954	3.9555	Mixed
ATGTGAAGGTAATGAHE	1.74754	2.4612	HEK293
ATGTGATAGATGAGGMX	-0.520009	-4.86849	Mixed
ATGTGATGAGTAGTAMX	0.44395	-4.68226	Mixed
ATGTGGATAAGAGTGMX	-0.638461	-3.26252	Mixed
ATGTGGTATAGAAAAMX	-0.685995	-2.95295	Mixed
ATGTGTAAGTATTAAMX	0.874592	3.63552	Mixed
ATGTGTGGTGATATTMX	-0.305835	-2.12521	Mixed
ATGTGTTAATGTTGGMX	1.2043	3.25851	Mixed
ATGTGTTAGGTGATTMX	1.19416	2.5821	Mixed
ATGTGTTAGGTGGATMX	0.0190923	-5.57373	Mixed
ATGTTAAGTGATTATMX	-2.27815	3.79347	Mixed
ATGTTAGAGATGTTTGM	-1.61977	4.01551	GM12878
ATGTTAGTGTAGGTTMX	0.609013	-5.8424	Mixed
ATGTTAGTTATAGGGMX	0.892482	-5.77522	Mixed
ATGTTATATAAGTTTMX	1.50363	1.62633	Mixed
ATGTTGAATGGTAAGMX	1.74462	1.32951	Mixed
ATGTTGATAAGGTTAMX	-2.37439	3.49557	Mixed
ATGTTGATTTTTAGAMX	-2.84091	3.92809	Mixed
ATGTTTTTAGTAGAGHE	1.29755	1.34115	HEK293
ATGTTTTTTTATAATMX	0.172293	-5.36054	Mixed
ATTAAAAAGGGTAGAMX	-1.46331	-2.61969	Mixed
ATTAAAGAGAGAAGGMX	1.28538	1.64987	Mixed
ATTAAAGTGTGTGGTMX	-0.206875	-4.43779	Mixed
ATTAAATATGATGTAMX	2.18516	2.12557	Mixed
ATTAAATTGGTGAATMX	-1.93078	3.47066	Mixed
ATTAAGAAAGAGTTGMX	-0.277532	2.55669	Mixed
ATTAAGGATTAAAGTMC	-1.66035	-2.73789	MCF7
ATTAAGTAGAGGTATMX	2.163	1.40683	Mixed
ATTAATAAGGATAGAMX	-0.356697	3.46254	Mixed
ATTAGAAAGTTAAGAMC	-1.31348	-3.10861	MCF7
ATTAGAATTTGGTTGMX	-2.11845	3.12537	Mixed
ATTAGAGGGTTTTAGMX	-0.370008	-3.67845	Mixed
ATTAGAGTGAAGGTTMX	1.24743	3.38821	Mixed
ATTAGGAAAGATGTTHE	1.37293	2.25899	HEK293
ATTAGGGAGATAAAAMX	1.20231	3.95682	Mixed
ATTAGGTGGAAGTTTMX	0.467647	-4.68453	Mixed
ATTAGTGGAGTTTGTMX	1.51635	3.98148	Mixed
ATTAGTGTTAATGGGMX	-1.00109	-3.63432	Mixed
ATTAGTTTAAGTAGTGM	-1.11436	3.60243	GM12878
ATTATAAATATAAGTMX	-1.1597	3.13632	Mixed
ATTATAGAGAAAATGMX	1.50142	4.38857	Mixed
ATTATAGAGGTGATAMC	-1.28451	-2.51019	MCF7
ATTATAGTATGGAGAMX	2.01827	1.05511	Mixed
ATTATATAGGGAGAAMC	-1.21104	-2.67741	MCF7
ATTATGATAAGAGGTGM	-2.62454	3.68526	GM12878
ATTATGGAGTATGGAMX	1.78392	1.6488	Mixed
ATTATGTGGTAAGGAGM	-1.45949	3.96894	GM12878
ATTATGTGGTTAATGMX	0.225949	-5.30291	Mixed
ATTATGTGTAATAGAMX	1.56951	1.96346	Mixed
ATTATGTTAGAATTGMX	-1.2733	-4.10429	Mixed
ATTATTGATTATAAGMX	2.25182	1.72788	Mixed
ATTGAAAGAGGTGTAMX	0.841182	-5.73992	Mixed
ATTGAAATGAAGGGTMX	1.6963	3.0898	Mixed
ATTGAAGGAGAGAGTMX	-1.78028	3.26101	Mixed
ATTGAAGTGTGAGTAMX	1.58131	2.918	Mixed
ATTGAATAGAATATGMX	-2.89727	4.21047	Mixed
ATTGAATGTTATAAGMX	-0.179871	3.41783	Mixed
ATTGAGAAAGAGGAGMX	0.46876	-4.56655	Mixed
ATTGAGAGAGAGGGAMX	-0.291408	-3.80571	Mixed
ATTGAGGAGTTAGTGMX	0.610976	-5.03341	Mixed
ATTGAGTTGGTGAGAMX	1.64287	3.66109	Mixed
ATTGGAATTATGTATMX	0.707376	2.24078	Mixed
ATTGGATAGATAATAMX	1.1477	3.48189	Mixed
ATTGGTGAGGAGATGMX	-2.80795	4.03095	Mixed
ATTGGTGTGTTAGAAMX	-0.783711	-4.40119	Mixed
ATTGGTTGATATGAGMX	0.294436	3.34682	Mixed
ATTGTAAAAGATTAAGM	-2.35673	3.58499	GM12878
ATTGTAGATAGTTGTMC	-1.67641	-3.05764	MCF7
ATTGTGAATGAGGAAMX	-1.82064	4.38135	Mixed
ATTGTGAGTTATAAGMX	-1.62051	-3.23348	Mixed
ATTGTGTATGATGAGMX	1.31061	3.50385	Mixed
ATTGTTGTAGTTAAGMX	-0.932186	-2.53964	Mixed
ATTGTTGTGTGGAGAMX	1.1885	3.87665	Mixed
ATTGTTGTTGTTAAAMX	-1.57226	-2.80761	Mixed
ATTGTTTAGGATAAGMX	-0.0562257	-4.75131	Mixed
ATTGTTTGTATAAAGMX	-0.344363	-3.13004	Mixed
ATTGTTTTGTTTTTAGM	-2.70451	3.49342	GM12878
ATTTAAATGAGAAATMX	-2.83103	4.17622	Mixed
ATTTAATTGTTGGGTMX	-0.151313	-4.7241	Mixed
ATTTAGAAATTGATGMX	1.72831	3.00685	Mixed
ATTTAGGAGTATAGTMX	1.88641	3.19165	Mixed
ATTTAGGTAATAGTTMX	-0.201137	-4.01446	Mixed
ATTTAGTATTTAATAMX	2.19053	2.04703	Mixed
ATTTATAAAGAGAAAMX	0.634849	-5.15294	Mixed
ATTTATAATGTGTGAMX	2.29551	3.0758	Mixed
ATTTATGTAAGGAATMX	2.13767	2.88046	Mixed
ATTTATTAGTAATGTMX	1.13921	4.16175	Mixed
ATTTATTGTGGTTATMX	-2.58607	3.95176	Mixed
ATTTGAGGAGTTTGGMC	-0.742567	-4.23507	MCF7
ATTTGAGTTGGTGAGMX	-2.73276	4.01747	Mixed
ATTTGGGTGAGAGAGMX	-0.551157	-4.59316	Mixed
ATTTGGTGATATTAGMX	1.37208	4.37912	Mixed
ATTTGGTGGATGTTTMX	-0.885871	-4.22102	Mixed
ATTTGGTGGTAGAAAMX	2.4459	3.27902	Mixed
ATTTGGTTGATTAGAMX	-0.330914	-3.96924	Mixed
ATTTGTGATGGTTAAMX	-1.54717	3.46918	Mixed
ATTTTAAGTATGGAAGM	-2.15477	3.94289	GM12878
ATTTTAGGAGTGGTGMC	1.47545	2.71971	MCF7
ATTTTGATGGTTAGTMX	-0.433636	-4.75508	Mixed
ATTTTGATGTATGGAMX	-0.235493	-5.18773	Mixed
ATTTTGGAGTTTGGGMX	2.00179	1.57855	Mixed
ATTTTTAGATTGGGTMX	1.57116	4.39783	Mixed
ATTTTTTAAGTTAGGMX	1.04677	3.48118	Mixed
GAAAAGAAAAAGAAAMX	1.79874	3.2349	Mixed
GAAAAGAAGAATGGAMX	-0.64116	-4.57254	Mixed
GAAAAGAAGTATGTGMX	1.73438	3.25347	Mixed
GAAAAGATATGGATGMX	0.510478	-4.83907	Mixed
GAAAAGATGGGAAAAMX	2.22773	2.43397	Mixed
GAAAAGGGTGAATTTHE	2.02342	1.65559	HEK293
GAAAAGTATGGTAGGMX	-0.348998	-4.01552	Mixed
GAAAAGTATTAATTGMX	1.17483	2.43423	Mixed
GAAAATTGATTAATTMX	-0.223551	-5.10558	Mixed
GAAAGAATTAGTAGTMC	-1.21206	-2.65108	MCF7
GAAAGAGATTTTAGTMX	1.49127	1.79973	Mixed
GAAAGAGGAGTAATAMX	1.78084	3.88683	Mixed
GAAAGAGTAGAAAAAMX	-1.51002	-2.98617	Mixed
GAAAGAGTGTTTAATMX	1.00612	4.27264	Mixed
GAAAGATGATAAATAMX	-2.61622	3.95898	Mixed
GAAAGATGTAATTTAMX	-2.31039	4.05191	Mixed
GAAAGATGTATGGTGMX	1.39668	4.31941	Mixed
GAAAGATTGGTTAAGMX	2.02328	2.80474	Mixed
GAAAGGAGGTAGGTGMX	1.85696	1.57088	Mixed
GAAAGTAAGTAGATAMX	-1.11234	-3.22559	Mixed
GAAAGTAGTGAGTTTMX	-0.78271	-4.52154	Mixed
GAAAGTATTAAAGATMX	-1.52511	-3.04496	Mixed
GAAATAATTTGGAATMX	1.62047	1.99835	Mixed
GAAATAGGATAGTGTMX	1.23459	4.16101	Mixed
GAAATATGGGAGAAGGM	-1.54595	3.61383	GM12878
GAAATATTGTGTGTTMX	1.18484	3.41507	Mixed
GAAATGATGAGGTAAMX	-0.8963	-3.99496	Mixed
GAAATGATTTTAGATMX	-0.267119	-3.66878	Mixed
GAAATGGAGAAAGTGMX	-2.81102	4.2418	Mixed
GAAATTAAGAGGATTGM	-1.17788	4.34746	GM12878
GAAATTATGTGAATGHE	0.715179	2.18461	HEK293
GAAATTTAGTTAGTGMX	0.339219	-4.64394	Mixed
GAAATTTGTTGTGTGMX	0.379307	3.28623	Mixed
GAAGAAAGAAATGGAMX	1.84865	1.65261	Mixed
GAAGAAGAGATATGTGM	-2.97292	4.18949	GM12878
GAAGAATTAAATTTAMX	-0.226697	-3.43363	Mixed
GAAGAATTTATAGAGMX	-0.327569	-4.99922	Mixed
GAAGATTATAAGGGTMX	1.34536	4.29057	Mixed
GAAGATTTATAGATTMX	-2.68744	3.74894	Mixed
GAAGATTTTATAAGTMX	1.45875	4.22931	Mixed
GAAGGAGTTAGTTATMX	-0.970063	-4.19309	Mixed
GAAGGATAAAATAAGMX	1.85304	3.93082	Mixed
GAAGTAAGGTATAGAMX	-0.137742	-4.49129	Mixed
GAAGTATGTGAGAGGMX	-0.30174	-4.06741	Mixed
GAAGTATGTTTTGATMX	1.79978	2.46174	Mixed
GAAGTGAGAGTGTTTMX	0.588279	-5.69491	Mixed
GAAGTGATGGAGGATMX	-0.78942	-3.06754	Mixed
GAAGTGTAGAGTTATMX	-2.61173	3.47267	Mixed
GAAGTGTTGTGTGAAMX	1.91531	2.47457	Mixed
GAAGTTATTTATAGGMX	1.34038	3.90077	Mixed
GAAGTTGTTAAATAAMX	-0.827406	-3.34843	Mixed
GAATAAAAGTTGATGMX	-2.31822	3.87284	Mixed
GAATAAGAATTGGTGMX	0.960535	3.33072	Mixed
GAATAAGAGTGTTGGMX	1.5682	2.33597	Mixed
GAATAAGATGGATTAMX	-2.32011	3.7288	Mixed
GAATAAGTATTATGAMX	0.565212	-4.89528	Mixed
GAATAATAAGAGAAAMX	0.238298	-5.17617	Mixed
GAATAGATAGAGGTAMX	-0.358395	-4.63191	Mixed
GAATAGATATGTGAAMX	1.31576	4.22986	Mixed
GAATAGTTTTGATGAMX	-0.124206	-4.73699	Mixed
GAATATAAGTTTTGTMC	-0.804522	-3.02091	MCF7
GAATATAGATAGATGMX	-0.0167841	-4.87666	Mixed
GAATATGATTATGTAMX	1.42056	1.97327	Mixed
GAATATGGTTGAGTGMX	1.23954	1.99694	Mixed
GAATATGTAGATAAGMX	0.0329319	-3.79608	Mixed
GAATGAGGTGATATAMX	0.668085	1.96327	Mixed
GAATGATGATTTTTTMX	0.536879	-5.76704	Mixed
GAATGATGTGAATAGMX	-0.408233	-5.22844	Mixed
GAATGGATGAAATAAMX	-0.908467	-3.65873	Mixed
GAATGGTTGGTAAGTMX	2.28455	2.6079	Mixed
GAATGTAGGATAGAGMX	1.12663	2.90648	Mixed
GAATTATGAGTATTTMX	2.44848	2.78624	Mixed
GAATTGTGTAAATATMX	-0.560439	-4.05289	Mixed
GAATTTAGTGAGATGMX	1.95497	1.33678	Mixed
GAATTTTTATGGTTTMX	1.5277	4.3174	Mixed
GAGAAAAGTGAGTTTMX	1.58527	2.9333	Mixed
GAGAAATAAATGTGAMX	0.660647	-5.57594	Mixed
GAGAAATAATATATAMX	0.43673	-4.96278	Mixed
GAGAAATTAATTTTGMX	-0.549833	-4.24325	Mixed
GAGAATAGATATGAAMX	1.50409	2.35977	Mixed
GAGAATATGTTTATTMX	-3.04862	3.95493	Mixed
GAGAATGTGTATAGTMX	-2.4206	4.10386	Mixed
GAGAATTAGGAGTTTHE	1.43546	1.68244	HEK293
GAGAGAGAGGATAAAMX	0.269154	-4.44896	Mixed
GAGAGATTTAGAGTTMX	-1.94577	3.74781	Mixed
GAGAGTAGATTGTTAMC	-1.37184	-3.99047	MCF7
GAGAGTTAATATAAGMX	-2.54226	4.5286	Mixed
GAGAGTTGAGGTTTTGM	-1.209	3.52744	GM12878
GAGATAAAGAAGGTAMX	0.187852	-5.77035	Mixed
GAGATAGAGAATGTAMX	-1.30519	-3.15609	Mixed
GAGATAGGAGTAGAAMX	-2.4858	3.60228	Mixed
GAGATATGTAGATTTMX	-2.29445	3.89901	Mixed
GAGATGATAAGTAGAMX	-0.0555424	-4.051	Mixed
GAGATGGGATATGTAMX	-0.821316	-2.95147	Mixed
GAGATGGTTTTTAGAMX	0.517603	2.98721	Mixed
GAGATGTAGATAATTMC	-1.18817	-2.97574	MCF7
GAGATGTGTGGAATGMX	-0.653286	-2.73273	Mixed
GAGATGTGTTTGGGTMX	-0.996005	-4.92655	Mixed
GAGATTATGAGAGTTMX	-1.15253	-3.22708	Mixed
GAGATTATGATTTTTMX	-0.637177	-3.4806	Mixed
GAGATTATTTTGATTMX	-2.93343	4.17553	Mixed
GAGGAAATTATGAAAMC	-1.01075	-2.55672	MCF7
GAGGAAGGTGAGTGAMX	1.64896	4.02196	Mixed
GAGGAGAAGTTTGTAMX	1.9405	3.35022	Mixed
GAGGAGATATTGATGMX	1.42597	4.02357	Mixed
GAGGAGTAGAATATAGM	-1.34964	4.28826	GM12878
GAGGAGTTATTTGATMX	2.01921	1.92828	Mixed
GAGGAGTTGAAGTGGMX	-0.357608	-5.29342	Mixed
GAGGATTTAATTGAGMX	2.17633	3.01206	Mixed
GAGGGAAGTATAAGAMX	1.99195	3.03771	Mixed
GAGGGAATTATATTAMX	1.52614	3.79269	Mixed
GAGGGATTGGGAATGMX	-0.295556	-4.54731	Mixed
GAGGGTTGGTTAATAMX	0.932508	3.84045	Mixed
GAGGGTTTAGTGTGTMX	0.57122	-6.07239	Mixed
GAGGTAGAGAATATGHE	1.92934	3.19942	HEK293
GAGGTATAGTGAAGTMX	-0.0109805	-4.38021	Mixed
GAGGTGGAATTAATTMX	1.78953	1.82812	Mixed
GAGGTGGAGAGGTGAMX	2.18728	2.51167	Mixed
GAGGTGTAGTAGGATMX	-2.97848	3.79184	Mixed
GAGGTTATATAGGAAMX	0.969526	2.96642	Mixed
GAGGTTGAATGGAAAMX	-2.35569	3.45872	Mixed
GAGTAAATAGTTTAAMX	-2.31724	4.05783	Mixed
GAGTAAGTGAGGATGMX	-0.394382	3.64449	Mixed
GAGTAAGTTTAAGTTMX	-0.646787	-3.58143	Mixed
GAGTAATATTAGTAGMX	1.80654	0.957311	Mixed
GAGTAATGGGTTAGGMX	0.279259	-3.94761	Mixed
GAGTAGAGGTTTAAAMX	1.09437	2.54055	Mixed
GAGTAGGATGAATTAMC	-1.18923	-2.60068	MCF7
GAGTAGTGATATTATMX	-0.766069	-3.24145	Mixed
GAGTATAGAAGGATAMX	2.07903	1.24203	Mixed
GAGTATGATGATTGAMX	1.7507	3.69418	Mixed
GAGTATGTAGTTATAMX	0.453717	-5.83649	Mixed
GAGTGAAGTAGAAGAMX	0.0372273	-5.62696	Mixed
GAGTGAATATGATTGMX	-2.59193	4.28598	Mixed
GAGTGAATGTAGATTMX	-1.35611	-3.52577	Mixed
GAGTGAATTTTGTGAMX	-1.35902	-3.24019	Mixed
GAGTGAGAGGTGGTTMX	1.82878	2.35837	Mixed
GAGTGAGATGAAAAGMX	1.17173	3.37018	Mixed
GAGTGGAGGGAGTTGMX	2.24726	3.15419	Mixed
GAGTGGATTGTGAATMX	-1.08161	-3.56266	Mixed
GAGTGGTAAATAATTMX	0.57553	3.86594	Mixed
GAGTGGTATGTTGTTMX	0.172221	-5.05796	Mixed
GAGTGGTTGAATGGAMX	0.32718	-3.79427	Mixed
GAGTGGTTGAATTGTMX	0.324041	-5.37427	Mixed
GAGTGTGAGTAAAATGM	-1.82637	3.66748	GM12878
GAGTGTGGTGGGAAAMX	2.04939	1.15444	Mixed
GAGTGTTTAGGAGGTMX	-0.501514	-2.6397	Mixed
GAGTTAGAGTAGGATMX	2.14987	3.30261	Mixed
GAGTTATGATTGAGGMX	0.395097	-4.70514	Mixed
GAGTTTAAATATAAAMX	2.08507	3.41282	Mixed
GAGTTTATTAAAAATMX	1.76484	3.03214	Mixed
GAGTTTATTAAAATGMX	2.1073	3.00535	Mixed
GAGTTTGAATATAGGMX	-0.134836	-5.68568	Mixed
GAGTTTGATAGATTAMC	-0.726359	-3.25026	MCF7
GAGTTTGGTAATAGTMX	-0.661805	-4.35772	Mixed
GAGTTTTGTTGGAATMX	-0.489878	-4.57313	Mixed
GAGTTTTTGATAAAAHE	1.5145	2.76016	HEK293
GAGTTTTTTATATTGMX	-2.99296	3.88782	Mixed
GATAAAAGAATGAGTMX	0.94706	3.82404	Mixed
GATAAATAGGTGGTGMX	1.14838	3.3954	Mixed
GATAAATATTATGTAMX	-3.06178	3.96723	Mixed
GATAAGAGTTGGAGAMX	1.27002	3.21495	Mixed
GATAAGATTGATAAGMX	1.55435	2.27789	Mixed
GATAAGGTGTTGAGGMX	-1.38163	3.83405	Mixed
GATAAGTTGTAAAAAMX	-0.740252	-3.76974	Mixed
GATAATGAAGTAATGMX	0.573686	-5.19561	Mixed
GATAATGTAGATTGTMX	-0.218271	-5.42533	Mixed
GATAGAAAAGTGGTAMX	-1.24848	-2.96936	Mixed
GATAGAAGTAATATAMX	0.19365	-3.41522	Mixed
GATAGAATAATGAAGMX	-1.86645	4.28981	Mixed
GATAGAGAATGGTAAMX	0.857104	3.91916	Mixed
GATAGAGAGTTTGTGMC	-1.12525	-2.5666	MCF7
GATAGAGTTGTGAAAMX	-1.56979	3.38592	Mixed
GATAGGATGGGTAGAMX	1.43043	3.4384	Mixed
GATAGGATGGTTTTTMX	-2.9854	3.85482	Mixed
GATAGGTTTGATTGGMX	1.78703	3.03172	Mixed
GATAGTATGTATAGAGM	-2.25756	3.53658	GM12878
GATAGTGTAAATGAGMX	-2.52853	4.10758	Mixed
GATAGTTAATGTGATMX	-1.19176	3.98897	Mixed
GATAGTTAGTTTAGTMX	-1.09212	-2.65417	Mixed
GATAGTTGATTTAATMX	0.0589634	-3.98949	Mixed
GATATAATGTTTGTTMX	-2.07262	4.11906	Mixed
GATATGAGTAATGGTMX	-1.89107	3.29186	Mixed
GATATGAGTTTAATTMX	1.54861	4.05651	Mixed
GATATGGAATGAGTGMX	1.63774	3.62549	Mixed
GATATGTTGTAAGAGMX	0.949472	1.60423	Mixed
GATATTTATATGTGAMX	-0.0770467	-4.69671	Mixed
GATATTTGAGGAAATGM	-1.1213	4.01357	GM12878
GATGAAAGTTTTATAMX	1.99224	1.62035	Mixed
GATGAATTAGATTTAMX	-0.411634	-4.68821	Mixed
GATGAATTAGTAGGAMX	-1.07881	3.87921	Mixed
GATGAGAGATTTTATMX	-1.71829	4.33092	Mixed
GATGAGAGGTTTAAAMX	2.04697	2.68024	Mixed
GATGAGGTTAGTTTGMX	-0.682675	-5.22699	Mixed
GATGATTAAAAGTGTMX	-3.03065	3.86083	Mixed
GATGGATGGTGTTAAGM	0.702808	4.35786	GM12878
GATGGGATTGGATGAMX	0.185011	-5.2926	Mixed
GATGGTATTTTAGTGMX	0.454671	-5.72617	Mixed
GATGGTTTATAAGTTMX	1.92737	3.88675	Mixed
GATGTAAAGTGTATAMX	-0.428786	-4.29089	Mixed
GATGTAGAAGGGTTTMX	0.855419	2.49732	Mixed
GATGTATGTATAATGMX	0.243182	-4.28481	Mixed
GATGTGAAGGGTTTTGM	-1.1972	3.93672	GM12878
GATGTGAATATAAGGMX	0.563465	-5.29245	Mixed
GATGTGGGAAAGTGAHE	1.40739	1.70395	HEK293
GATGTGGGAATTGATMX	-1.59314	-3.29633	Mixed
GATGTGTAGGGAATTMX	-1.1111	-2.29536	Mixed
GATGTGTATAATGGTMX	1.24625	1.70586	Mixed
GATGTGTATATAAAAMX	2.13082	2.61709	Mixed
GATGTTAAAATGTTTMX	0.158559	-4.9181	Mixed
GATGTTAAGAGGATGMX	-0.126701	-3.86033	Mixed
GATGTTAAGATTTGAMX	-2.51753	4.30177	Mixed
GATGTTAATGGAATTMX	-2.05205	3.92383	Mixed
GATGTTGAATGGATGMC	-1.30582	-2.7338	MCF7
GATGTTTATAGTTTGMX	1.41873	1.56603	Mixed
GATTAAAATAAGAGTMX	-0.0702028	-5.65352	Mixed
GATTAAATTAATGGAMX	-0.371172	-4.11774	Mixed
GATTAAGGAGTTGAGGM	-2.0145	4.39041	GM12878
GATTAAGTAGGTTTTMC	-0.305057	-3.19294	MCF7
GATTAGATATTAATTMX	-2.64927	4.0631	Mixed
GATTAGATTATGGAGGM	-2.0195	3.65918	GM12878
GATTAGTAAAATATGMX	0.850126	2.38419	Mixed
GATTAGTAATGTGATMX	1.75207	3.05491	Mixed
GATTATAAGAGTAGGMX	-1.08255	-3.76262	Mixed
GATTATAAGTTGGTTMX	0.142134	-4.63098	Mixed
GATTATAGAGATTATMX	-0.399026	-5.37249	Mixed
GATTATAGGAGGTAAGM	-1.21859	4.19971	GM12878
GATTATAGTGATGTAMC	-0.888435	-3.3997	MCF7
GATTATGAATGGAAGMX	-0.629458	-3.16107	Mixed
GATTATTGTTGGATTMX	0.845417	-5.77602	Mixed
GATTGAGAAAAGTGAMX	-2.84681	4.08763	Mixed
GATTGAGATAAGAATMX	1.64764	2.47812	Mixed
GATTGGATGAGAGTGMX	-2.21823	3.61119	Mixed
GATTGTAGAGTTGTAMX	0.22741	-4.35311	Mixed
GATTGTGTTAAAGATMX	-2.06937	3.47001	Mixed
GATTGTTATTTGGTAMX	2.13977	3.17325	Mixed
GATTGTTTGAGGAGAMX	-1.87181	4.02274	Mixed
GATTTAAATATGGGAMX	-0.418103	-4.75269	Mixed
GATTTAATTATATTTMX	2.20812	2.37931	Mixed
GATTTAGTTGAAATAMX	-0.86454	-2.87579	Mixed
GATTTATGTTTTATTGM	-1.6635	-2.25005	GM12878
GATTTGAAATTATAGMX	-1.92898	3.16413	Mixed
GATTTGATAAGTAAAMX	1.24568	3.65201	Mixed
GATTTGTAAGTTAATMX	-0.793155	-3.0447	Mixed
GATTTGTAATTTGTGMX	-2.42492	3.64482	Mixed
GATTTGTATGTGATTMX	-1.43607	-3.28161	Mixed
GATTTGTTAATTAGTMX	-0.294548	-4.58537	Mixed
GATTTTATGTATATAHE	1.37538	2.51185	HEK293
GATTTTTAGTGTTGAMX	-0.142598	-3.76363	Mixed
GATTTTTGAAGTTGAMX	1.57519	3.9341	Mixed
GATTTTTTAGTGTGGMX	-0.0657365	-4.84556	Mixed
GGAAAAGAAAGTAGAMX	0.637462	2.6113	Mixed
GGAAAGATGTTAAGTMX	-0.415711	-3.36522	Mixed
GGAAAGTAAAGAATAHE	1.87956	2.00027	HEK293
GGAAAGTAATGTTTTMX	-0.444788	-4.9721	Mixed
GGAAATAAAATTAATMX	1.50897	2.21466	Mixed
GGAAATTGGATATAAHE	1.85942	2.39727	HEK293
GGAAATTTAGAGTTTMX	1.35246	2.1443	Mixed
GGAAGAAAGGGATAAMX	-2.42122	4.04246	Mixed
GGAAGAAGTGAGTTAMX	-0.54931	-5.2345	Mixed
GGAAGAGATTTTGTAMX	-1.45713	4.10136	Mixed
GGAAGATTGATGTTAHE	1.26956	3.08956	HEK293
GGAAGGAAAGGAGTTMX	-1.31083	4.28391	Mixed
GGAAGGTGGTGTTGTMX	0.309634	-4.387	Mixed
GGAAGGTGTATTATTMX	-1.38761	-4.2992	Mixed
GGAAGTAAATGTGGAMX	1.45909	2.69029	Mixed
GGAAGTAAATTATTTMX	0.327138	-4.98169	Mixed
GGAATAGGATAGTGTMC	-1.57849	-2.66909	MCF7
GGAATATGGATAAGAMX	2.02627	1.26614	Mixed
GGAATATTATGGAATMX	-0.926148	-3.10538	Mixed
GGAATTAAGTTAATGMX	-0.177169	-3.44129	Mixed
GGAATTATTAGGAAAMX	0.472518	-5.63462	Mixed
GGAGAGAGTGTAGTAMX	2.07825	1.57784	Mixed
GGAGAGGATATGTGAMX	1.05242	2.5707	Mixed
GGAGAGTTGTTTTGAMX	0.681892	-5.89641	Mixed
GGAGATAATGGAATAMX	1.5154	1.52435	Mixed
GGAGATAGTGAATTTMX	2.25959	2.2596	Mixed
GGAGATGGAAAAGGGMX	2.22361	1.90536	Mixed
GGAGATGGAAATGAAMX	-0.256898	3.45637	Mixed
GGAGGATAAGGATGGMX	0.375801	-6.02991	Mixed
GGAGGGAAGATGATGMX	1.58324	2.00508	Mixed
GGAGGGATAGAGGTAGM	-2.04521	3.45424	GM12878
GGAGGGTAAAAAGTGMX	0.598038	-5.74085	Mixed
GGAGGTAATGTTTTAGM	-1.32861	3.5173	GM12878
GGAGGTTATTAATTAMX	1.8147	3.52888	Mixed
GGAGTAAATATGGTAMX	-0.0625935	-3.69175	Mixed
GGAGTATTGGGTGGAMX	-0.512998	-5.05835	Mixed
GGAGTTATGGATAATMX	0.0742212	-5.09194	Mixed
GGAGTTGAGGGAGAAHE	1.09506	2.41186	HEK293
GGAGTTTTTTGATAAMX	-2.16329	3.59209	Mixed
GGATAAGGTGTGAGGMX	1.8554	0.944901	Mixed
GGATAATAGTAGTTTMX	-0.384592	-2.2423	Mixed
GGATAATGAGGAAGAMX	1.62669	2.84194	Mixed
GGATAGAGATGTTGTMX	-0.840749	-3.93388	Mixed
GGATAGAGTATTTATMX	0.0981868	-5.88515	Mixed
GGATAGGGAATTGTGMX	-0.262483	-3.19044	Mixed
GGATATAAAGATGAGMX	1.16548	2.88943	Mixed
GGATATAAGTGTAAGMX	-0.184057	-2.84443	Mixed
GGATATAGTTTTAAGMX	1.31596	4.23472	Mixed
GGATATATAATGGAAMX	2.03444	3.14262	Mixed
GGATATGAATTTAGAMX	1.85255	1.37827	Mixed
GGATATGTTAAGGTTMX	-2.31626	3.16264	Mixed
GGATATTAGTGGAGAMX	-2.12378	3.33017	Mixed
GGATATTTGGTATTTMX	-0.858395	-4.84894	Mixed
GGATGAATGTTTAGTMX	-1.3126	-3.41399	Mixed
GGATGATTGTGTTGTMX	-0.396768	-3.24439	Mixed
GGATGGAAATATGAGMX	1.04391	3.78229	Mixed
GGATGGATATAATAGMX	1.72356	3.98462	Mixed
GGATGGTGGTTGGTAMX	-1.48445	-3.12351	Mixed
GGATGTGGTTAGGTAMX	1.13768	2.43294	Mixed
GGATTAATTTGAAAAMX	1.81487	2.00434	Mixed
GGATTAGTGATTGAAMX	-0.275987	-3.09411	Mixed
GGATTATAAGTTGAAMX	1.90077	3.85667	Mixed
GGATTATGGATTTAAMX	-3.19411	3.56367	Mixed
GGATTGTAAGAAGATMX	-2.13347	3.78355	Mixed
GGATTGTATTAGTGAMX	0.0835665	-6.07408	Mixed
GGATTTGGGAGAGAAMX	-0.140034	2.35861	Mixed
GGGAAAGGATAAGGAMX	1.55534	1.74319	Mixed
GGGAAGAAGGATATGMX	-1.78697	3.32733	Mixed
GGGAAGAAGTTTTGTMX	-0.598024	-4.29461	Mixed
GGGAAGAGGTAGAGAMX	0.0525913	-3.67101	Mixed
GGGAAGGAGAAGTAAMX	-2.04532	4.33264	Mixed
GGGAAGGGAAATTTTMX	0.753399	-5.83494	Mixed
GGGAAGTGATAGGAAMX	1.21012	1.56808	Mixed
GGGAAGTGTTATAATMX	1.57921	2.89286	Mixed
GGGAATATTGGAATGMX	-0.144604	-3.89573	Mixed
GGGAATTTAGGAAGAMX	-0.805473	-2.49091	Mixed
GGGAGATAATTATAAMX	-0.381388	-4.17328	Mixed
GGGAGATGTGAAGGTMX	-1.78118	-2.99753	Mixed
GGGAGGTTTGAGATAMX	1.93769	0.819126	Mixed
GGGAGTAAAGATAGTMX	-0.855876	-4.66174	Mixed
GGGAGTAATGTTGTTMX	0.848695	3.21788	Mixed
GGGAGTATTTTGAGGMX	-0.168347	-5.21166	Mixed
GGGATAAATAGATAAMX	1.43232	1.86835	Mixed
GGGATAAATAGATGAMC	-1.04931	-2.62725	MCF7
GGGATAATTAGGTTGMX	0.66834	-5.73593	Mixed
GGGATAATTGAATGAMX	-2.18565	4.28928	Mixed
GGGATAGTAGTAATGMX	1.61317	1.6396	Mixed
GGGATATAGATAAATMX	-2.81476	3.79517	Mixed
GGGATGATAGAATTTMX	1.57152	1.09722	Mixed
GGGATGGGATGAAAGMX	1.10484	1.84382	Mixed
GGGGAGATTAAGTAAMX	1.93125	2.43843	Mixed
GGGGTATAAAAGTGAMX	-0.251756	-4.45309	Mixed
GGGGTTTTTGTTTTGMC	-0.382119	-3.78577	MCF7
GGGTAAGGATTATTAMX	0.502663	-5.8905	Mixed
GGGTAAGTATTATTAHE	1.96818	3.01051	HEK293
GGGTAATGTTTGTAAMX	-0.905699	-2.94523	Mixed
GGGTAATTGTGTTGAMX	-0.0559504	-3.95995	Mixed
GGGTAGAAATGGAGTMX	1.51737	2.98751	Mixed
GGGTAGATAGAGTATMX	1.64368	2.49083	Mixed
GGGTATATGTTGTGTMX	1.71889	3.30617	Mixed
GGGTATTTAAAAGAAMC	-0.998559	-2.60326	MCF7
GGGTTAAAGTTGTTAMX	-2.42392	4.14993	Mixed
GGGTTAGAGGTTTAAMX	1.19826	4.10339	Mixed
GGGTTAGTTATTGTGMX	-0.0973051	-4.58946	Mixed
GGGTTTGGGTTTTTTMX	0.614979	-6.06608	Mixed
GGTAAAGAGGATAAAMC	-1.56199	-2.71121	MCF7
GGTAAAGATAATAATMX	0.682684	-5.13171	Mixed
GGTAAATGAATTTTTMX	-0.00730292	2.77712	Mixed
GGTAAGAAGTTGGTGMX	0.191304	-5.74952	Mixed
GGTAAGGGGTATAAAMX	0.260951	-5.86448	Mixed
GGTAAGTTATAAATTMX	-0.846328	-2.91096	Mixed
GGTAATAAGTTGTTAGM	-1.32416	4.16075	GM12878
GGTAATATGATATGGMX	-0.251164	-3.77769	Mixed
GGTAATATTGAAAGAHE	1.45802	3.1804	HEK293
GGTAATGGATGTGATGM	1.45821	3.74868	GM12878
GGTAATTATTGTGGTMX	-0.996336	-4.43735	Mixed
GGTAGAGAGAAATTGMX	1.26439	3.46367	Mixed
GGTAGGAATGGAGAAMX	1.01093	1.69947	Mixed
GGTAGGAGGAGATGAMX	-1.50988	-3.46015	Mixed
GGTAGGAGGATTGTGMX	1.89776	3.36625	Mixed
GGTAGTAAGGGTATGMX	-0.283032	-5.39108	Mixed
GGTAGTGAGAGGTATMX	-0.0258845	-4.67426	Mixed
GGTATAGGTAGGAATMX	-1.54554	-3.35814	Mixed
GGTATATAAGTAAGTMC	-1.0276	-2.70254	MCF7
GGTATATGTGTTTTGMX	-0.940337	-2.78545	Mixed
GGTATGAGATGTTTTMX	-2.57454	3.7978	Mixed
GGTATTAAAGGTGAAMX	-1.50547	-2.84457	Mixed
GGTGAAAAGGGATATMX	-1.48708	-3.12192	Mixed
GGTGAAAATGGTGTGMX	1.10825	3.27171	Mixed
GGTGAAGGGATGATAMX	-0.798942	3.42671	Mixed
GGTGAAGTGATGTAAMC	-1.0091	-4.2003	MCF7
GGTGAAGTGGAAATTMX	0.202792	-5.3028	Mixed
GGTGAATGAATTGTTMX	-1.45821	3.84817	Mixed
GGTGAGGTAGTGTAAMX	-0.333072	-5.09085	Mixed
GGTGAGGTGTGAATAMX	-2.14569	4.36754	Mixed
GGTGATTTGAAGGATMX	-0.485459	-5.60357	Mixed
GGTGGAATTTAATAAMX	0.0197036	-4.66759	Mixed
GGTGGTTAAGTTATGMX	-0.944312	-4.59702	Mixed
GGTGGTTGGTAATGTMX	1.42662	3.3478	Mixed
GGTGGTTTTGATGGAMX	-1.28376	-4.19612	Mixed
GGTGTAAATTGGAGAMX	2.13746	3.26279	Mixed
GGTGTAAGATTAGTAMX	1.53923	3.11647	Mixed
GGTGTAATAAGTTATMX	-0.441683	-4.1774	Mixed
GGTGTAGAGTATGAGMX	0.18845	-5.42828	Mixed
GGTGTATTTTGTGGTGM	-1.4881	4.38983	GM12878
GGTGTGAAGTATTTTMX	0.00185147	-2.93642	Mixed
GGTGTGAGTTAAGTGMX	1.46869	3.44437	Mixed
GGTGTGGGATTAGAGMX	1.13088	1.7807	Mixed
GGTGTTTAAAATAGTMX	1.8035	2.17132	Mixed
GGTGTTTAGATGGAGMX	0.536198	-4.81472	Mixed
GGTGTTTATTTAAGAMX	-0.840687	2.64354	Mixed
GGTTAAAAATGAAATMX	-2.03725	3.83432	Mixed
GGTTAAGGGTGAGTGMX	0.686471	-4.18836	Mixed
GGTTAATGGTTTGAAHE	2.09281	3.42087	HEK293
GGTTAGAGGTTATTTMX	0.611844	-6.19941	Mixed
GGTTAGAGTGGATGGMX	0.08685	-5.52552	Mixed
GGTTAGGAGGGTTAGMX	2.0296	0.858595	Mixed
GGTTAGGTTAAATTAMX	2.12584	2.09236	Mixed
GGTTATAATTTATTGMX	-0.979371	-4.74572	Mixed
GGTTATGTTTTAATGMX	1.66731	1.04529	Mixed
GGTTATTTGGTAGTTMX	-2.93914	4.4962	Mixed
GGTTGAGGTATGATTMX	-0.428793	-3.22893	Mixed
GGTTGGTTAGAGATAMC	-0.14388	-3.54367	MCF7
GGTTGTGATTTATATMX	-0.857778	-3.23069	Mixed
GGTTGTGTGAGTTTAMC	-0.460322	-2.85682	MCF7
GGTTGTTAGGTGAAAMX	-0.0305465	-3.01843	Mixed
GGTTTAGAGGTGGTTMX	-0.0671187	-5.46329	Mixed
GGTTTAGTGTAGAGGMX	-1.95462	4.51	Mixed
GGTTTGAGATGGAGAMX	-0.516553	-4.91197	Mixed
GGTTTGAGTGGAATAMX	-1.47722	-4.08221	Mixed
GGTTTGAGTGGTGGAMX	1.67213	1.01525	Mixed
GGTTTGATGTTAGGAHE	0.854155	2.38062	HEK293
GGTTTGATTAGTAAAHE	2.42535	2.28957	HEK293
GGTTTGGTAGAAAATHE	2.28157	2.00493	HEK293
GGTTTGGTGATAATGMX	-1.08596	-4.58042	Mixed
GGTTTTAAAGAAGTGMX	-0.486493	-4.70381	Mixed
GGTTTTAAAGTTGTTMX	1.27518	2.09794	Mixed
GGTTTTATATTGTGAMX	-0.236813	-4.91784	Mixed
GGTTTTTTATAAAATMX	0.227612	-4.05125	Mixed
GTAAAAAGGTTATAGMC	-0.201669	-3.6628	MCF7
GTAAAAAGTTTGATGMX	-1.33102	3.42449	Mixed
GTAAAAGAAATATTTMX	-0.459394	-3.69946	Mixed
GTAAAAGAGTAGTGTMX	-1.44015	-3.32485	Mixed
GTAAAAGTTTTATTGMX	-2.65901	4.06952	Mixed
GTAAAATGATAATGTMX	2.35737	2.8235	Mixed
GTAAAATGATGATAGMX	1.09265	2.40947	Mixed
GTAAAGAGAAGAATAMX	1.59487	3.22042	Mixed
GTAAAGTAATTATAGMX	-2.1614	4.29759	Mixed
GTAAAGTGAGGAATGMX	-0.317157	-5.59802	Mixed
GTAAAGTTATAGTGAHE	1.96143	3.05289	HEK293
GTAAATAGGGATTTTMX	2.30624	1.3203	Mixed
GTAAATAGTGTGTAAMX	-1.48864	-3.3092	Mixed
GTAAATGAATAATAGMX	-2.13514	4.23311	Mixed
GTAAATGAATTGGTTMX	-1.50138	-2.44254	Mixed
GTAAATGAGGTGGTGMX	0.594694	-5.48809	Mixed
GTAAATGTGATGAGGMX	-1.64075	3.09565	Mixed
GTAAATTAGTGAAGTMX	0.323165	-3.83988	Mixed
GTAAGAATATGATGAMC	-1.09263	-2.54465	MCF7
GTAAGAGGGATTGGAMX	-0.107166	-4.89131	Mixed
GTAAGATGATTAAATMX	1.06801	4.13774	Mixed
GTAAGATTATAGTAGMX	1.69216	4.14071	Mixed
GTAAGGAGAGTAGAAMX	-2.19132	4.03914	Mixed
GTAAGTAATTGGGAAMX	-2.83612	2.83503	Mixed
GTAAGTAGGGATAATMX	1.97024	1.67117	Mixed
GTAAGTTATGAATAAMX	-0.833058	-4.04553	Mixed
GTAAGTTGGAGTATAGM	-1.44801	3.48256	GM12878
GTAAGTTTATTTATGMX	-2.81581	3.79774	Mixed
GTAATAAAGTTAAGAMX	1.28628	2.53448	Mixed
GTAATAAGGATTTTTMX	1.18294	0.48	Mixed
GTAATAATTGGTTTAMX	-1.28169	2.91843	Mixed
GTAATAGGAGATATAMX	1.77853	3.05096	Mixed
GTAATATTAAGTTAGMX	-2.32043	3.44773	Mixed
GTAATGAGATGAAGTMX	-2.33193	4.11215	Mixed
GTAATGTTGAATAGAMX	0.433642	-4.70686	Mixed
GTAATTAAATGGTAAHE	1.55826	2.49948	HEK293
GTAATTAGAGAGTTGMX	0.534166	-6.03224	Mixed
GTAATTAGAGGTATGMX	-1.28904	-2.96831	Mixed
GTAATTATGTTTAAGHE	1.4495	2.53558	HEK293
GTAATTGGTTATGTAMX	0.0502281	-4.02731	Mixed
GTAATTGTATGAAGTHE	2.04046	2.16111	HEK293
GTAATTTATTGGAGGMX	0.891953	-6.0999	Mixed
GTAATTTGAAGTAATMX	-0.948164	-4.15912	Mixed
GTAATTTGGTTGTTAMX	0.846554	1.95844	Mixed
GTAGAAAAGAGAAGTGM	-1.42932	4.13292	GM12878
GTAGAAATGTAGATAMX	1.76089	1.2124	Mixed
GTAGAAGATTGATTAMX	-1.26618	-2.7848	Mixed
GTAGAAGATTTTTTGMX	1.88145	3.10128	Mixed
GTAGAGATAATAAGAMX	1.99295	2.45047	Mixed
GTAGAGATATAGGAGMX	-0.284798	-5.46401	Mixed
GTAGAGTATAGAAATMX	-3.1107	4.0096	Mixed
GTAGGAAAAATTAGAGM	-0.547471	4.27365	GM12878
GTAGGAAGTAATTGTGM	-2.97638	4.16243	GM12878
GTAGGAATTGGGAAAMX	1.3383	3.29318	Mixed
GTAGGAGAGGGTGATMX	1.41863	2.08311	Mixed
GTAGGAGATTGAAGAMX	-1.54112	3.83297	Mixed
GTAGGGGAGTGGAAGMX	0.747342	-6.21127	Mixed
GTAGGTAGGATTAATMX	-1.40952	-3.05653	Mixed
GTAGGTGTATGTGGAMX	-1.68515	4.26909	Mixed
GTAGGTTAATATTGAMX	-1.01416	-3.68546	Mixed
GTAGGTTAGAGAATTMX	-2.7153	3.77933	Mixed
GTAGTATGGAAGTTGMX	1.82238	3.42116	Mixed
GTAGTGGGTGTTTTGMX	0.763487	-6.06461	Mixed
GTAGTGTAAAAGAATMX	-1.67611	-3.07038	Mixed
GTAGTGTATTAAGTTMX	1.03818	-5.3852	Mixed
GTAGTTGAAGGTAGGMX	-0.848955	3.9368	Mixed
GTAGTTGATGTATAAHE	1.66913	2.81085	HEK293
GTATAAATTGTAGAGMX	-2.23887	3.27089	Mixed
GTATAGAGAAGATTAMX	-1.67781	4.52907	Mixed
GTATAGGTAGATATAMX	-1.40285	-3.15881	Mixed
GTATAGGTGTAGAATMX	-0.56786	-3.49731	Mixed
GTATAGTTGGTTTTGMX	0.538507	-5.38694	Mixed
GTATATTGATATTTTMX	-0.400934	-3.72935	Mixed
GTATGATGAATAGGTMX	-1.01886	-3.93744	Mixed
GTATGGGTAATAGGTMX	2.23515	2.59946	Mixed
GTATGGTGTTTATTAMX	-2.64757	3.41075	Mixed
GTATGTAGATTTATTMX	0.670704	2.36581	Mixed
GTATGTGAGTAAGTGMX	-2.42168	4.21732	Mixed
GTATTAAGAAGTTGTMX	0.528814	3.05838	Mixed
GTATTAGAAGAAGTGMX	-0.238926	-4.80159	Mixed
GTATTAGTATAGGTTMX	1.62206	3.1982	Mixed
GTATTAGTTATAATGMX	0.491984	3.9783	Mixed
GTATTATGAATAGAAMX	-0.249589	-2.96534	Mixed
GTATTGAATGAGATGMX	0.770866	-5.29769	Mixed
GTATTGATAAATTAGMX	1.27475	2.78003	Mixed
GTATTGATGAATAGGMX	-0.672471	-3.93107	Mixed
GTATTGTTGTGTAAAMX	1.16977	4.21179	Mixed
GTATTTTGTTAAATAMX	2.0475	2.43625	Mixed
GTGAAAAAGGTTGAGMX	0.275448	-3.70319	Mixed
GTGAAAAGAAAAAGGMX	-1.86024	4.39069	Mixed
GTGAAAAGATAAGAGMX	-2.34901	4.08201	Mixed
GTGAAAATTAAATGGMX	-2.85355	4.18842	Mixed
GTGAAATTATAGATGMX	-0.090663	-4.84349	Mixed
GTGAAGGGTTTGGTAMX	1.3705	1.76455	Mixed
GTGAAGGTAATTTTAHE	1.30383	3.0174	HEK293
GTGAAGGTGAGAGATMX	0.701884	-5.90175	Mixed
GTGAAGTTTATTGTAMX	1.94454	2.4485	Mixed
GTGAATATGTAGATAMX	2.00074	3.81021	Mixed
GTGAATGGAATATAGMX	-0.022759	-3.37563	Mixed
GTGAATGTGTAGTGGMX	1.61822	2.78918	Mixed
GTGAATTAGTAGGAGMX	1.66258	2.56243	Mixed
GTGAATTTAAGGAGTMX	0.0133351	-4.20414	Mixed
GTGAGAATTTGTTTTMX	-2.36712	4.04125	Mixed
GTGAGAGTTAGTTTTMC	-1.26358	-2.45215	MCF7
GTGAGATGATGGTATGM	-0.904195	4.32787	GM12878
GTGAGGAGGAAGATAGM	-1.66031	4.34949	GM12878
GTGAGGGAGAGGTTGMX	1.9878	1.53238	Mixed
GTGAGGGTTTAGAGAMX	-0.693699	-4.81095	Mixed
GTGAGGTATGGAGGAMX	1.26225	4.39726	Mixed
GTGAGTATTGAGAGTMX	-2.63718	4.45406	Mixed
GTGAGTGAATTAGATMX	-0.482592	-3.42021	Mixed
GTGATAATTTGATAAMX	-0.309298	-4.01315	Mixed
GTGATAGGAAGAAAGMX	1.38529	2.40938	Mixed
GTGATATAAAGATAAMX	-0.517936	-3.1612	Mixed
GTGATGAAGATTTTTMX	0.426844	-6.02652	Mixed
GTGGAAAGAAAGTAGMX	-0.981259	2.868	Mixed
GTGGAAATGAGATAGMX	-0.476134	-4.3559	Mixed
GTGGAATAGTAAGATMX	-1.4745	3.86833	Mixed
GTGGAATGATTATAGMX	-2.53746	3.9437	Mixed
GTGGAGGAAGGTAATMX	1.37361	3.70369	Mixed
GTGGAGGAGAAGGTTMX	1.45179	4.11521	Mixed
GTGGAGTAGGTATTAMC	-1.09988	-3.10782	MCF7
GTGGATGATAGAATTMX	2.15019	2.24192	Mixed
GTGGATTAGTGTTTTMX	0.0425601	3.9167	Mixed
GTGGATTGAAGTTGGMX	1.60708	4.22548	Mixed
GTGGGAATGAATAATMX	1.18229	3.30861	Mixed
GTGGGTATTTGAATAMX	-0.385742	-5.6572	Mixed
GTGGGTTATAGATTAMX	0.892668	4.36388	Mixed
GTGGGTTGGATAAAAMX	0.753663	3.34181	Mixed
GTGGTAAGGAGTTGAMX	0.324852	-4.45236	Mixed
GTGGTAATAATTAGAMX	2.33806	0.949016	Mixed
GTGGTAATTGGATGAGM	0.065359	4.06155	GM12878
GTGGTAGTGTGGTTTMX	0.696335	-4.94037	Mixed
GTGGTAGTGTTAAAGMX	1.32793	2.36861	Mixed
GTGGTATTTAGGTAGMC	-1.40095	-2.93417	MCF7
GTGGTGGAGTTTTTTMX	-0.177626	-3.6511	Mixed
GTGGTTAAATTTTAAMX	-1.19252	-2.3238	Mixed
GTGGTTGGGGATAAAHE	2.05526	1.27584	HEK293
GTGGTTTGAATGAGTMX	0.727681	-4.47014	Mixed
GTGGTTTGTATGAGTMX	-2.55171	3.64927	Mixed
GTGTAGAAGATGTGTMX	1.63721	1.65749	Mixed
GTGTAGAGATAAATGMX	-2.04388	4.48525	Mixed
GTGTATGTTATTATGMX	0.102583	2.47869	Mixed
GTGTATTTTGGAATGMX	0.467886	-6.2384	Mixed
GTGTGAAGTAAGGGTMX	-2.43996	3.38899	Mixed
GTGTGAGTGAATTGTMX	-0.561298	-4.76089	Mixed
GTGTGGTTATGTAGAMX	0.839245	-5.42731	Mixed
GTGTGTGAATTTTAAMX	-0.222807	-4.34491	Mixed
GTGTTAGAATGTAAAMX	-1.04306	-3.7063	Mixed
GTGTTAGATTGAATAMX	0.0429527	-4.36455	Mixed
GTGTTAGTGGGAGAGMX	-0.349115	-4.87859	Mixed
GTGTTATTATGGTTTMX	1.02529	2.87657	Mixed
GTGTTATTGTTATGTMX	2.44055	2.46091	Mixed
GTGTTATTTGTGAAAGM	-1.71989	4.60834	GM12878
GTGTTGAAGGTTGAGMX	-1.12599	3.25287	Mixed
GTGTTGTATAATGGTMX	1.34308	1.96482	Mixed
GTGTTGTGATAATATMX	1.36015	3.67954	Mixed
GTGTTGTTGAGTGAAMX	-0.0898294	-3.32517	Mixed
GTGTTTAAAGGGAGTMX	1.3802	4.18388	Mixed
GTGTTTAGAAGGAGAMX	-0.546388	-4.15827	Mixed
GTGTTTGTGTTAAGAMC	-1.4931	-2.95004	MCF7
GTGTTTTGGAATGGTMX	-0.444053	3.06204	Mixed
GTGTTTTTAAGATGTMX	0.0910718	-3.97066	Mixed
GTTAAAGATGAGAATMX	-2.84783	4.01003	Mixed
GTTAAATATAGTGGTMX	2.04872	1.21982	Mixed
GTTAAATGGTAAATGMX	-2.25185	4.2834	Mixed
GTTAAATTGGAGTAAMX	-2.11859	3.12937	Mixed
GTTAAATTTAAATGAMX	-2.41273	4.14661	Mixed
GTTAAGTTTAAGTTTHE	1.74869	2.34889	HEK293
GTTAATTTGGTTAGAMX	-0.238194	-5.82683	Mixed
GTTAGATGATAAAGAMX	2.05369	1.83507	Mixed
GTTAGGAAGGTAGAAMX	-1.85491	3.71688	Mixed
GTTAGGAAGTTTAATMX	0.959154	3.76397	Mixed
GTTAGTAGGTAATTAHE	1.54743	3.31642	HEK293
GTTAGTTGTTTATTGMX	-0.748856	-4.30198	Mixed
GTTATAAGAGTATGGMX	2.14329	2.12367	Mixed
GTTATAGAATAAAGGMX	1.77352	1.70769	Mixed
GTTATAGAGTTGATGGM	-1.34348	3.89962	GM12878
GTTATAGTAATAGATMX	0.365527	-5.81559	Mixed
GTTATATATAAGAATMX	-0.450828	-4.20701	Mixed
GTTATATATTTTAGAMX	-2.56536	4.15677	Mixed
GTTATATGTAAAATTMX	1.67834	1.36075	Mixed
GTTATGAATGAGAAAHE	1.15557	1.50554	HEK293
GTTATGGAGGTTAGAMX	0.290432	-3.66724	Mixed
GTTATGTAAGATAGAMX	1.74347	4.03898	Mixed
GTTATGTTAATAATAMX	2.35239	1.31159	Mixed
GTTATTAAAAGGGTTMX	0.110993	-3.13045	Mixed
GTTATTTAATTATTTMX	0.345301	-3.75092	Mixed
GTTATTTATTTGGGAMX	2.22201	1.991	Mixed
GTTGAAAAAAGGTAAMX	1.0214	3.24173	Mixed
GTTGAATTGTAGTGTMX	0.36761	-5.1026	Mixed
GTTGAGAGAAGTTAAMX	1.26477	3.30557	Mixed
GTTGAGATTTAGTTGMX	1.22992	2.91107	Mixed
GTTGAGGAAGAATTGMX	-0.0587471	-4.49763	Mixed
GTTGAGGGTATATGGMX	1.61213	4.09912	Mixed
GTTGAGGTGAAATGTMX	-1.84896	3.38981	Mixed
GTTGAGGTTTAGTGGMX	-1.94987	3.68562	Mixed
GTTGAGTGTTTGTAGMX	-2.55551	4.57937	Mixed
GTTGATAAGGGAATTMX	-2.66013	3.49532	Mixed
GTTGATATTTTGAGGMX	1.72009	1.69941	Mixed
GTTGATGATAAAATTMX	2.05919	3.65422	Mixed
GTTGATGGATATATGMX	1.39245	3.1353	Mixed
GTTGGGATATTGGTAHE	2.18966	2.84725	HEK293
GTTGGGTGTAAGTGAMX	-2.29582	4.36481	Mixed
GTTGGGTTAAGTTTTMX	2.0787	0.743586	Mixed
GTTGGGTTAGATTAAMX	-0.619669	-3.70637	Mixed
GTTGGTTAATGTTGTMX	0.120936	-4.50296	Mixed
GTTGTAGATATTTATMX	0.708412	-4.2462	Mixed
GTTGTATAAGGAGAAMX	0.202614	-4.03933	Mixed
GTTGTATGATAGATGMX	-2.51042	3.57524	Mixed
GTTGTATTATAGGGAMX	-3.10184	3.77407	Mixed
GTTGTGAGTTGTGATMX	0.307129	-4.82355	Mixed
GTTGTGTATTATAAAMX	-2.60062	4.39634	Mixed
GTTGTGTTGGTTATAMX	-0.736459	-4.4059	Mixed
GTTGTTGTTAATTAAMX	1.97568	2.28693	Mixed
GTTTAAATTGGGGTAHE	1.32565	1.81478	HEK293
GTTTAATGGGAGTGAMX	-0.941498	-4.26504	Mixed
GTTTAGGAAGAATGAMX	0.524706	-5.86736	Mixed
GTTTAGGTGATTTGTMX	0.562344	1.75995	Mixed
GTTTAGTTATTGTGAMX	-3.11352	3.93969	Mixed
GTTTATAGTGTTTTGMX	-0.178608	-3.90525	Mixed
GTTTATGGAGTATAAMX	0.0756802	-5.69092	Mixed
GTTTATGTAATTTAGMX	0.954541	-5.77427	Mixed
GTTTGAGGAGGAAGAHE	2.29215	2.40739	HEK293
GTTTGATAGTGAGAAHE	0.946775	2.75742	HEK293
GTTTGATGATAGGAGMX	-0.490059	-3.16837	Mixed
GTTTGGTGAGGAGTAMX	0.813452	1.99372	Mixed
GTTTGGTGGTAGTGGMX	1.72079	1.88782	Mixed
GTTTGTAGGATTTGTMX	0.211024	-5.43676	Mixed
GTTTGTATAGAGGTAMX	-1.57392	4.40594	Mixed
GTTTGTGTAGGAGGTMC	-0.486941	-3.65688	MCF7
GTTTGTGTATAGTTAMX	-0.829278	-3.81542	Mixed
GTTTGTTTAGAAGTGMX	-0.311081	-3.59388	Mixed
GTTTTAAAGAGATAGMX	1.14241	1.34635	Mixed
GTTTTAAGTAATTAGMX	-1.64418	3.77549	Mixed
GTTTTAATTAGGTAGMX	1.48613	0.888724	Mixed
GTTTTAGATATATTAMX	1.46084	1.39168	Mixed
GTTTTGAAGTTATTTMX	0.277313	-4.90069	Mixed
GTTTTGAATGGTAATMX	0.603451	-5.71642	Mixed
GTTTTGAGGAATGTGMX	-0.315272	-2.96306	Mixed
GTTTTGATAATGGTGGM	-1.23593	3.64539	GM12878
GTTTTGGAAGGGAAAMX	0.472643	-4.90335	Mixed
GTTTTGGGAAGAAGTMX	-1.53274	-3.1789	Mixed
GTTTTGTGGTGTATTMX	0.472309	-4.92926	Mixed
GTTTTGTTTTTTTGAMC	-0.311252	-3.7075	MCF7
GTTTTTGTTATGGAAMX	-1.14578	-3.36037	Mixed
GTTTTTTGTGGTAGGMX	-0.877575	-5.43306	Mixed
TAAAAAAGTTTAAATMX	1.67408	1.34009	Mixed
TAAAAAGGATGTGATMX	2.11111	3.03273	Mixed
TAAAAAGGGATGTTTMX	-1.265	3.36506	Mixed
TAAAAGAGAATTGTTMX	1.57431	1.77112	Mixed
TAAAAGAGAGGGAGTMX	1.36691	1.78221	Mixed
TAAAAGAGTGTGGTAMX	2.06208	2.6934	Mixed
TAAAAGGATGTGAATMX	-0.528723	-5.10101	Mixed
TAAAAGGTAAGGATAMX	1.04063	-5.32135	Mixed
TAAAAGGTGTTGTTTMX	0.0697154	3.42381	Mixed
TAAAAGTGATGGAGTMX	0.837912	2.08086	Mixed
TAAAAGTGTGGTAAAMX	0.893052	2.2919	Mixed
TAAAATAATTAATTTGM	-1.99634	3.1739	GM12878
TAAAATGAGGTGAGAGM	-1.50331	3.87007	GM12878
TAAAGAGTATTAGATMX	-0.113832	-3.74987	Mixed
TAAAGGGTTTGGATAMX	1.32727	3.10724	Mixed
TAAAGTAAGTTATTGMX	-0.182028	3.09639	Mixed
TAAAGTAGGGATAATMX	-0.904821	-2.77162	Mixed
TAAAGTGGATATTGGMC	-1.03814	-2.99758	MCF7
TAAAGTGTGAAGGAAMX	2.29579	3.2795	Mixed
TAAAGTTAAGAGGGAMX	-1.17958	3.89637	Mixed
TAAATAAGAATTGATMX	2.14777	3.41552	Mixed
TAAATAATTTAAAGAMX	-2.25954	3.2997	Mixed
TAAATGATTATAATGMX	-2.34311	3.92143	Mixed
TAAATGGTGATTTTAGM	0.0339933	2.84991	GM12878
TAAATGTAAAGTGTGMX	1.43182	0.820969	Mixed
TAAATTATAGTAGGAMX	1.40645	4.21718	Mixed
TAAATTGTTTAGAGGMX	-0.209155	-4.15928	Mixed
TAAGAAATGAAAGTTMX	-2.26328	3.70827	Mixed
TAAGAAGATAGTGAAMX	-0.882056	-3.5424	Mixed
TAAGAAGTGTGATTAMX	-2.88026	4.05196	Mixed
TAAGAATTATTGAGAMX	2.27136	1.63276	Mixed
TAAGAGGATTTATGAMX	-1.03546	-4.73081	Mixed
TAAGAGGGAAAGTTGMX	0.968061	2.27871	Mixed
TAAGAGGTGATGTGTGM	-0.0705596	3.81586	GM12878
TAAGAGTAGTAAAGGGM	-1.20981	4.33109	GM12878
TAAGGAGAAAAAAGGHE	2.10092	2.01733	HEK293
TAAGGAGTTTAGTAAMX	-2.57134	4.32739	Mixed
TAAGGGTGTGAGTAAMX	-1.32783	-3.55731	Mixed
TAAGGGTTATATAATMX	-0.141971	2.65754	Mixed
TAAGGTAAGAAGATAMX	0.494452	-6.14069	Mixed
TAAGGTAAGATATGAMX	-2.07628	4.19506	Mixed
TAAGGTAGTTAAATAMX	0.459013	-5.21311	Mixed
TAAGGTTGAAATGGTMX	-0.712649	-2.83681	Mixed
TAAGGTTGATAAAAGMX	0.774241	-4.60476	Mixed
TAAGGTTGTATAATTMX	-1.60484	3.96414	Mixed
TAAGTAAGTTTTTTGMX	1.79261	1.28387	Mixed
TAAGTAGAAATTGTAMX	-2.75734	3.68075	Mixed
TAAGTAGGTGTTTTTGM	-2.59165	4.72984	GM12878
TAAGTGAAGAAAAAAMX	1.68087	1.28815	Mixed
TAAGTGATAATATATMX	0.959591	3.97685	Mixed
TAAGTGATAGGATAAMX	2.14016	1.28877	Mixed
TAAGTGGGTATTTGTMX	-0.24875	-4.00721	Mixed
TAAGTGTAGGTTGGAMX	-2.24652	4.52395	Mixed
TAAGTTAAATAAAATMX	-2.53918	3.64516	Mixed
TAAGTTAGGAAAAGAMX	0.364848	-5.2763	Mixed
TAAGTTAGGAAGTAGMX	0.275179	-4.33465	Mixed
TAAGTTGTTAGTTAGMX	1.56027	3.09789	Mixed
TAAGTTTATAAGTGAMX	-1.88167	3.70068	Mixed
TAAGTTTGTGGTTTTMX	0.760269	-6.07677	Mixed
TAAGTTTGTTAATAAMX	-2.60536	3.69061	Mixed
TAAGTTTTAGAAGGTMX	0.12395	2.83458	Mixed
TAAGTTTTATTTTTAMC	-1.57975	-2.90067	MCF7
TAATAAAAGGGATATMX	1.2311	4.23424	Mixed
TAATAAGATAATTAGMX	1.11699	2.9424	Mixed
TAATAAGATTTTGGAMX	-1.75413	3.19938	Mixed
TAATAAGTTATTGAAMX	0.898346	-5.63693	Mixed
TAATAATTTTATATAMX	-2.06908	4.23162	Mixed
TAATAGGATATTATGMC	-1.08999	-3.81751	MCF7
TAATAGTGTAAGTATMX	0.561799	-5.39877	Mixed
TAATAGTTGTGGTAGMX	0.359002	-5.31323	Mixed
TAATATAAGGTATAAMX	0.630684	-4.70429	Mixed
TAATATTTATATTTGGM	-0.741595	3.10986	GM12878
TAATGAAGGTTAGTTMX	-2.49907	3.03226	Mixed
TAATGAATTAGGTTTMX	0.157755	-5.68282	Mixed
TAATGAATTGTAGTTMX	-0.978632	-3.84794	Mixed
TAATGAGTGAGGGAAMX	1.04089	-5.34791	Mixed
TAATGGAAGTGAGTTMC	-1.5604	-3.4955	MCF7
TAATGGGTTTGGTATMX	-2.58422	4.11952	Mixed
TAATGGTGAAGTTGAHE	-0.382799	-2.21129	HEK293
TAATGTTAGTTAGAGMX	0.666801	-5.01507	Mixed
TAATGTTTAATAATAMX	-0.675433	-4.57921	Mixed
TAATTAGAAATTAAAMX	1.87375	3.7826	Mixed
TAATTGATGGAGTTAMX	-0.728803	-5.6229	Mixed
TAATTGTGAGAATATMX	1.64698	2.08388	Mixed
TAATTGTGTTATAGAMX	1.94159	1.70585	Mixed
TAATTGTTATAGATAMX	-2.41714	4.45613	Mixed
TAATTGTTGTAGAGAMX	1.58806	3.3505	Mixed
TAATTGTTTAGATATMX	0.676967	-5.60635	Mixed
TAATTTAAAAATTGAMX	0.588198	-5.12403	Mixed
TAATTTAGGTGGTGAMX	1.92933	3.70337	Mixed
TAATTTAGTGGATGAMX	1.67557	1.43199	Mixed
TAATTTGGGAATAGTMX	-0.639263	-4.21207	Mixed
TAGAAAGATTAATTGMX	-2.45282	4.05762	Mixed
TAGAAAGTAAAGTTTMX	-2.10659	3.11303	Mixed
TAGAAATAATATAGTMX	-2.08279	4.65575	Mixed
TAGAAGAGGGATGTAMX	0.893216	-5.76186	Mixed
TAGAAGATAAGGTTAMX	-1.25043	-2.80094	Mixed
TAGAAGTGTGAGATTMX	1.12602	3.70292	Mixed
TAGAAGTGTTTAGTTMX	-0.598718	2.71771	Mixed
TAGAATAGTTGTGTTMX	-2.33501	4.33262	Mixed
TAGAATTAGTTATGGMX	1.25587	3.8145	Mixed
TAGAATTGGTAGTGTMX	-1.1116	-4.67763	Mixed
TAGAATTTGAGAAGAMX	-0.734812	-4.7865	Mixed
TAGAATTTTAAGTAGMX	-0.282669	-5.48681	Mixed
TAGAGAAAATAAATTMC	-1.34496	-3.91419	MCF7
TAGAGAAATGAAGTGMX	1.35057	3.58695	Mixed
TAGAGAGAATTGAGTMX	1.12667	2.9982	Mixed
TAGAGGATATGGGATMX	1.03519	4.03469	Mixed
TAGAGGGAGTAGTTTMX	1.8418	3.76666	Mixed
TAGAGGTTGTGAGTGMC	-1.35591	-2.76163	MCF7
TAGAGTGGGAGATTGMX	-1.51378	-2.76346	Mixed
TAGAGTGTGATTAGAMX	1.86905	2.84952	Mixed
TAGATAAGTTTAAGTMX	1.08673	3.32704	Mixed
TAGATAGGAAGGGATMC	-0.688541	-2.77996	MCF7
TAGATAGTAAAATAGMX	-1.44269	-4.3045	Mixed
TAGATAGTGGATTGGMX	-0.0793903	-4.32646	Mixed
TAGATAGTTTAGTATMX	-0.482855	-3.27918	Mixed
TAGATGGATTTGTGTMX	-0.280053	-5.55284	Mixed
TAGATGGTGAGATAAMX	-2.44015	3.68883	Mixed
TAGATTAAAGAAAAGHE	1.0712	1.90484	HEK293
TAGATTGAGTTTGTAMX	-0.819854	-4.40213	Mixed
TAGATTGTATAAAAAMX	1.57451	3.53063	Mixed
TAGATTTAAGTAGATMX	0.24718	-5.80778	Mixed
TAGATTTTTTTAGTAMX	-2.70385	3.77695	Mixed
TAGGAAAAGAAGAGAMX	1.02071	2.39626	Mixed
TAGGAAATGTGGTAAMC	-0.831742	-2.80409	MCF7
TAGGAAATTTGTTAGMX	-0.774113	-5.36418	Mixed
TAGGAAGAAGATTTGGM	0.0877886	3.32148	GM12878
TAGGAAGTTAAAGTAMC	-1.01964	-2.56432	MCF7
TAGGAATGTTGTAGTMX	2.00109	3.65506	Mixed
TAGGAATGTTTAGTAMX	-2.73701	3.48327	Mixed
TAGGAGAGTTTGATGMX	0.0544931	-3.9551	Mixed
TAGGAGTGTTTAAAGMX	-2.60333	4.42697	Mixed
TAGGAGTTATTGAGAMX	1.62845	3.74806	Mixed
TAGGAGTTGGATAAAMX	-1.5101	-2.72615	Mixed
TAGGATATGATAGTGMX	0.0965	-5.57917	Mixed
TAGGATGATGAGAGAMX	-0.482762	-3.76037	Mixed
TAGGATGTGTGGATGMX	-2.79752	3.68788	Mixed
TAGGATTTATATGTAMX	1.86358	3.84033	Mixed
TAGGGTATTTATTGAMX	-0.645212	-4.7715	Mixed
TAGGTAGAATGTTAGMX	0.165409	-5.29892	Mixed
TAGGTAGAGAAATAAMX	1.63958	2.33221	Mixed
TAGGTATGGAGTGTTMX	0.412817	-5.90237	Mixed
TAGGTATTGATGTTAMX	-2.44583	4.39489	Mixed
TAGGTGATAAGATGAMX	-0.44058	-3.24779	Mixed
TAGGTGTAATTGAAGMX	0.602334	-5.00386	Mixed
TAGGTTTAATTATGAMX	1.509	3.25158	Mixed
TAGTAAGGAGTTTATMX	1.92292	3.81199	Mixed
TAGTAATAAAAGTTGMX	1.406	3.48531	Mixed
TAGTAATGAGAGGTTMX	0.45291	1.57833	Mixed
TAGTAGATAATTATTMX	0.870229	2.19204	Mixed
TAGTAGTTAAAAATTMX	-1.62868	3.8336	Mixed
TAGTAGTTAGTATTTMX	1.10322	2.80988	Mixed
TAGTATAGATTTTGTHE	1.37867	2.68108	HEK293
TAGTATATGAGTTTGMX	1.76357	4.28803	Mixed
TAGTGAAGGAATTTAMX	-0.463518	-4.73737	Mixed
TAGTGAAGGTATTGAMX	-1.76364	3.31704	Mixed
TAGTGAAGGTGTTGGMX	0.957581	2.206	Mixed
TAGTGGTATGAGAGTMX	2.10758	3.27443	Mixed
TAGTGGTTTAGGATTMX	2.25031	3.41341	Mixed
TAGTGTATTGTATGTMX	0.372437	-5.93635	Mixed
TAGTGTGAGGTTAGGMX	1.72954	2.54632	Mixed
TAGTGTGATGTATTGMX	0.38883	-6.04618	Mixed
TAGTTAAAAAGATGTMX	-1.73979	4.23895	Mixed
TAGTTAAAGAGGTGGMC	0.352237	-4.00374	MCF7
TAGTTAAATTTTTGAMX	2.14592	3.54152	Mixed
TAGTTAGATGTTGTTMX	-2.48022	4.05382	Mixed
TAGTTAGTGAATGATMX	0.0338633	-4.63261	Mixed
TAGTTATGGGGAGTAMX	1.63285	3.47467	Mixed
TAGTTGAAGGATTATMX	1.83212	1.03179	Mixed
TAGTTGATAATATGGMX	1.64134	1.84277	Mixed
TAGTTGTGTGATAGAMX	0.434848	-4.05506	Mixed
TAGTTTAAAGTGTTAMX	1.56571	3.42871	Mixed
TAGTTTAAATGATTAHE	1.03909	2.57158	HEK293
TAGTTTAGGTGAAAAMX	-2.703	4.56577	Mixed
TAGTTTGAAAAAGATMX	0.445755	-4.20634	Mixed
TAGTTTTGATATTGTMX	1.91734	3.29967	Mixed
TATAAAAAAGTAGGAMX	-0.205011	-4.0287	Mixed
TATAAAAATAGAAGAMX	-1.34679	-3.10943	Mixed
TATAAAAGAAATGTAMC	-1.56465	-3.21437	MCF7
TATAAAAGGATTTTGMX	-1.75114	3.58077	Mixed
TATAATAAATGTGTTMX	1.46015	1.67075	Mixed
TATAATAGTGATAAGMC	-1.06326	-2.98844	MCF7
TATAATATAAGTGAGMX	1.12056	2.14029	Mixed
TATAATTATGGAGTAMX	-0.98991	-4.74283	Mixed
TATAATTGATTTGGAMX	-0.528046	-4.76276	Mixed
TATAGAAAAAAGTGTMX	2.35336	2.37478	Mixed
TATAGAAAATATGTAGM	-0.301863	3.03234	GM12878
TATAGAATAAATTATMX	-0.487069	-4.91866	Mixed
TATAGAATTGTGAGGMX	1.77156	2.66093	Mixed
TATAGAGATTATATGMX	1.66089	4.26793	Mixed
TATAGAGGTTAATTTGM	-2.20531	3.58489	GM12878
TATAGAGTAGTAGTAMX	2.2174	3.16513	Mixed
TATAGATTTATGAGAMX	0.244809	-5.78479	Mixed
TATAGGAATGTATAGMX	2.35021	3.28114	Mixed
TATAGGATTTATATTGM	0.478304	3.95402	GM12878
TATAGGGGGTTTAAAMX	2.33376	0.928668	Mixed
TATAGGGTATTTGTGMX	-0.680416	-2.8897	Mixed
TATAGGGTGATATATMX	-0.15259	-4.01376	Mixed
TATAGTGGGTATGTTMX	1.81335	1.12945	Mixed
TATATAGAGAAGTGGMX	-1.27273	-2.87511	Mixed
TATATATATGGATAAGM	-2.66423	3.39007	GM12878
TATATGTAATAAATTMX	1.77504	2.09807	Mixed
TATATGTTAGATAGGMC	-0.0307032	-3.21747	MCF7
TATATGTTATGTATAMX	-0.670196	-4.71587	Mixed
TATATTAGAGGAATAMX	-0.382532	-5.00487	Mixed
TATATTGAGGATTGAMX	1.50383	3.25885	Mixed
TATATTTGAATGTAGMC	-1.05002	-3.55638	MCF7
TATATTTGGGTAATTMX	1.47729	1.15482	Mixed
TATGAAGAGAGTTTAMX	0.1836	-4.01337	Mixed
TATGAGAGTTGTAGAMC	-1.42014	-2.97351	MCF7
TATGAGTATTTGGATMX	-1.65271	-3.43227	Mixed
TATGAGTGATTGAGAMX	-2.63246	3.6947	Mixed
TATGATATGAGTTTTMC	-1.56746	-3.57947	MCF7
TATGATTGGTTAAAAMX	1.1275	3.46009	Mixed
TATGGAAAGTAGATGMX	0.787996	-4.60227	Mixed
TATGGAAGTATTGTTMX	1.4735	1.8873	Mixed
TATGGAGATTAATAGMX	-1.66577	2.98088	Mixed
TATGGAGGTATAATGMX	-1.00496	-4.39608	Mixed
TATGGAGTAATGAAAMX	-2.97465	3.80509	Mixed
TATGGATAAATATTGMX	-3.07732	4.12169	Mixed
TATGGATATTTGGGAMX	1.22227	3.14136	Mixed
TATGGGGGGATATGAMX	0.0923911	-5.45927	Mixed
TATGGTAAGTTAATAMX	-2.92072	4.3924	Mixed
TATGGTATAATGATAMC	-1.15326	-2.78474	MCF7
TATGGTATTAATTGAMX	0.128942	-5.37169	Mixed
TATGGTGAAGAATGGMX	-0.431467	-3.52676	Mixed
TATGGTGAAGTTTGGMX	-1.11351	-3.98561	Mixed
TATGGTGGTAGAGTAMX	-0.800573	-4.79563	Mixed
TATGGTTGAGGATTGMX	-1.57481	3.80052	Mixed
TATGTAATAGAAATGMX	0.149272	-4.15704	Mixed
TATGTAGGGTATGGTMX	2.30929	2.01101	Mixed
TATGTATAAAGGTTTMX	-0.677216	-3.06076	Mixed
TATGTGAAGGTTAATMX	-0.525835	-3.41896	Mixed
TATGTGAGGGTGTTTMX	0.535689	-4.97613	Mixed
TATGTGGAGAATGATMX	-0.83605	3.73664	Mixed
TATGTGTAAATTTAGMX	0.600308	-5.57102	Mixed
TATGTGTTAAGTGGAMX	-1.90806	4.30428	Mixed
TATGTTAAGGGAGGAMX	1.63635	1.43508	Mixed
TATTAAAAGTTTAAGMC	-1.20076	-2.61705	MCF7
TATTAAGAATAGGTTHE	2.35986	2.00104	HEK293
TATTAAGGTTAAATGMX	2.30122	3.04758	Mixed
TATTAAGTAAAATTTMX	2.24271	3.2014	Mixed
TATTAATAAAGGAGAGM	-2.31423	4.32659	GM12878
TATTAGATAAAATTGMX	1.46135	3.1875	Mixed
TATTAGGTATGGATAMX	-2.16521	3.53965	Mixed
TATTATAGTAGAAGGMX	-0.784267	-2.59357	Mixed
TATTATATAGTATATHE	1.35	2.774	HEK293
TATTATGTATAATTAHE	1.52778	3.57095	HEK293
TATTATTAGAATGTGMX	1.82565	1.78986	Mixed
TATTGAAGAGAATATMX	-0.625311	-3.60959	Mixed
TATTGAGTAAAAGATMX	1.62194	4.11303	Mixed
TATTGAGTATATGAGMX	1.67259	1.11138	Mixed
TATTGAGTTTGAATGMX	1.76219	0.947357	Mixed
TATTGATAATAAGAAMX	0.60193	3.90942	Mixed
TATTGATATGGATGTMX	0.951957	1.86137	Mixed
TATTGATGTGGGAATMX	0.615527	-4.51322	Mixed
TATTGGGAAGGATGTMX	2.08743	1.30256	Mixed
TATTGGGTAGGGAAGMX	2.08139	1.02406	Mixed
TATTGGTAGATTTAGMX	-3.02717	4.03757	Mixed
TATTGGTATAATTATMX	-0.71747	-2.60824	Mixed
TATTGTGATTTTAGGMX	1.45252	1.43669	Mixed
TATTGTGTATATATGMX	0.810359	-5.85935	Mixed
TATTGTTAATAGATTMX	1.16311	2.19984	Mixed
TATTTAGAAGTTAGTMC	-1.42365	-2.6368	MCF7
TATTTAGGAATTAGTMX	-0.123019	-5.57571	Mixed
TATTTAGTTATATTGMX	0.231352	-5.47755	Mixed
TATTTATGGATTTAGMX	-1.08765	3.4698	Mixed
TATTTGAAATGAGGAMX	-2.24336	3.24991	Mixed
TATTTGATGAAGAGTMX	0.498905	-5.07059	Mixed
TATTTGGATTTGAAAMX	0.0784781	-3.82428	Mixed
TATTTGGGAGTAAAAMX	1.44752	3.69157	Mixed
TATTTGGTAGAAAATMX	-0.839019	-3.3366	Mixed
TATTTTATTGATAATMX	0.820632	1.68247	Mixed
TATTTTGGATGTTATMX	0.729678	-4.80764	Mixed
TATTTTTAAGAAGATMX	-1.66048	4.59262	Mixed
TATTTTTATAAAGATHE	2.01269	2.16095	HEK293
TATTTTTTTATAGATMX	-0.176059	-5.25996	Mixed
TGAAAAGGGAAATGGMX	-0.461443	2.98719	Mixed
TGAAAATGAGAATGAMX	1.88412	4.07043	Mixed
TGAAAATGTTAGGAAMX	1.64041	2.70044	Mixed
TGAAAGAATTTGGTAMX	0.305232	-5.84604	Mixed
TGAAAGAGAGTTTGAMX	-0.505974	-3.97396	Mixed
TGAAAGGTGTGATAGGM	-2.57123	4.01743	GM12878
TGAAAGTAAAGAAATMX	-2.0955	3.51006	Mixed
TGAAAGTAAGTTGTAMX	0.253735	-3.66872	Mixed
TGAAATAATTGGTTAMX	-0.378998	-4.45319	Mixed
TGAAATATATTTTGTMX	0.76541	3.09255	Mixed
TGAAATGGAAGATGAMX	0.300429	-4.90665	Mixed
TGAAATTAATATTAGMX	1.12915	3.32469	Mixed
TGAAGAATTGGAATGMX	-1.12981	-2.62328	Mixed
TGAAGAGATGTGTTGMX	-1.21566	-3.31808	Mixed
TGAAGAGTGATGGATMX	1.15438	2.16341	Mixed
TGAAGATGATGTTTAMX	-0.701229	-4.17803	Mixed
TGAAGGGAGAAGTGGMX	2.32592	0.92243	Mixed
TGAAGGTATATGAGTMX	-0.0442586	-3.44058	Mixed
TGAAGGTTGTGATAGMX	1.77307	3.75142	Mixed
TGAAGGTTGTTAAGGMX	2.32917	1.54462	Mixed
TGAAGTATTGTGTATMC	-1.40199	-2.72604	MCF7
TGAAGTTTGATTTATMX	-2.87075	3.42788	Mixed
TGAATAATGTTGGGTMX	0.204129	-5.07835	Mixed
TGAATAGAGGTTGATMX	0.505071	-5.46137	Mixed
TGAATAGTTGAATATMX	-2.54851	4.36219	Mixed
TGAATATTGATGATTMX	-2.62336	4.0644	Mixed
TGAATGAAATGATATMX	0.64308	-5.73806	Mixed
TGAATGATTTTTATGMX	-0.399605	-5.39651	Mixed
TGAATGGAAGAATGTMX	0.426137	-3.49768	Mixed
TGAATGTATATAAAGMC	-0.243145	-4.03457	MCF7
TGAATGTTTGAATAGMX	-2.39537	3.16393	Mixed
TGAATTAAGTTTAATMX	-0.352039	2.93528	Mixed
TGAATTATGATTTGAMX	1.90486	2.52328	Mixed
TGAATTGATTAGGTGMX	0.430574	2.60073	Mixed
TGAATTGGTAGGGATMX	-1.56574	-3.27023	Mixed
TGAATTTATTTAAAGMX	2.10985	1.36122	Mixed
TGAGAAAAGATTTTGMX	1.32406	3.93033	Mixed
TGAGAAGATGTAAGAMX	-2.99129	4.13683	Mixed
TGAGAAGGGGAATAAGM	-1.26352	3.20517	GM12878
TGAGAATGAGTGTTAMX	-1.63944	3.86275	Mixed
TGAGAGAATAAGGATMX	1.33693	1.80073	Mixed
TGAGAGAATTAGGTAMX	1.90273	3.87787	Mixed
TGAGAGATTAGTTGAMX	0.540033	-4.79455	Mixed
TGAGAGTTTTAGTTTMX	-2.74291	4.27432	Mixed
TGAGAGTTTTTGGTGMX	-1.96976	4.7929	Mixed
TGAGATAAAGATGTTMX	0.438678	-5.66997	Mixed
TGAGATGTATGGTTTMX	1.37095	3.76223	Mixed
TGAGATGTTAGTTGAMX	0.825541	-5.66248	Mixed
TGAGATTTGGAAGATMX	0.910962	3.36232	Mixed
TGAGGAGATAAAAATMX	-3.16783	3.92835	Mixed
TGAGGATAAGAGAGGMX	2.16793	1.98202	Mixed
TGAGGGAAATATTTAMX	-0.906505	-4.19221	Mixed
TGAGGGGTTAATATGMX	-2.30548	3.35588	Mixed
TGAGGGTAGAAGAGTMX	0.527471	-4.40982	Mixed
TGAGGGTAGGTGTAGMX	0.19809	-5.20749	Mixed
TGAGGTGTGGTGAGGMC	0.367333	-3.88336	MCF7
TGAGGTTATGAAGAAMX	-1.03373	-2.59688	Mixed
TGAGTAAGTTGAGTGMX	0.319174	-5.83001	Mixed
TGAGTAGATTGGGTTMX	-0.778008	-4.43168	Mixed
TGAGTAGTGTGGTAGMX	1.51793	2.3526	Mixed
TGAGTATAGTGAAAAMX	0.674083	-5.10195	Mixed
TGAGTATTTAAGTATMX	1.58307	4.20077	Mixed
TGAGTTATGGGTTGAMX	-2.51007	3.67198	Mixed
TGAGTTGGAGTTGTAMX	1.25994	1.64763	Mixed
TGAGTTTAAATTGTAMX	0.498723	-4.6117	Mixed
TGAGTTTGGGTTATAMX	-2.64238	4.0544	Mixed
TGATAAATGAAGAATMX	-0.783243	-5.09482	Mixed
TGATAATTTTATGAGMX	1.09486	1.71779	Mixed
TGATAGTGGAAAAAAMC	-1.70978	-2.82699	MCF7
TGATAGTGTGGAAGAMX	1.68832	4.51422	Mixed
TGATATATTTAGGAAMX	1.77109	4.26945	Mixed
TGATGAAGTGGTGAAMX	2.29545	1.70791	Mixed
TGATGGAGAGGGATAMX	-0.903294	-5.2093	Mixed
TGATGTATTATTTTGMX	1.74825	1.191	Mixed
TGATGTTGTGTTATTMX	2.01922	1.09912	Mixed
TGATTAGTTTGAGTGMX	1.3465	-5.02726	Mixed
TGATTATTAGGTATGGM	-2.7559	3.54015	GM12878
TGATTGAAGGAGAGAMX	-0.203715	-2.89555	Mixed
TGATTGTAATATTTAMX	0.646585	-5.29572	Mixed
TGATTGTTTATGGGAMX	-1.72982	3.61917	Mixed
TGATTTAAGTGGTTAMX	0.821275	-5.22306	Mixed
TGATTTAGATGATTAMC	-1.44147	-2.56491	MCF7
TGATTTAGTGATGTTMX	1.0397	2.87452	Mixed
TGATTTTTAGATTGGMC	-1.08825	-3.10869	MCF7
TGGAAAAGAGTTTAGMX	1.16775	3.46156	Mixed
TGGAAAATGTGGTTAMX	0.984822	1.82404	Mixed
TGGAAAGGTTGAAGAMX	0.669685	-5.9249	Mixed
TGGAAATTTGTAGAGMX	2.09591	1.98076	Mixed
TGGAAGTAAGGTTGGMX	-2.87885	3.9458	Mixed
TGGAAGTGTAGTAGAMX	1.5302	1.08993	Mixed
TGGAGAATGGATATAMX	-3.08606	4.1327	Mixed
TGGAGAGAATTAATGMX	-1.05628	-3.90043	Mixed
TGGAGAGATTGTTTTMC	-1.52859	-3.40276	MCF7
TGGAGATAAATGGAAMX	-1.66719	-3.18133	Mixed
TGGAGATAATGGTAGMX	0.955797	-5.60753	Mixed
TGGAGATGGAGAATAMX	-1.19283	4.38954	Mixed
TGGAGGAGGAATATGMX	-0.314281	-4.5929	Mixed
TGGATAAGTTGGGGAMX	0.4235	-5.89161	Mixed
TGGATAGGTTAAGATMX	1.48313	4.43624	Mixed
TGGATAGTTTAGTTGMX	0.624821	2.43144	Mixed
TGGATATAAGTGAAGMX	-2.59526	4.39229	Mixed
TGGATATAGATAATAMX	1.91626	1.52321	Mixed
TGGATGAAGTGGGAGGM	-2.41672	4.41216	GM12878
TGGATGATGAAGAGTMX	1.36657	1.4951	Mixed
TGGATTAGTGAGAGGMX	0.164899	-5.1619	Mixed
TGGATTATTATTGTAGM	-0.31576	3.67413	GM12878
TGGATTGAGGTGAGGMX	-0.107763	-4.5026	Mixed
TGGATTTTAAATGAGMX	-1.08365	-4.86451	Mixed
TGGGAAAATGGAAGGMX	-0.312079	-3.08443	Mixed
TGGGAGAAGATGGGAMX	-2.58943	4.07563	Mixed
TGGGATGTAGAGTTAMX	1.08807	2.00496	Mixed
TGGGATTAATAATGGMX	0.133385	-5.09895	Mixed
TGGGATTTATGAAGTMX	-2.19169	3.33245	Mixed
TGGGGAAGGTTTAGAMX	1.81942	0.812056	Mixed
TGGGTGGAGATTAGTMX	2.2161	2.10432	Mixed
TGGTAAATATTATTGMX	1.77161	1.64206	Mixed
TGGTAAGGATGATAAMC	-0.932933	-3.34185	MCF7
TGGTATGTTTGATTAMX	-1.1139	3.04255	Mixed
TGGTATTGTTGGATAMX	0.1709	-4.26493	Mixed
TGGTGAGGAAGTAGGMX	0.77708	-5.73198	Mixed
TGGTGATAGAATTTGMX	0.387748	-5.59988	Mixed
TGGTGATGGAGTTGGMX	2.18394	3.5174	Mixed
TGGTGATTGGAGTAAMX	-0.83038	-4.55099	Mixed
TGGTGGATATATGGTMX	1.82685	1.34091	Mixed
TGGTGGGTATAGAAAMX	0.100784	-3.52786	Mixed
TGGTGTAGAGGTATAMX	0.275557	3.53516	Mixed
TGGTGTGAGGGTAAGMX	0.0173377	-5.61989	Mixed
TGGTTAAAAAGATATMX	-1.61255	3.32655	Mixed
TGGTTAGGTTATGATMX	0.928349	3.47697	Mixed
TGGTTATGATTATGAMX	0.366741	-3.61833	Mixed
TGGTTGAAGGTTAGTMX	2.27568	2.69299	Mixed
TGGTTGGATTGAATTMX	-1.19332	-2.5333	Mixed
TGGTTGTAAAAGTTAMC	-1.26259	-2.7395	MCF7
TGGTTGTAAGTTATAMX	0.72943	2.9825	Mixed
TGGTTTAATTAAAAAHE	2.15941	1.61345	HEK293
TGGTTTGGAAGATAAMX	-1.10084	-2.87331	Mixed
TGGTTTTATTAGTAGMX	-0.295079	-3.1454	Mixed
TGTAAAAGAGATGGTMX	0.410564	-6.04496	Mixed
TGTAAAAGAGGAATGMX	-0.52237	-5.17622	Mixed
TGTAAGTTTAAAAGTMX	1.81178	3.72179	Mixed
TGTAATATATTTTGAMX	-1.97384	4.58916	Mixed
TGTAATGGAATAGGTMX	0.973349	-5.56741	Mixed
TGTAATTTGATTTGTMX	2.33453	2.8267	Mixed
TGTAGAGAGAGATAAMX	0.721769	4.12386	Mixed
TGTAGATTTTTAAAAMX	-1.36066	-2.77269	Mixed
TGTAGGATGAGGGTAMX	1.98351	4.1665	Mixed
TGTAGGGTGTTAATAMX	0.678769	-5.56991	Mixed
TGTAGGTAAATAAATMX	1.43486	1.33433	Mixed
TGTAGTATAGGAAGGMX	2.21658	3.76144	Mixed
TGTAGTGAATAAAGAMX	0.0740133	-4.85769	Mixed
TGTAGTGGTTGAATGMX	0.919972	-4.99165	Mixed
TGTAGTTAGGTTTGGMX	-2.23993	4.41966	Mixed
TGTAGTTTGTAGATTMX	0.750822	-5.79598	Mixed
TGTATAAGTAAAATGHE	1.07789	1.43968	HEK293
TGTATAGAGTAAATGMX	1.08405	-5.50428	Mixed
TGTATAGTAGGTTTAMC	-0.702377	-4.14547	MCF7
TGTATAGTGGGAGAAMX	-2.10345	4.09194	Mixed
TGTATATGTAATAGGMX	1.30506	4.26799	Mixed
TGTATATTGTGGAGTMX	2.04994	3.34955	Mixed
TGTATGATGTGAGTAMX	2.17258	2.62003	Mixed
TGTATGTAATTAAATMX	-1.94635	4.21652	Mixed
TGTATGTGAAGAAAGMX	2.09173	3.66282	Mixed
TGTATGTGGATTAATMX	0.692474	3.5466	Mixed
TGTATTAGATTTGATMX	-3.09936	4.23494	Mixed
TGTATTAGGAGAGTAMX	2.28358	0.946691	Mixed
TGTATTGAATTTTGGMX	-0.115445	-5.25018	Mixed
TGTATTTGAAGAAATMX	2.07243	1.20313	Mixed
TGTGAAAAATGTGAAMX	1.43184	4.31516	Mixed
TGTGAAATAAATAGTMX	-0.795023	-5.00744	Mixed
TGTGAAATAGTTTATMX	-1.79095	3.92719	Mixed
TGTGAATTGGTTATGMX	-0.348318	-4.20944	Mixed
TGTGAGGAGGATTGGMX	1.44481	2.03059	Mixed
TGTGAGGTAGTTAAGMX	2.1731	2.9782	Mixed
TGTGATATAAGAGTAMX	0.876859	-4.79128	Mixed
TGTGATATTAGTAAAMX	-2.26919	3.8238	Mixed
TGTGATGGAATTAGTMX	-2.31591	4.17103	Mixed
TGTGATGTGTGAAGGMC	-1.08778	-2.43752	MCF7
TGTGGAAATTGAAGAMX	-0.0400313	-5.09119	Mixed
TGTGGAAGGTGGATTMX	0.520696	-4.98114	Mixed
TGTGGAGATTAGGAAHE	1.32072	2.61745	HEK293
TGTGGAGGAAATAGAMX	0.615792	-5.94115	Mixed
TGTGGAGTGAATGTTGM	-0.28801	3.5557	GM12878
TGTGGAGTTAGTTTAMX	1.06858	-5.50798	Mixed
TGTGGATTAGTTAGAMX	-2.44113	4.30838	Mixed
TGTGGTTATTTTGAAMC	-1.4414	-2.6517	MCF7
TGTGGTTGTGAGTTTMX	2.11829	1.20155	Mixed
TGTGTAAGATGGTTGMX	2.15092	1.04798	Mixed
TGTGTAATAAGTGAGMX	-0.521013	-5.07908	Mixed
TGTGTAGTGTATAGAMX	-1.63437	4.08497	Mixed
TGTGTATATTTGAAGMX	0.933849	3.84346	Mixed
TGTGTATGATTGTTGMX	0.92127	1.09115	Mixed
TGTGTATGTTAGGATMX	1.76514	3.47882	Mixed
TGTGTGAATGATTGGMX	0.425812	-5.9809	Mixed
TGTGTGAGATATAAGMC	-1.30888	-3.03623	MCF7
TGTGTGGGAAGATATMX	0.2158	-4.18336	Mixed
TGTGTGTAAATAGGAHE	2.18994	1.69893	HEK293
TGTGTTGTATAAGGTMX	-1.6475	-2.75812	Mixed
TGTTAAATGAGAAGGMX	0.920523	4.26435	Mixed
TGTTAATAAGAGAAAMX	-1.86402	3.42036	Mixed
TGTTAATTAATGGGTMX	0.508055	-4.18978	Mixed
TGTTAATTGATTGTAMX	0.686924	1.92537	Mixed
TGTTAGAAGGGAGTTMC	-0.480826	-4.09865	MCF7
TGTTAGAATGTTTTAMC	-1.76514	-3.00734	MCF7
TGTTAGAATTAGAAGMX	-1.31682	-3.01008	Mixed
TGTTAGTGGAATTGTMX	1.7779	1.33835	Mixed
TGTTAGTTGGAGTTGMX	-2.7107	4.59605	Mixed
TGTTATATATTAATTMX	-1.81831	-2.88683	Mixed
TGTTATGGATTGGATMX	1.44404	2.80407	Mixed
TGTTGAAATTTGGAAMX	-0.527654	-5.5574	Mixed
TGTTGAAGGATGGTGMX	1.44625	1.50186	Mixed
TGTTGAATGATGGTGMX	0.402275	-3.44935	Mixed
TGTTGAGGAAAATTTMX	-0.0135432	-5.86985	Mixed
TGTTGAGTTATTTTAMX	1.81001	2.8625	Mixed
TGTTGATAAAGAGATMX	-2.5332	3.51162	Mixed
TGTTGATGAGGAAGTMX	-0.815703	-4.87627	Mixed
TGTTGGAAATTTTAGMX	-0.0692687	-5.80879	Mixed
TGTTGGAAGTAGGAAMX	0.387267	-4.842	Mixed
TGTTGGGTATTAATTMX	-0.726876	-3.09804	Mixed
TGTTGGTATATGAGTMX	-1.54382	-3.58801	Mixed
TGTTGGTATTGAAGTMX	-2.96863	3.66613	Mixed
TGTTGGTGTTTTTTAMX	1.96764	0.786754	Mixed
TGTTGTGGTTAGTTGMX	2.30397	1.23405	Mixed
TGTTGTTATGTAATAMX	-2.98342	4.18064	Mixed
TGTTTAAGGAGAAAGMX	0.365977	-3.87254	Mixed
TGTTTAAGTATGTAGMX	2.49805	3.25141	Mixed
TGTTTAGATTGAAGAMX	-0.263748	-4.82593	Mixed
TGTTTAGGTATGGAAMX	2.03793	3.80703	Mixed
TGTTTATTAGAGGAAMX	1.15879	1.80623	Mixed
TGTTTGTAATGTGGAMX	-2.93635	4.23466	Mixed
TGTTTGTGGGAATGAMX	-0.656046	-4.05452	Mixed
TGTTTGTTTTTGTAAMX	-0.857253	-3.21642	Mixed
TGTTTTGGTAAAAGGMX	-0.174107	-3.83923	Mixed
TGTTTTTATAGGATGMX	-0.325627	-3.43078	Mixed
TTAAAAGATAGATTTHE	1.95293	1.72523	HEK293
TTAAAAGTGTGTAAAMX	-0.282185	-5.16329	Mixed
TTAAAAGTTTTTTTAHE	1.66764	2.18077	HEK293
TTAAAGAGATAAGTTHE	1.28974	1.42046	HEK293
TTAAAGTAGTTATAAMX	-1.73608	4.32254	Mixed
TTAAAGTATAGAAGTGM	-0.884153	4.00203	GM12878
TTAAAGTTAGAGGAGMX	-2.99892	3.11121	Mixed
TTAAATAAAGTTGAGMX	2.21785	3.02673	Mixed
TTAAATTGATTAGAAMX	2.50737	3.27224	Mixed
TTAAATTTTTTTAGGMX	1.50783	3.4903	Mixed
TTAAGAGGAGAGGAAMX	0.194038	-4.6584	Mixed
TTAAGAGGAGGTATGMX	2.27312	2.02201	Mixed
TTAAGAGTTGTAGAGMX	1.47388	1.4375	Mixed
TTAAGATATTAGTTGMX	0.645641	-4.94475	Mixed
TTAAGATTTGTGGATGM	-2.04856	3.98022	GM12878
TTAAGGAAGTTATTAMX	-0.306302	3.5396	Mixed
TTAAGGATTTTATGAMX	-2.72285	3.7786	Mixed
TTAAGGGAATTATTAMX	-1.16043	-4.78863	Mixed
TTAAGGTAAAGGGTTMX	-1.84323	4.45138	Mixed
TTAAGTAGATATGAAMX	-1.07685	-2.56593	Mixed
TTAAGTTAATGGATTMX	-0.971674	-4.0777	Mixed
TTAAGTTATTTATGAMX	0.313804	-4.2082	Mixed
TTAAGTTTAGGGATAMX	1.38449	3.21368	Mixed
TTAATATATGATGAAMX	1.93385	3.66923	Mixed
TTAATATGAGGATTAMX	-2.42897	3.7228	Mixed
TTAATATTAGTTTTGMX	-2.91667	3.96579	Mixed
TTAATGATAGTAAGTMX	-1.61328	-3.10246	Mixed
TTAATGATGATTTGGHE	0.0996546	2.59741	HEK293
TTAATGTGTTTTGAGMC	-1.41934	-3.42727	MCF7
TTAATTAGGAATATAMX	-1.29595	4.26641	Mixed
TTAATTGAAATATTTMX	1.08467	2.28023	Mixed
TTAATTGATAATTGAMX	-1.24063	3.83486	Mixed
TTAATTTAGGTGAGGMX	0.831361	-5.33137	Mixed
TTAATTTGTTAGTGGMX	-0.50879	-4.67558	Mixed
TTAATTTTATAGTAGMX	0.715443	-4.4057	Mixed
TTAGAAAGTTGGATGMX	0.864855	3.79732	Mixed
TTAGAAGGAAGTTGAGM	-1.89547	4.13673	GM12878
TTAGAAGTTGTATTAHE	2.29745	2.3529	HEK293
TTAGAATAAGTAGTTMX	-1.68858	3.90607	Mixed
TTAGAATATATAAAAGM	-1.64692	4.48631	GM12878
TTAGAGAAGGTAATTMX	0.673536	3.49461	Mixed
TTAGAGGTAGAGTTAMX	0.850382	2.8365	Mixed
TTAGATAAGTGAATGHE	1.28778	3.40828	HEK293
TTAGATGATGAAATGHE	2.17282	2.7488	HEK293
TTAGATGGAGTATTGMX	0.607929	2.83213	Mixed
TTAGATTTTAAGATTMX	-0.597836	-4.48438	Mixed
TTAGGAAGAGTGTAAMX	1.80997	3.44683	Mixed
TTAGGAATTAGTTATHE	2.18698	2.47083	HEK293
TTAGGAGAGGATAGAMX	-0.833143	-2.41629	Mixed
TTAGGAGTTAGTGAAMX	-0.96318	-4.46853	Mixed
TTAGGGATGTGGTTAMX	0.774887	3.2876	Mixed
TTAGGGATTAATTTGMX	1.27178	3.58058	Mixed
TTAGGGTGAGTGATAMX	0.868923	4.28709	Mixed
TTAGGTGTATTAAAAMX	1.61033	4.23564	Mixed
TTAGGTTAGGAATAAMX	-1.57012	-2.89619	Mixed
TTAGGTTAGTGAATAMX	-1.2053	3.8845	Mixed
TTAGGTTGGTAGAGAGM	-1.35342	4.31271	GM12878
TTAGTAAAGAGATTAHE	1.87621	1.77743	HEK293
TTAGTAATATAATAAMX	0.99958	2.83894	Mixed
TTAGTAGAGTGGAATGM	0.149613	3.99903	GM12878
TTAGTAGGTAAAATTMX	-1.59882	-4.1979	Mixed
TTAGTATAGATTGAAMX	-2.75993	3.81542	Mixed
TTAGTATATGGTGTAMX	-1.12809	-3.86538	Mixed
[truncated: 230 more rows]

## Sheet: Figure 3c
	Umap1	Umap2	mCG/CG
AAAAAAGATAGGAGAMC	-1.22564	-2.57663	0.647458
AAAAAATTAGTGGATMX	0.983993	2.13849	0.683686
AAAAAGTGTAGTTGTMX	-2.25212	4.43319	0.477621
AAAAATGGTGTTTTTMX	-0.454766	-3.54652	0.632521
AAAAATGTGTGAGTTMX	0.262003	-4.43219	0.645767
AAAAGAAATTAGAAGMX	-1.67144	3.55054	0.50508
AAAAGAGATTTGAGAMC	-1.24047	-2.85698	0.649628
AAAAGATGGTGATAAMX	-2.66157	4.15988	0.493427
AAAAGATTAAATTTGMX	0.376536	-5.25883	0.617302
AAAAGATTAATATTTMX	2.29556	1.72169	0.680379
AAAAGGAGGTTATGTMX	-2.1023	3.29476	0.465022
AAAAGGGTTTAGTTGMX	-1.07192	3.16314	0.47421
AAAAGGTGGGTAGTAMX	0.501869	-5.69212	0.59178
AAAAGGTGTGTGTGAMX	2.23604	3.02006	0.69413
AAAAGGTTTAAGTGAMX	0.618116	-5.2001	0.650363
AAAAGGTTTAGTATTHE	1.28169	3.75144	0.741417
AAAAGTATAAGTTTGMX	1.77643	2.1161	0.69594
AAAAGTGAAGTAATTMX	0.695514	1.75972	0.640472
AAAAGTTGATGTGTAMX	1.37287	2.44473	0.715614
AAAAGTTTTTGAATAMX	-2.46675	3.64642	0.512706
AAAATAAGTTTATTGMX	-2.02169	4.29635	0.483176
AAAATAGATGGGATTMX	-0.0548465	-4.57675	0.618394
AAAATATAGTGGTTTMX	1.18944	3.42731	0.641964
AAAATATATAGATTGMX	-0.516451	-3.46	0.613377
AAAATATATTTAATGMX	-0.219436	-5.16586	0.62656
AAAATGGGTAATGTAMX	-0.0227229	-5.39202	0.624987
AAAATGGTTTATATAMX	-2.59318	4.08477	0.497058
AAAATGTATGGTTTTMX	0.589488	-5.73812	0.550464
AAAATTGTGAATTAGMX	0.281639	-5.44411	0.618484
AAAATTTGTAATGTGMX	1.12238	2.08014	0.58893
AAAATTTGTATAAGAMX	1.27326	2.43635	0.714983
AAAATTTGTGTTGGAMX	-2.47665	4.2952	0.48658
AAAATTTTTGTTTATMX	0.452156	-4.9938	0.652552
AAAGAAAGGGTGTAGMX	0.0102311	-3.32293	0.540998
AAAGAAATTGTAATTMX	-2.22279	3.45771	0.501742
AAAGAATATGAATGAMX	-2.27712	3.90862	0.512058
AAAGAGAAGGGAGAGMX	1.33042	2.00882	0.651773
AAAGAGGAGGTGTGAMX	-2.67024	4.31375	0.519027
AAAGAGTAAGTTTTTMX	-2.96036	4.25646	0.505011
AAAGAGTATGATAAAMX	-0.392768	3.09298	0.470652
AAAGAGTTTGATATAMX	-0.728577	-3.0993	0.648758
AAAGATGTAGAGGATMX	2.02285	3.51546	0.713487
AAAGATTAAAGGGTTMX	-1.14516	-3.14112	0.673871
AAAGATTGTTTTGTAMX	1.65364	3.56297	0.73716
AAAGATTTGTGTGATMX	1.00213	3.91529	0.715937
AAAGGAAATGGATGAMX	-0.647356	-4.81987	0.670781
AAAGGAAGTTTTTGGMX	0.701842	-5.65075	0.618714
AAAGGAGTTAATATTMX	1.5459	3.88718	0.675435
AAAGGGAAGATGTATMX	0.587948	2.97572	0.738914
AAAGGGAGGAAATGAHE	2.16191	1.21549	0.668195
AAAGGTAAAGGAGAGMX	-0.608485	-2.86913	0.63611
AAAGTAGTAGAAGTTMX	2.24823	1.87949	0.724372
AAAGTAGTGGTAGATGM	-1.64394	3.81484	0.503413
AAAGTATAATATATGMX	1.54403	2.50944	0.695712
AAAGTATGGAAGGGTMX	-0.84541	-4.89541	0.654814
AAAGTGAATTGATATMX	1.39155	2.92324	0.734157
AAAGTTAAGATAGGAMX	1.05652	1.89351	0.7344
AAAGTTGAGGTTTATMX	-2.04973	3.873	0.517695
AAAGTTGATGATTATMX	-1.09256	-2.88161	0.673738
AAAGTTGTATGTAGAMX	0.556138	-5.46847	0.637532
AAAGTTTTTTTATGTMX	1.79762	1.11047	0.611585
AAATAAAATGTGGAAMX	0.262238	-3.38637	0.671537
AAATAATGAAATTGAMX	1.24652	1.96406	0.668316
AAATAATGAGTGAGTMX	-0.975839	-2.80647	0.646706
AAATAATTGAAGAGAMX	-2.74664	4.31947	0.493224
AAATAGATATGAGGTMX	1.58864	4.37252	0.729376
AAATAGATGTATTGAMX	-2.59406	3.8757	0.505198
AAATATGTGAAATTGMX	-2.13934	4.21037	0.508471
AAATATGTGTGATGGMX	-1.33585	-2.5291	0.63229
AAATATTTGGATTGGMX	-1.00613	-3.38393	0.66104
AAATGAAGGAAATAGMX	-1.70683	3.24449	0.491294
AAATGAGGATATGTAMX	1.91232	1.17049	0.71854
AAATGAGTAGAAGTAMX	1.28479	2.28432	0.740449
AAATGATGGAAAGTGHE	1.66783	2.30513	0.709198
AAATGATTGGTAGTAMX	-1.11064	4.02977	0.513057
AAATGGTGAAAGGTTMX	0.0570288	-4.61106	0.640203
AAATGTGGTAGGTATMX	-0.272063	-4.07219	0.602435
AAATGTGTAGTATATHE	1.29899	2.72891	0.729566
AAATGTGTTGAATTGMX	0.237283	3.48801	0.478925
AAATGTTAAGAAAGTMX	1.21949	3.20324	0.705805
AAATGTTTTATTAGAMX	-1.80439	3.87232	0.491691
AAATTAATAAGTAATGM	-1.67863	4.18019	0.484203
AAATTAGAGGTAGAAMX	0.498765	2.48282	0.506895
AAATTGGTAGAGTAGMX	1.13361	3.77764	0.707586
AAATTGTAGGAGTATMX	-1.68979	3.43638	0.525553
AAATTTAATAAGTGAMX	0.660996	-4.52455	0.610248
AAATTTAATATTAATMX	-0.135279	-4.62495	0.667591
AAATTTGGTGATAAAMX	-2.56392	4.08412	0.512317
AAATTTTGAAAATGTMX	1.61268	3.49953	0.68792
AAGAAAGTTAGATGGMX	-2.36858	4.16008	0.487665
AAGAAATAATGGTTGMX	0.722429	-6.0382	0.631738
AAGAAATATTGGAATMX	1.5251	3.77275	0.694721
AAGAAGAGAAAGGAGMX	-0.764291	-3.51135	0.661293
AAGAAGGAAGGTGTAMX	-1.53745	3.18299	0.516447
AAGAAGGTGTAGGAAMX	1.9794	3.40566	0.702958
AAGAAGTTAATGATTMX	1.61811	2.33716	0.724336
AAGAATTTGTATTTGMX	-0.00120443	-4.61093	0.640486
AAGAGAAGATATGAAMX	-2.29972	3.3215	0.508929
AAGAGAGAGTAGTAAGM	-1.35708	4.10269	0.5387
AAGAGAGGGAGAGATMX	-1.14632	-4.27352	0.626221
AAGAGGAAATTTTGGMX	-0.196601	-5.74	0.45813
AAGAGTTAGGATAGAGM	-2.67141	4.40713	0.509013
AAGAGTTGATGAATTMX	-2.31302	3.98798	0.511352
AAGATAGAGTGAATAMC	-1.01738	-3.05873	0.636498
AAGATAGGGATAAAAMX	1.56203	2.42343	0.696489
AAGATAGTTGGAAGTMX	1.73236	2.20359	0.66606
AAGATATAATGTAAAMX	1.80002	1.9275	0.712417
AAGATTAAATTGGATMX	0.922866	2.16147	0.495314
AAGATTAATTAGGATMX	-0.100679	-4.54984	0.642785
AAGATTAGTATTAGAMX	1.74864	2.48238	0.679454
AAGATTGAATGAATTMX	0.916287	4.07873	0.490695
AAGATTGTTTGGAAGHE	0.589514	2.56015	0.724863
AAGGAAAGTGTTGATMX	-0.981541	-4.05591	0.643949
AAGGAAGATAAAAATMX	2.03786	2.41625	0.658062
AAGGAAGGGATATGAMX	0.836075	2.63232	0.708741
AAGGAAGTATTGTGTGM	-1.60503	4.29419	0.506554
AAGGAATAAGAAGATMX	-1.63844	-3.3835	0.622575
AAGGAGAGTATGAATMX	0.0483861	-5.26015	0.652344
AAGGAGTAGTTGTGGMX	0.489	-5.86625	0.624703
AAGGAGTGGTGTGTGGM	-0.829797	3.82436	0.485037
AAGGATGTTGATAAGMX	-2.58715	3.93413	0.504651
AAGGGAAGGTTTATGMX	-0.512538	3.74882	0.506231
AAGGGAGTGTTTATAMX	1.24958	3.074	0.710594
AAGGTAAGTTGAGTAMX	-1.90945	4.05474	0.488419
AAGGTAGTTAGAAATMX	-0.463433	-3.52889	0.680167
AAGGTATATAAAAAAMX	-2.8918	3.69651	0.479182
AAGGTGAGTAGGTATMX	1.20773	2.52509	0.711049
AAGGTGATAGGTATGMX	-2.43659	3.67488	0.494051
AAGGTGATGGAGAGAMC	-0.595514	-3.56565	0.570486
AAGGTTTATAAGAGGMX	-1.06698	-3.55769	0.627897
AAGTAAAAAGGTAGAMX	0.0233162	-3.98916	0.647306
AAGTAAAATTAGAAGMX	2.02431	0.895842	0.670116
AAGTAGAAATATTAAGM	-1.61361	3.89416	0.52155
AAGTAGATAGTTGTTMX	0.658652	-5.22799	0.54413
AAGTAGATATGATATMX	0.082899	-4.7959	0.637146
AAGTAGGAAGTATATMX	-1.62605	3.44265	0.519502
AAGTAGGATGATATGMX	0.111617	-5.69613	0.648861
AAGTATTAAATTTAGMX	-0.264541	-3.36279	0.632184
AAGTGAGATATGGTAMX	-1.38275	-4.52573	0.637854
AAGTGAGGGAAATAAMX	0.595143	-5.01406	0.661505
AAGTGATAAATGTGGMX	1.32908	3.24324	0.706956
AAGTGGAGGGTATGAMX	-0.931487	2.82463	0.523668
AAGTGGTTAATGGAAMX	0.744892	3.54826	0.722361
AAGTGTGAGGTTTAGMX	1.6088	3.0104	0.708125
AAGTGTGGAGAAATAMX	1.03109	2.2546	0.719076
AAGTGTTGTAATATTMX	1.77407	3.25653	0.722335
AAGTGTTTGGTTATAMX	-0.640943	-5.31857	0.656735
AAGTTAATAGTATAAMX	0.480884	-5.77752	0.670422
AAGTTATATAGTGATMX	1.19586	3.00089	0.744482
AAGTTATGAATATTAMX	2.12481	2.34002	0.70742
AAGTTGAGGAATATTGM	-2.17027	2.93181	0.498359
AAGTTGTGTAAATTGHE	1.17133	3.40056	0.731284
AAGTTTGGTTTGAGGMX	0.731063	-5.867	0.526658
AAGTTTTTTGTTTTTMX	-2.87051	4.29467	0.485476
AATAAAAAGTTGAGGGM	-1.24891	4.3268	0.511282
AATAAAGAGTTTTTTMX	-0.100072	-4.91675	0.667739
AATAAAGGTTAGTAAMX	-0.772891	-4.65492	0.636998
AATAAGGGAAAGTTAMX	-3.08687	3.97185	0.514758
AATAAGGGGAATTGAMX	1.31894	1.59807	0.629022
AATAAGGTATAAGAGMX	-2.31852	3.47735	0.519404
AATAAGTAAATAATTMX	-2.18447	3.45735	0.507037
AATAAGTAGAAAAATMX	0.449894	-5.87079	0.642388
AATAAGTGTAAGTAAMX	-2.2187	3.63797	0.497349
AATAATATTGTAATAMX	0.699896	-5.84525	0.621604
AATAGAAGTTGTGATMX	0.961663	3.9738	0.710386
AATAGAGTGTGTAAAMX	1.832	4.02506	0.721971
AATAGGATTGTGTAGMX	1.66785	2.80904	0.711337
AATAGGTAGAAAGTAMX	0.34454	3.21855	0.526192
AATAGGTAGGTTATAMX	0.0312869	-3.45871	0.606015
AATAGTGTAAAATATMX	-2.08145	4.53773	0.499866
AATATAAATTGTTAGMX	0.15807	3.55628	0.504285
AATATAAGTTTGTGAMX	0.228524	-4.8663	0.646696
AATATAGATGTGTTAMX	-1.70298	3.92277	0.518685
AATATAGGATTAGGGMX	1.82838	1.02349	0.570101
AATATATATGAGTTGMX	-0.118894	-4.27248	0.655065
AATATGAAATGAAAGMX	-1.27216	-2.52967	0.605198
AATATGATGAGTGTAMX	1.06128	3.55994	0.716067
AATATGTAAGGAGAGMX	0.182413	-5.97488	0.629592
AATATGTATATATAGMX	2.09592	0.931878	0.6919
AATATGTGAGATAGAGM	-1.24305	4.24244	0.517909
AATATGTTGTTGTGTMX	0.0939724	-4.91636	0.594589
AATATGTTTTATTGTMX	-1.8676	4.01317	0.511428
AATATTGTGATATGTMX	1.84537	2.13036	0.685339
AATGAATAGTTAAAAGM	1.95598	3.58275	0.522224
AATGAATGATTTTAGMX	1.19991	1.25826	0.701987
AATGAGGTATATAAGMX	1.13677	3.8243	0.72363
AATGATAGGAGGATGHE	1.9093	2.51181	0.726697
AATGATATTTTTGTTMX	1.14894	1.93819	0.682871
AATGATGGTGTGGGAMX	2.04943	0.898462	0.592054
AATGATTTTATATTTMX	-0.271941	-3.75225	0.60309
AATGGAAAATAATGTMX	-2.05665	3.74774	0.474304
AATGGAATGTAGAGTMX	1.80352	1.85401	0.656438
AATGGAGTTTTGGAGGM	-2.28343	3.7677	0.484349
AATGGATAGTTTTGTMX	2.45559	3.16395	0.685749
AATGGGTAGATTTTTMX	1.60353	4.20559	0.682789
AATGTAAGGTAGGAAMX	0.0176408	-5.12517	0.6398
AATGTAGAGAGAAGGMX	-0.919309	-3.30867	0.650845
AATGTAGTGTAGAAGMX	-2.61367	4.55309	0.491252
AATGTATGAAGTTGGMX	0.440983	-4.89628	0.607289
AATGTGGAATTAGGTMX	-1.13317	3.72919	0.510621
AATGTGTTTTGATAGMX	-0.904916	-4.72157	0.616837
AATGTTGAGTTAAGTMX	1.97519	1.31821	0.657066
AATGTTTTAATAGGTMX	0.0594232	-4.84604	0.640808
AATTAAAGGATGTTGMX	1.67124	2.0319	0.587735
AATTAAAGTTGAGAAMX	-1.22588	-4.36393	0.628438
AATTAAATAGTGAAGMX	-0.970691	-3.64526	0.625513
AATTAGAGTGTTTATMX	2.21739	3.07346	0.719566
AATTAGTTGGAGTTGMX	-0.785364	4.00686	0.465997
AATTAGTTGTATTATMX	1.91464	1.22866	0.585887
AATTATGAATATTTTMX	2.17179	2.24876	0.660915
AATTATTGTAGGTTTMX	-0.144853	-5.09361	0.620812
AATTGAAAAAGGTATMX	0.175376	-4.91551	0.633169
AATTGAGGTTTGAGAMX	1.07336	-4.91939	0.564218
AATTGGAGAGGAATAMX	-0.264243	-4.16654	0.618164
AATTGGTTAAGGAATMX	-0.32572	-4.60368	0.622814
AATTGGTTTAATATTMX	-1.46972	4.33607	0.48806
AATTGTAATAGTATAMX	-2.70857	3.86446	0.490147
AATTGTAGTTGTGGTMX	-0.396047	-4.24224	0.619773
AATTGTATAGTGGGAMX	-2.12727	4.17616	0.498117
AATTGTGGTATAATTMX	1.31911	2.27287	0.713113
AATTGTGGTATAGTGMX	0.308876	-5.20258	0.604839
AATTGTTTTTATGAAMX	0.668123	3.25239	0.495427
AATTTAAGGTGTTATMX	1.34625	3.50625	0.694632
AATTTGAATGTAGATMX	1.15637	3.94717	0.752709
AATTTGAGGAGATTTMX	1.19878	2.03018	0.668084
AATTTGTTGGAGAGGHE	1.7077	2.07012	0.692734
AATTTTAATTTATGGMX	-2.76847	4.04113	0.512892
AATTTTAGTGTTAGAMX	0.661157	-5.19604	0.637467
AATTTTGAATGATGAMX	-2.75345	3.5176	0.489743
AATTTTGGATGTGTGGM	-1.42569	4.39002	0.489982
AATTTTTAGGTGGATMX	-2.24227	4.02367	0.506854
AGAAAAAGATTGGATMX	0.578943	-5.15619	0.648103
AGAAAAAGGTATAAGMX	-1.0248	-3.64421	0.637987
AGAAAAATAGAGAATHE	0.909703	2.93655	0.714621
AGAAAAGGTATAGGTHE	1.12852	2.48194	0.752247
AGAAAAGTTGAGATGMX	0.412691	-5.71411	0.5863
AGAAAATAAGTAGGTHE	1.90079	1.35786	0.732177
AGAAAATAGAAATGAMX	1.89835	2.55308	0.70757
AGAAAATGTGTGGTAMX	0.486333	-5.01266	0.66284
AGAAAATTTTATTTTMX	1.66797	1.58937	0.682121
AGAAAGGATAAAAAAMX	1.13057	1.52838	0.708748
AGAAAGTTTTAGTTGMX	0.304852	-5.14315	0.637081
AGAAATTAAGGAGAGMX	-2.844	3.69102	0.489159
AGAAGAGGATGTGTAMX	2.00206	2.20826	0.73176
AGAAGATTTGTATGAMX	-2.06386	3.75391	0.507111
AGAAGGAGGATTAAAMX	1.37601	2.23149	0.730928
AGAAGGGTTGTGTTAMX	1.85343	1.94454	0.704662
AGAAGTAGTGTTGTAMX	1.74537	4.01748	0.732561
AGAAGTGAGTAATAAMX	-0.123883	-3.27175	0.648203
AGAAGTGTGAGGATAMX	1.57568	2.40212	0.732449
AGAATAGTGTTTAGAMX	-0.22289	-5.2408	0.651153
AGAATGAGGTATTATMX	0.179482	3.79273	0.721067
AGAATGGAATATAAAMX	-1.52733	-3.21669	0.664167
AGAATGTAAAAGTGGMX	-0.250592	-4.58164	0.667025
AGAATGTAGGTAGAGMX	-1.5516	-2.91552	0.692804
AGAATGTTATTTATAMX	-0.913598	-4.17121	0.654775
AGAATTTGAGAGAGAMX	1.09255	2.29143	0.715577
AGAGAAAGTTTTTGTMX	1.40297	2.97874	0.690615
AGAGAAGGGAAAAAAMX	1.39812	4.08713	0.711491
AGAGAAGTTGAGGTAMX	1.10176	2.07032	0.716138
AGAGAATAAATAGGTGM	0.528439	3.14693	0.501834
AGAGAATGGAGTATAMX	-2.749	3.90598	0.494128
AGAGAATTGTATGTTMX	-0.229087	-4.8899	0.592085
AGAGAGAATTATTATMX	0.032373	-3.53914	0.651472
AGAGAGGTAAGTAAAMX	1.48152	3.60318	0.736197
AGAGAGTGAAATGATMX	-0.161828	-4.25824	0.636039
AGAGGATATGATTAGMX	-1.1669	-2.68988	0.635077
AGAGGATGTGGTTTGMX	0.971597	3.77285	0.700794
AGAGGATTTAATGTAMX	1.07066	3.60196	0.717693
AGAGGGAGTATATTAMX	-0.535961	-5.29697	0.629288
AGAGGGTGTATAATTGM	-1.79405	4.57563	0.514699
AGAGGGTGTTGTAATMX	0.494126	2.36839	0.492105
AGAGGTGTGGTGAAGMX	1.35632	1.53757	0.686243
AGAGTAAGAAAGTTTMX	-0.0304755	-4.30899	0.646032
AGAGTATTGTGGAGAMX	-0.637416	-3.62694	0.66375
AGAGTGAAGTTGAAAMX	-0.31279	-5.39306	0.651269
AGAGTGATAAGTAATMX	0.0531475	-5.59935	0.597608
AGAGTGATATATGTAMX	-0.155187	-4.90853	0.651671
AGAGTTATGGTTAGGMX	0.87324	-5.6391	0.53968
AGAGTTGTAAGTAAAMX	-0.549991	-3.60885	0.641914
AGATAAGGGTTTATAMX	0.387683	-3.57417	0.643559
AGATAATAATTAAAGMX	1.17923	0.421104	0.468239
AGATAATTTTGGTAAMX	0.248935	-5.47772	0.656929
AGATAGAAGTATGGAGM	-1.73788	3.75562	0.498752
AGATAGTTAGGAGTAHE	2.06413	2.01668	0.722668
AGATATAAGAAGGAAMX	-0.355628	-5.16946	0.683138
AGATATGTTTGGTAAMX	-0.0845124	-3.75665	0.660449
AGATATTTTATGGTTMX	0.383195	-5.6999	0.645474
AGATGAATTAGATTTMX	-1.00763	-3.46006	0.681341
AGATGAGATATAGTTGM	-1.28564	4.11344	0.489293
AGATGAGATTTTATAMX	1.68918	1.444	0.727824
AGATGAGTGTATGTAMX	-2.49353	4.13314	0.518625
AGATGATAGTTTGGAMC	-1.29922	-2.52552	0.692953
AGATGGAAGGTTGTTMX	1.47532	1.60955	0.701183
AGATGGTAGGAGTATMX	-0.970081	-4.00102	0.659754
AGATGTGTATAAATAMX	-2.83752	4.07364	0.500496
AGATGTTAGTGGTAAMX	0.733269	-5.73135	0.641682
AGATTAGAATGGTTGMX	0.327453	-4.88893	0.596701
AGATTATGATTTTTTHE	1.46365	1.52641	0.710756
AGATTATTAGGGATGMX	2.05432	1.43685	0.684773
AGATTATTTAGTTAAMX	1.29385	3.6559	0.696992
AGATTGGAGAGTTGTMX	-0.533259	2.63858	0.479756
AGATTGGTAAGTAGTMX	-2.15175	3.58438	0.522001
AGATTGGTTTAAAAGMX	0.119034	-4.007	0.634846
AGATTGTGATATAAGMX	-0.0721697	-5.81561	0.636773
AGATTGTGGAATTGTMX	2.07979	1.22171	0.662383
AGATTGTTGGAAGGAMX	0.519087	-5.31049	0.634375
AGATTTAAAGGAAAAMX	-1.40574	-3.6368	0.657039
AGATTTATGAATGTGHE	1.70249	1.63238	0.730507
AGATTTTGGGTATGTMX	0.497867	-5.90042	0.603178
AGGAAAAGAATTTATMX	-0.304821	-5.16064	0.648874
AGGAAAATTTGTGAAMX	0.480175	-5.71032	0.653879
AGGAAAGAAATGTGGMX	-0.217079	-4.88921	0.649739
AGGAAAGAGGTGAAAMX	-1.08465	-3.55705	0.609695
AGGAAATGAGGAGTGMX	-0.981231	-3.21752	0.655156
AGGAAATGGTATGATMX	-1.30926	-3.18777	0.659761
AGGAAATTTGTATTTMX	1.50438	2.03281	0.728352
AGGAAGGGTTAGGTAMX	1.74019	3.24366	0.694245
AGGAAGTATTAATGAMX	1.54738	2.23563	0.730444
AGGAAGTTTAGTATAMX	-2.0264	3.89307	0.516577
AGGAATAGGGATTGAMX	0.845502	1.98102	0.610875
AGGAATATTATTATTMX	-1.23934	-4.37346	0.613624
AGGAATGGATTGGATMC	-1.52957	-3.33555	0.655778
AGGAATGTATGATTAMX	0.544011	3.01448	0.722274
AGGAATGTGAAGGATGM	-1.03447	3.64719	0.524705
AGGAGAAGGAATTTAMX	-0.832212	-3.62286	0.586838
AGGAGAATTAGGTGTMX	0.24256	-3.11355	0.56418
AGGAGATGTGATTTAGM	-1.23407	3.77205	0.496971
AGGAGATTAGAAGTTMX	0.0642724	-5.37949	0.691118
AGGAGATTAGAGTGGMX	1.14159	1.97576	0.6801
AGGAGGAGAGAAATGMX	1.27846	4.15699	0.719137
AGGAGGAGATTGTTGMX	0.439196	-5.6245	0.653739
AGGAGGGTGAAGGTAMC	-1.27094	-2.53509	0.608832
AGGAGGTATAAGAAGMX	1.71733	3.9378	0.702194
AGGAGTATATTTTGAMX	-2.37582	4.02435	0.480555
AGGAGTTAATTATTAMX	-1.51022	3.54043	0.491639
AGGAGTTATGGTTTAMX	-0.638781	-3.58807	0.637173
AGGATAATGATGTAGMX	-1.32284	3.25859	0.495784
AGGATAGTAGGAATTMX	-0.813864	-4.68831	0.622869
AGGATATTTTGAAAAMX	2.09711	2.09986	0.711305
AGGATGTAGAAATGGMX	1.88625	3.64294	0.690419
AGGATGTAGGATTGTMX	-0.0813537	-4.81855	0.655019
AGGATGTATAGAAGTMX	-0.0454623	-4.40883	0.624292
AGGATTGTTATAGAGMX	-1.99867	3.6465	0.505456
AGGATTGTTTAATTGMX	-2.36417	3.61062	0.506727
AGGATTTGATTGTTAMX	0.386186	-5.73474	0.642661
AGGGAAAGATGTTAGMX	0.546508	3.86006	0.736877
AGGGAAGAGTTGAATMX	-2.64932	3.21867	0.459143
AGGGAAGTAAGTGTTMX	1.51334	1.48066	0.697494
AGGGAATTTTAGGGAMX	1.49977	3.39089	0.709545
AGGGAGAAGAGTGAGMX	1.94605	3.70684	0.727866
AGGGAGAAGGAGGATMX	2.0826	1.57572	0.593121
AGGGAGAATGAGAATMX	0.315837	3.80946	0.481836
AGGGAGAGGAAGTAGMX	-0.144428	-4.69651	0.495538
AGGGATGATTTAGAGMX	-0.429459	-4.15563	0.659863
AGGGATGTTTAGTTTMX	-2.8422	4.34989	0.491852
AGGGGAAAGGAGAATMX	0.421606	-5.92669	0.605358
AGGGTATAAAAGTTTMX	1.12898	2.63481	0.711162
AGGGTGATGTGGTTGMX	0.867406	-5.90071	0.527699
AGGGTTGGATGTATTMX	1.6211	1.36436	0.632554
AGGTAAAAAGTAAATMX	1.96603	2.62626	0.701436
AGGTAAATATTAAGAMX	-1.17864	-4.06528	0.651153
AGGTAAATTTTATTGMX	1.90939	1.72134	0.688974
AGGTAAGAATAAATGMC	-0.285382	-3.65248	0.631406
AGGTAAGTTAGTAATHE	1.68745	1.89173	0.704352
AGGTAATATTTTGGTMX	-1.01419	-3.97488	0.661609
AGGTAGGGATAATTGMX	1.6776	4.23953	0.71464
AGGTAGGTAGTAAGTMX	-1.27007	-3.00166	0.64625
AGGTATAAGTTTGAGMX	0.132712	-3.43124	0.640335
AGGTATGAGTGATGAMX	0.465416	-5.96146	0.643252
AGGTATGGTGTATTAMX	1.62783	3.46135	0.651251
AGGTATTAGGGTGGTMX	0.220299	-5.09271	0.529397
AGGTGAGGTAATGATMX	-0.0729249	-4.32425	0.636455
AGGTGGAGATAGAGAMX	0.447939	-4.13343	0.599515
AGGTGGTAGTTATTGMX	-0.444462	-4.42541	0.62628
AGGTGGTGGTGTGAAHE	1.70418	2.82323	0.744211
AGGTGTTATGGTGAAMX	-1.36449	-2.88872	0.65881
AGGTTAAATGGATAAMX	-0.432655	-4.0075	0.674645
AGGTTAGAGGGATGTMX	-0.962905	-3.08922	0.679778
AGGTTAGATAGATAGMX	-0.525219	-3.39403	0.658419
AGGTTATGTGAGATTMX	0.48317	2.55716	0.699172
AGGTTGTGGTGTAATMX	1.93334	3.69896	0.701174
AGGTTTAAGTAGAGAGM	-2.0228	4.23435	0.506905
AGGTTTATTATAAAAMX	-2.24947	4.15581	0.510287
AGGTTTGAATATTTTMX	-1.18899	4.08947	0.517652
AGGTTTTAAGTAAGAMX	-0.712274	-3.1159	0.682861
AGTAAAAATTGTGTGMC	-0.324577	-4.57675	0.558685
AGTAAAAGGTTATATMX	-0.956211	-2.97272	0.674905
AGTAAAAGTGGATGTMX	1.8906	2.45553	0.701966
AGTAAAATTAATGTTMX	1.71781	2.90457	0.699416
AGTAAAGGAATTTTGMX	-0.91799	-3.46798	0.538195
AGTAAAGTAGTTAGTMX	1.26486	1.45452	0.709679
AGTAAATAAAAATTAMX	-0.595773	-4.82694	0.585744
AGTAAATATATAGGTMX	-2.32729	3.25651	0.51351
AGTAAGAGTGTAGGAMC	-1.45754	-2.94942	0.655625
AGTAAGATTGATGTAMX	1.52874	1.76335	0.691023
AGTAAGGAGGATTTGMX	1.79684	4.11952	0.738151
AGTAAGGATTGTTGGMX	-0.434539	-4.02365	0.593203
AGTAAGGGTTGATAAMC	-0.979775	-3.72971	0.661604
AGTAATAAGAGTTATMX	0.801597	-5.46114	0.673689
AGTAATGAGATGAAAMX	0.544299	-5.47258	0.649908
AGTAATTTTGTATAGMX	-0.22543	-4.53524	0.667083
AGTAGATGGGTAATAMC	-1.42669	-2.84307	0.650657
AGTAGGGAGAAAGAAMX	-0.53699	-3.80789	0.676029
AGTAGGTTGTTGGGTMX	0.940877	-5.76566	0.4492
AGTAGTAAAGGTGTAMX	1.3412	4.13216	0.71066
AGTAGTGATAGGAGAMX	1.1699	1.85217	0.754289
AGTAGTTAAAAGGTAMX	-0.269385	-5.57473	0.639047
AGTATAAGAGGAGTAMX	-2.59658	3.79585	0.483965
AGTATATGTTTTAAGMX	0.764835	-5.20814	0.621704
AGTATATTATGTATGMX	1.98843	2.13967	0.734472
AGTATGAGTGAAAGGMX	-0.316636	-3.44085	0.662146
AGTATGGATGGATGTMX	-0.381025	-5.09619	0.666023
AGTATGTAATAATTTMX	-2.67499	4.35104	0.477968
AGTATGTTAGGTAGAMX	-1.04437	-4.47902	0.685363
AGTATTGTAAATATGMX	1.15793	3.0787	0.71047
AGTATTTGTTAAAAGMX	1.44996	1.17324	0.695377
AGTATTTTGGTAAGAMX	-1.28329	3.49833	0.520222
AGTATTTTTGGTGTTGM	-1.38237	4.05326	0.465913
AGTGAAGAATGATAAMX	1.3647	3.80507	0.732945
AGTGAAGAATGGAATMX	1.5964	1.53916	0.743503
AGTGAAGATTGATGAMX	1.31161	1.91477	0.695542
AGTGAATTGAAGGTTMX	-2.84415	3.56616	0.482096
AGTGAGAAATTAAAAMX	-2.07558	4.00652	0.499545
AGTGAGAGTATGGAAMX	1.54489	3.90398	0.736244
AGTGAGGTAGGATAGMX	0.772672	4.18589	0.758142
AGTGAGGTTGTAAGTMX	1.69683	3.53036	0.712561
AGTGAGTAGAAGATAMX	0.0843906	2.92383	0.715385
AGTGAGTGATATTATMX	-1.7549	4.38154	0.492569
AGTGATAGAAGTGTAHE	2.36006	3.02342	0.7459
AGTGATTATTATGTGMX	-0.783709	2.65085	0.480859
AGTGGGTGGAAATAGMX	0.101861	-5.45055	0.55312
AGTGGTATAAAAAAAMX	-0.589022	-3.38368	0.616551
AGTGGTGATATAGTTMX	-0.311828	-4.50084	0.67417
AGTGGTTAAGAGGATGM	-1.23886	4.18734	0.483457
AGTGGTTGTATGTATMX	-0.0209273	-4.76966	0.678734
AGTGGTTTTTGGAGTMX	2.29371	1.82617	0.634335
AGTGTAAGTTGATTAMX	-1.15124	3.11481	0.606715
AGTGTATAAGTAATGMX	2.03609	2.83036	0.490647
AGTGTATTAGTGTGAMX	-2.35537	3.81836	0.510643
AGTGTATTGGTTGGTMX	-2.18697	3.90043	0.496638
AGTGTGAGTGGTGAGMX	-0.815903	-3.90134	0.666442
AGTGTGTAGGTGTGGMX	-0.0400528	-5.44462	0.533039
AGTGTTAGATATAATMX	-1.044	-2.53926	0.570495
AGTGTTAGTATGTTGMX	1.00622	4.04294	0.698245
AGTGTTATATGGTATMX	-1.11434	-4.28767	0.663951
AGTGTTGAATGTATGMX	1.32345	4.31798	0.723731
AGTGTTGTAGTTGAAMX	-1.13553	-4.45993	0.608447
AGTTAAAAATAGATAMX	1.58191	3.77425	0.704547
AGTTAAAGTATTGTGHE	1.98891	2.69477	0.719082
AGTTAAGAGATAGTAHE	2.19281	2.77047	0.729025
AGTTAAGGGTATAAAMX	-0.727233	-3.16695	0.659897
AGTTAATTGTAAAGTGM	-2.12268	3.66242	0.489264
AGTTAGTTTATATGGMX	2.05994	0.892624	0.689593
AGTTATAAGTAGTTAMX	-1.92421	4.46783	0.516143
AGTTATAGTAATGTAMX	-1.1992	3.92071	0.481856
AGTTATGAGAGGTTAMX	-0.459321	-3.82884	0.66079
AGTTATGATGTATGTMX	0.154088	-5.52232	0.628237
AGTTATGGAGTTGGGMX	0.617957	-4.41079	0.467603
AGTTATTAGTGTATGMX	-2.16408	3.72803	0.492892
AGTTATTATAGTTAAMX	2.21905	1.56581	0.717985
AGTTGAATTGAAGATMX	-2.53591	3.84808	0.478246
AGTTGATATAGAGATMX	2.03334	1.18242	0.733476
AGTTGGAGGTTTAGTMX	-0.464674	-4.49867	0.632511
AGTTGGAGTTAGATGMX	-0.955879	-2.94282	0.67105
AGTTGGATGTGATATMX	1.64716	3.39138	0.724286
AGTTGGATTAGTAAAMX	1.64653	2.3631	0.710732
AGTTGTAAGTTGAGTMX	-0.80097	-3.20574	0.684303
AGTTGTGATAGTGTAMX	-0.910876	-3.34504	0.639893
AGTTGTGTAGTGTTGMC	-1.18152	-4.12328	0.602699
AGTTGTTAGGGTTTAHE	0.860484	1.9877	0.699193
AGTTGTTTTATGTAGMX	-0.960778	-3.63299	0.63777
AGTTTATGATTGAAAMX	0.266039	-5.21402	0.613829
AGTTTGATAAAGTTGMX	-2.32114	3.24295	0.500239
AGTTTGGTTAAAGTGMX	1.60931	1.20112	0.700508
AGTTTGTAAGGTATAMX	-0.469525	-3.22215	0.640473
AGTTTGTGAGGGTTTMX	-0.0781339	-4.31779	0.597101
AGTTTTGAAGATGTTMX	1.65437	1.83641	0.693538
AGTTTTGATGAGATAMX	-1.33769	4.1488	0.478452
ATAAAAAGAGGTGTTMX	2.17208	1.65498	0.614559
ATAAAAATGTAAGTAMX	2.14892	2.09783	0.647814
ATAAAAGAGGTAGTTMX	0.0624429	-5.379	0.575861
ATAAAAGTAAGAATAMX	0.344917	-4.66851	0.651689
ATAAAATATGGTAGTMX	-1.91576	3.87767	0.466484
ATAAAATATTTAAATMX	1.4342	4.17063	0.705025
ATAAATAAAGTTGTGMX	1.89867	1.00484	0.650714
ATAAATAAATATGTAMX	2.14696	1.94334	0.67961
ATAAATATGAGTATAMX	0.432228	-5.4135	0.638581
ATAAATATGGTAATGMX	-2.57605	4.13333	0.46646
ATAAATATTGTTGAAMX	1.0177	3.73102	0.743288
ATAAGAAGAGGTGATMX	1.73374	3.94955	0.718585
ATAAGATGAGATGAGMX	-0.0912024	-3.71915	0.67138
ATAAGATGGATTTTAMX	-2.53244	4.1776	0.528771
ATAAGGTATGAATATMX	-0.059301	-4.04123	0.608717
ATAAGTGAGAGAATAHE	1.38692	1.50888	0.709919
ATAAGTGGAAGGAGAMX	1.13696	4.01398	0.769462
ATAAGTGGTTAAAAGMX	0.137021	-4.21234	0.675153
ATAATAATAATGGGAMX	-0.156012	-4.97227	0.57515
ATAATAGTTATTGAGMC	-1.38171	-3.35598	0.619233
ATAATATATTAGAGGMX	-0.664487	-3.10553	0.589387
ATAATATTTTATATGMX	1.02962	2.28758	0.661091
ATAATGATAGGTTTAGM	-1.57172	3.929	0.494297
ATAATGGAAAAATTGMX	-2.10657	4.12368	0.488951
ATAATGGAAAGAGAGMX	2.24636	1.82856	0.72115
ATAATGTTATTGGGAMX	-2.52784	3.82366	0.510609
ATAATGTTGTAGTGTGM	-0.351387	4.09536	0.512356
ATAATTAATGTATGGMX	0.200157	-5.59563	0.627479
ATAATTAGAAAAGATMX	-2.18045	3.57057	0.507401
ATAATTATATTAAGAMX	-1.68922	3.74027	0.504568
ATAATTATTATGGTTMC	-0.668427	-3.9482	0.622098
ATAATTTATGTGTTTMX	0.493099	-5.8628	0.666715
ATAGAATTGAAATTGMX	-2.82271	4.3348	0.485781
ATAGAATTTTTAAAGMX	1.59314	2.14124	0.723187
ATAGAGATATAAATGMX	1.49599	1.75608	0.732967
ATAGAGTATAGTTAAMX	-0.127772	-4.6607	0.618362
ATAGATAAAAGTAGAMX	1.11743	3.60946	0.675063
ATAGATGATGGATGTMX	2.01586	1.16503	0.715571
ATAGATTGATAAAATHE	1.1467	1.80106	0.708115
ATAGGAAAGTGGTAGMX	-2.2301	3.77339	0.49505
ATAGGAAGGTTTTAAMX	-1.27183	-3.19918	0.668255
ATAGGAATGAGTATAMX	-0.561877	-5.19757	0.636634
ATAGGAATTAGGAGTMX	1.50437	1.72811	0.705023
ATAGGAGTGAGTATAMX	0.250796	3.97726	0.589767
ATAGGATGTGAAGAAMX	0.541936	-6.11086	0.638112
ATAGGATTAATTATGHE	1.55081	2.9533	0.702231
ATAGGGGATAAGGATMX	2.29908	1.96813	0.611942
ATAGGGTGAGGTAATMX	1.94005	1.31746	0.637112
ATAGGTGAAGAGGAAMX	0.252513	-4.82117	0.66892
ATAGGTGATAAATTGMX	-1.94231	3.30805	0.490568
ATAGTAAAGTGTAGAHE	1.54913	1.83709	0.737401
ATAGTAAGGAAAGTGHE	1.55207	3.02975	0.738774
ATAGTAAGGTATGAGMX	0.20924	-5.22869	0.685906
ATAGTAAGGTGTTTTMX	-0.0933803	-5.46798	0.607293
ATAGTAATAAGAAAGGM	-1.02987	3.33853	0.460652
ATAGTAGATTTGGAGMX	-2.49821	3.90651	0.505148
ATAGTAGTGTATTATMX	1.38459	4.28327	0.713839
ATAGTGATTATGTAAMX	1.77783	2.0596	0.731572
ATAGTGGAGAAAGTGMX	-2.94474	3.9233	0.494945
ATAGTTGATTAATTGMX	0.540908	-6.04901	0.601202
ATAGTTTTGGAGGGTMX	0.207011	-5.78599	0.598451
ATATAAAGGAGGTAAMX	-0.263192	-3.30917	0.657125
ATATAAATTGTAGTGMX	-1.30047	-3.82337	0.637808
ATATAAGGTGGAAGTMX	1.30303	3.27035	0.718596
ATATAATGTTGAAAGMX	-3.07555	3.75584	0.502592
ATATAGAGGGTTTTAMX	-0.457975	-4.37122	0.602293
ATATAGGATGGAGAAHE	2.15893	3.30754	0.726697
ATATAGGTTGTGAAAMC	-1.17462	-3.00301	0.631019
ATATAGTAGTATGTAMX	-2.28504	4.34789	0.548476
ATATATGTAGATGTGMX	-2.17279	4.44338	0.49833
ATATATGTAGTATGTMX	-2.6891	3.56947	0.49491
ATATATTGTAAGTTTGM	-1.82666	3.80165	0.464282
ATATGAAATGATTTAMX	-2.34277	4.00028	0.499893
ATATGAAGGTTTTGAMX	1.67737	3.56526	0.711683
ATATGAGGTTAGGGAMX	-0.634077	-4.05932	0.679486
ATATGATAATATATTMX	-1.06941	-4.54944	0.662667
ATATGATAATTTGAGMX	2.41163	2.83942	0.693614
ATATGGAAAGTTATTMX	0.525701	-5.24846	0.680394
ATATGGTATGTGTGAGM	-0.812918	3.64809	0.504077
ATATGTAGTATTTTGGM	-1.70757	3.44531	0.494211
ATATGTTAATAAAGAMX	0.516331	-4.34549	0.619356
ATATGTTGTGAGGAAMX	-2.42365	3.71979	0.510222
ATATGTTTGTTAGTGHE	1.87403	2.58009	0.727617
ATATTAAATTGTGATMX	-1.62884	-2.92346	0.678599
ATATTAGAGTAGATGMX	-1.35796	-4.197	0.688283
ATATTAGAGTTGTTTMX	2.10092	1.42642	0.690007
ATATTAGGGAAAGTAMX	0.1559	-3.10234	0.667076
ATATTAGTATATGAAMX	1.37409	3.77472	0.720617
ATATTATTAGGTTTGMX	2.00348	2.36956	0.617653
ATATTATTGAAAAAAMX	-1.37858	3.98263	0.515679
ATATTTAAGATGGTTMX	-0.0947577	-4.53227	0.636134
ATATTTAGATAAATAMX	0.713887	-5.29298	0.626822
ATATTTGGTTAGTAAMX	-0.260866	-4.70592	0.6372
ATATTTTTGGGATTAMX	1.42377	1.80805	0.490957
ATGAAAAAGTATTTTMX	-2.39182	4.21553	0.480825
ATGAAAATATTTTAGMX	0.0332072	-3.46748	0.677523
ATGAAAATGAGGAAAHE	1.92204	2.18154	0.735867
ATGAAATGATGGGTTMX	-0.735711	-3.90329	0.615156
ATGAAATGGTGAGATGM	-1.88473	3.97649	0.505958
ATGAAATGTAGGAAAMX	1.80734	2.44799	0.736233
ATGAAGAGTTAAATAMX	-1.40047	-3.74542	0.636386
ATGAAGATGTGAATGMX	-1.60852	-3.23898	0.638875
ATGAAGGAGTAATGTMX	1.58629	4.18958	0.752817
ATGAAGTGATTTTATMX	0.529092	3.95823	0.513342
ATGAAGTTAAAGATTMX	1.86723	2.64836	0.705415
ATGAATAGTTTGTTTMX	0.201407	-4.52337	0.656952
ATGAATAGTTTTAGAMX	-1.53521	4.11431	0.535275
ATGAATGAGTTATTAMX	-1.30579	3.89991	0.483232
ATGAATGGGTATGGAMX	-0.300857	-3.85294	0.608753
ATGAATTTAGTGAGAMX	-0.165207	-5.26855	0.637545
ATGAGAGTTGGAATGMX	0.95196	3.76981	0.69379
ATGAGATTGTAAAGTHE	1.02733	3.28646	0.730579
ATGAGGAATTTGGTTMX	2.04988	1.67992	0.737525
ATGAGGGTTAAGGATMX	0.496491	-3.62343	0.612001
ATGAGTAGGAAATTAMX	1.98191	1.53532	0.704646
ATGAGTGGAGTTTGAMX	-2.6635	3.02321	0.506743
ATGAGTTTAGTAAGAMX	-2.11526	4.38801	0.488246
ATGATAATGAGTAAAMX	-1.61859	3.97492	0.560736
ATGATAGAAGAATGAMX	-0.551849	-2.83822	0.657817
ATGATAGAATGAAAGMX	-1.98884	3.95314	0.506637
ATGATAGATAAATTGMX	-2.95217	4.27056	0.481135
ATGATATGATTAATTHE	2.016	2.50655	0.73311
ATGATATGGATTTTAMX	0.321761	2.66486	0.49515
ATGATGTAGGAAAGAMX	-1.0496	-4.00223	0.589547
ATGATTGAAATGATGMX	2.3889	2.26649	0.704049
ATGATTGGTATAATAMX	1.06578	-4.93624	0.656848
ATGATTGGTTTGTTAMX	1.73992	3.20205	0.694665
ATGATTTAGGAAAGAMX	-0.506082	-3.89804	0.662463
ATGATTTGATAAGTTMX	1.68113	3.0576	0.723993
ATGATTTTAATGAGGMX	0.324925	-4.52782	0.610527
ATGGAATAATTTAAGMX	-1.24407	-4.75075	0.615958
ATGGAATGTATAATAMX	-0.958353	-4.39142	0.656676
ATGGAGAGAAATGTTMX	2.03032	1.34279	0.695383
ATGGAGATATGTAGTMX	0.276228	-3.6168	0.654375
ATGGAGGGTTGAGGAMX	1.99456	1.31422	0.647171
ATGGATGATATGAATMX	1.12801	1.00768	0.697914
ATGGATGTGTTTTTGMX	1.56136	1.49166	0.661198
ATGGATGTTAGTGTAMX	0.667987	-6.05925	0.597084
ATGGATTAATATATGMX	-0.892301	-2.74263	0.686948
ATGGGAGGTATATAAMX	-0.719717	-3.31651	0.485477
ATGGGATATGTATTAMX	-2.64632	4.04346	0.488295
ATGGGATATTGGTGAMX	1.61347	1.06893	0.701203
ATGGGATTATATTTGMX	-0.414603	-5.67307	0.641984
ATGGGTGTAAAGAGTMX	1.91383	2.60207	0.726016
ATGGTAGAGTAATTTMX	-0.654522	-3.00333	0.606607
ATGGTAGTGTTATAAMX	-0.0414069	-5.82773	0.600585
ATGGTATGGTTGTAAMX	0.125446	-5.48291	0.672526
ATGGTGGTTTAGTGGMX	1.97405	1.23614	0.647509
ATGGTGTATTTAGTTMX	0.76206	2.9679	0.503314
ATGGTGTGGATTTATGM	-2.11547	3.80512	0.48951
ATGGTTAAAATGATTMX	1.00737	-4.98636	0.623834
ATGGTTTAAATTTGGMX	-2.80702	3.92814	0.477486
ATGGTTTATTAAGTAMX	0.28454	-3.71432	0.650553
ATGGTTTTATTGTAAMX	-1.21407	-2.97896	0.633618
ATGGTTTTTTAAGATMX	-1.19334	-2.89668	0.620284
ATGTAAAAAAGTGTGMX	1.84077	1.80965	0.710269
ATGTAAAGAAGTTTGMX	0.431876	-5.97723	0.61098
ATGTAAAGGTATAGTMX	-2.49283	4.23165	0.499763
ATGTAAGGAGTAAATMC	-0.867802	-2.67337	0.654767
ATGTAATAAGAAGTGMX	0.433683	-5.98255	0.587408
ATGTAATATTGGATAMX	-2.30292	4.39234	0.512685
ATGTAATTATTGTTGMX	-0.23989	-4.69268	0.674896
ATGTAGAATGGTGTGMX	1.16776	-5.02988	0.607405
ATGTAGAATTTAAATMX	-1.50154	-4.42918	0.585826
ATGTATTAATATTATMX	0.770002	2.9615	0.664027
ATGTGAAAGATGAGGMX	0.273954	3.9555	0.490369
ATGTGAAGGTAATGAHE	1.74754	2.4612	0.741038
ATGTGATAGATGAGGMX	-0.520009	-4.86849	0.606153
ATGTGATGAGTAGTAMX	0.44395	-4.68226	0.60472
ATGTGGATAAGAGTGMX	-0.638461	-3.26252	0.656062
ATGTGGTATAGAAAAMX	-0.685995	-2.95295	0.69808
ATGTGTAAGTATTAAMX	0.874592	3.63552	0.717514
ATGTGTGGTGATATTMX	-0.305835	-2.12521	0.58204
ATGTGTTAATGTTGGMX	1.2043	3.25851	0.664417
ATGTGTTAGGTGATTMX	1.19416	2.5821	0.709202
ATGTGTTAGGTGGATMX	0.0190923	-5.57373	0.611566
ATGTTAAGTGATTATMX	-2.27815	3.79347	0.504632
ATGTTAGAGATGTTTGM	-1.61977	4.01551	0.47726
ATGTTAGTGTAGGTTMX	0.609013	-5.8424	0.664865
ATGTTAGTTATAGGGMX	0.892482	-5.77522	0.558245
ATGTTATATAAGTTTMX	1.50363	1.62633	0.695764
ATGTTGAATGGTAAGMX	1.74462	1.32951	0.720849
ATGTTGATAAGGTTAMX	-2.37439	3.49557	0.493902
ATGTTGATTTTTAGAMX	-2.84091	3.92809	0.47807
ATGTTTTTAGTAGAGHE	1.29755	1.34115	0.743075
ATGTTTTTTTATAATMX	0.172293	-5.36054	0.589225
ATTAAAAAGGGTAGAMX	-1.46331	-2.61969	0.630552
ATTAAAGAGAGAAGGMX	1.28538	1.64987	0.71039
ATTAAAGTGTGTGGTMX	-0.206875	-4.43779	0.631274
ATTAAATATGATGTAMX	2.18516	2.12557	0.693568
ATTAAATTGGTGAATMX	-1.93078	3.47066	0.485657
ATTAAGAAAGAGTTGMX	-0.277532	2.55669	0.578284
ATTAAGGATTAAAGTMC	-1.66035	-2.73789	0.613493
ATTAAGTAGAGGTATMX	2.163	1.40683	0.651981
ATTAATAAGGATAGAMX	-0.356697	3.46254	0.52595
ATTAGAAAGTTAAGAMC	-1.31348	-3.10861	0.638504
ATTAGAATTTGGTTGMX	-2.11845	3.12537	0.527297
ATTAGAGGGTTTTAGMX	-0.370008	-3.67845	0.682174
ATTAGAGTGAAGGTTMX	1.24743	3.38821	0.694957
ATTAGGAAAGATGTTHE	1.37293	2.25899	0.722309
ATTAGGGAGATAAAAMX	1.20231	3.95682	0.709892
ATTAGGTGGAAGTTTMX	0.467647	-4.68453	0.613025
ATTAGTGGAGTTTGTMX	1.51635	3.98148	0.706505
ATTAGTGTTAATGGGMX	-1.00109	-3.63432	0.653693
ATTAGTTTAAGTAGTGM	-1.11436	3.60243	0.501533
ATTATAAATATAAGTMX	-1.1597	3.13632	0.659658
ATTATAGAGAAAATGMX	1.50142	4.38857	0.71827
ATTATAGAGGTGATAMC	-1.28451	-2.51019	0.660724
ATTATAGTATGGAGAMX	2.01827	1.05511	0.716719
ATTATATAGGGAGAAMC	-1.21104	-2.67741	0.664447
ATTATGATAAGAGGTGM	-2.62454	3.68526	0.510771
ATTATGGAGTATGGAMX	1.78392	1.6488	0.752358
ATTATGTGGTAAGGAGM	-1.45949	3.96894	0.492542
ATTATGTGGTTAATGMX	0.225949	-5.30291	0.645341
ATTATGTGTAATAGAMX	1.56951	1.96346	0.688854
ATTATGTTAGAATTGMX	-1.2733	-4.10429	0.647782
ATTATTGATTATAAGMX	2.25182	1.72788	0.728685
ATTGAAAGAGGTGTAMX	0.841182	-5.73992	0.579715
ATTGAAATGAAGGGTMX	1.6963	3.0898	0.654963
ATTGAAGGAGAGAGTMX	-1.78028	3.26101	0.49972
ATTGAAGTGTGAGTAMX	1.58131	2.918	0.729249
ATTGAATAGAATATGMX	-2.89727	4.21047	0.502961
ATTGAATGTTATAAGMX	-0.179871	3.41783	0.47827
ATTGAGAAAGAGGAGMX	0.46876	-4.56655	0.682424
ATTGAGAGAGAGGGAMX	-0.291408	-3.80571	0.583247
ATTGAGGAGTTAGTGMX	0.610976	-5.03341	0.599557
ATTGAGTTGGTGAGAMX	1.64287	3.66109	0.70412
ATTGGAATTATGTATMX	0.707376	2.24078	0.604721
ATTGGATAGATAATAMX	1.1477	3.48189	0.710492
ATTGGTGAGGAGATGMX	-2.80795	4.03095	0.488687
ATTGGTGTGTTAGAAMX	-0.783711	-4.40119	0.607096
ATTGGTTGATATGAGMX	0.294436	3.34682	0.505196
ATTGTAAAAGATTAAGM	-2.35673	3.58499	0.450585
ATTGTAGATAGTTGTMC	-1.67641	-3.05764	0.621801
ATTGTGAATGAGGAAMX	-1.82064	4.38135	0.512101
ATTGTGAGTTATAAGMX	-1.62051	-3.23348	0.618099
ATTGTGTATGATGAGMX	1.31061	3.50385	0.67184
ATTGTTGTAGTTAAGMX	-0.932186	-2.53964	0.640561
ATTGTTGTGTGGAGAMX	1.1885	3.87665	0.671564
ATTGTTGTTGTTAAAMX	-1.57226	-2.80761	0.612107
ATTGTTTAGGATAAGMX	-0.0562257	-4.75131	0.641312
ATTGTTTGTATAAAGMX	-0.344363	-3.13004	0.570799
ATTGTTTTGTTTTTAGM	-2.70451	3.49342	0.451809
ATTTAAATGAGAAATMX	-2.83103	4.17622	0.497522
ATTTAATTGTTGGGTMX	-0.151313	-4.7241	0.601562
ATTTAGAAATTGATGMX	1.72831	3.00685	0.66488
ATTTAGGAGTATAGTMX	1.88641	3.19165	0.675853
ATTTAGGTAATAGTTMX	-0.201137	-4.01446	0.660245
ATTTAGTATTTAATAMX	2.19053	2.04703	0.725333
ATTTATAAAGAGAAAMX	0.634849	-5.15294	0.675501
ATTTATAATGTGTGAMX	2.29551	3.0758	0.661987
ATTTATGTAAGGAATMX	2.13767	2.88046	0.73207
ATTTATTAGTAATGTMX	1.13921	4.16175	0.733013
ATTTATTGTGGTTATMX	-2.58607	3.95176	0.515138
ATTTGAGGAGTTTGGMC	-0.742567	-4.23507	0.581888
ATTTGAGTTGGTGAGMX	-2.73276	4.01747	0.500266
ATTTGGGTGAGAGAGMX	-0.551157	-4.59316	0.631378
ATTTGGTGATATTAGMX	1.37208	4.37912	0.745271
ATTTGGTGGATGTTTMX	-0.885871	-4.22102	0.578776
ATTTGGTGGTAGAAAMX	2.4459	3.27902	0.711716
ATTTGGTTGATTAGAMX	-0.330914	-3.96924	0.646439
ATTTGTGATGGTTAAMX	-1.54717	3.46918	0.501927
ATTTTAAGTATGGAAGM	-2.15477	3.94289	0.482964
ATTTTAGGAGTGGTGMC	1.47545	2.71971	0.563273
ATTTTGATGGTTAGTMX	-0.433636	-4.75508	0.662768
ATTTTGATGTATGGAMX	-0.235493	-5.18773	0.644937
ATTTTGGAGTTTGGGMX	2.00179	1.57855	0.604309
ATTTTTAGATTGGGTMX	1.57116	4.39783	0.654634
ATTTTTTAAGTTAGGMX	1.04677	3.48118	0.735676
GAAAAGAAAAAGAAAMX	1.79874	3.2349	0.695119
GAAAAGAAGAATGGAMX	-0.64116	-4.57254	0.625807
GAAAAGAAGTATGTGMX	1.73438	3.25347	0.703048
GAAAAGATATGGATGMX	0.510478	-4.83907	0.601156
GAAAAGATGGGAAAAMX	2.22773	2.43397	0.715825
GAAAAGGGTGAATTTHE	2.02342	1.65559	0.700221
GAAAAGTATGGTAGGMX	-0.348998	-4.01552	0.638602
GAAAAGTATTAATTGMX	1.17483	2.43423	0.721258
GAAAATTGATTAATTMX	-0.223551	-5.10558	0.651978
GAAAGAATTAGTAGTMC	-1.21206	-2.65108	0.671092
GAAAGAGATTTTAGTMX	1.49127	1.79973	0.657845
GAAAGAGGAGTAATAMX	1.78084	3.88683	0.732207
GAAAGAGTAGAAAAAMX	-1.51002	-2.98617	0.638501
GAAAGAGTGTTTAATMX	1.00612	4.27264	0.698569
GAAAGATGATAAATAMX	-2.61622	3.95898	0.50031
GAAAGATGTAATTTAMX	-2.31039	4.05191	0.50416
GAAAGATGTATGGTGMX	1.39668	4.31941	0.689702
GAAAGATTGGTTAAGMX	2.02328	2.80474	0.739668
GAAAGGAGGTAGGTGMX	1.85696	1.57088	0.660562
GAAAGTAAGTAGATAMX	-1.11234	-3.22559	0.639732
GAAAGTAGTGAGTTTMX	-0.78271	-4.52154	0.606273
GAAAGTATTAAAGATMX	-1.52511	-3.04496	0.658482
GAAATAATTTGGAATMX	1.62047	1.99835	0.706581
GAAATAGGATAGTGTMX	1.23459	4.16101	0.720313
GAAATATGGGAGAAGGM	-1.54595	3.61383	0.472116
GAAATATTGTGTGTTMX	1.18484	3.41507	0.707329
GAAATGATGAGGTAAMX	-0.8963	-3.99496	0.634482
GAAATGATTTTAGATMX	-0.267119	-3.66878	0.611948
GAAATGGAGAAAGTGMX	-2.81102	4.2418	0.515195
GAAATTAAGAGGATTGM	-1.17788	4.34746	0.512867
GAAATTATGTGAATGHE	0.715179	2.18461	0.72256
GAAATTTAGTTAGTGMX	0.339219	-4.64394	0.624135
GAAATTTGTTGTGTGMX	0.379307	3.28623	0.516764
GAAGAAAGAAATGGAMX	1.84865	1.65261	0.726986
GAAGAAGAGATATGTGM	-2.97292	4.18949	0.456956
GAAGAATTAAATTTAMX	-0.226697	-3.43363	0.621799
GAAGAATTTATAGAGMX	-0.327569	-4.99922	0.64475
GAAGATTATAAGGGTMX	1.34536	4.29057	0.670721
GAAGATTTATAGATTMX	-2.68744	3.74894	0.482664
GAAGATTTTATAAGTMX	1.45875	4.22931	0.710922
GAAGGAGTTAGTTATMX	-0.970063	-4.19309	0.63645
GAAGGATAAAATAAGMX	1.85304	3.93082	0.695904
GAAGTAAGGTATAGAMX	-0.137742	-4.49129	0.629933
GAAGTATGTGAGAGGMX	-0.30174	-4.06741	0.627784
GAAGTATGTTTTGATMX	1.79978	2.46174	0.678177
GAAGTGAGAGTGTTTMX	0.588279	-5.69491	0.646916
GAAGTGATGGAGGATMX	-0.78942	-3.06754	0.672265
GAAGTGTAGAGTTATMX	-2.61173	3.47267	0.511706
GAAGTGTTGTGTGAAMX	1.91531	2.47457	0.711212
GAAGTTATTTATAGGMX	1.34038	3.90077	0.703364
GAAGTTGTTAAATAAMX	-0.827406	-3.34843	0.605793
GAATAAAAGTTGATGMX	-2.31822	3.87284	0.480847
GAATAAGAATTGGTGMX	0.960535	3.33072	0.701467
GAATAAGAGTGTTGGMX	1.5682	2.33597	0.661114
GAATAAGATGGATTAMX	-2.32011	3.7288	0.522738
GAATAAGTATTATGAMX	0.565212	-4.89528	0.649937
GAATAATAAGAGAAAMX	0.238298	-5.17617	0.59717
GAATAGATAGAGGTAMX	-0.358395	-4.63191	0.658305
GAATAGATATGTGAAMX	1.31576	4.22986	0.728433
GAATAGTTTTGATGAMX	-0.124206	-4.73699	0.601423
GAATATAAGTTTTGTMC	-0.804522	-3.02091	0.628041
GAATATAGATAGATGMX	-0.0167841	-4.87666	0.648475
GAATATGATTATGTAMX	1.42056	1.97327	0.73932
GAATATGGTTGAGTGMX	1.23954	1.99694	0.610453
GAATATGTAGATAAGMX	0.0329319	-3.79608	0.599482
GAATGAGGTGATATAMX	0.668085	1.96327	0.696365
GAATGATGATTTTTTMX	0.536879	-5.76704	0.632789
GAATGATGTGAATAGMX	-0.408233	-5.22844	0.62754
GAATGGATGAAATAAMX	-0.908467	-3.65873	0.653291
GAATGGTTGGTAAGTMX	2.28455	2.6079	0.670343
GAATGTAGGATAGAGMX	1.12663	2.90648	0.730986
GAATTATGAGTATTTMX	2.44848	2.78624	0.729546
GAATTGTGTAAATATMX	-0.560439	-4.05289	0.609259
GAATTTAGTGAGATGMX	1.95497	1.33678	0.637599
GAATTTTTATGGTTTMX	1.5277	4.3174	0.659288
GAGAAAAGTGAGTTTMX	1.58527	2.9333	0.632484
GAGAAATAAATGTGAMX	0.660647	-5.57594	0.567226
GAGAAATAATATATAMX	0.43673	-4.96278	0.563282
GAGAAATTAATTTTGMX	-0.549833	-4.24325	0.652098
GAGAATAGATATGAAMX	1.50409	2.35977	0.693319
GAGAATATGTTTATTMX	-3.04862	3.95493	0.49496
GAGAATGTGTATAGTMX	-2.4206	4.10386	0.561841
GAGAATTAGGAGTTTHE	1.43546	1.68244	0.72401
GAGAGAGAGGATAAAMX	0.269154	-4.44896	0.641861
GAGAGATTTAGAGTTMX	-1.94577	3.74781	0.513953
GAGAGTAGATTGTTAMC	-1.37184	-3.99047	0.634453
GAGAGTTAATATAAGMX	-2.54226	4.5286	0.487389
GAGAGTTGAGGTTTTGM	-1.209	3.52744	0.477106
GAGATAAAGAAGGTAMX	0.187852	-5.77035	0.637552
GAGATAGAGAATGTAMX	-1.30519	-3.15609	0.669359
GAGATAGGAGTAGAAMX	-2.4858	3.60228	0.509842
GAGATATGTAGATTTMX	-2.29445	3.89901	0.504019
GAGATGATAAGTAGAMX	-0.0555424	-4.051	0.645694
GAGATGGGATATGTAMX	-0.821316	-2.95147	0.65472
GAGATGGTTTTTAGAMX	0.517603	2.98721	0.51081
GAGATGTAGATAATTMC	-1.18817	-2.97574	0.668629
GAGATGTGTGGAATGMX	-0.653286	-2.73273	0.645756
GAGATGTGTTTGGGTMX	-0.996005	-4.92655	0.624863
GAGATTATGAGAGTTMX	-1.15253	-3.22708	0.666692
GAGATTATGATTTTTMX	-0.637177	-3.4806	0.657615
GAGATTATTTTGATTMX	-2.93343	4.17553	0.500968
GAGGAAATTATGAAAMC	-1.01075	-2.55672	0.688912
GAGGAAGGTGAGTGAMX	1.64896	4.02196	0.754842
GAGGAGAAGTTTGTAMX	1.9405	3.35022	0.701567
GAGGAGATATTGATGMX	1.42597	4.02357	0.661988
GAGGAGTAGAATATAGM	-1.34964	4.28826	0.516598
GAGGAGTTATTTGATMX	2.01921	1.92828	0.711833
GAGGAGTTGAAGTGGMX	-0.357608	-5.29342	0.662865
GAGGATTTAATTGAGMX	2.17633	3.01206	0.734735
GAGGGAAGTATAAGAMX	1.99195	3.03771	0.766322
GAGGGAATTATATTAMX	1.52614	3.79269	0.69935
GAGGGATTGGGAATGMX	-0.295556	-4.54731	0.562913
GAGGGTTGGTTAATAMX	0.932508	3.84045	0.725124
GAGGGTTTAGTGTGTMX	0.57122	-6.07239	0.555717
GAGGTAGAGAATATGHE	1.92934	3.19942	0.745241
GAGGTATAGTGAAGTMX	-0.0109805	-4.38021	0.625352
GAGGTGGAATTAATTMX	1.78953	1.82812	0.684791
GAGGTGGAGAGGTGAMX	2.18728	2.51167	0.725768
GAGGTGTAGTAGGATMX	-2.97848	3.79184	0.483088
GAGGTTATATAGGAAMX	0.969526	2.96642	0.750134
GAGGTTGAATGGAAAMX	-2.35569	3.45872	0.502291
GAGTAAATAGTTTAAMX	-2.31724	4.05783	0.478916
GAGTAAGTGAGGATGMX	-0.394382	3.64449	0.658832
GAGTAAGTTTAAGTTMX	-0.646787	-3.58143	0.600601
GAGTAATATTAGTAGMX	1.80654	0.957311	0.674722
GAGTAATGGGTTAGGMX	0.279259	-3.94761	0.630342
GAGTAGAGGTTTAAAMX	1.09437	2.54055	0.736541
GAGTAGGATGAATTAMC	-1.18923	-2.60068	0.689079
GAGTAGTGATATTATMX	-0.766069	-3.24145	0.640278
GAGTATAGAAGGATAMX	2.07903	1.24203	0.734402
GAGTATGATGATTGAMX	1.7507	3.69418	0.723722
GAGTATGTAGTTATAMX	0.453717	-5.83649	0.644576
GAGTGAAGTAGAAGAMX	0.0372273	-5.62696	0.649656
GAGTGAATATGATTGMX	-2.59193	4.28598	0.506332
GAGTGAATGTAGATTMX	-1.35611	-3.52577	0.643838
GAGTGAATTTTGTGAMX	-1.35902	-3.24019	0.64062
GAGTGAGAGGTGGTTMX	1.82878	2.35837	0.675745
GAGTGAGATGAAAAGMX	1.17173	3.37018	0.717916
GAGTGGAGGGAGTTGMX	2.24726	3.15419	0.691547
GAGTGGATTGTGAATMX	-1.08161	-3.56266	0.674494
GAGTGGTAAATAATTMX	0.57553	3.86594	0.71233
GAGTGGTATGTTGTTMX	0.172221	-5.05796	0.58831
GAGTGGTTGAATGGAMX	0.32718	-3.79427	0.594284
GAGTGGTTGAATTGTMX	0.324041	-5.37427	0.649688
GAGTGTGAGTAAAATGM	-1.82637	3.66748	0.472147
GAGTGTGGTGGGAAAMX	2.04939	1.15444	0.597614
GAGTGTTTAGGAGGTMX	-0.501514	-2.6397	0.646145
GAGTTAGAGTAGGATMX	2.14987	3.30261	0.703659
GAGTTATGATTGAGGMX	0.395097	-4.70514	0.638814
GAGTTTAAATATAAAMX	2.08507	3.41282	0.749608
GAGTTTATTAAAAATMX	1.76484	3.03214	0.686684
GAGTTTATTAAAATGMX	2.1073	3.00535	0.697084
GAGTTTGAATATAGGMX	-0.134836	-5.68568	0.65548
GAGTTTGATAGATTAMC	-0.726359	-3.25026	0.622861
GAGTTTGGTAATAGTMX	-0.661805	-4.35772	0.636122
GAGTTTTGTTGGAATMX	-0.489878	-4.57313	0.646561
GAGTTTTTGATAAAAHE	1.5145	2.76016	0.725034
GAGTTTTTTATATTGMX	-2.99296	3.88782	0.490897
GATAAAAGAATGAGTMX	0.94706	3.82404	0.705245
GATAAATAGGTGGTGMX	1.14838	3.3954	0.67505
GATAAATATTATGTAMX	-3.06178	3.96723	0.488117
GATAAGAGTTGGAGAMX	1.27002	3.21495	0.717941
GATAAGATTGATAAGMX	1.55435	2.27789	0.718829
GATAAGGTGTTGAGGMX	-1.38163	3.83405	0.481578
GATAAGTTGTAAAAAMX	-0.740252	-3.76974	0.65248
GATAATGAAGTAATGMX	0.573686	-5.19561	0.655834
GATAATGTAGATTGTMX	-0.218271	-5.42533	0.644545
GATAGAAAAGTGGTAMX	-1.24848	-2.96936	0.652047
GATAGAAGTAATATAMX	0.19365	-3.41522	0.660072
GATAGAATAATGAAGMX	-1.86645	4.28981	0.505636
GATAGAGAATGGTAAMX	0.857104	3.91916	0.726742
GATAGAGAGTTTGTGMC	-1.12525	-2.5666	0.638044
GATAGAGTTGTGAAAMX	-1.56979	3.38592	0.486267
GATAGGATGGGTAGAMX	1.43043	3.4384	0.717737
GATAGGATGGTTTTTMX	-2.9854	3.85482	0.494173
GATAGGTTTGATTGGMX	1.78703	3.03172	0.622145
GATAGTATGTATAGAGM	-2.25756	3.53658	0.514581
GATAGTGTAAATGAGMX	-2.52853	4.10758	0.493494
GATAGTTAATGTGATMX	-1.19176	3.98897	0.508871
GATAGTTAGTTTAGTMX	-1.09212	-2.65417	0.645831
GATAGTTGATTTAATMX	0.0589634	-3.98949	0.622359
GATATAATGTTTGTTMX	-2.07262	4.11906	0.481803
GATATGAGTAATGGTMX	-1.89107	3.29186	0.502629
GATATGAGTTTAATTMX	1.54861	4.05651	0.746889
GATATGGAATGAGTGMX	1.63774	3.62549	0.720104
GATATGTTGTAAGAGMX	0.949472	1.60423	0.744278
GATATTTATATGTGAMX	-0.0770467	-4.69671	0.643093
GATATTTGAGGAAATGM	-1.1213	4.01357	0.535722
GATGAAAGTTTTATAMX	1.99224	1.62035	0.723961
GATGAATTAGATTTAMX	-0.411634	-4.68821	0.62237
GATGAATTAGTAGGAMX	-1.07881	3.87921	0.514785
GATGAGAGATTTTATMX	-1.71829	4.33092	0.491783
GATGAGAGGTTTAAAMX	2.04697	2.68024	0.723145
GATGAGGTTAGTTTGMX	-0.682675	-5.22699	0.605564
GATGATTAAAAGTGTMX	-3.03065	3.86083	0.482575
GATGGATGGTGTTAAGM	0.702808	4.35786	0.473735
GATGGGATTGGATGAMX	0.185011	-5.2926	0.670866
GATGGTATTTTAGTGMX	0.454671	-5.72617	0.587561
GATGGTTTATAAGTTMX	1.92737	3.88675	0.695076
GATGTAAAGTGTATAMX	-0.428786	-4.29089	0.650541
GATGTAGAAGGGTTTMX	0.855419	2.49732	0.71163
GATGTATGTATAATGMX	0.243182	-4.28481	0.650604
GATGTGAAGGGTTTTGM	-1.1972	3.93672	0.499431
GATGTGAATATAAGGMX	0.563465	-5.29245	0.584123
GATGTGGGAAAGTGAHE	1.40739	1.70395	0.714453
GATGTGGGAATTGATMX	-1.59314	-3.29633	0.644875
GATGTGTAGGGAATTMX	-1.1111	-2.29536	0.489549
GATGTGTATAATGGTMX	1.24625	1.70586	0.693462
GATGTGTATATAAAAMX	2.13082	2.61709	0.738456
GATGTTAAAATGTTTMX	0.158559	-4.9181	0.652069
GATGTTAAGAGGATGMX	-0.126701	-3.86033	0.617063
GATGTTAAGATTTGAMX	-2.51753	4.30177	0.526387
GATGTTAATGGAATTMX	-2.05205	3.92383	0.499708
GATGTTGAATGGATGMC	-1.30582	-2.7338	0.633275
GATGTTTATAGTTTGMX	1.41873	1.56603	0.703678
GATTAAAATAAGAGTMX	-0.0702028	-5.65352	0.622645
GATTAAATTAATGGAMX	-0.371172	-4.11774	0.685614
GATTAAGGAGTTGAGGM	-2.0145	4.39041	0.468701
GATTAAGTAGGTTTTMC	-0.305057	-3.19294	0.642732
GATTAGATATTAATTMX	-2.64927	4.0631	0.493589
GATTAGATTATGGAGGM	-2.0195	3.65918	0.465263
GATTAGTAAAATATGMX	0.850126	2.38419	0.677908
GATTAGTAATGTGATMX	1.75207	3.05491	0.69576
GATTATAAGAGTAGGMX	-1.08255	-3.76262	0.662151
GATTATAAGTTGGTTMX	0.142134	-4.63098	0.658111
GATTATAGAGATTATMX	-0.399026	-5.37249	0.571624
GATTATAGGAGGTAAGM	-1.21859	4.19971	0.495342
GATTATAGTGATGTAMC	-0.888435	-3.3997	0.675577
GATTATGAATGGAAGMX	-0.629458	-3.16107	0.663035
GATTATTGTTGGATTMX	0.845417	-5.77602	0.603818
GATTGAGAAAAGTGAMX	-2.84681	4.08763	0.511585
GATTGAGATAAGAATMX	1.64764	2.47812	0.753526
GATTGGATGAGAGTGMX	-2.21823	3.61119	0.502112
GATTGTAGAGTTGTAMX	0.22741	-4.35311	0.631258
GATTGTGTTAAAGATMX	-2.06937	3.47001	0.52795
GATTGTTATTTGGTAMX	2.13977	3.17325	0.684013
GATTGTTTGAGGAGAMX	-1.87181	4.02274	0.516229
GATTTAAATATGGGAMX	-0.418103	-4.75269	0.642558
GATTTAATTATATTTMX	2.20812	2.37931	0.667792
GATTTAGTTGAAATAMX	-0.86454	-2.87579	0.610997
GATTTATGTTTTATTGM	-1.6635	-2.25005	0.45384
GATTTGAAATTATAGMX	-1.92898	3.16413	0.516637
GATTTGATAAGTAAAMX	1.24568	3.65201	0.706389
GATTTGTAAGTTAATMX	-0.793155	-3.0447	0.606756
GATTTGTAATTTGTGMX	-2.42492	3.64482	0.485835
GATTTGTATGTGATTMX	-1.43607	-3.28161	0.658755
GATTTGTTAATTAGTMX	-0.294548	-4.58537	0.555299
GATTTTATGTATATAHE	1.37538	2.51185	0.733886
GATTTTTAGTGTTGAMX	-0.142598	-3.76363	0.632388
GATTTTTGAAGTTGAMX	1.57519	3.9341	0.715789
GATTTTTTAGTGTGGMX	-0.0657365	-4.84556	0.64148
GGAAAAGAAAGTAGAMX	0.637462	2.6113	0.757805
GGAAAGATGTTAAGTMX	-0.415711	-3.36522	0.627501
GGAAAGTAAAGAATAHE	1.87956	2.00027	0.722976
GGAAAGTAATGTTTTMX	-0.444788	-4.9721	0.681642
GGAAATAAAATTAATMX	1.50897	2.21466	0.726211
GGAAATTGGATATAAHE	1.85942	2.39727	0.690958
GGAAATTTAGAGTTTMX	1.35246	2.1443	0.738589
GGAAGAAAGGGATAAMX	-2.42122	4.04246	0.511021
GGAAGAAGTGAGTTAMX	-0.54931	-5.2345	0.663848
GGAAGAGATTTTGTAMX	-1.45713	4.10136	0.50061
GGAAGATTGATGTTAHE	1.26956	3.08956	0.730941
GGAAGGAAAGGAGTTMX	-1.31083	4.28391	0.517093
GGAAGGTGGTGTTGTMX	0.309634	-4.387	0.642918
GGAAGGTGTATTATTMX	-1.38761	-4.2992	0.608903
GGAAGTAAATGTGGAMX	1.45909	2.69029	0.679028
GGAAGTAAATTATTTMX	0.327138	-4.98169	0.663176
GGAATAGGATAGTGTMC	-1.57849	-2.66909	0.669362
GGAATATGGATAAGAMX	2.02627	1.26614	0.719373
GGAATATTATGGAATMX	-0.926148	-3.10538	0.63311
GGAATTAAGTTAATGMX	-0.177169	-3.44129	0.611926
GGAATTATTAGGAAAMX	0.472518	-5.63462	0.649211
GGAGAGAGTGTAGTAMX	2.07825	1.57784	0.736145
GGAGAGGATATGTGAMX	1.05242	2.5707	0.730491
GGAGAGTTGTTTTGAMX	0.681892	-5.89641	0.631018
GGAGATAATGGAATAMX	1.5154	1.52435	0.711874
GGAGATAGTGAATTTMX	2.25959	2.2596	0.702175
GGAGATGGAAAAGGGMX	2.22361	1.90536	0.649516
GGAGATGGAAATGAAMX	-0.256898	3.45637	0.603762
GGAGGATAAGGATGGMX	0.375801	-6.02991	0.594783
GGAGGGAAGATGATGMX	1.58324	2.00508	0.673581
GGAGGGATAGAGGTAGM	-2.04521	3.45424	0.489979
GGAGGGTAAAAAGTGMX	0.598038	-5.74085	0.635279
GGAGGTAATGTTTTAGM	-1.32861	3.5173	0.478577
GGAGGTTATTAATTAMX	1.8147	3.52888	0.718684
GGAGTAAATATGGTAMX	-0.0625935	-3.69175	0.629174
GGAGTATTGGGTGGAMX	-0.512998	-5.05835	0.569983
GGAGTTATGGATAATMX	0.0742212	-5.09194	0.61836
GGAGTTGAGGGAGAAHE	1.09506	2.41186	0.714879
GGAGTTTTTTGATAAMX	-2.16329	3.59209	0.508886
GGATAAGGTGTGAGGMX	1.8554	0.944901	0.681319
GGATAATAGTAGTTTMX	-0.384592	-2.2423	0.665481
GGATAATGAGGAAGAMX	1.62669	2.84194	0.717935
GGATAGAGATGTTGTMX	-0.840749	-3.93388	0.634942
GGATAGAGTATTTATMX	0.0981868	-5.88515	0.628612
GGATAGGGAATTGTGMX	-0.262483	-3.19044	0.651242
GGATATAAAGATGAGMX	1.16548	2.88943	0.650516
GGATATAAGTGTAAGMX	-0.184057	-2.84443	0.641229
GGATATAGTTTTAAGMX	1.31596	4.23472	0.707608
GGATATATAATGGAAMX	2.03444	3.14262	0.704122
GGATATGAATTTAGAMX	1.85255	1.37827	0.605018
GGATATGTTAAGGTTMX	-2.31626	3.16264	0.500638
GGATATTAGTGGAGAMX	-2.12378	3.33017	0.618596
GGATATTTGGTATTTMX	-0.858395	-4.84894	0.617918
GGATGAATGTTTAGTMX	-1.3126	-3.41399	0.651931
GGATGATTGTGTTGTMX	-0.396768	-3.24439	0.633613
GGATGGAAATATGAGMX	1.04391	3.78229	0.659252
GGATGGATATAATAGMX	1.72356	3.98462	0.702632
GGATGGTGGTTGGTAMX	-1.48445	-3.12351	0.620119
GGATGTGGTTAGGTAMX	1.13768	2.43294	0.690381
GGATTAATTTGAAAAMX	1.81487	2.00434	0.727167
GGATTAGTGATTGAAMX	-0.275987	-3.09411	0.645241
GGATTATAAGTTGAAMX	1.90077	3.85667	0.745295
GGATTATGGATTTAAMX	-3.19411	3.56367	0.505628
GGATTGTAAGAAGATMX	-2.13347	3.78355	0.498209
GGATTGTATTAGTGAMX	0.0835665	-6.07408	0.579691
GGATTTGGGAGAGAAMX	-0.140034	2.35861	0.61328
GGGAAAGGATAAGGAMX	1.55534	1.74319	0.713881
GGGAAGAAGGATATGMX	-1.78697	3.32733	0.486343
GGGAAGAAGTTTTGTMX	-0.598024	-4.29461	0.659643
GGGAAGAGGTAGAGAMX	0.0525913	-3.67101	0.622669
GGGAAGGAGAAGTAAMX	-2.04532	4.33264	0.494131
GGGAAGGGAAATTTTMX	0.753399	-5.83494	0.60419
GGGAAGTGATAGGAAMX	1.21012	1.56808	0.717446
GGGAAGTGTTATAATMX	1.57921	2.89286	0.698765
GGGAATATTGGAATGMX	-0.144604	-3.89573	0.634654
GGGAATTTAGGAAGAMX	-0.805473	-2.49091	0.635207
GGGAGATAATTATAAMX	-0.381388	-4.17328	0.654116
GGGAGATGTGAAGGTMX	-1.78118	-2.99753	0.644947
GGGAGGTTTGAGATAMX	1.93769	0.819126	0.598713
GGGAGTAAAGATAGTMX	-0.855876	-4.66174	0.67279
GGGAGTAATGTTGTTMX	0.848695	3.21788	0.640394
GGGAGTATTTTGAGGMX	-0.168347	-5.21166	0.636374
GGGATAAATAGATAAMX	1.43232	1.86835	0.721339
GGGATAAATAGATGAMC	-1.04931	-2.62725	0.703463
GGGATAATTAGGTTGMX	0.66834	-5.73593	0.571972
GGGATAATTGAATGAMX	-2.18565	4.28928	0.518983
GGGATAGTAGTAATGMX	1.61317	1.6396	0.705811
GGGATATAGATAAATMX	-2.81476	3.79517	0.493012
GGGATGATAGAATTTMX	1.57152	1.09722	0.66648
GGGATGGGATGAAAGMX	1.10484	1.84382	0.602639
GGGGAGATTAAGTAAMX	1.93125	2.43843	0.503592
GGGGTATAAAAGTGAMX	-0.251756	-4.45309	0.592096
GGGGTTTTTGTTTTGMC	-0.382119	-3.78577	0.602127
GGGTAAGGATTATTAMX	0.502663	-5.8905	0.671622
GGGTAAGTATTATTAHE	1.96818	3.01051	0.736557
GGGTAATGTTTGTAAMX	-0.905699	-2.94523	0.607756
GGGTAATTGTGTTGAMX	-0.0559504	-3.95995	0.688381
GGGTAGAAATGGAGTMX	1.51737	2.98751	0.615331
GGGTAGATAGAGTATMX	1.64368	2.49083	0.479105
GGGTATATGTTGTGTMX	1.71889	3.30617	0.692052
GGGTATTTAAAAGAAMC	-0.998559	-2.60326	0.673108
GGGTTAAAGTTGTTAMX	-2.42392	4.14993	0.50227
GGGTTAGAGGTTTAAMX	1.19826	4.10339	0.731508
GGGTTAGTTATTGTGMX	-0.0973051	-4.58946	0.507638
GGGTTTGGGTTTTTTMX	0.614979	-6.06608	0.541491
GGTAAAGAGGATAAAMC	-1.56199	-2.71121	0.642997
GGTAAAGATAATAATMX	0.682684	-5.13171	0.669919
GGTAAATGAATTTTTMX	-0.00730292	2.77712	0.716524
GGTAAGAAGTTGGTGMX	0.191304	-5.74952	0.583291
GGTAAGGGGTATAAAMX	0.260951	-5.86448	0.622156
GGTAAGTTATAAATTMX	-0.846328	-2.91096	0.660522
GGTAATAAGTTGTTAGM	-1.32416	4.16075	0.503222
GGTAATATGATATGGMX	-0.251164	-3.77769	0.653555
GGTAATATTGAAAGAHE	1.45802	3.1804	0.742693
GGTAATGGATGTGATGM	1.45821	3.74868	0.461043
GGTAATTATTGTGGTMX	-0.996336	-4.43735	0.638145
GGTAGAGAGAAATTGMX	1.26439	3.46367	0.68836
GGTAGGAATGGAGAAMX	1.01093	1.69947	0.721176
GGTAGGAGGAGATGAMX	-1.50988	-3.46015	0.666752
GGTAGGAGGATTGTGMX	1.89776	3.36625	0.690841
GGTAGTAAGGGTATGMX	-0.283032	-5.39108	0.614555
GGTAGTGAGAGGTATMX	-0.0258845	-4.67426	0.575353
GGTATAGGTAGGAATMX	-1.54554	-3.35814	0.624145
GGTATATAAGTAAGTMC	-1.0276	-2.70254	0.639244
GGTATATGTGTTTTGMX	-0.940337	-2.78545	0.619805
GGTATGAGATGTTTTMX	-2.57454	3.7978	0.4782
GGTATTAAAGGTGAAMX	-1.50547	-2.84457	0.674042
GGTGAAAAGGGATATMX	-1.48708	-3.12192	0.656173
GGTGAAAATGGTGTGMX	1.10825	3.27171	0.740128
GGTGAAGGGATGATAMX	-0.798942	3.42671	0.527836
GGTGAAGTGATGTAAMC	-1.0091	-4.2003	0.594016
GGTGAAGTGGAAATTMX	0.202792	-5.3028	0.674749
GGTGAATGAATTGTTMX	-1.45821	3.84817	0.502139
GGTGAGGTAGTGTAAMX	-0.333072	-5.09085	0.628381
GGTGAGGTGTGAATAMX	-2.14569	4.36754	0.496641
GGTGATTTGAAGGATMX	-0.485459	-5.60357	0.645026
GGTGGAATTTAATAAMX	0.0197036	-4.66759	0.579818
GGTGGTTAAGTTATGMX	-0.944312	-4.59702	0.623332
GGTGGTTGGTAATGTMX	1.42662	3.3478	0.675532
GGTGGTTTTGATGGAMX	-1.28376	-4.19612	0.565895
GGTGTAAATTGGAGAMX	2.13746	3.26279	0.721277
GGTGTAAGATTAGTAMX	1.53923	3.11647	0.731562
GGTGTAATAAGTTATMX	-0.441683	-4.1774	0.642669
GGTGTAGAGTATGAGMX	0.18845	-5.42828	0.641921
GGTGTATTTTGTGGTGM	-1.4881	4.38983	0.482735
GGTGTGAAGTATTTTMX	0.00185147	-2.93642	0.640473
GGTGTGAGTTAAGTGMX	1.46869	3.44437	0.70947
GGTGTGGGATTAGAGMX	1.13088	1.7807	0.69115
GGTGTTTAAAATAGTMX	1.8035	2.17132	0.739838
GGTGTTTAGATGGAGMX	0.536198	-4.81472	0.635321
GGTGTTTATTTAAGAMX	-0.840687	2.64354	0.556325
GGTTAAAAATGAAATMX	-2.03725	3.83432	0.495208
GGTTAAGGGTGAGTGMX	0.686471	-4.18836	0.452718
GGTTAATGGTTTGAAHE	2.09281	3.42087	0.743701
GGTTAGAGGTTATTTMX	0.611844	-6.19941	0.61989
GGTTAGAGTGGATGGMX	0.08685	-5.52552	0.654241
GGTTAGGAGGGTTAGMX	2.0296	0.858595	0.597888
GGTTAGGTTAAATTAMX	2.12584	2.09236	0.686726
GGTTATAATTTATTGMX	-0.979371	-4.74572	0.62836
GGTTATGTTTTAATGMX	1.66731	1.04529	0.604484
GGTTATTTGGTAGTTMX	-2.93914	4.4962	0.49067
GGTTGAGGTATGATTMX	-0.428793	-3.22893	0.615837
GGTTGGTTAGAGATAMC	-0.14388	-3.54367	0.650689
GGTTGTGATTTATATMX	-0.857778	-3.23069	0.642923
GGTTGTGTGAGTTTAMC	-0.460322	-2.85682	0.602987
GGTTGTTAGGTGAAAMX	-0.0305465	-3.01843	0.627568
GGTTTAGAGGTGGTTMX	-0.0671187	-5.46329	0.609918
GGTTTAGTGTAGAGGMX	-1.95462	4.51	0.491548
GGTTTGAGATGGAGAMX	-0.516553	-4.91197	0.614602
GGTTTGAGTGGAATAMX	-1.47722	-4.08221	0.664195
GGTTTGAGTGGTGGAMX	1.67213	1.01525	0.592123
GGTTTGATGTTAGGAHE	0.854155	2.38062	0.740017
GGTTTGATTAGTAAAHE	2.42535	2.28957	0.719619
GGTTTGGTAGAAAATHE	2.28157	2.00493	0.674073
GGTTTGGTGATAATGMX	-1.08596	-4.58042	0.647944
GGTTTTAAAGAAGTGMX	-0.486493	-4.70381	0.589636
GGTTTTAAAGTTGTTMX	1.27518	2.09794	0.709097
GGTTTTATATTGTGAMX	-0.236813	-4.91784	0.641581
GGTTTTTTATAAAATMX	0.227612	-4.05125	0.665202
GTAAAAAGGTTATAGMC	-0.201669	-3.6628	0.671226
GTAAAAAGTTTGATGMX	-1.33102	3.42449	0.456147
GTAAAAGAAATATTTMX	-0.459394	-3.69946	0.659652
GTAAAAGAGTAGTGTMX	-1.44015	-3.32485	0.693764
GTAAAAGTTTTATTGMX	-2.65901	4.06952	0.491285
GTAAAATGATAATGTMX	2.35737	2.8235	0.648506
GTAAAATGATGATAGMX	1.09265	2.40947	0.738511
GTAAAGAGAAGAATAMX	1.59487	3.22042	0.739642
GTAAAGTAATTATAGMX	-2.1614	4.29759	0.463293
GTAAAGTGAGGAATGMX	-0.317157	-5.59802	0.662432
GTAAAGTTATAGTGAHE	1.96143	3.05289	0.724668
GTAAATAGGGATTTTMX	2.30624	1.3203	0.701713
GTAAATAGTGTGTAAMX	-1.48864	-3.3092	0.687636
GTAAATGAATAATAGMX	-2.13514	4.23311	0.494191
GTAAATGAATTGGTTMX	-1.50138	-2.44254	0.622169
GTAAATGAGGTGGTGMX	0.594694	-5.48809	0.549846
GTAAATGTGATGAGGMX	-1.64075	3.09565	0.471134
GTAAATTAGTGAAGTMX	0.323165	-3.83988	0.64867
GTAAGAATATGATGAMC	-1.09263	-2.54465	0.647451
GTAAGAGGGATTGGAMX	-0.107166	-4.89131	0.660059
GTAAGATGATTAAATMX	1.06801	4.13774	0.705347
GTAAGATTATAGTAGMX	1.69216	4.14071	0.758901
GTAAGGAGAGTAGAAMX	-2.19132	4.03914	0.514533
GTAAGTAATTGGGAAMX	-2.83612	2.83503	0.484362
GTAAGTAGGGATAATMX	1.97024	1.67117	0.662039
GTAAGTTATGAATAAMX	-0.833058	-4.04553	0.657508
GTAAGTTGGAGTATAGM	-1.44801	3.48256	0.5078
GTAAGTTTATTTATGMX	-2.81581	3.79774	0.493879
GTAATAAAGTTAAGAMX	1.28628	2.53448	0.708311
GTAATAAGGATTTTTMX	1.18294	0.48	0.503169
GTAATAATTGGTTTAMX	-1.28169	2.91843	0.51026
GTAATAGGAGATATAMX	1.77853	3.05096	0.722803
GTAATATTAAGTTAGMX	-2.32043	3.44773	0.506809
GTAATGAGATGAAGTMX	-2.33193	4.11215	0.516857
GTAATGTTGAATAGAMX	0.433642	-4.70686	0.663205
GTAATTAAATGGTAAHE	1.55826	2.49948	0.725222
GTAATTAGAGAGTTGMX	0.534166	-6.03224	0.635508
GTAATTAGAGGTATGMX	-1.28904	-2.96831	0.639529
GTAATTATGTTTAAGHE	1.4495	2.53558	0.746744
GTAATTGGTTATGTAMX	0.0502281	-4.02731	0.627053
GTAATTGTATGAAGTHE	2.04046	2.16111	0.715438
GTAATTTATTGGAGGMX	0.891953	-6.0999	0.553018
GTAATTTGAAGTAATMX	-0.948164	-4.15912	0.653642
GTAATTTGGTTGTTAMX	0.846554	1.95844	0.711821
GTAGAAAAGAGAAGTGM	-1.42932	4.13292	0.481504
GTAGAAATGTAGATAMX	1.76089	1.2124	0.717458
GTAGAAGATTGATTAMX	-1.26618	-2.7848	0.654298
GTAGAAGATTTTTTGMX	1.88145	3.10128	0.726498
GTAGAGATAATAAGAMX	1.99295	2.45047	0.693269
GTAGAGATATAGGAGMX	-0.284798	-5.46401	0.611582
GTAGAGTATAGAAATMX	-3.1107	4.0096	0.491116
GTAGGAAAAATTAGAGM	-0.547471	4.27365	0.519438
GTAGGAAGTAATTGTGM	-2.97638	4.16243	0.493184
GTAGGAATTGGGAAAMX	1.3383	3.29318	0.737491
GTAGGAGAGGGTGATMX	1.41863	2.08311	0.652754
GTAGGAGATTGAAGAMX	-1.54112	3.83297	0.503107
GTAGGGGAGTGGAAGMX	0.747342	-6.21127	0.494109
GTAGGTAGGATTAATMX	-1.40952	-3.05653	0.589942
GTAGGTGTATGTGGAMX	-1.68515	4.26909	0.480014
GTAGGTTAATATTGAMX	-1.01416	-3.68546	0.64787
GTAGGTTAGAGAATTMX	-2.7153	3.77933	0.487815
GTAGTATGGAAGTTGMX	1.82238	3.42116	0.710001
GTAGTGGGTGTTTTGMX	0.763487	-6.06461	0.60701
GTAGTGTAAAAGAATMX	-1.67611	-3.07038	0.612166
GTAGTGTATTAAGTTMX	1.03818	-5.3852	0.681315
GTAGTTGAAGGTAGGMX	-0.848955	3.9368	0.494912
GTAGTTGATGTATAAHE	1.66913	2.81085	0.72331
GTATAAATTGTAGAGMX	-2.23887	3.27089	0.48559
GTATAGAGAAGATTAMX	-1.67781	4.52907	0.584169
GTATAGGTAGATATAMX	-1.40285	-3.15881	0.66658
GTATAGGTGTAGAATMX	-0.56786	-3.49731	0.618352
GTATAGTTGGTTTTGMX	0.538507	-5.38694	0.542809
GTATATTGATATTTTMX	-0.400934	-3.72935	0.629533
GTATGATGAATAGGTMX	-1.01886	-3.93744	0.593328
GTATGGGTAATAGGTMX	2.23515	2.59946	0.719397
GTATGGTGTTTATTAMX	-2.64757	3.41075	0.51477
GTATGTAGATTTATTMX	0.670704	2.36581	0.727713
GTATGTGAGTAAGTGMX	-2.42168	4.21732	0.506461
GTATTAAGAAGTTGTMX	0.528814	3.05838	0.679547
GTATTAGAAGAAGTGMX	-0.238926	-4.80159	0.657615
GTATTAGTATAGGTTMX	1.62206	3.1982	0.651635
GTATTAGTTATAATGMX	0.491984	3.9783	0.712764
GTATTATGAATAGAAMX	-0.249589	-2.96534	0.643621
GTATTGAATGAGATGMX	0.770866	-5.29769	0.652419
GTATTGATAAATTAGMX	1.27475	2.78003	0.720375
GTATTGATGAATAGGMX	-0.672471	-3.93107	0.614367
GTATTGTTGTGTAAAMX	1.16977	4.21179	0.711085
GTATTTTGTTAAATAMX	2.0475	2.43625	0.698199
GTGAAAAAGGTTGAGMX	0.275448	-3.70319	0.630915
GTGAAAAGAAAAAGGMX	-1.86024	4.39069	0.475427
GTGAAAAGATAAGAGMX	-2.34901	4.08201	0.492857
GTGAAAATTAAATGGMX	-2.85355	4.18842	0.448975
GTGAAATTATAGATGMX	-0.090663	-4.84349	0.604056
GTGAAGGGTTTGGTAMX	1.3705	1.76455	0.657478
GTGAAGGTAATTTTAHE	1.30383	3.0174	0.715459
GTGAAGGTGAGAGATMX	0.701884	-5.90175	0.632576
GTGAAGTTTATTGTAMX	1.94454	2.4485	0.702287
GTGAATATGTAGATAMX	2.00074	3.81021	0.730177
GTGAATGGAATATAGMX	-0.022759	-3.37563	0.637354
GTGAATGTGTAGTGGMX	1.61822	2.78918	0.678638
GTGAATTAGTAGGAGMX	1.66258	2.56243	0.718895
GTGAATTTAAGGAGTMX	0.0133351	-4.20414	0.601526
GTGAGAATTTGTTTTMX	-2.36712	4.04125	0.483078
GTGAGAGTTAGTTTTMC	-1.26358	-2.45215	0.617374
GTGAGATGATGGTATGM	-0.904195	4.32787	0.49595
GTGAGGAGGAAGATAGM	-1.66031	4.34949	0.505559
GTGAGGGAGAGGTTGMX	1.9878	1.53238	0.650867
GTGAGGGTTTAGAGAMX	-0.693699	-4.81095	0.659303
GTGAGGTATGGAGGAMX	1.26225	4.39726	0.711426
GTGAGTATTGAGAGTMX	-2.63718	4.45406	0.513741
GTGAGTGAATTAGATMX	-0.482592	-3.42021	0.636203
GTGATAATTTGATAAMX	-0.309298	-4.01315	0.621659
GTGATAGGAAGAAAGMX	1.38529	2.40938	0.722277
GTGATATAAAGATAAMX	-0.517936	-3.1612	0.6483
GTGATGAAGATTTTTMX	0.426844	-6.02652	0.630373
GTGGAAAGAAAGTAGMX	-0.981259	2.868	0.587318
GTGGAAATGAGATAGMX	-0.476134	-4.3559	0.672547
GTGGAATAGTAAGATMX	-1.4745	3.86833	0.504088
GTGGAATGATTATAGMX	-2.53746	3.9437	0.515401
GTGGAGGAAGGTAATMX	1.37361	3.70369	0.713377
GTGGAGGAGAAGGTTMX	1.45179	4.11521	0.677492
GTGGAGTAGGTATTAMC	-1.09988	-3.10782	0.653557
GTGGATGATAGAATTMX	2.15019	2.24192	0.696708
GTGGATTAGTGTTTTMX	0.0425601	3.9167	0.491085
GTGGATTGAAGTTGGMX	1.60708	4.22548	0.699802
GTGGGAATGAATAATMX	1.18229	3.30861	0.737349
GTGGGTATTTGAATAMX	-0.385742	-5.6572	0.628791
GTGGGTTATAGATTAMX	0.892668	4.36388	0.711171
GTGGGTTGGATAAAAMX	0.753663	3.34181	0.729156
GTGGTAAGGAGTTGAMX	0.324852	-4.45236	0.649474
GTGGTAATAATTAGAMX	2.33806	0.949016	0.647675
GTGGTAATTGGATGAGM	0.065359	4.06155	0.465068
GTGGTAGTGTGGTTTMX	0.696335	-4.94037	0.541739
GTGGTAGTGTTAAAGMX	1.32793	2.36861	0.730475
GTGGTATTTAGGTAGMC	-1.40095	-2.93417	0.683736
GTGGTGGAGTTTTTTMX	-0.177626	-3.6511	0.56396
GTGGTTAAATTTTAAMX	-1.19252	-2.3238	0.596624
GTGGTTGGGGATAAAHE	2.05526	1.27584	0.596927
GTGGTTTGAATGAGTMX	0.727681	-4.47014	0.546241
GTGGTTTGTATGAGTMX	-2.55171	3.64927	0.497964
GTGTAGAAGATGTGTMX	1.63721	1.65749	0.696977
GTGTAGAGATAAATGMX	-2.04388	4.48525	0.494669
GTGTATGTTATTATGMX	0.102583	2.47869	0.538314
GTGTATTTTGGAATGMX	0.467886	-6.2384	0.608739
GTGTGAAGTAAGGGTMX	-2.43996	3.38899	0.504186
GTGTGAGTGAATTGTMX	-0.561298	-4.76089	0.584486
GTGTGGTTATGTAGAMX	0.839245	-5.42731	0.671307
GTGTGTGAATTTTAAMX	-0.222807	-4.34491	0.633813
GTGTTAGAATGTAAAMX	-1.04306	-3.7063	0.574904
GTGTTAGATTGAATAMX	0.0429527	-4.36455	0.660096
GTGTTAGTGGGAGAGMX	-0.349115	-4.87859	0.648002
GTGTTATTATGGTTTMX	1.02529	2.87657	0.502314
GTGTTATTGTTATGTMX	2.44055	2.46091	0.730352
GTGTTATTTGTGAAAGM	-1.71989	4.60834	0.506842
GTGTTGAAGGTTGAGMX	-1.12599	3.25287	0.501645
GTGTTGTATAATGGTMX	1.34308	1.96482	0.676216
GTGTTGTGATAATATMX	1.36015	3.67954	0.695008
GTGTTGTTGAGTGAAMX	-0.0898294	-3.32517	0.619591
GTGTTTAAAGGGAGTMX	1.3802	4.18388	0.635249
GTGTTTAGAAGGAGAMX	-0.546388	-4.15827	0.650319
GTGTTTGTGTTAAGAMC	-1.4931	-2.95004	0.645541
GTGTTTTGGAATGGTMX	-0.444053	3.06204	0.564781
GTGTTTTTAAGATGTMX	0.0910718	-3.97066	0.604178
GTTAAAGATGAGAATMX	-2.84783	4.01003	0.482854
GTTAAATATAGTGGTMX	2.04872	1.21982	0.721313
GTTAAATGGTAAATGMX	-2.25185	4.2834	0.477413
GTTAAATTGGAGTAAMX	-2.11859	3.12937	0.513585
GTTAAATTTAAATGAMX	-2.41273	4.14661	0.48849
GTTAAGTTTAAGTTTHE	1.74869	2.34889	0.718285
GTTAATTTGGTTAGAMX	-0.238194	-5.82683	0.655431
GTTAGATGATAAAGAMX	2.05369	1.83507	0.71343
GTTAGGAAGGTAGAAMX	-1.85491	3.71688	0.478913
GTTAGGAAGTTTAATMX	0.959154	3.76397	0.73677
GTTAGTAGGTAATTAHE	1.54743	3.31642	0.733902
GTTAGTTGTTTATTGMX	-0.748856	-4.30198	0.612814
GTTATAAGAGTATGGMX	2.14329	2.12367	0.703339
GTTATAGAATAAAGGMX	1.77352	1.70769	0.679934
GTTATAGAGTTGATGGM	-1.34348	3.89962	0.479913
GTTATAGTAATAGATMX	0.365527	-5.81559	0.661656
GTTATATATAAGAATMX	-0.450828	-4.20701	0.650059
GTTATATATTTTAGAMX	-2.56536	4.15677	0.516274
GTTATATGTAAAATTMX	1.67834	1.36075	0.73131
GTTATGAATGAGAAAHE	1.15557	1.50554	0.695074
GTTATGGAGGTTAGAMX	0.290432	-3.66724	0.648524
GTTATGTAAGATAGAMX	1.74347	4.03898	0.721534
GTTATGTTAATAATAMX	2.35239	1.31159	0.723977
GTTATTAAAAGGGTTMX	0.110993	-3.13045	0.596147
GTTATTTAATTATTTMX	0.345301	-3.75092	0.655649
GTTATTTATTTGGGAMX	2.22201	1.991	0.658379
GTTGAAAAAAGGTAAMX	1.0214	3.24173	0.687867
GTTGAATTGTAGTGTMX	0.36761	-5.1026	0.65085
GTTGAGAGAAGTTAAMX	1.26477	3.30557	0.732544
GTTGAGATTTAGTTGMX	1.22992	2.91107	0.700108
GTTGAGGAAGAATTGMX	-0.0587471	-4.49763	0.633142
GTTGAGGGTATATGGMX	1.61213	4.09912	0.718602
GTTGAGGTGAAATGTMX	-1.84896	3.38981	0.508942
GTTGAGGTTTAGTGGMX	-1.94987	3.68562	0.474923
GTTGAGTGTTTGTAGMX	-2.55551	4.57937	0.471655
GTTGATAAGGGAATTMX	-2.66013	3.49532	0.492468
GTTGATATTTTGAGGMX	1.72009	1.69941	0.64373
GTTGATGATAAAATTMX	2.05919	3.65422	0.708694
GTTGATGGATATATGMX	1.39245	3.1353	0.728867
GTTGGGATATTGGTAHE	2.18966	2.84725	0.72296
GTTGGGTGTAAGTGAMX	-2.29582	4.36481	0.507715
GTTGGGTTAAGTTTTMX	2.0787	0.743586	0.645477
GTTGGGTTAGATTAAMX	-0.619669	-3.70637	0.631985
GTTGGTTAATGTTGTMX	0.120936	-4.50296	0.574676
GTTGTAGATATTTATMX	0.708412	-4.2462	0.615753
GTTGTATAAGGAGAAMX	0.202614	-4.03933	0.636372
GTTGTATGATAGATGMX	-2.51042	3.57524	0.509316
GTTGTATTATAGGGAMX	-3.10184	3.77407	0.50081
GTTGTGAGTTGTGATMX	0.307129	-4.82355	0.552864
GTTGTGTATTATAAAMX	-2.60062	4.39634	0.501833
GTTGTGTTGGTTATAMX	-0.736459	-4.4059	0.698784
GTTGTTGTTAATTAAMX	1.97568	2.28693	0.710409
GTTTAAATTGGGGTAHE	1.32565	1.81478	0.690288
GTTTAATGGGAGTGAMX	-0.941498	-4.26504	0.566679
GTTTAGGAAGAATGAMX	0.524706	-5.86736	0.595303
GTTTAGGTGATTTGTMX	0.562344	1.75995	0.45324
GTTTAGTTATTGTGAMX	-3.11352	3.93969	0.464848
GTTTATAGTGTTTTGMX	-0.178608	-3.90525	0.620153
GTTTATGGAGTATAAMX	0.0756802	-5.69092	0.610053
GTTTATGTAATTTAGMX	0.954541	-5.77427	0.62357
GTTTGAGGAGGAAGAHE	2.29215	2.40739	0.72883
GTTTGATAGTGAGAAHE	0.946775	2.75742	0.727134
GTTTGATGATAGGAGMX	-0.490059	-3.16837	0.637826
GTTTGGTGAGGAGTAMX	0.813452	1.99372	0.60536
GTTTGGTGGTAGTGGMX	1.72079	1.88782	0.555537
GTTTGTAGGATTTGTMX	0.211024	-5.43676	0.614317
GTTTGTATAGAGGTAMX	-1.57392	4.40594	0.509699
GTTTGTGTAGGAGGTMC	-0.486941	-3.65688	0.614684
GTTTGTGTATAGTTAMX	-0.829278	-3.81542	0.643409
GTTTGTTTAGAAGTGMX	-0.311081	-3.59388	0.665035
GTTTTAAAGAGATAGMX	1.14241	1.34635	0.656261
GTTTTAAGTAATTAGMX	-1.64418	3.77549	0.491898
GTTTTAATTAGGTAGMX	1.48613	0.888724	0.692486
GTTTTAGATATATTAMX	1.46084	1.39168	0.718029
GTTTTGAAGTTATTTMX	0.277313	-4.90069	0.606136
GTTTTGAATGGTAATMX	0.603451	-5.71642	0.631431
GTTTTGAGGAATGTGMX	-0.315272	-2.96306	0.635447
GTTTTGATAATGGTGGM	-1.23593	3.64539	0.500746
GTTTTGGAAGGGAAAMX	0.472643	-4.90335	0.63642
GTTTTGGGAAGAAGTMX	-1.53274	-3.1789	0.614902
GTTTTGTGGTGTATTMX	0.472309	-4.92926	0.617907
GTTTTGTTTTTTTGAMC	-0.311252	-3.7075	0.64441
GTTTTTGTTATGGAAMX	-1.14578	-3.36037	0.648107
GTTTTTTGTGGTAGGMX	-0.877575	-5.43306	0.537287
TAAAAAAGTTTAAATMX	1.67408	1.34009	0.698672
TAAAAAGGATGTGATMX	2.11111	3.03273	0.704051
TAAAAAGGGATGTTTMX	-1.265	3.36506	0.515093
TAAAAGAGAATTGTTMX	1.57431	1.77112	0.687595
TAAAAGAGAGGGAGTMX	1.36691	1.78221	0.717535
TAAAAGAGTGTGGTAMX	2.06208	2.6934	0.68248
TAAAAGGATGTGAATMX	-0.528723	-5.10101	0.603695
TAAAAGGTAAGGATAMX	1.04063	-5.32135	0.592288
TAAAAGGTGTTGTTTMX	0.0697154	3.42381	0.491013
TAAAAGTGATGGAGTMX	0.837912	2.08086	0.624513
TAAAAGTGTGGTAAAMX	0.893052	2.2919	0.728456
TAAAATAATTAATTTGM	-1.99634	3.1739	0.488751
TAAAATGAGGTGAGAGM	-1.50331	3.87007	0.525446
TAAAGAGTATTAGATMX	-0.113832	-3.74987	0.66017
TAAAGGGTTTGGATAMX	1.32727	3.10724	0.678743
TAAAGTAAGTTATTGMX	-0.182028	3.09639	0.459285
TAAAGTAGGGATAATMX	-0.904821	-2.77162	0.657859
TAAAGTGGATATTGGMC	-1.03814	-2.99758	0.627453
TAAAGTGTGAAGGAAMX	2.29579	3.2795	0.712257
TAAAGTTAAGAGGGAMX	-1.17958	3.89637	0.510955
TAAATAAGAATTGATMX	2.14777	3.41552	0.713511
TAAATAATTTAAAGAMX	-2.25954	3.2997	0.500475
TAAATGATTATAATGMX	-2.34311	3.92143	0.49686
TAAATGGTGATTTTAGM	0.0339933	2.84991	0.496345
TAAATGTAAAGTGTGMX	1.43182	0.820969	0.577222
TAAATTATAGTAGGAMX	1.40645	4.21718	0.731158
TAAATTGTTTAGAGGMX	-0.209155	-4.15928	0.639194
TAAGAAATGAAAGTTMX	-2.26328	3.70827	0.507089
TAAGAAGATAGTGAAMX	-0.882056	-3.5424	0.661776
TAAGAAGTGTGATTAMX	-2.88026	4.05196	0.498401
TAAGAATTATTGAGAMX	2.27136	1.63276	0.74328
TAAGAGGATTTATGAMX	-1.03546	-4.73081	0.644062
TAAGAGGGAAAGTTGMX	0.968061	2.27871	0.709943
TAAGAGGTGATGTGTGM	-0.0705596	3.81586	0.487428
TAAGAGTAGTAAAGGGM	-1.20981	4.33109	0.492347
TAAGGAGAAAAAAGGHE	2.10092	2.01733	0.704612
TAAGGAGTTTAGTAAMX	-2.57134	4.32739	0.50122
TAAGGGTGTGAGTAAMX	-1.32783	-3.55731	0.665414
TAAGGGTTATATAATMX	-0.141971	2.65754	0.623108
TAAGGTAAGAAGATAMX	0.494452	-6.14069	0.617759
TAAGGTAAGATATGAMX	-2.07628	4.19506	0.501026
TAAGGTAGTTAAATAMX	0.459013	-5.21311	0.666159
TAAGGTTGAAATGGTMX	-0.712649	-2.83681	0.647499
TAAGGTTGATAAAAGMX	0.774241	-4.60476	0.638906
TAAGGTTGTATAATTMX	-1.60484	3.96414	0.523422
TAAGTAAGTTTTTTGMX	1.79261	1.28387	0.637586
TAAGTAGAAATTGTAMX	-2.75734	3.68075	0.507532
TAAGTAGGTGTTTTTGM	-2.59165	4.72984	0.500943
TAAGTGAAGAAAAAAMX	1.68087	1.28815	0.694484
TAAGTGATAATATATMX	0.959591	3.97685	0.737189
TAAGTGATAGGATAAMX	2.14016	1.28877	0.697695
TAAGTGGGTATTTGTMX	-0.24875	-4.00721	0.604755
TAAGTGTAGGTTGGAMX	-2.24652	4.52395	0.498021
TAAGTTAAATAAAATMX	-2.53918	3.64516	0.472501
TAAGTTAGGAAAAGAMX	0.364848	-5.2763	0.661663
TAAGTTAGGAAGTAGMX	0.275179	-4.33465	0.639292
TAAGTTGTTAGTTAGMX	1.56027	3.09789	0.736909
TAAGTTTATAAGTGAMX	-1.88167	3.70068	0.495904
TAAGTTTGTGGTTTTMX	0.760269	-6.07677	0.562862
TAAGTTTGTTAATAAMX	-2.60536	3.69061	0.502502
TAAGTTTTAGAAGGTMX	0.12395	2.83458	0.735125
TAAGTTTTATTTTTAMC	-1.57975	-2.90067	0.677887
TAATAAAAGGGATATMX	1.2311	4.23424	0.671947
TAATAAGATAATTAGMX	1.11699	2.9424	0.695664
TAATAAGATTTTGGAMX	-1.75413	3.19938	0.548075
TAATAAGTTATTGAAMX	0.898346	-5.63693	0.620765
TAATAATTTTATATAMX	-2.06908	4.23162	0.507833
TAATAGGATATTATGMC	-1.08999	-3.81751	0.594953
TAATAGTGTAAGTATMX	0.561799	-5.39877	0.615781
TAATAGTTGTGGTAGMX	0.359002	-5.31323	0.647996
TAATATAAGGTATAAMX	0.630684	-4.70429	0.655599
TAATATTTATATTTGGM	-0.741595	3.10986	0.495324
TAATGAAGGTTAGTTMX	-2.49907	3.03226	0.467107
TAATGAATTAGGTTTMX	0.157755	-5.68282	0.634886
TAATGAATTGTAGTTMX	-0.978632	-3.84794	0.65835
TAATGAGTGAGGGAAMX	1.04089	-5.34791	0.662523
TAATGGAAGTGAGTTMC	-1.5604	-3.4955	0.626108
TAATGGGTTTGGTATMX	-2.58422	4.11952	0.495241
TAATGGTGAAGTTGAHE	-0.382799	-2.21129	0.738151
TAATGTTAGTTAGAGMX	0.666801	-5.01507	0.670329
TAATGTTTAATAATAMX	-0.675433	-4.57921	0.618624
TAATTAGAAATTAAAMX	1.87375	3.7826	0.744369
TAATTGATGGAGTTAMX	-0.728803	-5.6229	0.638063
TAATTGTGAGAATATMX	1.64698	2.08388	0.778271
TAATTGTGTTATAGAMX	1.94159	1.70585	0.73579
TAATTGTTATAGATAMX	-2.41714	4.45613	0.479675
TAATTGTTGTAGAGAMX	1.58806	3.3505	0.716111
TAATTGTTTAGATATMX	0.676967	-5.60635	0.617606
TAATTTAAAAATTGAMX	0.588198	-5.12403	0.566375
TAATTTAGGTGGTGAMX	1.92933	3.70337	0.72115
TAATTTAGTGGATGAMX	1.67557	1.43199	0.6479
TAATTTGGGAATAGTMX	-0.639263	-4.21207	0.642487
TAGAAAGATTAATTGMX	-2.45282	4.05762	0.511168
TAGAAAGTAAAGTTTMX	-2.10659	3.11303	0.510197
TAGAAATAATATAGTMX	-2.08279	4.65575	0.492948
TAGAAGAGGGATGTAMX	0.893216	-5.76186	0.65505
TAGAAGATAAGGTTAMX	-1.25043	-2.80094	0.659957
TAGAAGTGTGAGATTMX	1.12602	3.70292	0.731397
TAGAAGTGTTTAGTTMX	-0.598718	2.71771	0.495281
TAGAATAGTTGTGTTMX	-2.33501	4.33262	0.491028
TAGAATTAGTTATGGMX	1.25587	3.8145	0.709677
TAGAATTGGTAGTGTMX	-1.1116	-4.67763	0.593808
TAGAATTTGAGAAGAMX	-0.734812	-4.7865	0.594539
TAGAATTTTAAGTAGMX	-0.282669	-5.48681	0.644905
TAGAGAAAATAAATTMC	-1.34496	-3.91419	0.617831
TAGAGAAATGAAGTGMX	1.35057	3.58695	0.653818
TAGAGAGAATTGAGTMX	1.12667	2.9982	0.697707
TAGAGGATATGGGATMX	1.03519	4.03469	0.687329
TAGAGGGAGTAGTTTMX	1.8418	3.76666	0.715563
TAGAGGTTGTGAGTGMC	-1.35591	-2.76163	0.63788
TAGAGTGGGAGATTGMX	-1.51378	-2.76346	0.646896
TAGAGTGTGATTAGAMX	1.86905	2.84952	0.729618
TAGATAAGTTTAAGTMX	1.08673	3.32704	0.726053
TAGATAGGAAGGGATMC	-0.688541	-2.77996	0.653156
TAGATAGTAAAATAGMX	-1.44269	-4.3045	0.65569
TAGATAGTGGATTGGMX	-0.0793903	-4.32646	0.640068
TAGATAGTTTAGTATMX	-0.482855	-3.27918	0.646954
TAGATGGATTTGTGTMX	-0.280053	-5.55284	0.547356
TAGATGGTGAGATAAMX	-2.44015	3.68883	0.49768
TAGATTAAAGAAAAGHE	1.0712	1.90484	0.695089
TAGATTGAGTTTGTAMX	-0.819854	-4.40213	0.652899
TAGATTGTATAAAAAMX	1.57451	3.53063	0.501057
TAGATTTAAGTAGATMX	0.24718	-5.80778	0.652858
TAGATTTTTTTAGTAMX	-2.70385	3.77695	0.505485
TAGGAAAAGAAGAGAMX	1.02071	2.39626	0.705806
TAGGAAATGTGGTAAMC	-0.831742	-2.80409	0.633683
TAGGAAATTTGTTAGMX	-0.774113	-5.36418	0.679052
TAGGAAGAAGATTTGGM	0.0877886	3.32148	0.613077
TAGGAAGTTAAAGTAMC	-1.01964	-2.56432	0.684104
TAGGAATGTTGTAGTMX	2.00109	3.65506	0.71535
TAGGAATGTTTAGTAMX	-2.73701	3.48327	0.486686
TAGGAGAGTTTGATGMX	0.0544931	-3.9551	0.651092
TAGGAGTGTTTAAAGMX	-2.60333	4.42697	0.500706
TAGGAGTTATTGAGAMX	1.62845	3.74806	0.71523
TAGGAGTTGGATAAAMX	-1.5101	-2.72615	0.638578
TAGGATATGATAGTGMX	0.0965	-5.57917	0.649819
TAGGATGATGAGAGAMX	-0.482762	-3.76037	0.613548
TAGGATGTGTGGATGMX	-2.79752	3.68788	0.520865
TAGGATTTATATGTAMX	1.86358	3.84033	0.713764
TAGGGTATTTATTGAMX	-0.645212	-4.7715	0.653718
TAGGTAGAATGTTAGMX	0.165409	-5.29892	0.636472
TAGGTAGAGAAATAAMX	1.63958	2.33221	0.701445
TAGGTATGGAGTGTTMX	0.412817	-5.90237	0.595173
TAGGTATTGATGTTAMX	-2.44583	4.39489	0.486071
TAGGTGATAAGATGAMX	-0.44058	-3.24779	0.633735
TAGGTGTAATTGAAGMX	0.602334	-5.00386	0.644036
TAGGTTTAATTATGAMX	1.509	3.25158	0.715681
TAGTAAGGAGTTTATMX	1.92292	3.81199	0.695198
TAGTAATAAAAGTTGMX	1.406	3.48531	0.72039
TAGTAATGAGAGGTTMX	0.45291	1.57833	0.491919
TAGTAGATAATTATTMX	0.870229	2.19204	0.674519
TAGTAGTTAAAAATTMX	-1.62868	3.8336	0.49392
TAGTAGTTAGTATTTMX	1.10322	2.80988	0.672971
TAGTATAGATTTTGTHE	1.37867	2.68108	0.716977
TAGTATATGAGTTTGMX	1.76357	4.28803	0.743287
TAGTGAAGGAATTTAMX	-0.463518	-4.73737	0.658162
TAGTGAAGGTATTGAMX	-1.76364	3.31704	0.514251
TAGTGAAGGTGTTGGMX	0.957581	2.206	0.621131
TAGTGGTATGAGAGTMX	2.10758	3.27443	0.742214
TAGTGGTTTAGGATTMX	2.25031	3.41341	0.704422
TAGTGTATTGTATGTMX	0.372437	-5.93635	0.648602
TAGTGTGAGGTTAGGMX	1.72954	2.54632	0.715698
TAGTGTGATGTATTGMX	0.38883	-6.04618	0.564741
TAGTTAAAAAGATGTMX	-1.73979	4.23895	0.517678
TAGTTAAAGAGGTGGMC	0.352237	-4.00374	0.54798
TAGTTAAATTTTTGAMX	2.14592	3.54152	0.467245
TAGTTAGATGTTGTTMX	-2.48022	4.05382	0.504288
TAGTTAGTGAATGATMX	0.0338633	-4.63261	0.657976
TAGTTATGGGGAGTAMX	1.63285	3.47467	0.682362
TAGTTGAAGGATTATMX	1.83212	1.03179	0.715086
TAGTTGATAATATGGMX	1.64134	1.84277	0.709752
TAGTTGTGTGATAGAMX	0.434848	-4.05506	0.641754
TAGTTTAAAGTGTTAMX	1.56571	3.42871	0.686002
TAGTTTAAATGATTAHE	1.03909	2.57158	0.729587
TAGTTTAGGTGAAAAMX	-2.703	4.56577	0.491133
TAGTTTGAAAAAGATMX	0.445755	-4.20634	0.632627
TAGTTTTGATATTGTMX	1.91734	3.29967	0.696531
TATAAAAAAGTAGGAMX	-0.205011	-4.0287	0.624828
TATAAAAATAGAAGAMX	-1.34679	-3.10943	0.617415
TATAAAAGAAATGTAMC	-1.56465	-3.21437	0.653193
TATAAAAGGATTTTGMX	-1.75114	3.58077	0.50529
TATAATAAATGTGTTMX	1.46015	1.67075	0.722617
TATAATAGTGATAAGMC	-1.06326	-2.98844	0.691541
TATAATATAAGTGAGMX	1.12056	2.14029	0.684007
TATAATTATGGAGTAMX	-0.98991	-4.74283	0.609249
TATAATTGATTTGGAMX	-0.528046	-4.76276	0.678873
TATAGAAAAAAGTGTMX	2.35336	2.37478	0.699802
TATAGAAAATATGTAGM	-0.301863	3.03234	0.499343
TATAGAATAAATTATMX	-0.487069	-4.91866	0.678622
TATAGAATTGTGAGGMX	1.77156	2.66093	0.61098
TATAGAGATTATATGMX	1.66089	4.26793	0.736473
TATAGAGGTTAATTTGM	-2.20531	3.58489	0.489396
TATAGAGTAGTAGTAMX	2.2174	3.16513	0.727908
TATAGATTTATGAGAMX	0.244809	-5.78479	0.675477
TATAGGAATGTATAGMX	2.35021	3.28114	0.721298
TATAGGATTTATATTGM	0.478304	3.95402	0.484446
TATAGGGGGTTTAAAMX	2.33376	0.928668	0.598926
TATAGGGTATTTGTGMX	-0.680416	-2.8897	0.628837
TATAGGGTGATATATMX	-0.15259	-4.01376	0.592481
TATAGTGGGTATGTTMX	1.81335	1.12945	0.633342
TATATAGAGAAGTGGMX	-1.27273	-2.87511	0.668289
TATATATATGGATAAGM	-2.66423	3.39007	0.499392
TATATGTAATAAATTMX	1.77504	2.09807	0.58891
TATATGTTAGATAGGMC	-0.0307032	-3.21747	0.620207
TATATGTTATGTATAMX	-0.670196	-4.71587	0.633856
TATATTAGAGGAATAMX	-0.382532	-5.00487	0.612057
TATATTGAGGATTGAMX	1.50383	3.25885	0.702087
TATATTTGAATGTAGMC	-1.05002	-3.55638	0.635515
TATATTTGGGTAATTMX	1.47729	1.15482	0.70401
TATGAAGAGAGTTTAMX	0.1836	-4.01337	0.664159
TATGAGAGTTGTAGAMC	-1.42014	-2.97351	0.66064
TATGAGTATTTGGATMX	-1.65271	-3.43227	0.66152
TATGAGTGATTGAGAMX	-2.63246	3.6947	0.507946
TATGATATGAGTTTTMC	-1.56746	-3.57947	0.609672
TATGATTGGTTAAAAMX	1.1275	3.46009	0.736493
TATGGAAAGTAGATGMX	0.787996	-4.60227	0.653637
TATGGAAGTATTGTTMX	1.4735	1.8873	0.713112
TATGGAGATTAATAGMX	-1.66577	2.98088	0.493446
TATGGAGGTATAATGMX	-1.00496	-4.39608	0.638979
TATGGAGTAATGAAAMX	-2.97465	3.80509	0.502
TATGGATAAATATTGMX	-3.07732	4.12169	0.494358
TATGGATATTTGGGAMX	1.22227	3.14136	0.698678
TATGGGGGGATATGAMX	0.0923911	-5.45927	0.620107
TATGGTAAGTTAATAMX	-2.92072	4.3924	0.507012
TATGGTATAATGATAMC	-1.15326	-2.78474	0.644545
TATGGTATTAATTGAMX	0.128942	-5.37169	0.647447
TATGGTGAAGAATGGMX	-0.431467	-3.52676	0.585214
TATGGTGAAGTTTGGMX	-1.11351	-3.98561	0.583422
TATGGTGGTAGAGTAMX	-0.800573	-4.79563	0.670472
TATGGTTGAGGATTGMX	-1.57481	3.80052	0.509166
TATGTAATAGAAATGMX	0.149272	-4.15704	0.615001
TATGTAGGGTATGGTMX	2.30929	2.01101	0.662871
TATGTATAAAGGTTTMX	-0.677216	-3.06076	0.651969
TATGTGAAGGTTAATMX	-0.525835	-3.41896	0.617848
TATGTGAGGGTGTTTMX	0.535689	-4.97613	0.640884
TATGTGGAGAATGATMX	-0.83605	3.73664	0.457824
TATGTGTAAATTTAGMX	0.600308	-5.57102	0.608851
TATGTGTTAAGTGGAMX	-1.90806	4.30428	0.487393
TATGTTAAGGGAGGAMX	1.63635	1.43508	0.636902
TATTAAAAGTTTAAGMC	-1.20076	-2.61705	0.654175
TATTAAGAATAGGTTHE	2.35986	2.00104	0.754778
TATTAAGGTTAAATGMX	2.30122	3.04758	0.72674
TATTAAGTAAAATTTMX	2.24271	3.2014	0.669168
TATTAATAAAGGAGAGM	-2.31423	4.32659	0.460193
TATTAGATAAAATTGMX	1.46135	3.1875	0.705714
TATTAGGTATGGATAMX	-2.16521	3.53965	0.513686
TATTATAGTAGAAGGMX	-0.784267	-2.59357	0.566752
TATTATATAGTATATHE	1.35	2.774	0.756739
TATTATGTATAATTAHE	1.52778	3.57095	0.727114
TATTATTAGAATGTGMX	1.82565	1.78986	0.717684
TATTGAAGAGAATATMX	-0.625311	-3.60959	0.639695
TATTGAGTAAAAGATMX	1.62194	4.11303	0.746791
TATTGAGTATATGAGMX	1.67259	1.11138	0.664986
TATTGAGTTTGAATGMX	1.76219	0.947357	0.649615
TATTGATAATAAGAAMX	0.60193	3.90942	0.524662
TATTGATATGGATGTMX	0.951957	1.86137	0.683464
TATTGATGTGGGAATMX	0.615527	-4.51322	0.618602
TATTGGGAAGGATGTMX	2.08743	1.30256	0.689519
TATTGGGTAGGGAAGMX	2.08139	1.02406	0.591148
TATTGGTAGATTTAGMX	-3.02717	4.03757	0.501355
TATTGGTATAATTATMX	-0.71747	-2.60824	0.647132
TATTGTGATTTTAGGMX	1.45252	1.43669	0.688532
TATTGTGTATATATGMX	0.810359	-5.85935	0.633427
TATTGTTAATAGATTMX	1.16311	2.19984	0.718193
TATTTAGAAGTTAGTMC	-1.42365	-2.6368	0.652949
TATTTAGGAATTAGTMX	-0.123019	-5.57571	0.605494
TATTTAGTTATATTGMX	0.231352	-5.47755	0.630936
TATTTATGGATTTAGMX	-1.08765	3.4698	0.49262
TATTTGAAATGAGGAMX	-2.24336	3.24991	0.481548
TATTTGATGAAGAGTMX	0.498905	-5.07059	0.653477
TATTTGGATTTGAAAMX	0.0784781	-3.82428	0.645228
TATTTGGGAGTAAAAMX	1.44752	3.69157	0.714503
TATTTGGTAGAAAATMX	-0.839019	-3.3366	0.632299
TATTTTATTGATAATMX	0.820632	1.68247	0.686314
TATTTTGGATGTTATMX	0.729678	-4.80764	0.651098
TATTTTTAAGAAGATMX	-1.66048	4.59262	0.489261
TATTTTTATAAAGATHE	2.01269	2.16095	0.71787
TATTTTTTTATAGATMX	-0.176059	-5.25996	0.640855
TGAAAAGGGAAATGGMX	-0.461443	2.98719	0.519364
TGAAAATGAGAATGAMX	1.88412	4.07043	0.63822
TGAAAATGTTAGGAAMX	1.64041	2.70044	0.740971
TGAAAGAATTTGGTAMX	0.305232	-5.84604	0.670178
TGAAAGAGAGTTTGAMX	-0.505974	-3.97396	0.64826
TGAAAGGTGTGATAGGM	-2.57123	4.01743	0.487362
TGAAAGTAAAGAAATMX	-2.0955	3.51006	0.511712
TGAAAGTAAGTTGTAMX	0.253735	-3.66872	0.666613
TGAAATAATTGGTTAMX	-0.378998	-4.45319	0.595225
TGAAATATATTTTGTMX	0.76541	3.09255	0.696373
TGAAATGGAAGATGAMX	0.300429	-4.90665	0.609505
TGAAATTAATATTAGMX	1.12915	3.32469	0.667769
TGAAGAATTGGAATGMX	-1.12981	-2.62328	0.691869
TGAAGAGATGTGTTGMX	-1.21566	-3.31808	0.649126
TGAAGAGTGATGGATMX	1.15438	2.16341	0.71206
TGAAGATGATGTTTAMX	-0.701229	-4.17803	0.657477
TGAAGGGAGAAGTGGMX	2.32592	0.92243	0.615102
TGAAGGTATATGAGTMX	-0.0442586	-3.44058	0.627661
TGAAGGTTGTGATAGMX	1.77307	3.75142	0.72533
TGAAGGTTGTTAAGGMX	2.32917	1.54462	0.656416
TGAAGTATTGTGTATMC	-1.40199	-2.72604	0.704767
TGAAGTTTGATTTATMX	-2.87075	3.42788	0.496556
TGAATAATGTTGGGTMX	0.204129	-5.07835	0.639238
TGAATAGAGGTTGATMX	0.505071	-5.46137	0.62527
TGAATAGTTGAATATMX	-2.54851	4.36219	0.496834
TGAATATTGATGATTMX	-2.62336	4.0644	0.500237
TGAATGAAATGATATMX	0.64308	-5.73806	0.688834
TGAATGATTTTTATGMX	-0.399605	-5.39651	0.593601
TGAATGGAAGAATGTMX	0.426137	-3.49768	0.601131
TGAATGTATATAAAGMC	-0.243145	-4.03457	0.673185
TGAATGTTTGAATAGMX	-2.39537	3.16393	0.491561
TGAATTAAGTTTAATMX	-0.352039	2.93528	0.639654
TGAATTATGATTTGAMX	1.90486	2.52328	0.717327
TGAATTGATTAGGTGMX	0.430574	2.60073	0.634189
TGAATTGGTAGGGATMX	-1.56574	-3.27023	0.637067
TGAATTTATTTAAAGMX	2.10985	1.36122	0.731715
TGAGAAAAGATTTTGMX	1.32406	3.93033	0.748021
TGAGAAGATGTAAGAMX	-2.99129	4.13683	0.499803
TGAGAAGGGGAATAAGM	-1.26352	3.20517	0.508341
TGAGAATGAGTGTTAMX	-1.63944	3.86275	0.48208
TGAGAGAATAAGGATMX	1.33693	1.80073	0.712971
TGAGAGAATTAGGTAMX	1.90273	3.87787	0.735588
TGAGAGATTAGTTGAMX	0.540033	-4.79455	0.662339
TGAGAGTTTTAGTTTMX	-2.74291	4.27432	0.489312
TGAGAGTTTTTGGTGMX	-1.96976	4.7929	0.471828
TGAGATAAAGATGTTMX	0.438678	-5.66997	0.644177
TGAGATGTATGGTTTMX	1.37095	3.76223	0.652961
TGAGATGTTAGTTGAMX	0.825541	-5.66248	0.599548
TGAGATTTGGAAGATMX	0.910962	3.36232	0.732123
TGAGGAGATAAAAATMX	-3.16783	3.92835	0.517687
TGAGGATAAGAGAGGMX	2.16793	1.98202	0.668632
TGAGGGAAATATTTAMX	-0.906505	-4.19221	0.643854
TGAGGGGTTAATATGMX	-2.30548	3.35588	0.484084
TGAGGGTAGAAGAGTMX	0.527471	-4.40982	0.617005
TGAGGGTAGGTGTAGMX	0.19809	-5.20749	0.614817
TGAGGTGTGGTGAGGMC	0.367333	-3.88336	0.563724
TGAGGTTATGAAGAAMX	-1.03373	-2.59688	0.668512
TGAGTAAGTTGAGTGMX	0.319174	-5.83001	0.654184
TGAGTAGATTGGGTTMX	-0.778008	-4.43168	0.604693
TGAGTAGTGTGGTAGMX	1.51793	2.3526	0.702947
TGAGTATAGTGAAAAMX	0.674083	-5.10195	0.645207
TGAGTATTTAAGTATMX	1.58307	4.20077	0.705899
TGAGTTATGGGTTGAMX	-2.51007	3.67198	0.479703
TGAGTTGGAGTTGTAMX	1.25994	1.64763	0.746554
TGAGTTTAAATTGTAMX	0.498723	-4.6117	0.631837
TGAGTTTGGGTTATAMX	-2.64238	4.0544	0.479083
TGATAAATGAAGAATMX	-0.783243	-5.09482	0.664994
TGATAATTTTATGAGMX	1.09486	1.71779	0.72263
TGATAGTGGAAAAAAMC	-1.70978	-2.82699	0.6786
TGATAGTGTGGAAGAMX	1.68832	4.51422	0.730631
TGATATATTTAGGAAMX	1.77109	4.26945	0.707235
TGATGAAGTGGTGAAMX	2.29545	1.70791	0.71214
TGATGGAGAGGGATAMX	-0.903294	-5.2093	0.628212
TGATGTATTATTTTGMX	1.74825	1.191	0.650314
TGATGTTGTGTTATTMX	2.01922	1.09912	0.689571
TGATTAGTTTGAGTGMX	1.3465	-5.02726	0.560641
TGATTATTAGGTATGGM	-2.7559	3.54015	0.45338
TGATTGAAGGAGAGAMX	-0.203715	-2.89555	0.609319
TGATTGTAATATTTAMX	0.646585	-5.29572	0.628857
TGATTGTTTATGGGAMX	-1.72982	3.61917	0.497027
TGATTTAAGTGGTTAMX	0.821275	-5.22306	0.667794
TGATTTAGATGATTAMC	-1.44147	-2.56491	0.672149
TGATTTAGTGATGTTMX	1.0397	2.87452	0.682864
TGATTTTTAGATTGGMC	-1.08825	-3.10869	0.659554
TGGAAAAGAGTTTAGMX	1.16775	3.46156	0.712196
TGGAAAATGTGGTTAMX	0.984822	1.82404	0.6871
TGGAAAGGTTGAAGAMX	0.669685	-5.9249	0.645337
TGGAAATTTGTAGAGMX	2.09591	1.98076	0.753798
TGGAAGTAAGGTTGGMX	-2.87885	3.9458	0.505138
TGGAAGTGTAGTAGAMX	1.5302	1.08993	0.62218
TGGAGAATGGATATAMX	-3.08606	4.1327	0.482698
TGGAGAGAATTAATGMX	-1.05628	-3.90043	0.632032
TGGAGAGATTGTTTTMC	-1.52859	-3.40276	0.654912
TGGAGATAAATGGAAMX	-1.66719	-3.18133	0.677633
TGGAGATAATGGTAGMX	0.955797	-5.60753	0.651654
TGGAGATGGAGAATAMX	-1.19283	4.38954	0.502456
TGGAGGAGGAATATGMX	-0.314281	-4.5929	0.602099
TGGATAAGTTGGGGAMX	0.4235	-5.89161	0.537873
TGGATAGGTTAAGATMX	1.48313	4.43624	0.688424
TGGATAGTTTAGTTGMX	0.624821	2.43144	0.66975
TGGATATAAGTGAAGMX	-2.59526	4.39229	0.507598
TGGATATAGATAATAMX	1.91626	1.52321	0.709805
TGGATGAAGTGGGAGGM	-2.41672	4.41216	0.470172
TGGATGATGAAGAGTMX	1.36657	1.4951	0.658976
TGGATTAGTGAGAGGMX	0.164899	-5.1619	0.621233
TGGATTATTATTGTAGM	-0.31576	3.67413	0.480332
TGGATTGAGGTGAGGMX	-0.107763	-4.5026	0.581177
TGGATTTTAAATGAGMX	-1.08365	-4.86451	0.639887
TGGGAAAATGGAAGGMX	-0.312079	-3.08443	0.669613
TGGGAGAAGATGGGAMX	-2.58943	4.07563	0.481201
TGGGATGTAGAGTTAMX	1.08807	2.00496	0.715443
TGGGATTAATAATGGMX	0.133385	-5.09895	0.619862
TGGGATTTATGAAGTMX	-2.19169	3.33245	0.476708
TGGGGAAGGTTTAGAMX	1.81942	0.812056	0.581759
TGGGTGGAGATTAGTMX	2.2161	2.10432	0.59123
TGGTAAATATTATTGMX	1.77161	1.64206	0.714791
TGGTAAGGATGATAAMC	-0.932933	-3.34185	0.675868
TGGTATGTTTGATTAMX	-1.1139	3.04255	0.483953
TGGTATTGTTGGATAMX	0.1709	-4.26493	0.67617
TGGTGAGGAAGTAGGMX	0.77708	-5.73198	0.563747
TGGTGATAGAATTTGMX	0.387748	-5.59988	0.614464
TGGTGATGGAGTTGGMX	2.18394	3.5174	0.701221
TGGTGATTGGAGTAAMX	-0.83038	-4.55099	0.647747
TGGTGGATATATGGTMX	1.82685	1.34091	0.637152
TGGTGGGTATAGAAAMX	0.100784	-3.52786	0.595883
TGGTGTAGAGGTATAMX	0.275557	3.53516	0.725336
TGGTGTGAGGGTAAGMX	0.0173377	-5.61989	0.612465
TGGTTAAAAAGATATMX	-1.61255	3.32655	0.506744
TGGTTAGGTTATGATMX	0.928349	3.47697	0.577467
TGGTTATGATTATGAMX	0.366741	-3.61833	0.639909
TGGTTGAAGGTTAGTMX	2.27568	2.69299	0.661189
TGGTTGGATTGAATTMX	-1.19332	-2.5333	0.610102
TGGTTGTAAAAGTTAMC	-1.26259	-2.7395	0.689895
TGGTTGTAAGTTATAMX	0.72943	2.9825	0.717111
TGGTTTAATTAAAAAHE	2.15941	1.61345	0.720031
TGGTTTGGAAGATAAMX	-1.10084	-2.87331	0.619923
TGGTTTTATTAGTAGMX	-0.295079	-3.1454	0.630026
TGTAAAAGAGATGGTMX	0.410564	-6.04496	0.605917
TGTAAAAGAGGAATGMX	-0.52237	-5.17622	0.655033
TGTAAGTTTAAAAGTMX	1.81178	3.72179	0.71609
TGTAATATATTTTGAMX	-1.97384	4.58916	0.503135
TGTAATGGAATAGGTMX	0.973349	-5.56741	0.640989
TGTAATTTGATTTGTMX	2.33453	2.8267	0.658195
TGTAGAGAGAGATAAMX	0.721769	4.12386	0.750953
TGTAGATTTTTAAAAMX	-1.36066	-2.77269	0.682981
TGTAGGATGAGGGTAMX	1.98351	4.1665	0.701738
TGTAGGGTGTTAATAMX	0.678769	-5.56991	0.583106
TGTAGGTAAATAAATMX	1.43486	1.33433	0.642662
TGTAGTATAGGAAGGMX	2.21658	3.76144	0.731834
TGTAGTGAATAAAGAMX	0.0740133	-4.85769	0.667688
TGTAGTGGTTGAATGMX	0.919972	-4.99165	0.600192
TGTAGTTAGGTTTGGMX	-2.23993	4.41966	0.48855
TGTAGTTTGTAGATTMX	0.750822	-5.79598	0.622526
TGTATAAGTAAAATGHE	1.07789	1.43968	0.717096
TGTATAGAGTAAATGMX	1.08405	-5.50428	0.596516
TGTATAGTAGGTTTAMC	-0.702377	-4.14547	0.645912
TGTATAGTGGGAGAAMX	-2.10345	4.09194	0.506631
TGTATATGTAATAGGMX	1.30506	4.26799	0.740974
TGTATATTGTGGAGTMX	2.04994	3.34955	0.726372
TGTATGATGTGAGTAMX	2.17258	2.62003	0.728944
TGTATGTAATTAAATMX	-1.94635	4.21652	0.490637
TGTATGTGAAGAAAGMX	2.09173	3.66282	0.7137
TGTATGTGGATTAATMX	0.692474	3.5466	0.717242
TGTATTAGATTTGATMX	-3.09936	4.23494	0.472267
TGTATTAGGAGAGTAMX	2.28358	0.946691	0.69959
TGTATTGAATTTTGGMX	-0.115445	-5.25018	0.639881
TGTATTTGAAGAAATMX	2.07243	1.20313	0.687532
TGTGAAAAATGTGAAMX	1.43184	4.31516	0.707421
TGTGAAATAAATAGTMX	-0.795023	-5.00744	0.650985
TGTGAAATAGTTTATMX	-1.79095	3.92719	0.495254
TGTGAATTGGTTATGMX	-0.348318	-4.20944	0.657236
TGTGAGGAGGATTGGMX	1.44481	2.03059	0.693422
TGTGAGGTAGTTAAGMX	2.1731	2.9782	0.722971
TGTGATATAAGAGTAMX	0.876859	-4.79128	0.601494
TGTGATATTAGTAAAMX	-2.26919	3.8238	0.497138
TGTGATGGAATTAGTMX	-2.31591	4.17103	0.506447
TGTGATGTGTGAAGGMC	-1.08778	-2.43752	0.592749
TGTGGAAATTGAAGAMX	-0.0400313	-5.09119	0.647594
TGTGGAAGGTGGATTMX	0.520696	-4.98114	0.540445
TGTGGAGATTAGGAAHE	1.32072	2.61745	0.718238
TGTGGAGGAAATAGAMX	0.615792	-5.94115	0.625078
TGTGGAGTGAATGTTGM	-0.28801	3.5557	0.471927
TGTGGAGTTAGTTTAMX	1.06858	-5.50798	0.598765
TGTGGATTAGTTAGAMX	-2.44113	4.30838	0.519241
TGTGGTTATTTTGAAMC	-1.4414	-2.6517	0.692839
TGTGGTTGTGAGTTTMX	2.11829	1.20155	0.623639
TGTGTAAGATGGTTGMX	2.15092	1.04798	0.637981
TGTGTAATAAGTGAGMX	-0.521013	-5.07908	0.618144
TGTGTAGTGTATAGAMX	-1.63437	4.08497	0.496473
TGTGTATATTTGAAGMX	0.933849	3.84346	0.707793
TGTGTATGATTGTTGMX	0.92127	1.09115	0.628479
TGTGTATGTTAGGATMX	1.76514	3.47882	0.716017
TGTGTGAATGATTGGMX	0.425812	-5.9809	0.604623
TGTGTGAGATATAAGMC	-1.30888	-3.03623	0.579312
TGTGTGGGAAGATATMX	0.2158	-4.18336	0.643594
TGTGTGTAAATAGGAHE	2.18994	1.69893	0.724115
TGTGTTGTATAAGGTMX	-1.6475	-2.75812	0.634263
TGTTAAATGAGAAGGMX	0.920523	4.26435	0.69566
TGTTAATAAGAGAAAMX	-1.86402	3.42036	0.498992
TGTTAATTAATGGGTMX	0.508055	-4.18978	0.611755
TGTTAATTGATTGTAMX	0.686924	1.92537	0.592341
TGTTAGAAGGGAGTTMC	-0.480826	-4.09865	0.646257
TGTTAGAATGTTTTAMC	-1.76514	-3.00734	0.643559
TGTTAGAATTAGAAGMX	-1.31682	-3.01008	0.658369
TGTTAGTGGAATTGTMX	1.7779	1.33835	0.70943
TGTTAGTTGGAGTTGMX	-2.7107	4.59605	0.482948
TGTTATATATTAATTMX	-1.81831	-2.88683	0.64195
TGTTATGGATTGGATMX	1.44404	2.80407	0.706655
TGTTGAAATTTGGAAMX	-0.527654	-5.5574	0.649023
TGTTGAAGGATGGTGMX	1.44625	1.50186	0.718283
TGTTGAATGATGGTGMX	0.402275	-3.44935	0.604752
TGTTGAGGAAAATTTMX	-0.0135432	-5.86985	0.672408
TGTTGAGTTATTTTAMX	1.81001	2.8625	0.690098
TGTTGATAAAGAGATMX	-2.5332	3.51162	0.50453
TGTTGATGAGGAAGTMX	-0.815703	-4.87627	0.631853
TGTTGGAAATTTTAGMX	-0.0692687	-5.80879	0.640353
TGTTGGAAGTAGGAAMX	0.387267	-4.842	0.681339
TGTTGGGTATTAATTMX	-0.726876	-3.09804	0.657916
TGTTGGTATATGAGTMX	-1.54382	-3.58801	0.625769
TGTTGGTATTGAAGTMX	-2.96863	3.66613	0.502577
TGTTGGTGTTTTTTAMX	1.96764	0.786754	0.684079
TGTTGTGGTTAGTTGMX	2.30397	1.23405	0.575661
TGTTGTTATGTAATAMX	-2.98342	4.18064	0.481064
TGTTTAAGGAGAAAGMX	0.365977	-3.87254	0.685282
TGTTTAAGTATGTAGMX	2.49805	3.25141	0.715804
TGTTTAGATTGAAGAMX	-0.263748	-4.82593	0.659097
TGTTTAGGTATGGAAMX	2.03793	3.80703	0.722361
TGTTTATTAGAGGAAMX	1.15879	1.80623	0.72545
TGTTTGTAATGTGGAMX	-2.93635	4.23466	0.488593
TGTTTGTGGGAATGAMX	-0.656046	-4.05452	0.657955
TGTTTGTTTTTGTAAMX	-0.857253	-3.21642	0.470215
TGTTTTGGTAAAAGGMX	-0.174107	-3.83923	0.593619
TGTTTTTATAGGATGMX	-0.325627	-3.43078	0.612084
TTAAAAGATAGATTTHE	1.95293	1.72523	0.688624
TTAAAAGTGTGTAAAMX	-0.282185	-5.16329	0.643129
TTAAAAGTTTTTTTAHE	1.66764	2.18077	0.687702
TTAAAGAGATAAGTTHE	1.28974	1.42046	0.735442
TTAAAGTAGTTATAAMX	-1.73608	4.32254	0.541172
TTAAAGTATAGAAGTGM	-0.884153	4.00203	0.523331
TTAAAGTTAGAGGAGMX	-2.99892	3.11121	0.506298
TTAAATAAAGTTGAGMX	2.21785	3.02673	0.696239
TTAAATTGATTAGAAMX	2.50737	3.27224	0.707405
TTAAATTTTTTTAGGMX	1.50783	3.4903	0.715305
TTAAGAGGAGAGGAAMX	0.194038	-4.6584	0.624829
TTAAGAGGAGGTATGMX	2.27312	2.02201	0.724289
TTAAGAGTTGTAGAGMX	1.47388	1.4375	0.66794
TTAAGATATTAGTTGMX	0.645641	-4.94475	0.642937
TTAAGATTTGTGGATGM	-2.04856	3.98022	0.497975
TTAAGGAAGTTATTAMX	-0.306302	3.5396	0.480825
TTAAGGATTTTATGAMX	-2.72285	3.7786	0.50765
TTAAGGGAATTATTAMX	-1.16043	-4.78863	0.65342
TTAAGGTAAAGGGTTMX	-1.84323	4.45138	0.491383
TTAAGTAGATATGAAMX	-1.07685	-2.56593	0.61628
TTAAGTTAATGGATTMX	-0.971674	-4.0777	0.610966
TTAAGTTATTTATGAMX	0.313804	-4.2082	0.585762
TTAAGTTTAGGGATAMX	1.38449	3.21368	0.699731
TTAATATATGATGAAMX	1.93385	3.66923	0.735648
TTAATATGAGGATTAMX	-2.42897	3.7228	0.479514
TTAATATTAGTTTTGMX	-2.91667	3.96579	0.503753
TTAATGATAGTAAGTMX	-1.61328	-3.10246	0.615288
TTAATGATGATTTGGHE	0.0996546	2.59741	0.70814
TTAATGTGTTTTGAGMC	-1.41934	-3.42727	0.621904
TTAATTAGGAATATAMX	-1.29595	4.26641	0.525062
TTAATTGAAATATTTMX	1.08467	2.28023	0.713153
TTAATTGATAATTGAMX	-1.24063	3.83486	0.547631
TTAATTTAGGTGAGGMX	0.831361	-5.33137	0.585021
TTAATTTGTTAGTGGMX	-0.50879	-4.67558	0.60883
TTAATTTTATAGTAGMX	0.715443	-4.4057	0.679868
TTAGAAAGTTGGATGMX	0.864855	3.79732	0.728656
TTAGAAGGAAGTTGAGM	-1.89547	4.13673	0.487854
TTAGAAGTTGTATTAHE	2.29745	2.3529	0.715997
TTAGAATAAGTAGTTMX	-1.68858	3.90607	0.509665
TTAGAATATATAAAAGM	-1.64692	4.48631	0.502297
TTAGAGAAGGTAATTMX	0.673536	3.49461	0.719294
TTAGAGGTAGAGTTAMX	0.850382	2.8365	0.702546
TTAGATAAGTGAATGHE	1.28778	3.40828	0.725979
TTAGATGATGAAATGHE	2.17282	2.7488	0.729439
TTAGATGGAGTATTGMX	0.607929	2.83213	0.633259
TTAGATTTTAAGATTMX	-0.597836	-4.48438	0.698674
TTAGGAAGAGTGTAAMX	1.80997	3.44683	0.716286
TTAGGAATTAGTTATHE	2.18698	2.47083	0.739763
TTAGGAGAGGATAGAMX	-0.833143	-2.41629	0.68494
TTAGGAGTTAGTGAAMX	-0.96318	-4.46853	0.63244
TTAGGGATGTGGTTAMX	0.774887	3.2876	0.699834
TTAGGGATTAATTTGMX	1.27178	3.58058	0.749745
TTAGGGTGAGTGATAMX	0.868923	4.28709	0.730039
TTAGGTGTATTAAAAMX	1.61033	4.23564	0.712387
TTAGGTTAGGAATAAMX	-1.57012	-2.89619	0.629145
TTAGGTTAGTGAATAMX	-1.2053	3.8845	0.511436
TTAGGTTGGTAGAGAGM	-1.35342	4.31271	0.49601
TTAGTAAAGAGATTAHE	1.87621	1.77743	0.714092
TTAGTAATATAATAAMX	0.99958	2.83894	0.492832
TTAGTAGAGTGGAATGM	0.149613	3.99903	0.498806
TTAGTAGGTAAAATTMX	-1.59882	-4.1979	0.624494
TTAGTATAGATTGAAMX	-2.75993	3.81542	0.497144
TTAGTATATGGTGTAMX	-1.12809	-3.86538	0.643071
[truncated: 230 more rows]

## Sheet: Figure 3d
	Umap1	Umap2	unique reads
AAAAAAGATAGGAGAMC	-1.22564	-2.57663	10653
AAAAAATTAGTGGATMX	0.983993	2.13849	15277
AAAAAGTGTAGTTGTMX	-2.25212	4.43319	11028
AAAAATGGTGTTTTTMX	-0.454766	-3.54652	11938
AAAAATGTGTGAGTTMX	0.262003	-4.43219	13729
AAAAGAAATTAGAAGMX	-1.67144	3.55054	9925
AAAAGAGATTTGAGAMC	-1.24047	-2.85698	10908
AAAAGATGGTGATAAMX	-2.66157	4.15988	11942
AAAAGATTAAATTTGMX	0.376536	-5.25883	22576
AAAAGATTAATATTTMX	2.29556	1.72169	22733
AAAAGGAGGTTATGTMX	-2.1023	3.29476	14426
AAAAGGGTTTAGTTGMX	-1.07192	3.16314	10480
AAAAGGTGGGTAGTAMX	0.501869	-5.69212	19268
AAAAGGTGTGTGTGAMX	2.23604	3.02006	15552
AAAAGGTTTAAGTGAMX	0.618116	-5.2001	18087
AAAAGGTTTAGTATTHE	1.28169	3.75144	17198
AAAAGTATAAGTTTGMX	1.77643	2.1161	16448
AAAAGTGAAGTAATTMX	0.695514	1.75972	23942
AAAAGTTGATGTGTAMX	1.37287	2.44473	18221
AAAAGTTTTTGAATAMX	-2.46675	3.64642	19511
AAAATAAGTTTATTGMX	-2.02169	4.29635	11654
AAAATAGATGGGATTMX	-0.0548465	-4.57675	13777
AAAATATAGTGGTTTMX	1.18944	3.42731	12804
AAAATATATAGATTGMX	-0.516451	-3.46	11027
AAAATATATTTAATGMX	-0.219436	-5.16586	18131
AAAATGGGTAATGTAMX	-0.0227229	-5.39202	19591
AAAATGGTTTATATAMX	-2.59318	4.08477	20604
AAAATGTATGGTTTTMX	0.589488	-5.73812	20107
AAAATTGTGAATTAGMX	0.281639	-5.44411	15222
AAAATTTGTAATGTGMX	1.12238	2.08014	23787
AAAATTTGTATAAGAMX	1.27326	2.43635	15508
AAAATTTGTGTTGGAMX	-2.47665	4.2952	16807
AAAATTTTTGTTTATMX	0.452156	-4.9938	22412
AAAGAAAGGGTGTAGMX	0.0102311	-3.32293	11484
AAAGAAATTGTAATTMX	-2.22279	3.45771	11372
AAAGAATATGAATGAMX	-2.27712	3.90862	16750
AAAGAGAAGGGAGAGMX	1.33042	2.00882	16933
AAAGAGGAGGTGTGAMX	-2.67024	4.31375	26497
AAAGAGTAAGTTTTTMX	-2.96036	4.25646	13424
AAAGAGTATGATAAAMX	-0.392768	3.09298	9739
AAAGAGTTTGATATAMX	-0.728577	-3.0993	12851
AAAGATGTAGAGGATMX	2.02285	3.51546	16267
AAAGATTAAAGGGTTMX	-1.14516	-3.14112	10739
AAAGATTGTTTTGTAMX	1.65364	3.56297	17108
AAAGATTTGTGTGATMX	1.00213	3.91529	11563
AAAGGAAATGGATGAMX	-0.647356	-4.81987	24451
AAAGGAAGTTTTTGGMX	0.701842	-5.65075	23968
AAAGGAGTTAATATTMX	1.5459	3.88718	11889
AAAGGGAAGATGTATMX	0.587948	2.97572	15118
AAAGGGAGGAAATGAHE	2.16191	1.21549	18686
AAAGGTAAAGGAGAGMX	-0.608485	-2.86913	12736
AAAGTAGTAGAAGTTMX	2.24823	1.87949	23802
AAAGTAGTGGTAGATGM	-1.64394	3.81484	10578
AAAGTATAATATATGMX	1.54403	2.50944	16126
AAAGTATGGAAGGGTMX	-0.84541	-4.89541	16618
AAAGTGAATTGATATMX	1.39155	2.92324	19002
AAAGTTAAGATAGGAMX	1.05652	1.89351	21438
AAAGTTGAGGTTTATMX	-2.04973	3.873	14826
AAAGTTGATGATTATMX	-1.09256	-2.88161	12703
AAAGTTGTATGTAGAMX	0.556138	-5.46847	20794
AAAGTTTTTTTATGTMX	1.79762	1.11047	27638
AAATAAAATGTGGAAMX	0.262238	-3.38637	16002
AAATAATGAAATTGAMX	1.24652	1.96406	15847
AAATAATGAGTGAGTMX	-0.975839	-2.80647	10082
AAATAATTGAAGAGAMX	-2.74664	4.31947	20938
AAATAGATATGAGGTMX	1.58864	4.37252	9767
AAATAGATGTATTGAMX	-2.59406	3.8757	16104
AAATATGTGAAATTGMX	-2.13934	4.21037	17672
AAATATGTGTGATGGMX	-1.33585	-2.5291	11144
AAATATTTGGATTGGMX	-1.00613	-3.38393	15379
AAATGAAGGAAATAGMX	-1.70683	3.24449	10902
AAATGAGGATATGTAMX	1.91232	1.17049	22751
AAATGAGTAGAAGTAMX	1.28479	2.28432	22809
AAATGATGGAAAGTGHE	1.66783	2.30513	20680
AAATGATTGGTAGTAMX	-1.11064	4.02977	13402
AAATGGTGAAAGGTTMX	0.0570288	-4.61106	19029
AAATGTGGTAGGTATMX	-0.272063	-4.07219	14701
AAATGTGTAGTATATHE	1.29899	2.72891	17603
AAATGTGTTGAATTGMX	0.237283	3.48801	14761
AAATGTTAAGAAAGTMX	1.21949	3.20324	13195
AAATGTTTTATTAGAMX	-1.80439	3.87232	10766
AAATTAATAAGTAATGM	-1.67863	4.18019	10591
AAATTAGAGGTAGAAMX	0.498765	2.48282	15658
AAATTGGTAGAGTAGMX	1.13361	3.77764	12155
AAATTGTAGGAGTATMX	-1.68979	3.43638	14920
AAATTTAATAAGTGAMX	0.660996	-4.52455	21329
AAATTTAATATTAATMX	-0.135279	-4.62495	21518
AAATTTGGTGATAAAMX	-2.56392	4.08412	13113
AAATTTTGAAAATGTMX	1.61268	3.49953	12262
AAGAAAGTTAGATGGMX	-2.36858	4.16008	14457
AAGAAATAATGGTTGMX	0.722429	-6.0382	26399
AAGAAATATTGGAATMX	1.5251	3.77275	11950
AAGAAGAGAAAGGAGMX	-0.764291	-3.51135	11193
AAGAAGGAAGGTGTAMX	-1.53745	3.18299	16097
AAGAAGGTGTAGGAAMX	1.9794	3.40566	15287
AAGAAGTTAATGATTMX	1.61811	2.33716	21479
AAGAATTTGTATTTGMX	-0.00120443	-4.61093	14031
AAGAGAAGATATGAAMX	-2.29972	3.3215	14768
AAGAGAGAGTAGTAAGM	-1.35708	4.10269	11200
AAGAGAGGGAGAGATMX	-1.14632	-4.27352	11319
AAGAGGAAATTTTGGMX	-0.196601	-5.74	14202
AAGAGTTAGGATAGAGM	-2.67141	4.40713	10754
AAGAGTTGATGAATTMX	-2.31302	3.98798	20788
AAGATAGAGTGAATAMC	-1.01738	-3.05873	11494
AAGATAGGGATAAAAMX	1.56203	2.42343	16390
AAGATAGTTGGAAGTMX	1.73236	2.20359	16055
AAGATATAATGTAAAMX	1.80002	1.9275	27829
AAGATTAAATTGGATMX	0.922866	2.16147	12887
AAGATTAATTAGGATMX	-0.100679	-4.54984	15319
AAGATTAGTATTAGAMX	1.74864	2.48238	13512
AAGATTGAATGAATTMX	0.916287	4.07873	8897
AAGATTGTTTGGAAGHE	0.589514	2.56015	17099
AAGGAAAGTGTTGATMX	-0.981541	-4.05591	13581
AAGGAAGATAAAAATMX	2.03786	2.41625	13904
AAGGAAGGGATATGAMX	0.836075	2.63232	13649
AAGGAAGTATTGTGTGM	-1.60503	4.29419	9716
AAGGAATAAGAAGATMX	-1.63844	-3.3835	12403
AAGGAGAGTATGAATMX	0.0483861	-5.26015	20080
AAGGAGTAGTTGTGGMX	0.489	-5.86625	27429
AAGGAGTGGTGTGTGGM	-0.829797	3.82436	11019
AAGGATGTTGATAAGMX	-2.58715	3.93413	21471
AAGGGAAGGTTTATGMX	-0.512538	3.74882	11775
AAGGGAGTGTTTATAMX	1.24958	3.074	15288
AAGGTAAGTTGAGTAMX	-1.90945	4.05474	10287
AAGGTAGTTAGAAATMX	-0.463433	-3.52889	16204
AAGGTATATAAAAAAMX	-2.8918	3.69651	21148
AAGGTGAGTAGGTATMX	1.20773	2.52509	22437
AAGGTGATAGGTATGMX	-2.43659	3.67488	14269
AAGGTGATGGAGAGAMC	-0.595514	-3.56565	10857
AAGGTTTATAAGAGGMX	-1.06698	-3.55769	12477
AAGTAAAAAGGTAGAMX	0.0233162	-3.98916	20103
AAGTAAAATTAGAAGMX	2.02431	0.895842	22204
AAGTAGAAATATTAAGM	-1.61361	3.89416	10256
AAGTAGATAGTTGTTMX	0.658652	-5.22799	13437
AAGTAGATATGATATMX	0.082899	-4.7959	16464
AAGTAGGAAGTATATMX	-1.62605	3.44265	10537
AAGTAGGATGATATGMX	0.111617	-5.69613	22853
AAGTATTAAATTTAGMX	-0.264541	-3.36279	11916
AAGTGAGATATGGTAMX	-1.38275	-4.52573	11558
AAGTGAGGGAAATAAMX	0.595143	-5.01406	17770
AAGTGATAAATGTGGMX	1.32908	3.24324	16282
AAGTGGAGGGTATGAMX	-0.931487	2.82463	12100
AAGTGGTTAATGGAAMX	0.744892	3.54826	12021
AAGTGTGAGGTTTAGMX	1.6088	3.0104	18023
AAGTGTGGAGAAATAMX	1.03109	2.2546	18155
AAGTGTTGTAATATTMX	1.77407	3.25653	12870
AAGTGTTTGGTTATAMX	-0.640943	-5.31857	19434
AAGTTAATAGTATAAMX	0.480884	-5.77752	27437
AAGTTATATAGTGATMX	1.19586	3.00089	15997
AAGTTATGAATATTAMX	2.12481	2.34002	16785
AAGTTGAGGAATATTGM	-2.17027	2.93181	9091
AAGTTGTGTAAATTGHE	1.17133	3.40056	16764
AAGTTTGGTTTGAGGMX	0.731063	-5.867	19132
AAGTTTTTTGTTTTTMX	-2.87051	4.29467	20394
AATAAAAAGTTGAGGGM	-1.24891	4.3268	9805
AATAAAGAGTTTTTTMX	-0.100072	-4.91675	20903
AATAAAGGTTAGTAAMX	-0.772891	-4.65492	22335
AATAAGGGAAAGTTAMX	-3.08687	3.97185	22230
AATAAGGGGAATTGAMX	1.31894	1.59807	15842
AATAAGGTATAAGAGMX	-2.31852	3.47735	17049
AATAAGTAAATAATTMX	-2.18447	3.45735	14234
AATAAGTAGAAAAATMX	0.449894	-5.87079	25145
AATAAGTGTAAGTAAMX	-2.2187	3.63797	14132
AATAATATTGTAATAMX	0.699896	-5.84525	25013
AATAGAAGTTGTGATMX	0.961663	3.9738	13112
AATAGAGTGTGTAAAMX	1.832	4.02506	13364
AATAGGATTGTGTAGMX	1.66785	2.80904	17146
AATAGGTAGAAAGTAMX	0.34454	3.21855	13524
AATAGGTAGGTTATAMX	0.0312869	-3.45871	13640
AATAGTGTAAAATATMX	-2.08145	4.53773	11170
AATATAAATTGTTAGMX	0.15807	3.55628	10364
AATATAAGTTTGTGAMX	0.228524	-4.8663	18182
AATATAGATGTGTTAMX	-1.70298	3.92277	11601
AATATAGGATTAGGGMX	1.82838	1.02349	14766
AATATATATGAGTTGMX	-0.118894	-4.27248	16404
AATATGAAATGAAAGMX	-1.27216	-2.52967	11900
AATATGATGAGTGTAMX	1.06128	3.55994	13979
AATATGTAAGGAGAGMX	0.182413	-5.97488	22586
AATATGTATATATAGMX	2.09592	0.931878	28396
AATATGTGAGATAGAGM	-1.24305	4.24244	9271
AATATGTTGTTGTGTMX	0.0939724	-4.91636	12436
AATATGTTTTATTGTMX	-1.8676	4.01317	13507
AATATTGTGATATGTMX	1.84537	2.13036	14007
AATGAATAGTTAAAAGM	1.95598	3.58275	10329
AATGAATGATTTTAGMX	1.19991	1.25826	20292
AATGAGGTATATAAGMX	1.13677	3.8243	15805
AATGATAGGAGGATGHE	1.9093	2.51181	21350
AATGATATTTTTGTTMX	1.14894	1.93819	18454
AATGATGGTGTGGGAMX	2.04943	0.898462	22797
AATGATTTTATATTTMX	-0.271941	-3.75225	12627
AATGGAAAATAATGTMX	-2.05665	3.74774	11536
AATGGAATGTAGAGTMX	1.80352	1.85401	19511
AATGGAGTTTTGGAGGM	-2.28343	3.7677	12382
AATGGATAGTTTTGTMX	2.45559	3.16395	15129
AATGGGTAGATTTTTMX	1.60353	4.20559	10779
AATGTAAGGTAGGAAMX	0.0176408	-5.12517	17152
AATGTAGAGAGAAGGMX	-0.919309	-3.30867	12908
AATGTAGTGTAGAAGMX	-2.61367	4.55309	19903
AATGTATGAAGTTGGMX	0.440983	-4.89628	14519
AATGTGGAATTAGGTMX	-1.13317	3.72919	11418
AATGTGTTTTGATAGMX	-0.904916	-4.72157	16774
AATGTTGAGTTAAGTMX	1.97519	1.31821	22284
AATGTTTTAATAGGTMX	0.0594232	-4.84604	16275
AATTAAAGGATGTTGMX	1.67124	2.0319	12044
AATTAAAGTTGAGAAMX	-1.22588	-4.36393	14888
AATTAAATAGTGAAGMX	-0.970691	-3.64526	12808
AATTAGAGTGTTTATMX	2.21739	3.07346	14370
AATTAGTTGGAGTTGMX	-0.785364	4.00686	9694
AATTAGTTGTATTATMX	1.91464	1.22866	24139
AATTATGAATATTTTMX	2.17179	2.24876	16218
AATTATTGTAGGTTTMX	-0.144853	-5.09361	15927
AATTGAAAAAGGTATMX	0.175376	-4.91551	20217
AATTGAGGTTTGAGAMX	1.07336	-4.91939	15750
AATTGGAGAGGAATAMX	-0.264243	-4.16654	15213
AATTGGTTAAGGAATMX	-0.32572	-4.60368	14826
AATTGGTTTAATATTMX	-1.46972	4.33607	8962
AATTGTAATAGTATAMX	-2.70857	3.86446	16180
AATTGTAGTTGTGGTMX	-0.396047	-4.24224	13385
AATTGTATAGTGGGAMX	-2.12727	4.17616	10878
AATTGTGGTATAATTMX	1.31911	2.27287	11324
AATTGTGGTATAGTGMX	0.308876	-5.20258	21374
AATTGTTTTTATGAAMX	0.668123	3.25239	10003
AATTTAAGGTGTTATMX	1.34625	3.50625	13048
AATTTGAATGTAGATMX	1.15637	3.94717	15628
AATTTGAGGAGATTTMX	1.19878	2.03018	17037
AATTTGTTGGAGAGGHE	1.7077	2.07012	17481
AATTTTAATTTATGGMX	-2.76847	4.04113	20923
AATTTTAGTGTTAGAMX	0.661157	-5.19604	21608
AATTTTGAATGATGAMX	-2.75345	3.5176	15290
AATTTTGGATGTGTGGM	-1.42569	4.39002	10369
AATTTTTAGGTGGATMX	-2.24227	4.02367	11180
AGAAAAAGATTGGATMX	0.578943	-5.15619	19481
AGAAAAAGGTATAAGMX	-1.0248	-3.64421	11872
AGAAAAATAGAGAATHE	0.909703	2.93655	18484
AGAAAAGGTATAGGTHE	1.12852	2.48194	17973
AGAAAAGTTGAGATGMX	0.412691	-5.71411	16914
AGAAAATAAGTAGGTHE	1.90079	1.35786	17135
AGAAAATAGAAATGAMX	1.89835	2.55308	14918
AGAAAATGTGTGGTAMX	0.486333	-5.01266	23852
AGAAAATTTTATTTTMX	1.66797	1.58937	22171
AGAAAGGATAAAAAAMX	1.13057	1.52838	20605
AGAAAGTTTTAGTTGMX	0.304852	-5.14315	19248
AGAAATTAAGGAGAGMX	-2.844	3.69102	18443
AGAAGAGGATGTGTAMX	2.00206	2.20826	15930
AGAAGATTTGTATGAMX	-2.06386	3.75391	11863
AGAAGGAGGATTAAAMX	1.37601	2.23149	19177
AGAAGGGTTGTGTTAMX	1.85343	1.94454	19478
AGAAGTAGTGTTGTAMX	1.74537	4.01748	13656
AGAAGTGAGTAATAAMX	-0.123883	-3.27175	13619
AGAAGTGTGAGGATAMX	1.57568	2.40212	21944
AGAATAGTGTTTAGAMX	-0.22289	-5.2408	23369
AGAATGAGGTATTATMX	0.179482	3.79273	10536
AGAATGGAATATAAAMX	-1.52733	-3.21669	12051
AGAATGTAAAAGTGGMX	-0.250592	-4.58164	22470
AGAATGTAGGTAGAGMX	-1.5516	-2.91552	11350
AGAATGTTATTTATAMX	-0.913598	-4.17121	13987
AGAATTTGAGAGAGAMX	1.09255	2.29143	16520
AGAGAAAGTTTTTGTMX	1.40297	2.97874	12656
AGAGAAGGGAAAAAAMX	1.39812	4.08713	12475
AGAGAAGTTGAGGTAMX	1.10176	2.07032	19280
AGAGAATAAATAGGTGM	0.528439	3.14693	11305
AGAGAATGGAGTATAMX	-2.749	3.90598	18528
AGAGAATTGTATGTTMX	-0.229087	-4.8899	15481
AGAGAGAATTATTATMX	0.032373	-3.53914	14957
AGAGAGGTAAGTAAAMX	1.48152	3.60318	18146
AGAGAGTGAAATGATMX	-0.161828	-4.25824	13590
AGAGGATATGATTAGMX	-1.1669	-2.68988	12242
AGAGGATGTGGTTTGMX	0.971597	3.77285	14690
AGAGGATTTAATGTAMX	1.07066	3.60196	13728
AGAGGGAGTATATTAMX	-0.535961	-5.29697	12323
AGAGGGTGTATAATTGM	-1.79405	4.57563	11169
AGAGGGTGTTGTAATMX	0.494126	2.36839	11693
AGAGGTGTGGTGAAGMX	1.35632	1.53757	18076
AGAGTAAGAAAGTTTMX	-0.0304755	-4.30899	15134
AGAGTATTGTGGAGAMX	-0.637416	-3.62694	13744
AGAGTGAAGTTGAAAMX	-0.31279	-5.39306	23566
AGAGTGATAAGTAATMX	0.0531475	-5.59935	17937
AGAGTGATATATGTAMX	-0.155187	-4.90853	16877
AGAGTTATGGTTAGGMX	0.87324	-5.6391	22901
AGAGTTGTAAGTAAAMX	-0.549991	-3.60885	12535
AGATAAGGGTTTATAMX	0.387683	-3.57417	15580
AGATAATAATTAAAGMX	1.17923	0.421104	13637
AGATAATTTTGGTAAMX	0.248935	-5.47772	27178
AGATAGAAGTATGGAGM	-1.73788	3.75562	10600
AGATAGTTAGGAGTAHE	2.06413	2.01668	19726
AGATATAAGAAGGAAMX	-0.355628	-5.16946	18361
AGATATGTTTGGTAAMX	-0.0845124	-3.75665	17270
AGATATTTTATGGTTMX	0.383195	-5.6999	24517
AGATGAATTAGATTTMX	-1.00763	-3.46006	15947
AGATGAGATATAGTTGM	-1.28564	4.11344	10207
AGATGAGATTTTATAMX	1.68918	1.444	26427
AGATGAGTGTATGTAMX	-2.49353	4.13314	15859
AGATGATAGTTTGGAMC	-1.29922	-2.52552	10770
AGATGGAAGGTTGTTMX	1.47532	1.60955	18925
AGATGGTAGGAGTATMX	-0.970081	-4.00102	14647
AGATGTGTATAAATAMX	-2.83752	4.07364	23429
AGATGTTAGTGGTAAMX	0.733269	-5.73135	25601
AGATTAGAATGGTTGMX	0.327453	-4.88893	17913
AGATTATGATTTTTTHE	1.46365	1.52641	19544
AGATTATTAGGGATGMX	2.05432	1.43685	18522
AGATTATTTAGTTAAMX	1.29385	3.6559	13877
AGATTGGAGAGTTGTMX	-0.533259	2.63858	15413
AGATTGGTAAGTAGTMX	-2.15175	3.58438	14704
AGATTGGTTTAAAAGMX	0.119034	-4.007	13808
AGATTGTGATATAAGMX	-0.0721697	-5.81561	22857
AGATTGTGGAATTGTMX	2.07979	1.22171	19880
AGATTGTTGGAAGGAMX	0.519087	-5.31049	22308
AGATTTAAAGGAAAAMX	-1.40574	-3.6368	12229
AGATTTATGAATGTGHE	1.70249	1.63238	16812
AGATTTTGGGTATGTMX	0.497867	-5.90042	18196
AGGAAAAGAATTTATMX	-0.304821	-5.16064	20307
AGGAAAATTTGTGAAMX	0.480175	-5.71032	25355
AGGAAAGAAATGTGGMX	-0.217079	-4.88921	17373
AGGAAAGAGGTGAAAMX	-1.08465	-3.55705	11862
AGGAAATGAGGAGTGMX	-0.981231	-3.21752	12919
AGGAAATGGTATGATMX	-1.30926	-3.18777	12273
AGGAAATTTGTATTTMX	1.50438	2.03281	18898
AGGAAGGGTTAGGTAMX	1.74019	3.24366	16049
AGGAAGTATTAATGAMX	1.54738	2.23563	24520
AGGAAGTTTAGTATAMX	-2.0264	3.89307	17688
AGGAATAGGGATTGAMX	0.845502	1.98102	14807
AGGAATATTATTATTMX	-1.23934	-4.37346	12951
AGGAATGGATTGGATMC	-1.52957	-3.33555	11593
AGGAATGTATGATTAMX	0.544011	3.01448	14156
AGGAATGTGAAGGATGM	-1.03447	3.64719	10638
AGGAGAAGGAATTTAMX	-0.832212	-3.62286	13059
AGGAGAATTAGGTGTMX	0.24256	-3.11355	11357
AGGAGATGTGATTTAGM	-1.23407	3.77205	10945
AGGAGATTAGAAGTTMX	0.0642724	-5.37949	22744
AGGAGATTAGAGTGGMX	1.14159	1.97576	16943
AGGAGGAGAGAAATGMX	1.27846	4.15699	12626
AGGAGGAGATTGTTGMX	0.439196	-5.6245	24617
AGGAGGGTGAAGGTAMC	-1.27094	-2.53509	10162
AGGAGGTATAAGAAGMX	1.71733	3.9378	10618
AGGAGTATATTTTGAMX	-2.37582	4.02435	15569
AGGAGTTAATTATTAMX	-1.51022	3.54043	11523
AGGAGTTATGGTTTAMX	-0.638781	-3.58807	11532
AGGATAATGATGTAGMX	-1.32284	3.25859	14334
AGGATAGTAGGAATTMX	-0.813864	-4.68831	11984
AGGATATTTTGAAAAMX	2.09711	2.09986	21547
AGGATGTAGAAATGGMX	1.88625	3.64294	14301
AGGATGTAGGATTGTMX	-0.0813537	-4.81855	15242
AGGATGTATAGAAGTMX	-0.0454623	-4.40883	13276
AGGATTGTTATAGAGMX	-1.99867	3.6465	16191
AGGATTGTTTAATTGMX	-2.36417	3.61062	17612
AGGATTTGATTGTTAMX	0.386186	-5.73474	25248
AGGGAAAGATGTTAGMX	0.546508	3.86006	14093
AGGGAAGAGTTGAATMX	-2.64932	3.21867	11703
AGGGAAGTAAGTGTTMX	1.51334	1.48066	21344
AGGGAATTTTAGGGAMX	1.49977	3.39089	16024
AGGGAGAAGAGTGAGMX	1.94605	3.70684	13614
AGGGAGAAGGAGGATMX	2.0826	1.57572	16179
AGGGAGAATGAGAATMX	0.315837	3.80946	9923
AGGGAGAGGAAGTAGMX	-0.144428	-4.69651	11925
AGGGATGATTTAGAGMX	-0.429459	-4.15563	11392
AGGGATGTTTAGTTTMX	-2.8422	4.34989	22645
AGGGGAAAGGAGAATMX	0.421606	-5.92669	24492
AGGGTATAAAAGTTTMX	1.12898	2.63481	13605
AGGGTGATGTGGTTGMX	0.867406	-5.90071	12705
AGGGTTGGATGTATTMX	1.6211	1.36436	16426
AGGTAAAAAGTAAATMX	1.96603	2.62626	16507
AGGTAAATATTAAGAMX	-1.17864	-4.06528	15799
AGGTAAATTTTATTGMX	1.90939	1.72134	23643
AGGTAAGAATAAATGMC	-0.285382	-3.65248	10377
AGGTAAGTTAGTAATHE	1.68745	1.89173	17231
AGGTAATATTTTGGTMX	-1.01419	-3.97488	13009
AGGTAGGGATAATTGMX	1.6776	4.23953	12448
AGGTAGGTAGTAAGTMX	-1.27007	-3.00166	12577
AGGTATAAGTTTGAGMX	0.132712	-3.43124	15464
AGGTATGAGTGATGAMX	0.465416	-5.96146	22940
AGGTATGGTGTATTAMX	1.62783	3.46135	11656
AGGTATTAGGGTGGTMX	0.220299	-5.09271	12237
AGGTGAGGTAATGATMX	-0.0729249	-4.32425	18150
AGGTGGAGATAGAGAMX	0.447939	-4.13343	15938
AGGTGGTAGTTATTGMX	-0.444462	-4.42541	17739
AGGTGGTGGTGTGAAHE	1.70418	2.82323	20611
AGGTGTTATGGTGAAMX	-1.36449	-2.88872	11596
AGGTTAAATGGATAAMX	-0.432655	-4.0075	18482
AGGTTAGAGGGATGTMX	-0.962905	-3.08922	13219
AGGTTAGATAGATAGMX	-0.525219	-3.39403	12075
AGGTTATGTGAGATTMX	0.48317	2.55716	17786
AGGTTGTGGTGTAATMX	1.93334	3.69896	12392
AGGTTTAAGTAGAGAGM	-2.0228	4.23435	12144
AGGTTTATTATAAAAMX	-2.24947	4.15581	24094
AGGTTTGAATATTTTMX	-1.18899	4.08947	11675
AGGTTTTAAGTAAGAMX	-0.712274	-3.1159	14006
AGTAAAAATTGTGTGMC	-0.324577	-4.57675	11742
AGTAAAAGGTTATATMX	-0.956211	-2.97272	12551
AGTAAAAGTGGATGTMX	1.8906	2.45553	19340
AGTAAAATTAATGTTMX	1.71781	2.90457	15759
AGTAAAGGAATTTTGMX	-0.91799	-3.46798	11565
AGTAAAGTAGTTAGTMX	1.26486	1.45452	19142
AGTAAATAAAAATTAMX	-0.595773	-4.82694	16993
AGTAAATATATAGGTMX	-2.32729	3.25651	16438
AGTAAGAGTGTAGGAMC	-1.45754	-2.94942	10460
AGTAAGATTGATGTAMX	1.52874	1.76335	17679
AGTAAGGAGGATTTGMX	1.79684	4.11952	14388
AGTAAGGATTGTTGGMX	-0.434539	-4.02365	11511
AGTAAGGGTTGATAAMC	-0.979775	-3.72971	11413
AGTAATAAGAGTTATMX	0.801597	-5.46114	22749
AGTAATGAGATGAAAMX	0.544299	-5.47258	28669
AGTAATTTTGTATAGMX	-0.22543	-4.53524	18829
AGTAGATGGGTAATAMC	-1.42669	-2.84307	12000
AGTAGGGAGAAAGAAMX	-0.53699	-3.80789	14102
AGTAGGTTGTTGGGTMX	0.940877	-5.76566	14710
AGTAGTAAAGGTGTAMX	1.3412	4.13216	12520
AGTAGTGATAGGAGAMX	1.1699	1.85217	23268
AGTAGTTAAAAGGTAMX	-0.269385	-5.57473	21500
AGTATAAGAGGAGTAMX	-2.59658	3.79585	11276
AGTATATGTTTTAAGMX	0.764835	-5.20814	24228
AGTATATTATGTATGMX	1.98843	2.13967	19390
AGTATGAGTGAAAGGMX	-0.316636	-3.44085	11786
AGTATGGATGGATGTMX	-0.381025	-5.09619	18971
AGTATGTAATAATTTMX	-2.67499	4.35104	12304
AGTATGTTAGGTAGAMX	-1.04437	-4.47902	14312
AGTATTGTAAATATGMX	1.15793	3.0787	15749
AGTATTTGTTAAAAGMX	1.44996	1.17324	27498
AGTATTTTGGTAAGAMX	-1.28329	3.49833	12363
AGTATTTTTGGTGTTGM	-1.38237	4.05326	9769
AGTGAAGAATGATAAMX	1.3647	3.80507	12948
AGTGAAGAATGGAATMX	1.5964	1.53916	23215
AGTGAAGATTGATGAMX	1.31161	1.91477	20638
AGTGAATTGAAGGTTMX	-2.84415	3.56616	20185
AGTGAGAAATTAAAAMX	-2.07558	4.00652	15157
AGTGAGAGTATGGAAMX	1.54489	3.90398	12359
AGTGAGGTAGGATAGMX	0.772672	4.18589	11387
AGTGAGGTTGTAAGTMX	1.69683	3.53036	13470
AGTGAGTAGAAGATAMX	0.0843906	2.92383	14443
AGTGAGTGATATTATMX	-1.7549	4.38154	10570
AGTGATAGAAGTGTAHE	2.36006	3.02342	20312
AGTGATTATTATGTGMX	-0.783709	2.65085	11561
AGTGGGTGGAAATAGMX	0.101861	-5.45055	13150
AGTGGTATAAAAAAAMX	-0.589022	-3.38368	15415
AGTGGTGATATAGTTMX	-0.311828	-4.50084	21887
AGTGGTTAAGAGGATGM	-1.23886	4.18734	10056
AGTGGTTGTATGTATMX	-0.0209273	-4.76966	21370
AGTGGTTTTTGGAGTMX	2.29371	1.82617	14150
AGTGTAAGTTGATTAMX	-1.15124	3.11481	17269
AGTGTATAAGTAATGMX	2.03609	2.83036	9201
AGTGTATTAGTGTGAMX	-2.35537	3.81836	15949
AGTGTATTGGTTGGTMX	-2.18697	3.90043	14732
AGTGTGAGTGGTGAGMX	-0.815903	-3.90134	12250
AGTGTGTAGGTGTGGMX	-0.0400528	-5.44462	13068
AGTGTTAGATATAATMX	-1.044	-2.53926	11796
AGTGTTAGTATGTTGMX	1.00622	4.04294	11932
AGTGTTATATGGTATMX	-1.11434	-4.28767	16841
AGTGTTGAATGTATGMX	1.32345	4.31798	11169
AGTGTTGTAGTTGAAMX	-1.13553	-4.45993	12999
AGTTAAAAATAGATAMX	1.58191	3.77425	13826
AGTTAAAGTATTGTGHE	1.98891	2.69477	19055
AGTTAAGAGATAGTAHE	2.19281	2.77047	20630
AGTTAAGGGTATAAAMX	-0.727233	-3.16695	12772
AGTTAATTGTAAAGTGM	-2.12268	3.66242	9799
AGTTAGTTTATATGGMX	2.05994	0.892624	22169
AGTTATAAGTAGTTAMX	-1.92421	4.46783	11610
AGTTATAGTAATGTAMX	-1.1992	3.92071	12733
AGTTATGAGAGGTTAMX	-0.459321	-3.82884	13011
AGTTATGATGTATGTMX	0.154088	-5.52232	22418
AGTTATGGAGTTGGGMX	0.617957	-4.41079	11783
AGTTATTAGTGTATGMX	-2.16408	3.72803	12640
AGTTATTATAGTTAAMX	2.21905	1.56581	21796
AGTTGAATTGAAGATMX	-2.53591	3.84808	13817
AGTTGATATAGAGATMX	2.03334	1.18242	25535
AGTTGGAGGTTTAGTMX	-0.464674	-4.49867	14577
AGTTGGAGTTAGATGMX	-0.955879	-2.94282	11668
AGTTGGATGTGATATMX	1.64716	3.39138	14127
AGTTGGATTAGTAAAMX	1.64653	2.3631	19454
AGTTGTAAGTTGAGTMX	-0.80097	-3.20574	12888
AGTTGTGATAGTGTAMX	-0.910876	-3.34504	12400
AGTTGTGTAGTGTTGMC	-1.18152	-4.12328	12235
AGTTGTTAGGGTTTAHE	0.860484	1.9877	18189
AGTTGTTTTATGTAGMX	-0.960778	-3.63299	11903
AGTTTATGATTGAAAMX	0.266039	-5.21402	24515
AGTTTGATAAAGTTGMX	-2.32114	3.24295	12030
AGTTTGGTTAAAGTGMX	1.60931	1.20112	26091
AGTTTGTAAGGTATAMX	-0.469525	-3.22215	12879
AGTTTGTGAGGGTTTMX	-0.0781339	-4.31779	13651
AGTTTTGAAGATGTTMX	1.65437	1.83641	19883
AGTTTTGATGAGATAMX	-1.33769	4.1488	11211
ATAAAAAGAGGTGTTMX	2.17208	1.65498	13238
ATAAAAATGTAAGTAMX	2.14892	2.09783	16020
ATAAAAGAGGTAGTTMX	0.0624429	-5.379	14084
ATAAAAGTAAGAATAMX	0.344917	-4.66851	22592
ATAAAATATGGTAGTMX	-1.91576	3.87767	11082
ATAAAATATTTAAATMX	1.4342	4.17063	10889
ATAAATAAAGTTGTGMX	1.89867	1.00484	20699
ATAAATAAATATGTAMX	2.14696	1.94334	21306
ATAAATATGAGTATAMX	0.432228	-5.4135	17591
ATAAATATGGTAATGMX	-2.57605	4.13333	18658
ATAAATATTGTTGAAMX	1.0177	3.73102	18790
ATAAGAAGAGGTGATMX	1.73374	3.94955	11213
ATAAGATGAGATGAGMX	-0.0912024	-3.71915	13248
ATAAGATGGATTTTAMX	-2.53244	4.1776	17046
ATAAGGTATGAATATMX	-0.059301	-4.04123	11762
ATAAGTGAGAGAATAHE	1.38692	1.50888	20340
ATAAGTGGAAGGAGAMX	1.13696	4.01398	13250
ATAAGTGGTTAAAAGMX	0.137021	-4.21234	23455
ATAATAATAATGGGAMX	-0.156012	-4.97227	16540
ATAATAGTTATTGAGMC	-1.38171	-3.35598	10520
ATAATATATTAGAGGMX	-0.664487	-3.10553	11255
ATAATATTTTATATGMX	1.02962	2.28758	15677
ATAATGATAGGTTTAGM	-1.57172	3.929	10013
ATAATGGAAAAATTGMX	-2.10657	4.12368	10354
ATAATGGAAAGAGAGMX	2.24636	1.82856	23049
ATAATGTTATTGGGAMX	-2.52784	3.82366	14004
ATAATGTTGTAGTGTGM	-0.351387	4.09536	9773
ATAATTAATGTATGGMX	0.200157	-5.59563	23255
ATAATTAGAAAAGATMX	-2.18045	3.57057	14583
ATAATTATATTAAGAMX	-1.68922	3.74027	16502
ATAATTATTATGGTTMC	-0.668427	-3.9482	11977
ATAATTTATGTGTTTMX	0.493099	-5.8628	25420
ATAGAATTGAAATTGMX	-2.82271	4.3348	12512
ATAGAATTTTTAAAGMX	1.59314	2.14124	20945
ATAGAGATATAAATGMX	1.49599	1.75608	21951
ATAGAGTATAGTTAAMX	-0.127772	-4.6607	15199
ATAGATAAAAGTAGAMX	1.11743	3.60946	16324
ATAGATGATGGATGTMX	2.01586	1.16503	28059
ATAGATTGATAAAATHE	1.1467	1.80106	19300
ATAGGAAAGTGGTAGMX	-2.2301	3.77339	16734
ATAGGAAGGTTTTAAMX	-1.27183	-3.19918	12667
ATAGGAATGAGTATAMX	-0.561877	-5.19757	16682
ATAGGAATTAGGAGTMX	1.50437	1.72811	22686
ATAGGAGTGAGTATAMX	0.250796	3.97726	11866
ATAGGATGTGAAGAAMX	0.541936	-6.11086	27274
ATAGGATTAATTATGHE	1.55081	2.9533	18366
ATAGGGGATAAGGATMX	2.29908	1.96813	13032
ATAGGGTGAGGTAATMX	1.94005	1.31746	19565
ATAGGTGAAGAGGAAMX	0.252513	-4.82117	15386
ATAGGTGATAAATTGMX	-1.94231	3.30805	11731
ATAGTAAAGTGTAGAHE	1.54913	1.83709	19209
ATAGTAAGGAAAGTGHE	1.55207	3.02975	19295
ATAGTAAGGTATGAGMX	0.20924	-5.22869	21855
ATAGTAAGGTGTTTTMX	-0.0933803	-5.46798	16394
ATAGTAATAAGAAAGGM	-1.02987	3.33853	10921
ATAGTAGATTTGGAGMX	-2.49821	3.90651	11066
ATAGTAGTGTATTATMX	1.38459	4.28327	11955
ATAGTGATTATGTAAMX	1.77783	2.0596	16995
ATAGTGGAGAAAGTGMX	-2.94474	3.9233	24588
ATAGTTGATTAATTGMX	0.540908	-6.04901	18306
ATAGTTTTGGAGGGTMX	0.207011	-5.78599	23397
ATATAAAGGAGGTAAMX	-0.263192	-3.30917	14639
ATATAAATTGTAGTGMX	-1.30047	-3.82337	12497
ATATAAGGTGGAAGTMX	1.30303	3.27035	12665
ATATAATGTTGAAAGMX	-3.07555	3.75584	16693
ATATAGAGGGTTTTAMX	-0.457975	-4.37122	16011
ATATAGGATGGAGAAHE	2.15893	3.30754	19330
ATATAGGTTGTGAAAMC	-1.17462	-3.00301	11081
ATATAGTAGTATGTAMX	-2.28504	4.34789	13240
ATATATGTAGATGTGMX	-2.17279	4.44338	14943
ATATATGTAGTATGTMX	-2.6891	3.56947	12802
ATATATTGTAAGTTTGM	-1.82666	3.80165	10336
ATATGAAATGATTTAMX	-2.34277	4.00028	13815
ATATGAAGGTTTTGAMX	1.67737	3.56526	14211
ATATGAGGTTAGGGAMX	-0.634077	-4.05932	14302
ATATGATAATATATTMX	-1.06941	-4.54944	16712
ATATGATAATTTGAGMX	2.41163	2.83942	14217
ATATGGAAAGTTATTMX	0.525701	-5.24846	20216
ATATGGTATGTGTGAGM	-0.812918	3.64809	10781
ATATGTAGTATTTTGGM	-1.70757	3.44531	12847
ATATGTTAATAAAGAMX	0.516331	-4.34549	15176
ATATGTTGTGAGGAAMX	-2.42365	3.71979	20854
ATATGTTTGTTAGTGHE	1.87403	2.58009	18233
ATATTAAATTGTGATMX	-1.62884	-2.92346	11943
ATATTAGAGTAGATGMX	-1.35796	-4.197	14868
ATATTAGAGTTGTTTMX	2.10092	1.42642	23669
ATATTAGGGAAAGTAMX	0.1559	-3.10234	14594
ATATTAGTATATGAAMX	1.37409	3.77472	13444
ATATTATTAGGTTTGMX	2.00348	2.36956	14153
ATATTATTGAAAAAAMX	-1.37858	3.98263	13970
ATATTTAAGATGGTTMX	-0.0947577	-4.53227	17264
ATATTTAGATAAATAMX	0.713887	-5.29298	21002
ATATTTGGTTAGTAAMX	-0.260866	-4.70592	14723
ATATTTTTGGGATTAMX	1.42377	1.80805	15744
ATGAAAAAGTATTTTMX	-2.39182	4.21553	12214
ATGAAAATATTTTAGMX	0.0332072	-3.46748	14640
ATGAAAATGAGGAAAHE	1.92204	2.18154	18273
ATGAAATGATGGGTTMX	-0.735711	-3.90329	14578
ATGAAATGGTGAGATGM	-1.88473	3.97649	11748
ATGAAATGTAGGAAAMX	1.80734	2.44799	18346
ATGAAGAGTTAAATAMX	-1.40047	-3.74542	13903
ATGAAGATGTGAATGMX	-1.60852	-3.23898	11217
ATGAAGGAGTAATGTMX	1.58629	4.18958	12513
ATGAAGTGATTTTATMX	0.529092	3.95823	9408
ATGAAGTTAAAGATTMX	1.86723	2.64836	15043
ATGAATAGTTTGTTTMX	0.201407	-4.52337	15817
ATGAATAGTTTTAGAMX	-1.53521	4.11431	11459
ATGAATGAGTTATTAMX	-1.30579	3.89991	11919
ATGAATGGGTATGGAMX	-0.300857	-3.85294	15773
ATGAATTTAGTGAGAMX	-0.165207	-5.26855	16870
ATGAGAGTTGGAATGMX	0.95196	3.76981	10621
ATGAGATTGTAAAGTHE	1.02733	3.28646	16854
ATGAGGAATTTGGTTMX	2.04988	1.67992	21972
ATGAGGGTTAAGGATMX	0.496491	-3.62343	13982
ATGAGTAGGAAATTAMX	1.98191	1.53532	18707
ATGAGTGGAGTTTGAMX	-2.6635	3.02321	11007
ATGAGTTTAGTAAGAMX	-2.11526	4.38801	12513
ATGATAATGAGTAAAMX	-1.61859	3.97492	13682
ATGATAGAAGAATGAMX	-0.551849	-2.83822	13326
ATGATAGAATGAAAGMX	-1.98884	3.95314	13556
ATGATAGATAAATTGMX	-2.95217	4.27056	14256
ATGATATGATTAATTHE	2.016	2.50655	18905
ATGATATGGATTTTAMX	0.321761	2.66486	12311
ATGATGTAGGAAAGAMX	-1.0496	-4.00223	11977
ATGATTGAAATGATGMX	2.3889	2.26649	21329
ATGATTGGTATAATAMX	1.06578	-4.93624	23952
ATGATTGGTTTGTTAMX	1.73992	3.20205	12194
ATGATTTAGGAAAGAMX	-0.506082	-3.89804	12641
ATGATTTGATAAGTTMX	1.68113	3.0576	17391
ATGATTTTAATGAGGMX	0.324925	-4.52782	13980
ATGGAATAATTTAAGMX	-1.24407	-4.75075	11185
ATGGAATGTATAATAMX	-0.958353	-4.39142	17176
ATGGAGAGAAATGTTMX	2.03032	1.34279	20746
ATGGAGATATGTAGTMX	0.276228	-3.6168	14373
ATGGAGGGTTGAGGAMX	1.99456	1.31422	18976
ATGGATGATATGAATMX	1.12801	1.00768	16840
ATGGATGTGTTTTTGMX	1.56136	1.49166	18674
ATGGATGTTAGTGTAMX	0.667987	-6.05925	26872
ATGGATTAATATATGMX	-0.892301	-2.74263	12258
ATGGGAGGTATATAAMX	-0.719717	-3.31651	10573
ATGGGATATGTATTAMX	-2.64632	4.04346	16365
ATGGGATATTGGTGAMX	1.61347	1.06893	27658
ATGGGATTATATTTGMX	-0.414603	-5.67307	16097
ATGGGTGTAAAGAGTMX	1.91383	2.60207	18602
ATGGTAGAGTAATTTMX	-0.654522	-3.00333	11602
ATGGTAGTGTTATAAMX	-0.0414069	-5.82773	21151
ATGGTATGGTTGTAAMX	0.125446	-5.48291	21879
ATGGTGGTTTAGTGGMX	1.97405	1.23614	17230
ATGGTGTATTTAGTTMX	0.76206	2.9679	11572
ATGGTGTGGATTTATGM	-2.11547	3.80512	9411
ATGGTTAAAATGATTMX	1.00737	-4.98636	13016
ATGGTTTAAATTTGGMX	-2.80702	3.92814	21742
ATGGTTTATTAAGTAMX	0.28454	-3.71432	13073
ATGGTTTTATTGTAAMX	-1.21407	-2.97896	10910
ATGGTTTTTTAAGATMX	-1.19334	-2.89668	10045
ATGTAAAAAAGTGTGMX	1.84077	1.80965	24604
ATGTAAAGAAGTTTGMX	0.431876	-5.97723	28688
ATGTAAAGGTATAGTMX	-2.49283	4.23165	10142
ATGTAAGGAGTAAATMC	-0.867802	-2.67337	11263
ATGTAATAAGAAGTGMX	0.433683	-5.98255	26362
ATGTAATATTGGATAMX	-2.30292	4.39234	16971
ATGTAATTATTGTTGMX	-0.23989	-4.69268	20190
ATGTAGAATGGTGTGMX	1.16776	-5.02988	15704
ATGTAGAATTTAAATMX	-1.50154	-4.42918	14150
ATGTATTAATATTATMX	0.770002	2.9615	14477
ATGTGAAAGATGAGGMX	0.273954	3.9555	10426
ATGTGAAGGTAATGAHE	1.74754	2.4612	17757
ATGTGATAGATGAGGMX	-0.520009	-4.86849	13277
ATGTGATGAGTAGTAMX	0.44395	-4.68226	15644
ATGTGGATAAGAGTGMX	-0.638461	-3.26252	14892
ATGTGGTATAGAAAAMX	-0.685995	-2.95295	15685
ATGTGTAAGTATTAAMX	0.874592	3.63552	13636
ATGTGTGGTGATATTMX	-0.305835	-2.12521	11912
ATGTGTTAATGTTGGMX	1.2043	3.25851	14292
ATGTGTTAGGTGATTMX	1.19416	2.5821	17026
ATGTGTTAGGTGGATMX	0.0190923	-5.57373	18504
ATGTTAAGTGATTATMX	-2.27815	3.79347	15677
ATGTTAGAGATGTTTGM	-1.61977	4.01551	9475
ATGTTAGTGTAGGTTMX	0.609013	-5.8424	21590
ATGTTAGTTATAGGGMX	0.892482	-5.77522	17667
ATGTTATATAAGTTTMX	1.50363	1.62633	21782
ATGTTGAATGGTAAGMX	1.74462	1.32951	24932
ATGTTGATAAGGTTAMX	-2.37439	3.49557	12312
ATGTTGATTTTTAGAMX	-2.84091	3.92809	21309
ATGTTTTTAGTAGAGHE	1.29755	1.34115	20700
ATGTTTTTTTATAATMX	0.172293	-5.36054	18664
ATTAAAAAGGGTAGAMX	-1.46331	-2.61969	10647
ATTAAAGAGAGAAGGMX	1.28538	1.64987	20715
ATTAAAGTGTGTGGTMX	-0.206875	-4.43779	14694
ATTAAATATGATGTAMX	2.18516	2.12557	19416
ATTAAATTGGTGAATMX	-1.93078	3.47066	11368
ATTAAGAAAGAGTTGMX	-0.277532	2.55669	19549
ATTAAGGATTAAAGTMC	-1.66035	-2.73789	12027
ATTAAGTAGAGGTATMX	2.163	1.40683	21479
ATTAATAAGGATAGAMX	-0.356697	3.46254	11042
ATTAGAAAGTTAAGAMC	-1.31348	-3.10861	10215
ATTAGAATTTGGTTGMX	-2.11845	3.12537	15373
ATTAGAGGGTTTTAGMX	-0.370008	-3.67845	14852
ATTAGAGTGAAGGTTMX	1.24743	3.38821	10274
ATTAGGAAAGATGTTHE	1.37293	2.25899	20417
ATTAGGGAGATAAAAMX	1.20231	3.95682	11773
ATTAGGTGGAAGTTTMX	0.467647	-4.68453	14622
ATTAGTGGAGTTTGTMX	1.51635	3.98148	11071
ATTAGTGTTAATGGGMX	-1.00109	-3.63432	13101
ATTAGTTTAAGTAGTGM	-1.11436	3.60243	11818
ATTATAAATATAAGTMX	-1.1597	3.13632	23399
ATTATAGAGAAAATGMX	1.50142	4.38857	10164
ATTATAGAGGTGATAMC	-1.28451	-2.51019	10752
ATTATAGTATGGAGAMX	2.01827	1.05511	27134
ATTATATAGGGAGAAMC	-1.21104	-2.67741	10947
ATTATGATAAGAGGTGM	-2.62454	3.68526	12274
ATTATGGAGTATGGAMX	1.78392	1.6488	24193
ATTATGTGGTAAGGAGM	-1.45949	3.96894	10125
ATTATGTGGTTAATGMX	0.225949	-5.30291	21169
ATTATGTGTAATAGAMX	1.56951	1.96346	19615
ATTATGTTAGAATTGMX	-1.2733	-4.10429	13383
ATTATTGATTATAAGMX	2.25182	1.72788	21800
ATTGAAAGAGGTGTAMX	0.841182	-5.73992	21230
ATTGAAATGAAGGGTMX	1.6963	3.0898	12022
ATTGAAGGAGAGAGTMX	-1.78028	3.26101	10893
ATTGAAGTGTGAGTAMX	1.58131	2.918	18566
ATTGAATAGAATATGMX	-2.89727	4.21047	15760
ATTGAATGTTATAAGMX	-0.179871	3.41783	10803
ATTGAGAAAGAGGAGMX	0.46876	-4.56655	21324
ATTGAGAGAGAGGGAMX	-0.291408	-3.80571	11982
ATTGAGGAGTTAGTGMX	0.610976	-5.03341	20805
ATTGAGTTGGTGAGAMX	1.64287	3.66109	15246
ATTGGAATTATGTATMX	0.707376	2.24078	14283
ATTGGATAGATAATAMX	1.1477	3.48189	11033
ATTGGTGAGGAGATGMX	-2.80795	4.03095	24784
ATTGGTGTGTTAGAAMX	-0.783711	-4.40119	16684
ATTGGTTGATATGAGMX	0.294436	3.34682	10468
ATTGTAAAAGATTAAGM	-2.35673	3.58499	10937
ATTGTAGATAGTTGTMC	-1.67641	-3.05764	10914
ATTGTGAATGAGGAAMX	-1.82064	4.38135	11064
ATTGTGAGTTATAAGMX	-1.62051	-3.23348	10488
ATTGTGTATGATGAGMX	1.31061	3.50385	11799
ATTGTTGTAGTTAAGMX	-0.932186	-2.53964	10820
ATTGTTGTGTGGAGAMX	1.1885	3.87665	11730
ATTGTTGTTGTTAAAMX	-1.57226	-2.80761	10989
ATTGTTTAGGATAAGMX	-0.0562257	-4.75131	13723
ATTGTTTGTATAAAGMX	-0.344363	-3.13004	12367
ATTGTTTTGTTTTTAGM	-2.70451	3.49342	12142
ATTTAAATGAGAAATMX	-2.83103	4.17622	20265
ATTTAATTGTTGGGTMX	-0.151313	-4.7241	14000
ATTTAGAAATTGATGMX	1.72831	3.00685	12782
ATTTAGGAGTATAGTMX	1.88641	3.19165	11719
ATTTAGGTAATAGTTMX	-0.201137	-4.01446	16852
ATTTAGTATTTAATAMX	2.19053	2.04703	21779
ATTTATAAAGAGAAAMX	0.634849	-5.15294	22781
ATTTATAATGTGTGAMX	2.29551	3.0758	12505
ATTTATGTAAGGAATMX	2.13767	2.88046	16686
ATTTATTAGTAATGTMX	1.13921	4.16175	12842
ATTTATTGTGGTTATMX	-2.58607	3.95176	13360
ATTTGAGGAGTTTGGMC	-0.742567	-4.23507	10843
ATTTGAGTTGGTGAGMX	-2.73276	4.01747	17698
ATTTGGGTGAGAGAGMX	-0.551157	-4.59316	16533
ATTTGGTGATATTAGMX	1.37208	4.37912	10889
ATTTGGTGGATGTTTMX	-0.885871	-4.22102	11603
ATTTGGTGGTAGAAAMX	2.4459	3.27902	11988
ATTTGGTTGATTAGAMX	-0.330914	-3.96924	15387
ATTTGTGATGGTTAAMX	-1.54717	3.46918	11356
ATTTTAAGTATGGAAGM	-2.15477	3.94289	10646
ATTTTAGGAGTGGTGMC	1.47545	2.71971	11124
ATTTTGATGGTTAGTMX	-0.433636	-4.75508	18919
ATTTTGATGTATGGAMX	-0.235493	-5.18773	19632
ATTTTGGAGTTTGGGMX	2.00179	1.57855	15926
ATTTTTAGATTGGGTMX	1.57116	4.39783	10449
ATTTTTTAAGTTAGGMX	1.04677	3.48118	15192
GAAAAGAAAAAGAAAMX	1.79874	3.2349	13962
GAAAAGAAGAATGGAMX	-0.64116	-4.57254	11995
GAAAAGAAGTATGTGMX	1.73438	3.25347	14032
GAAAAGATATGGATGMX	0.510478	-4.83907	14311
GAAAAGATGGGAAAAMX	2.22773	2.43397	16388
GAAAAGGGTGAATTTHE	2.02342	1.65559	18891
GAAAAGTATGGTAGGMX	-0.348998	-4.01552	19335
GAAAAGTATTAATTGMX	1.17483	2.43423	19386
GAAAATTGATTAATTMX	-0.223551	-5.10558	15148
GAAAGAATTAGTAGTMC	-1.21206	-2.65108	10907
GAAAGAGATTTTAGTMX	1.49127	1.79973	16856
GAAAGAGGAGTAATAMX	1.78084	3.88683	12675
GAAAGAGTAGAAAAAMX	-1.51002	-2.98617	10630
GAAAGAGTGTTTAATMX	1.00612	4.27264	11585
GAAAGATGATAAATAMX	-2.61622	3.95898	12227
GAAAGATGTAATTTAMX	-2.31039	4.05191	10911
GAAAGATGTATGGTGMX	1.39668	4.31941	11890
GAAAGATTGGTTAAGMX	2.02328	2.80474	20931
GAAAGGAGGTAGGTGMX	1.85696	1.57088	15423
GAAAGTAAGTAGATAMX	-1.11234	-3.22559	12147
GAAAGTAGTGAGTTTMX	-0.78271	-4.52154	13889
GAAAGTATTAAAGATMX	-1.52511	-3.04496	11435
GAAATAATTTGGAATMX	1.62047	1.99835	20608
GAAATAGGATAGTGTMX	1.23459	4.16101	10837
GAAATATGGGAGAAGGM	-1.54595	3.61383	11235
GAAATATTGTGTGTTMX	1.18484	3.41507	11709
GAAATGATGAGGTAAMX	-0.8963	-3.99496	14757
GAAATGATTTTAGATMX	-0.267119	-3.66878	13903
GAAATGGAGAAAGTGMX	-2.81102	4.2418	16146
GAAATTAAGAGGATTGM	-1.17788	4.34746	11485
GAAATTATGTGAATGHE	0.715179	2.18461	19643
GAAATTTAGTTAGTGMX	0.339219	-4.64394	17832
GAAATTTGTTGTGTGMX	0.379307	3.28623	10389
GAAGAAAGAAATGGAMX	1.84865	1.65261	21379
GAAGAAGAGATATGTGM	-2.97292	4.18949	10084
GAAGAATTAAATTTAMX	-0.226697	-3.43363	11824
GAAGAATTTATAGAGMX	-0.327569	-4.99922	24038
GAAGATTATAAGGGTMX	1.34536	4.29057	11552
GAAGATTTATAGATTMX	-2.68744	3.74894	11877
GAAGATTTTATAAGTMX	1.45875	4.22931	9497
GAAGGAGTTAGTTATMX	-0.970063	-4.19309	12579
GAAGGATAAAATAAGMX	1.85304	3.93082	12835
GAAGTAAGGTATAGAMX	-0.137742	-4.49129	15503
GAAGTATGTGAGAGGMX	-0.30174	-4.06741	13324
GAAGTATGTTTTGATMX	1.79978	2.46174	14107
GAAGTGAGAGTGTTTMX	0.588279	-5.69491	20283
GAAGTGATGGAGGATMX	-0.78942	-3.06754	13518
GAAGTGTAGAGTTATMX	-2.61173	3.47267	14376
GAAGTGTTGTGTGAAMX	1.91531	2.47457	18587
GAAGTTATTTATAGGMX	1.34038	3.90077	15469
GAAGTTGTTAAATAAMX	-0.827406	-3.34843	12763
GAATAAAAGTTGATGMX	-2.31822	3.87284	14489
GAATAAGAATTGGTGMX	0.960535	3.33072	16661
GAATAAGAGTGTTGGMX	1.5682	2.33597	12766
GAATAAGATGGATTAMX	-2.32011	3.7288	22734
GAATAAGTATTATGAMX	0.565212	-4.89528	22266
GAATAATAAGAGAAAMX	0.238298	-5.17617	25158
GAATAGATAGAGGTAMX	-0.358395	-4.63191	18634
GAATAGATATGTGAAMX	1.31576	4.22986	11727
GAATAGTTTTGATGAMX	-0.124206	-4.73699	13105
GAATATAAGTTTTGTMC	-0.804522	-3.02091	12344
GAATATAGATAGATGMX	-0.0167841	-4.87666	15243
GAATATGATTATGTAMX	1.42056	1.97327	20294
GAATATGGTTGAGTGMX	1.23954	1.99694	13746
GAATATGTAGATAAGMX	0.0329319	-3.79608	13289
GAATGAGGTGATATAMX	0.668085	1.96327	18956
GAATGATGATTTTTTMX	0.536879	-5.76704	26504
GAATGATGTGAATAGMX	-0.408233	-5.22844	18864
GAATGGATGAAATAAMX	-0.908467	-3.65873	15130
GAATGGTTGGTAAGTMX	2.28455	2.6079	14740
GAATGTAGGATAGAGMX	1.12663	2.90648	17526
GAATTATGAGTATTTMX	2.44848	2.78624	16401
GAATTGTGTAAATATMX	-0.560439	-4.05289	10957
GAATTTAGTGAGATGMX	1.95497	1.33678	21454
GAATTTTTATGGTTTMX	1.5277	4.3174	10245
GAGAAAAGTGAGTTTMX	1.58527	2.9333	12606
GAGAAATAAATGTGAMX	0.660647	-5.57594	16022
GAGAAATAATATATAMX	0.43673	-4.96278	14526
GAGAAATTAATTTTGMX	-0.549833	-4.24325	13586
GAGAATAGATATGAAMX	1.50409	2.35977	16641
GAGAATATGTTTATTMX	-3.04862	3.95493	19606
GAGAATGTGTATAGTMX	-2.4206	4.10386	21814
GAGAATTAGGAGTTTHE	1.43546	1.68244	17293
GAGAGAGAGGATAAAMX	0.269154	-4.44896	16891
GAGAGATTTAGAGTTMX	-1.94577	3.74781	13361
GAGAGTAGATTGTTAMC	-1.37184	-3.99047	11755
GAGAGTTAATATAAGMX	-2.54226	4.5286	14280
GAGAGTTGAGGTTTTGM	-1.209	3.52744	10526
GAGATAAAGAAGGTAMX	0.187852	-5.77035	22203
GAGATAGAGAATGTAMX	-1.30519	-3.15609	13408
GAGATAGGAGTAGAAMX	-2.4858	3.60228	15673
GAGATATGTAGATTTMX	-2.29445	3.89901	19214
GAGATGATAAGTAGAMX	-0.0555424	-4.051	12096
GAGATGGGATATGTAMX	-0.821316	-2.95147	13382
GAGATGGTTTTTAGAMX	0.517603	2.98721	11722
GAGATGTAGATAATTMC	-1.18817	-2.97574	10590
GAGATGTGTGGAATGMX	-0.653286	-2.73273	12243
GAGATGTGTTTGGGTMX	-0.996005	-4.92655	12921
GAGATTATGAGAGTTMX	-1.15253	-3.22708	13701
GAGATTATGATTTTTMX	-0.637177	-3.4806	14491
GAGATTATTTTGATTMX	-2.93343	4.17553	19726
GAGGAAATTATGAAAMC	-1.01075	-2.55672	10742
GAGGAAGGTGAGTGAMX	1.64896	4.02196	11130
GAGGAGAAGTTTGTAMX	1.9405	3.35022	11386
GAGGAGATATTGATGMX	1.42597	4.02357	10722
GAGGAGTAGAATATAGM	-1.34964	4.28826	10628
GAGGAGTTATTTGATMX	2.01921	1.92828	22582
GAGGAGTTGAAGTGGMX	-0.357608	-5.29342	20801
GAGGATTTAATTGAGMX	2.17633	3.01206	17666
GAGGGAAGTATAAGAMX	1.99195	3.03771	19745
GAGGGAATTATATTAMX	1.52614	3.79269	13297
GAGGGATTGGGAATGMX	-0.295556	-4.54731	11263
GAGGGTTGGTTAATAMX	0.932508	3.84045	14692
GAGGGTTTAGTGTGTMX	0.57122	-6.07239	17074
GAGGTAGAGAATATGHE	1.92934	3.19942	17005
GAGGTATAGTGAAGTMX	-0.0109805	-4.38021	16379
GAGGTGGAATTAATTMX	1.78953	1.82812	16329
GAGGTGGAGAGGTGAMX	2.18728	2.51167	18180
GAGGTGTAGTAGGATMX	-2.97848	3.79184	17563
GAGGTTATATAGGAAMX	0.969526	2.96642	17554
GAGGTTGAATGGAAAMX	-2.35569	3.45872	13028
GAGTAAATAGTTTAAMX	-2.31724	4.05783	13944
GAGTAAGTGAGGATGMX	-0.394382	3.64449	15646
GAGTAAGTTTAAGTTMX	-0.646787	-3.58143	10929
GAGTAATATTAGTAGMX	1.80654	0.957311	20824
GAGTAATGGGTTAGGMX	0.279259	-3.94761	17080
GAGTAGAGGTTTAAAMX	1.09437	2.54055	20142
GAGTAGGATGAATTAMC	-1.18923	-2.60068	11040
GAGTAGTGATATTATMX	-0.766069	-3.24145	10465
GAGTATAGAAGGATAMX	2.07903	1.24203	27090
GAGTATGATGATTGAMX	1.7507	3.69418	11866
GAGTATGTAGTTATAMX	0.453717	-5.83649	26862
GAGTGAAGTAGAAGAMX	0.0372273	-5.62696	24340
GAGTGAATATGATTGMX	-2.59193	4.28598	17694
GAGTGAATGTAGATTMX	-1.35611	-3.52577	15078
GAGTGAATTTTGTGAMX	-1.35902	-3.24019	11316
GAGTGAGAGGTGGTTMX	1.82878	2.35837	18426
GAGTGAGATGAAAAGMX	1.17173	3.37018	20118
GAGTGGAGGGAGTTGMX	2.24726	3.15419	12815
GAGTGGATTGTGAATMX	-1.08161	-3.56266	14905
GAGTGGTAAATAATTMX	0.57553	3.86594	13178
GAGTGGTATGTTGTTMX	0.172221	-5.05796	13981
GAGTGGTTGAATGGAMX	0.32718	-3.79427	12880
GAGTGGTTGAATTGTMX	0.324041	-5.37427	17316
GAGTGTGAGTAAAATGM	-1.82637	3.66748	9849
GAGTGTGGTGGGAAAMX	2.04939	1.15444	20614
GAGTGTTTAGGAGGTMX	-0.501514	-2.6397	10899
GAGTTAGAGTAGGATMX	2.14987	3.30261	12523
GAGTTATGATTGAGGMX	0.395097	-4.70514	13312
GAGTTTAAATATAAAMX	2.08507	3.41282	16379
GAGTTTATTAAAAATMX	1.76484	3.03214	12790
GAGTTTATTAAAATGMX	2.1073	3.00535	12693
GAGTTTGAATATAGGMX	-0.134836	-5.68568	23119
GAGTTTGATAGATTAMC	-0.726359	-3.25026	11275
GAGTTTGGTAATAGTMX	-0.661805	-4.35772	15821
GAGTTTTGTTGGAATMX	-0.489878	-4.57313	17589
GAGTTTTTGATAAAAHE	1.5145	2.76016	16025
GAGTTTTTTATATTGMX	-2.99296	3.88782	17154
GATAAAAGAATGAGTMX	0.94706	3.82404	12246
GATAAATAGGTGGTGMX	1.14838	3.3954	11604
GATAAATATTATGTAMX	-3.06178	3.96723	17016
GATAAGAGTTGGAGAMX	1.27002	3.21495	17476
GATAAGATTGATAAGMX	1.55435	2.27789	14084
GATAAGGTGTTGAGGMX	-1.38163	3.83405	10562
GATAAGTTGTAAAAAMX	-0.740252	-3.76974	13524
GATAATGAAGTAATGMX	0.573686	-5.19561	23592
GATAATGTAGATTGTMX	-0.218271	-5.42533	19769
GATAGAAAAGTGGTAMX	-1.24848	-2.96936	13079
GATAGAAGTAATATAMX	0.19365	-3.41522	12541
GATAGAATAATGAAGMX	-1.86645	4.28981	10966
GATAGAGAATGGTAAMX	0.857104	3.91916	12493
GATAGAGAGTTTGTGMC	-1.12525	-2.5666	10406
GATAGAGTTGTGAAAMX	-1.56979	3.38592	10674
GATAGGATGGGTAGAMX	1.43043	3.4384	12138
GATAGGATGGTTTTTMX	-2.9854	3.85482	24407
GATAGGTTTGATTGGMX	1.78703	3.03172	12291
GATAGTATGTATAGAGM	-2.25756	3.53658	10465
GATAGTGTAAATGAGMX	-2.52853	4.10758	15678
GATAGTTAATGTGATMX	-1.19176	3.98897	9810
GATAGTTAGTTTAGTMX	-1.09212	-2.65417	10433
GATAGTTGATTTAATMX	0.0589634	-3.98949	12885
GATATAATGTTTGTTMX	-2.07262	4.11906	11010
GATATGAGTAATGGTMX	-1.89107	3.29186	10468
GATATGAGTTTAATTMX	1.54861	4.05651	18537
GATATGGAATGAGTGMX	1.63774	3.62549	13968
GATATGTTGTAAGAGMX	0.949472	1.60423	19807
GATATTTATATGTGAMX	-0.0770467	-4.69671	17795
GATATTTGAGGAAATGM	-1.1213	4.01357	11115
GATGAAAGTTTTATAMX	1.99224	1.62035	22881
GATGAATTAGATTTAMX	-0.411634	-4.68821	16767
GATGAATTAGTAGGAMX	-1.07881	3.87921	11832
GATGAGAGATTTTATMX	-1.71829	4.33092	10518
GATGAGAGGTTTAAAMX	2.04697	2.68024	17253
GATGAGGTTAGTTTGMX	-0.682675	-5.22699	13964
GATGATTAAAAGTGTMX	-3.03065	3.86083	17858
GATGGATGGTGTTAAGM	0.702808	4.35786	11103
GATGGGATTGGATGAMX	0.185011	-5.2926	22418
GATGGTATTTTAGTGMX	0.454671	-5.72617	27476
GATGGTTTATAAGTTMX	1.92737	3.88675	12064
GATGTAAAGTGTATAMX	-0.428786	-4.29089	17131
GATGTAGAAGGGTTTMX	0.855419	2.49732	15706
GATGTATGTATAATGMX	0.243182	-4.28481	14761
GATGTGAAGGGTTTTGM	-1.1972	3.93672	9855
GATGTGAATATAAGGMX	0.563465	-5.29245	26479
GATGTGGGAAAGTGAHE	1.40739	1.70395	19461
GATGTGGGAATTGATMX	-1.59314	-3.29633	11384
GATGTGTAGGGAATTMX	-1.1111	-2.29536	10958
GATGTGTATAATGGTMX	1.24625	1.70586	23331
GATGTGTATATAAAAMX	2.13082	2.61709	25897
GATGTTAAAATGTTTMX	0.158559	-4.9181	17856
GATGTTAAGAGGATGMX	-0.126701	-3.86033	15864
GATGTTAAGATTTGAMX	-2.51753	4.30177	18776
GATGTTAATGGAATTMX	-2.05205	3.92383	15381
GATGTTGAATGGATGMC	-1.30582	-2.7338	10474
GATGTTTATAGTTTGMX	1.41873	1.56603	20964
GATTAAAATAAGAGTMX	-0.0702028	-5.65352	15207
GATTAAATTAATGGAMX	-0.371172	-4.11774	20009
GATTAAGGAGTTGAGGM	-2.0145	4.39041	9658
GATTAAGTAGGTTTTMC	-0.305057	-3.19294	10968
GATTAGATATTAATTMX	-2.64927	4.0631	22447
GATTAGATTATGGAGGM	-2.0195	3.65918	10526
GATTAGTAAAATATGMX	0.850126	2.38419	15941
GATTAGTAATGTGATMX	1.75207	3.05491	14060
GATTATAAGAGTAGGMX	-1.08255	-3.76262	14833
GATTATAAGTTGGTTMX	0.142134	-4.63098	16779
GATTATAGAGATTATMX	-0.399026	-5.37249	15016
GATTATAGGAGGTAAGM	-1.21859	4.19971	9534
GATTATAGTGATGTAMC	-0.888435	-3.3997	11312
GATTATGAATGGAAGMX	-0.629458	-3.16107	13267
GATTATTGTTGGATTMX	0.845417	-5.77602	18040
GATTGAGAAAAGTGAMX	-2.84681	4.08763	17872
GATTGAGATAAGAATMX	1.64764	2.47812	17942
GATTGGATGAGAGTGMX	-2.21823	3.61119	11780
GATTGTAGAGTTGTAMX	0.22741	-4.35311	18641
GATTGTGTTAAAGATMX	-2.06937	3.47001	21126
GATTGTTATTTGGTAMX	2.13977	3.17325	13352
GATTGTTTGAGGAGAMX	-1.87181	4.02274	12552
GATTTAAATATGGGAMX	-0.418103	-4.75269	14962
GATTTAATTATATTTMX	2.20812	2.37931	19082
GATTTAGTTGAAATAMX	-0.86454	-2.87579	11394
GATTTATGTTTTATTGM	-1.6635	-2.25005	10725
GATTTGAAATTATAGMX	-1.92898	3.16413	10713
GATTTGATAAGTAAAMX	1.24568	3.65201	11234
GATTTGTAAGTTAATMX	-0.793155	-3.0447	13377
GATTTGTAATTTGTGMX	-2.42492	3.64482	11719
GATTTGTATGTGATTMX	-1.43607	-3.28161	11196
GATTTGTTAATTAGTMX	-0.294548	-4.58537	16429
GATTTTATGTATATAHE	1.37538	2.51185	18957
GATTTTTAGTGTTGAMX	-0.142598	-3.76363	13228
GATTTTTGAAGTTGAMX	1.57519	3.9341	12866
GATTTTTTAGTGTGGMX	-0.0657365	-4.84556	21966
GGAAAAGAAAGTAGAMX	0.637462	2.6113	18607
GGAAAGATGTTAAGTMX	-0.415711	-3.36522	14750
GGAAAGTAAAGAATAHE	1.87956	2.00027	19601
GGAAAGTAATGTTTTMX	-0.444788	-4.9721	20875
GGAAATAAAATTAATMX	1.50897	2.21466	21026
GGAAATTGGATATAAHE	1.85942	2.39727	18117
GGAAATTTAGAGTTTMX	1.35246	2.1443	16286
GGAAGAAAGGGATAAMX	-2.42122	4.04246	17143
GGAAGAAGTGAGTTAMX	-0.54931	-5.2345	22618
GGAAGAGATTTTGTAMX	-1.45713	4.10136	13935
GGAAGATTGATGTTAHE	1.26956	3.08956	17585
GGAAGGAAAGGAGTTMX	-1.31083	4.28391	10267
GGAAGGTGGTGTTGTMX	0.309634	-4.387	21371
GGAAGGTGTATTATTMX	-1.38761	-4.2992	11918
GGAAGTAAATGTGGAMX	1.45909	2.69029	15357
GGAAGTAAATTATTTMX	0.327138	-4.98169	17467
GGAATAGGATAGTGTMC	-1.57849	-2.66909	10222
GGAATATGGATAAGAMX	2.02627	1.26614	28077
GGAATATTATGGAATMX	-0.926148	-3.10538	10743
GGAATTAAGTTAATGMX	-0.177169	-3.44129	11296
GGAATTATTAGGAAAMX	0.472518	-5.63462	26380
GGAGAGAGTGTAGTAMX	2.07825	1.57784	27978
GGAGAGGATATGTGAMX	1.05242	2.5707	18369
GGAGAGTTGTTTTGAMX	0.681892	-5.89641	26747
GGAGATAATGGAATAMX	1.5154	1.52435	23697
GGAGATAGTGAATTTMX	2.25959	2.2596	14657
GGAGATGGAAAAGGGMX	2.22361	1.90536	16165
GGAGATGGAAATGAAMX	-0.256898	3.45637	13167
GGAGGATAAGGATGGMX	0.375801	-6.02991	22198
GGAGGGAAGATGATGMX	1.58324	2.00508	16085
GGAGGGATAGAGGTAGM	-2.04521	3.45424	10047
GGAGGGTAAAAAGTGMX	0.598038	-5.74085	26768
GGAGGTAATGTTTTAGM	-1.32861	3.5173	10769
GGAGGTTATTAATTAMX	1.8147	3.52888	12021
GGAGTAAATATGGTAMX	-0.0625935	-3.69175	13139
GGAGTATTGGGTGGAMX	-0.512998	-5.05835	12845
GGAGTTATGGATAATMX	0.0742212	-5.09194	20114
GGAGTTGAGGGAGAAHE	1.09506	2.41186	18872
GGAGTTTTTTGATAAMX	-2.16329	3.59209	12489
GGATAAGGTGTGAGGMX	1.8554	0.944901	19457
GGATAATAGTAGTTTMX	-0.384592	-2.2423	13253
GGATAATGAGGAAGAMX	1.62669	2.84194	13747
GGATAGAGATGTTGTMX	-0.840749	-3.93388	13373
GGATAGAGTATTTATMX	0.0981868	-5.88515	19645
GGATAGGGAATTGTGMX	-0.262483	-3.19044	14577
GGATATAAAGATGAGMX	1.16548	2.88943	13773
GGATATAAGTGTAAGMX	-0.184057	-2.84443	15202
GGATATAGTTTTAAGMX	1.31596	4.23472	12444
GGATATATAATGGAAMX	2.03444	3.14262	15082
GGATATGAATTTAGAMX	1.85255	1.37827	23757
GGATATGTTAAGGTTMX	-2.31626	3.16264	16219
GGATATTAGTGGAGAMX	-2.12378	3.33017	20305
GGATATTTGGTATTTMX	-0.858395	-4.84894	16392
GGATGAATGTTTAGTMX	-1.3126	-3.41399	12140
GGATGATTGTGTTGTMX	-0.396768	-3.24439	10761
GGATGGAAATATGAGMX	1.04391	3.78229	10745
GGATGGATATAATAGMX	1.72356	3.98462	12521
GGATGGTGGTTGGTAMX	-1.48445	-3.12351	13706
GGATGTGGTTAGGTAMX	1.13768	2.43294	17025
GGATTAATTTGAAAAMX	1.81487	2.00434	20154
GGATTAGTGATTGAAMX	-0.275987	-3.09411	12034
GGATTATAAGTTGAAMX	1.90077	3.85667	12372
GGATTATGGATTTAAMX	-3.19411	3.56367	22470
GGATTGTAAGAAGATMX	-2.13347	3.78355	14834
GGATTGTATTAGTGAMX	0.0835665	-6.07408	26519
GGATTTGGGAGAGAAMX	-0.140034	2.35861	22300
GGGAAAGGATAAGGAMX	1.55534	1.74319	23875
GGGAAGAAGGATATGMX	-1.78697	3.32733	13969
GGGAAGAAGTTTTGTMX	-0.598024	-4.29461	17831
GGGAAGAGGTAGAGAMX	0.0525913	-3.67101	12523
GGGAAGGAGAAGTAAMX	-2.04532	4.33264	13729
GGGAAGGGAAATTTTMX	0.753399	-5.83494	24414
GGGAAGTGATAGGAAMX	1.21012	1.56808	27437
GGGAAGTGTTATAATMX	1.57921	2.89286	15168
GGGAATATTGGAATGMX	-0.144604	-3.89573	13339
GGGAATTTAGGAAGAMX	-0.805473	-2.49091	15389
GGGAGATAATTATAAMX	-0.381388	-4.17328	13696
GGGAGATGTGAAGGTMX	-1.78118	-2.99753	11576
GGGAGGTTTGAGATAMX	1.93769	0.819126	17970
GGGAGTAAAGATAGTMX	-0.855876	-4.66174	16153
GGGAGTAATGTTGTTMX	0.848695	3.21788	12100
GGGAGTATTTTGAGGMX	-0.168347	-5.21166	19899
GGGATAAATAGATAAMX	1.43232	1.86835	18810
GGGATAAATAGATGAMC	-1.04931	-2.62725	10845
GGGATAATTAGGTTGMX	0.66834	-5.73593	14893
GGGATAATTGAATGAMX	-2.18565	4.28928	12627
GGGATAGTAGTAATGMX	1.61317	1.6396	20909
GGGATATAGATAAATMX	-2.81476	3.79517	15283
GGGATGATAGAATTTMX	1.57152	1.09722	23238
GGGATGGGATGAAAGMX	1.10484	1.84382	11875
GGGGAGATTAAGTAAMX	1.93125	2.43843	11832
GGGGTATAAAAGTGAMX	-0.251756	-4.45309	13217
GGGGTTTTTGTTTTGMC	-0.382119	-3.78577	10542
GGGTAAGGATTATTAMX	0.502663	-5.8905	18728
GGGTAAGTATTATTAHE	1.96818	3.01051	16529
GGGTAATGTTTGTAAMX	-0.905699	-2.94523	12186
GGGTAATTGTGTTGAMX	-0.0559504	-3.95995	20504
GGGTAGAAATGGAGTMX	1.51737	2.98751	10676
GGGTAGATAGAGTATMX	1.64368	2.49083	12292
GGGTATATGTTGTGTMX	1.71889	3.30617	12560
GGGTATTTAAAAGAAMC	-0.998559	-2.60326	12096
GGGTTAAAGTTGTTAMX	-2.42392	4.14993	21433
GGGTTAGAGGTTTAAMX	1.19826	4.10339	11974
GGGTTAGTTATTGTGMX	-0.0973051	-4.58946	12705
GGGTTTGGGTTTTTTMX	0.614979	-6.06608	20301
GGTAAAGAGGATAAAMC	-1.56199	-2.71121	10248
GGTAAAGATAATAATMX	0.682684	-5.13171	18929
GGTAAATGAATTTTTMX	-0.00730292	2.77712	14106
GGTAAGAAGTTGGTGMX	0.191304	-5.74952	24271
GGTAAGGGGTATAAAMX	0.260951	-5.86448	22232
GGTAAGTTATAAATTMX	-0.846328	-2.91096	10568
GGTAATAAGTTGTTAGM	-1.32416	4.16075	10235
GGTAATATGATATGGMX	-0.251164	-3.77769	12392
GGTAATATTGAAAGAHE	1.45802	3.1804	18205
GGTAATGGATGTGATGM	1.45821	3.74868	9586
GGTAATTATTGTGGTMX	-0.996336	-4.43735	14762
GGTAGAGAGAAATTGMX	1.26439	3.46367	12833
GGTAGGAATGGAGAAMX	1.01093	1.69947	21436
GGTAGGAGGAGATGAMX	-1.50988	-3.46015	12891
GGTAGGAGGATTGTGMX	1.89776	3.36625	13607
GGTAGTAAGGGTATGMX	-0.283032	-5.39108	15231
GGTAGTGAGAGGTATMX	-0.0258845	-4.67426	15615
GGTATAGGTAGGAATMX	-1.54554	-3.35814	11557
GGTATATAAGTAAGTMC	-1.0276	-2.70254	11165
GGTATATGTGTTTTGMX	-0.940337	-2.78545	10358
GGTATGAGATGTTTTMX	-2.57454	3.7978	21307
GGTATTAAAGGTGAAMX	-1.50547	-2.84457	11619
GGTGAAAAGGGATATMX	-1.48708	-3.12192	10446
GGTGAAAATGGTGTGMX	1.10825	3.27171	15640
GGTGAAGGGATGATAMX	-0.798942	3.42671	14882
GGTGAAGTGATGTAAMC	-1.0091	-4.2003	11700
GGTGAAGTGGAAATTMX	0.202792	-5.3028	25233
GGTGAATGAATTGTTMX	-1.45821	3.84817	10097
GGTGAGGTAGTGTAAMX	-0.333072	-5.09085	14560
GGTGAGGTGTGAATAMX	-2.14569	4.36754	15095
GGTGATTTGAAGGATMX	-0.485459	-5.60357	22425
GGTGGAATTTAATAAMX	0.0197036	-4.66759	16393
GGTGGTTAAGTTATGMX	-0.944312	-4.59702	11743
GGTGGTTGGTAATGTMX	1.42662	3.3478	15463
GGTGGTTTTGATGGAMX	-1.28376	-4.19612	10501
GGTGTAAATTGGAGAMX	2.13746	3.26279	15625
GGTGTAAGATTAGTAMX	1.53923	3.11647	13611
GGTGTAATAAGTTATMX	-0.441683	-4.1774	13361
GGTGTAGAGTATGAGMX	0.18845	-5.42828	23086
GGTGTATTTTGTGGTGM	-1.4881	4.38983	11413
GGTGTGAAGTATTTTMX	0.00185147	-2.93642	17965
GGTGTGAGTTAAGTGMX	1.46869	3.44437	13855
GGTGTGGGATTAGAGMX	1.13088	1.7807	16862
GGTGTTTAAAATAGTMX	1.8035	2.17132	23504
GGTGTTTAGATGGAGMX	0.536198	-4.81472	14011
GGTGTTTATTTAAGAMX	-0.840687	2.64354	15775
GGTTAAAAATGAAATMX	-2.03725	3.83432	13226
GGTTAAGGGTGAGTGMX	0.686471	-4.18836	12393
GGTTAATGGTTTGAAHE	2.09281	3.42087	17167
GGTTAGAGGTTATTTMX	0.611844	-6.19941	24571
GGTTAGAGTGGATGGMX	0.08685	-5.52552	17725
GGTTAGGAGGGTTAGMX	2.0296	0.858595	20013
GGTTAGGTTAAATTAMX	2.12584	2.09236	15193
GGTTATAATTTATTGMX	-0.979371	-4.74572	15684
GGTTATGTTTTAATGMX	1.66731	1.04529	20893
GGTTATTTGGTAGTTMX	-2.93914	4.4962	24603
GGTTGAGGTATGATTMX	-0.428793	-3.22893	13520
GGTTGGTTAGAGATAMC	-0.14388	-3.54367	11901
GGTTGTGATTTATATMX	-0.857778	-3.23069	13390
GGTTGTGTGAGTTTAMC	-0.460322	-2.85682	11892
GGTTGTTAGGTGAAAMX	-0.0305465	-3.01843	12850
GGTTTAGAGGTGGTTMX	-0.0671187	-5.46329	17769
GGTTTAGTGTAGAGGMX	-1.95462	4.51	12835
GGTTTGAGATGGAGAMX	-0.516553	-4.91197	18187
GGTTTGAGTGGAATAMX	-1.47722	-4.08221	11756
GGTTTGAGTGGTGGAMX	1.67213	1.01525	16241
GGTTTGATGTTAGGAHE	0.854155	2.38062	17583
GGTTTGATTAGTAAAHE	2.42535	2.28957	20039
GGTTTGGTAGAAAATHE	2.28157	2.00493	17888
GGTTTGGTGATAATGMX	-1.08596	-4.58042	15789
GGTTTTAAAGAAGTGMX	-0.486493	-4.70381	15623
GGTTTTAAAGTTGTTMX	1.27518	2.09794	17642
GGTTTTATATTGTGAMX	-0.236813	-4.91784	18754
GGTTTTTTATAAAATMX	0.227612	-4.05125	13963
GTAAAAAGGTTATAGMC	-0.201669	-3.6628	11289
GTAAAAAGTTTGATGMX	-1.33102	3.42449	9955
GTAAAAGAAATATTTMX	-0.459394	-3.69946	14080
GTAAAAGAGTAGTGTMX	-1.44015	-3.32485	12575
GTAAAAGTTTTATTGMX	-2.65901	4.06952	22301
GTAAAATGATAATGTMX	2.35737	2.8235	18167
GTAAAATGATGATAGMX	1.09265	2.40947	21311
GTAAAGAGAAGAATAMX	1.59487	3.22042	15719
GTAAAGTAATTATAGMX	-2.1614	4.29759	10881
GTAAAGTGAGGAATGMX	-0.317157	-5.59802	18286
GTAAAGTTATAGTGAHE	1.96143	3.05289	17433
GTAAATAGGGATTTTMX	2.30624	1.3203	19237
GTAAATAGTGTGTAAMX	-1.48864	-3.3092	11902
GTAAATGAATAATAGMX	-2.13514	4.23311	11036
GTAAATGAATTGGTTMX	-1.50138	-2.44254	11865
GTAAATGAGGTGGTGMX	0.594694	-5.48809	16827
GTAAATGTGATGAGGMX	-1.64075	3.09565	14458
GTAAATTAGTGAAGTMX	0.323165	-3.83988	16317
GTAAGAATATGATGAMC	-1.09263	-2.54465	11333
GTAAGAGGGATTGGAMX	-0.107166	-4.89131	15571
GTAAGATGATTAAATMX	1.06801	4.13774	12204
GTAAGATTATAGTAGMX	1.69216	4.14071	10644
GTAAGGAGAGTAGAAMX	-2.19132	4.03914	19640
GTAAGTAATTGGGAAMX	-2.83612	2.83503	15894
GTAAGTAGGGATAATMX	1.97024	1.67117	16497
GTAAGTTATGAATAAMX	-0.833058	-4.04553	15225
GTAAGTTGGAGTATAGM	-1.44801	3.48256	9070
GTAAGTTTATTTATGMX	-2.81581	3.79774	17901
GTAATAAAGTTAAGAMX	1.28628	2.53448	16902
GTAATAAGGATTTTTMX	1.18294	0.48	16989
GTAATAATTGGTTTAMX	-1.28169	2.91843	17627
GTAATAGGAGATATAMX	1.77853	3.05096	14703
GTAATATTAAGTTAGMX	-2.32043	3.44773	17255
GTAATGAGATGAAGTMX	-2.33193	4.11215	15868
GTAATGTTGAATAGAMX	0.433642	-4.70686	26429
GTAATTAAATGGTAAHE	1.55826	2.49948	16858
GTAATTAGAGAGTTGMX	0.534166	-6.03224	20218
GTAATTAGAGGTATGMX	-1.28904	-2.96831	10522
GTAATTATGTTTAAGHE	1.4495	2.53558	17894
GTAATTGGTTATGTAMX	0.0502281	-4.02731	17495
GTAATTGTATGAAGTHE	2.04046	2.16111	19245
GTAATTTATTGGAGGMX	0.891953	-6.0999	24161
GTAATTTGAAGTAATMX	-0.948164	-4.15912	17270
GTAATTTGGTTGTTAMX	0.846554	1.95844	17095
GTAGAAAAGAGAAGTGM	-1.42932	4.13292	11236
GTAGAAATGTAGATAMX	1.76089	1.2124	21000
GTAGAAGATTGATTAMX	-1.26618	-2.7848	13865
GTAGAAGATTTTTTGMX	1.88145	3.10128	12551
GTAGAGATAATAAGAMX	1.99295	2.45047	18447
GTAGAGATATAGGAGMX	-0.284798	-5.46401	21496
GTAGAGTATAGAAATMX	-3.1107	4.0096	22203
GTAGGAAAAATTAGAGM	-0.547471	4.27365	9845
GTAGGAAGTAATTGTGM	-2.97638	4.16243	10092
GTAGGAATTGGGAAAMX	1.3383	3.29318	14667
GTAGGAGAGGGTGATMX	1.41863	2.08311	17718
GTAGGAGATTGAAGAMX	-1.54112	3.83297	12375
GTAGGGGAGTGGAAGMX	0.747342	-6.21127	22630
GTAGGTAGGATTAATMX	-1.40952	-3.05653	11339
GTAGGTGTATGTGGAMX	-1.68515	4.26909	11886
GTAGGTTAATATTGAMX	-1.01416	-3.68546	15900
GTAGGTTAGAGAATTMX	-2.7153	3.77933	11172
GTAGTATGGAAGTTGMX	1.82238	3.42116	13886
GTAGTGGGTGTTTTGMX	0.763487	-6.06461	25353
GTAGTGTAAAAGAATMX	-1.67611	-3.07038	12417
GTAGTGTATTAAGTTMX	1.03818	-5.3852	23611
GTAGTTGAAGGTAGGMX	-0.848955	3.9368	10396
GTAGTTGATGTATAAHE	1.66913	2.81085	17206
GTATAAATTGTAGAGMX	-2.23887	3.27089	13351
GTATAGAGAAGATTAMX	-1.67781	4.52907	15702
GTATAGGTAGATATAMX	-1.40285	-3.15881	12625
GTATAGGTGTAGAATMX	-0.56786	-3.49731	13386
GTATAGTTGGTTTTGMX	0.538507	-5.38694	18249
GTATATTGATATTTTMX	-0.400934	-3.72935	14389
GTATGATGAATAGGTMX	-1.01886	-3.93744	12271
GTATGGGTAATAGGTMX	2.23515	2.59946	17406
GTATGGTGTTTATTAMX	-2.64757	3.41075	17763
GTATGTAGATTTATTMX	0.670704	2.36581	19600
GTATGTGAGTAAGTGMX	-2.42168	4.21732	12632
GTATTAAGAAGTTGTMX	0.528814	3.05838	15311
GTATTAGAAGAAGTGMX	-0.238926	-4.80159	23779
GTATTAGTATAGGTTMX	1.62206	3.1982	13019
GTATTAGTTATAATGMX	0.491984	3.9783	12245
GTATTATGAATAGAAMX	-0.249589	-2.96534	13661
GTATTGAATGAGATGMX	0.770866	-5.29769	14540
GTATTGATAAATTAGMX	1.27475	2.78003	19403
GTATTGATGAATAGGMX	-0.672471	-3.93107	17644
GTATTGTTGTGTAAAMX	1.16977	4.21179	12155
GTATTTTGTTAAATAMX	2.0475	2.43625	12517
GTGAAAAAGGTTGAGMX	0.275448	-3.70319	15392
GTGAAAAGAAAAAGGMX	-1.86024	4.39069	11574
GTGAAAAGATAAGAGMX	-2.34901	4.08201	16820
GTGAAAATTAAATGGMX	-2.85355	4.18842	15374
GTGAAATTATAGATGMX	-0.090663	-4.84349	14932
GTGAAGGGTTTGGTAMX	1.3705	1.76455	16865
GTGAAGGTAATTTTAHE	1.30383	3.0174	18147
GTGAAGGTGAGAGATMX	0.701884	-5.90175	22723
GTGAAGTTTATTGTAMX	1.94454	2.4485	17058
GTGAATATGTAGATAMX	2.00074	3.81021	11851
GTGAATGGAATATAGMX	-0.022759	-3.37563	13998
GTGAATGTGTAGTGGMX	1.61822	2.78918	14074
GTGAATTAGTAGGAGMX	1.66258	2.56243	17094
GTGAATTTAAGGAGTMX	0.0133351	-4.20414	12884
GTGAGAATTTGTTTTMX	-2.36712	4.04125	16280
GTGAGAGTTAGTTTTMC	-1.26358	-2.45215	11324
GTGAGATGATGGTATGM	-0.904195	4.32787	9691
GTGAGGAGGAAGATAGM	-1.66031	4.34949	12203
GTGAGGGAGAGGTTGMX	1.9878	1.53238	17651
GTGAGGGTTTAGAGAMX	-0.693699	-4.81095	16146
GTGAGGTATGGAGGAMX	1.26225	4.39726	11355
GTGAGTATTGAGAGTMX	-2.63718	4.45406	15942
GTGAGTGAATTAGATMX	-0.482592	-3.42021	13238
GTGATAATTTGATAAMX	-0.309298	-4.01315	13241
GTGATAGGAAGAAAGMX	1.38529	2.40938	20149
GTGATATAAAGATAAMX	-0.517936	-3.1612	15335
GTGATGAAGATTTTTMX	0.426844	-6.02652	26860
GTGGAAAGAAAGTAGMX	-0.981259	2.868	25290
GTGGAAATGAGATAGMX	-0.476134	-4.3559	14845
GTGGAATAGTAAGATMX	-1.4745	3.86833	10411
GTGGAATGATTATAGMX	-2.53746	3.9437	13565
GTGGAGGAAGGTAATMX	1.37361	3.70369	13657
GTGGAGGAGAAGGTTMX	1.45179	4.11521	13947
GTGGAGTAGGTATTAMC	-1.09988	-3.10782	10942
GTGGATGATAGAATTMX	2.15019	2.24192	19623
GTGGATTAGTGTTTTMX	0.0425601	3.9167	10877
GTGGATTGAAGTTGGMX	1.60708	4.22548	12147
GTGGGAATGAATAATMX	1.18229	3.30861	13551
GTGGGTATTTGAATAMX	-0.385742	-5.6572	19803
GTGGGTTATAGATTAMX	0.892668	4.36388	11620
GTGGGTTGGATAAAAMX	0.753663	3.34181	13202
GTGGTAAGGAGTTGAMX	0.324852	-4.45236	16237
GTGGTAATAATTAGAMX	2.33806	0.949016	20796
GTGGTAATTGGATGAGM	0.065359	4.06155	11231
GTGGTAGTGTGGTTTMX	0.696335	-4.94037	12497
GTGGTAGTGTTAAAGMX	1.32793	2.36861	21310
GTGGTATTTAGGTAGMC	-1.40095	-2.93417	11792
GTGGTGGAGTTTTTTMX	-0.177626	-3.6511	11581
GTGGTTAAATTTTAAMX	-1.19252	-2.3238	12234
GTGGTTGGGGATAAAHE	2.05526	1.27584	16603
GTGGTTTGAATGAGTMX	0.727681	-4.47014	16472
GTGGTTTGTATGAGTMX	-2.55171	3.64927	13962
GTGTAGAAGATGTGTMX	1.63721	1.65749	16318
GTGTAGAGATAAATGMX	-2.04388	4.48525	17940
GTGTATGTTATTATGMX	0.102583	2.47869	10393
GTGTATTTTGGAATGMX	0.467886	-6.2384	26359
GTGTGAAGTAAGGGTMX	-2.43996	3.38899	12740
GTGTGAGTGAATTGTMX	-0.561298	-4.76089	11946
GTGTGGTTATGTAGAMX	0.839245	-5.42731	27359
GTGTGTGAATTTTAAMX	-0.222807	-4.34491	15673
GTGTTAGAATGTAAAMX	-1.04306	-3.7063	12304
GTGTTAGATTGAATAMX	0.0429527	-4.36455	14815
GTGTTAGTGGGAGAGMX	-0.349115	-4.87859	15047
GTGTTATTATGGTTTMX	1.02529	2.87657	10573
GTGTTATTGTTATGTMX	2.44055	2.46091	18157
GTGTTATTTGTGAAAGM	-1.71989	4.60834	10261
GTGTTGAAGGTTGAGMX	-1.12599	3.25287	11118
GTGTTGTATAATGGTMX	1.34308	1.96482	17348
GTGTTGTGATAATATMX	1.36015	3.67954	12147
GTGTTGTTGAGTGAAMX	-0.0898294	-3.32517	15651
GTGTTTAAAGGGAGTMX	1.3802	4.18388	9698
GTGTTTAGAAGGAGAMX	-0.546388	-4.15827	15977
GTGTTTGTGTTAAGAMC	-1.4931	-2.95004	11376
GTGTTTTGGAATGGTMX	-0.444053	3.06204	12558
GTGTTTTTAAGATGTMX	0.0910718	-3.97066	14185
GTTAAAGATGAGAATMX	-2.84783	4.01003	15456
GTTAAATATAGTGGTMX	2.04872	1.21982	27759
GTTAAATGGTAAATGMX	-2.25185	4.2834	14299
GTTAAATTGGAGTAAMX	-2.11859	3.12937	16886
GTTAAATTTAAATGAMX	-2.41273	4.14661	21250
GTTAAGTTTAAGTTTHE	1.74869	2.34889	16903
GTTAATTTGGTTAGAMX	-0.238194	-5.82683	23960
GTTAGATGATAAAGAMX	2.05369	1.83507	23943
GTTAGGAAGGTAGAAMX	-1.85491	3.71688	16906
GTTAGGAAGTTTAATMX	0.959154	3.76397	13348
GTTAGTAGGTAATTAHE	1.54743	3.31642	17960
GTTAGTTGTTTATTGMX	-0.748856	-4.30198	13452
GTTATAAGAGTATGGMX	2.14329	2.12367	23056
GTTATAGAATAAAGGMX	1.77352	1.70769	18691
GTTATAGAGTTGATGGM	-1.34348	3.89962	10124
GTTATAGTAATAGATMX	0.365527	-5.81559	18625
GTTATATATAAGAATMX	-0.450828	-4.20701	11328
GTTATATATTTTAGAMX	-2.56536	4.15677	14239
GTTATATGTAAAATTMX	1.67834	1.36075	21956
GTTATGAATGAGAAAHE	1.15557	1.50554	20517
GTTATGGAGGTTAGAMX	0.290432	-3.66724	15882
GTTATGTAAGATAGAMX	1.74347	4.03898	18719
GTTATGTTAATAATAMX	2.35239	1.31159	25148
GTTATTAAAAGGGTTMX	0.110993	-3.13045	11581
GTTATTTAATTATTTMX	0.345301	-3.75092	15888
GTTATTTATTTGGGAMX	2.22201	1.991	15916
GTTGAAAAAAGGTAAMX	1.0214	3.24173	14463
GTTGAATTGTAGTGTMX	0.36761	-5.1026	21641
GTTGAGAGAAGTTAAMX	1.26477	3.30557	15538
GTTGAGATTTAGTTGMX	1.22992	2.91107	19448
GTTGAGGAAGAATTGMX	-0.0587471	-4.49763	17979
GTTGAGGGTATATGGMX	1.61213	4.09912	12450
GTTGAGGTGAAATGTMX	-1.84896	3.38981	10354
GTTGAGGTTTAGTGGMX	-1.94987	3.68562	11289
GTTGAGTGTTTGTAGMX	-2.55551	4.57937	17985
GTTGATAAGGGAATTMX	-2.66013	3.49532	13044
GTTGATATTTTGAGGMX	1.72009	1.69941	20687
GTTGATGATAAAATTMX	2.05919	3.65422	11974
GTTGATGGATATATGMX	1.39245	3.1353	22284
GTTGGGATATTGGTAHE	2.18966	2.84725	16572
GTTGGGTGTAAGTGAMX	-2.29582	4.36481	13376
GTTGGGTTAAGTTTTMX	2.0787	0.743586	24235
GTTGGGTTAGATTAAMX	-0.619669	-3.70637	13423
GTTGGTTAATGTTGTMX	0.120936	-4.50296	25604
GTTGTAGATATTTATMX	0.708412	-4.2462	11863
GTTGTATAAGGAGAAMX	0.202614	-4.03933	11968
GTTGTATGATAGATGMX	-2.51042	3.57524	15297
GTTGTATTATAGGGAMX	-3.10184	3.77407	16776
GTTGTGAGTTGTGATMX	0.307129	-4.82355	16428
GTTGTGTATTATAAAMX	-2.60062	4.39634	19185
GTTGTGTTGGTTATAMX	-0.736459	-4.4059	22597
GTTGTTGTTAATTAAMX	1.97568	2.28693	22936
GTTTAAATTGGGGTAHE	1.32565	1.81478	17097
GTTTAATGGGAGTGAMX	-0.941498	-4.26504	14112
GTTTAGGAAGAATGAMX	0.524706	-5.86736	20250
GTTTAGGTGATTTGTMX	0.562344	1.75995	14103
GTTTAGTTATTGTGAMX	-3.11352	3.93969	14386
GTTTATAGTGTTTTGMX	-0.178608	-3.90525	13737
GTTTATGGAGTATAAMX	0.0756802	-5.69092	15469
GTTTATGTAATTTAGMX	0.954541	-5.77427	24482
GTTTGAGGAGGAAGAHE	2.29215	2.40739	21208
GTTTGATAGTGAGAAHE	0.946775	2.75742	18789
GTTTGATGATAGGAGMX	-0.490059	-3.16837	14285
GTTTGGTGAGGAGTAMX	0.813452	1.99372	17888
GTTTGGTGGTAGTGGMX	1.72079	1.88782	14799
GTTTGTAGGATTTGTMX	0.211024	-5.43676	16455
GTTTGTATAGAGGTAMX	-1.57392	4.40594	12413
GTTTGTGTAGGAGGTMC	-0.486941	-3.65688	11393
GTTTGTGTATAGTTAMX	-0.829278	-3.81542	12216
GTTTGTTTAGAAGTGMX	-0.311081	-3.59388	17449
GTTTTAAAGAGATAGMX	1.14241	1.34635	24473
GTTTTAAGTAATTAGMX	-1.64418	3.77549	12288
GTTTTAATTAGGTAGMX	1.48613	0.888724	15186
GTTTTAGATATATTAMX	1.46084	1.39168	24280
GTTTTGAAGTTATTTMX	0.277313	-4.90069	14728
GTTTTGAATGGTAATMX	0.603451	-5.71642	24969
GTTTTGAGGAATGTGMX	-0.315272	-2.96306	12056
GTTTTGATAATGGTGGM	-1.23593	3.64539	10438
GTTTTGGAAGGGAAAMX	0.472643	-4.90335	17935
GTTTTGGGAAGAAGTMX	-1.53274	-3.1789	11546
GTTTTGTGGTGTATTMX	0.472309	-4.92926	14142
GTTTTGTTTTTTTGAMC	-0.311252	-3.7075	11298
GTTTTTGTTATGGAAMX	-1.14578	-3.36037	12988
GTTTTTTGTGGTAGGMX	-0.877575	-5.43306	14342
TAAAAAAGTTTAAATMX	1.67408	1.34009	25703
TAAAAAGGATGTGATMX	2.11111	3.03273	13687
TAAAAAGGGATGTTTMX	-1.265	3.36506	16112
TAAAAGAGAATTGTTMX	1.57431	1.77112	17421
TAAAAGAGAGGGAGTMX	1.36691	1.78221	17982
TAAAAGAGTGTGGTAMX	2.06208	2.6934	14882
TAAAAGGATGTGAATMX	-0.528723	-5.10101	13929
TAAAAGGTAAGGATAMX	1.04063	-5.32135	20196
TAAAAGGTGTTGTTTMX	0.0697154	3.42381	10880
TAAAAGTGATGGAGTMX	0.837912	2.08086	21350
TAAAAGTGTGGTAAAMX	0.893052	2.2919	18177
TAAAATAATTAATTTGM	-1.99634	3.1739	11213
TAAAATGAGGTGAGAGM	-1.50331	3.87007	11955
TAAAGAGTATTAGATMX	-0.113832	-3.74987	15275
TAAAGGGTTTGGATAMX	1.32727	3.10724	14351
TAAAGTAAGTTATTGMX	-0.182028	3.09639	9314
TAAAGTAGGGATAATMX	-0.904821	-2.77162	11407
TAAAGTGGATATTGGMC	-1.03814	-2.99758	11436
TAAAGTGTGAAGGAAMX	2.29579	3.2795	15863
TAAAGTTAAGAGGGAMX	-1.17958	3.89637	10204
TAAATAAGAATTGATMX	2.14777	3.41552	14653
TAAATAATTTAAAGAMX	-2.25954	3.2997	16365
TAAATGATTATAATGMX	-2.34311	3.92143	10010
TAAATGGTGATTTTAGM	0.0339933	2.84991	10744
TAAATGTAAAGTGTGMX	1.43182	0.820969	20175
TAAATTATAGTAGGAMX	1.40645	4.21718	10665
TAAATTGTTTAGAGGMX	-0.209155	-4.15928	10955
TAAGAAATGAAAGTTMX	-2.26328	3.70827	15816
TAAGAAGATAGTGAAMX	-0.882056	-3.5424	15718
TAAGAAGTGTGATTAMX	-2.88026	4.05196	20287
TAAGAATTATTGAGAMX	2.27136	1.63276	25522
TAAGAGGATTTATGAMX	-1.03546	-4.73081	13896
TAAGAGGGAAAGTTGMX	0.968061	2.27871	22401
TAAGAGGTGATGTGTGM	-0.0705596	3.81586	11499
TAAGAGTAGTAAAGGGM	-1.20981	4.33109	11274
TAAGGAGAAAAAAGGHE	2.10092	2.01733	18474
TAAGGAGTTTAGTAAMX	-2.57134	4.32739	17350
TAAGGGTGTGAGTAAMX	-1.32783	-3.55731	11953
TAAGGGTTATATAATMX	-0.141971	2.65754	13828
TAAGGTAAGAAGATAMX	0.494452	-6.14069	21052
TAAGGTAAGATATGAMX	-2.07628	4.19506	13992
TAAGGTAGTTAAATAMX	0.459013	-5.21311	26943
TAAGGTTGAAATGGTMX	-0.712649	-2.83681	11961
TAAGGTTGATAAAAGMX	0.774241	-4.60476	25224
TAAGGTTGTATAATTMX	-1.60484	3.96414	11420
TAAGTAAGTTTTTTGMX	1.79261	1.28387	19760
TAAGTAGAAATTGTAMX	-2.75734	3.68075	17138
TAAGTAGGTGTTTTTGM	-2.59165	4.72984	10558
TAAGTGAAGAAAAAAMX	1.68087	1.28815	23444
TAAGTGATAATATATMX	0.959591	3.97685	12510
TAAGTGATAGGATAAMX	2.14016	1.28877	24263
TAAGTGGGTATTTGTMX	-0.24875	-4.00721	11430
TAAGTGTAGGTTGGAMX	-2.24652	4.52395	11397
TAAGTTAAATAAAATMX	-2.53918	3.64516	12828
TAAGTTAGGAAAAGAMX	0.364848	-5.2763	21189
TAAGTTAGGAAGTAGMX	0.275179	-4.33465	17252
TAAGTTGTTAGTTAGMX	1.56027	3.09789	18303
TAAGTTTATAAGTGAMX	-1.88167	3.70068	13757
TAAGTTTGTGGTTTTMX	0.760269	-6.07677	16781
TAAGTTTGTTAATAAMX	-2.60536	3.69061	22288
TAAGTTTTAGAAGGTMX	0.12395	2.83458	13815
TAAGTTTTATTTTTAMC	-1.57975	-2.90067	11535
TAATAAAAGGGATATMX	1.2311	4.23424	10463
TAATAAGATAATTAGMX	1.11699	2.9424	13545
TAATAAGATTTTGGAMX	-1.75413	3.19938	13659
TAATAAGTTATTGAAMX	0.898346	-5.63693	25925
TAATAATTTTATATAMX	-2.06908	4.23162	15161
TAATAGGATATTATGMC	-1.08999	-3.81751	10993
TAATAGTGTAAGTATMX	0.561799	-5.39877	24034
TAATAGTTGTGGTAGMX	0.359002	-5.31323	17243
TAATATAAGGTATAAMX	0.630684	-4.70429	18301
TAATATTTATATTTGGM	-0.741595	3.10986	11665
TAATGAAGGTTAGTTMX	-2.49907	3.03226	11921
TAATGAATTAGGTTTMX	0.157755	-5.68282	21317
TAATGAATTGTAGTTMX	-0.978632	-3.84794	16429
TAATGAGTGAGGGAAMX	1.04089	-5.34791	27464
TAATGGAAGTGAGTTMC	-1.5604	-3.4955	10642
TAATGGGTTTGGTATMX	-2.58422	4.11952	17672
TAATGGTGAAGTTGAHE	-0.382799	-2.21129	18255
TAATGTTAGTTAGAGMX	0.666801	-5.01507	23997
TAATGTTTAATAATAMX	-0.675433	-4.57921	16719
TAATTAGAAATTAAAMX	1.87375	3.7826	13844
TAATTGATGGAGTTAMX	-0.728803	-5.6229	13944
TAATTGTGAGAATATMX	1.64698	2.08388	25816
TAATTGTGTTATAGAMX	1.94159	1.70585	19446
TAATTGTTATAGATAMX	-2.41714	4.45613	13105
TAATTGTTGTAGAGAMX	1.58806	3.3505	17621
TAATTGTTTAGATATMX	0.676967	-5.60635	23659
TAATTTAAAAATTGAMX	0.588198	-5.12403	19262
TAATTTAGGTGGTGAMX	1.92933	3.70337	12192
TAATTTAGTGGATGAMX	1.67557	1.43199	19077
TAATTTGGGAATAGTMX	-0.639263	-4.21207	14919
TAGAAAGATTAATTGMX	-2.45282	4.05762	15411
TAGAAAGTAAAGTTTMX	-2.10659	3.11303	13010
TAGAAATAATATAGTMX	-2.08279	4.65575	14339
TAGAAGAGGGATGTAMX	0.893216	-5.76186	23977
TAGAAGATAAGGTTAMX	-1.25043	-2.80094	11097
TAGAAGTGTGAGATTMX	1.12602	3.70292	14555
TAGAAGTGTTTAGTTMX	-0.598718	2.71771	13074
TAGAATAGTTGTGTTMX	-2.33501	4.33262	14889
TAGAATTAGTTATGGMX	1.25587	3.8145	15755
TAGAATTGGTAGTGTMX	-1.1116	-4.67763	11884
TAGAATTTGAGAAGAMX	-0.734812	-4.7865	13873
TAGAATTTTAAGTAGMX	-0.282669	-5.48681	19323
TAGAGAAAATAAATTMC	-1.34496	-3.91419	10268
TAGAGAAATGAAGTGMX	1.35057	3.58695	13439
TAGAGAGAATTGAGTMX	1.12667	2.9982	16633
TAGAGGATATGGGATMX	1.03519	4.03469	12152
TAGAGGGAGTAGTTTMX	1.8418	3.76666	13604
TAGAGGTTGTGAGTGMC	-1.35591	-2.76163	11276
TAGAGTGGGAGATTGMX	-1.51378	-2.76346	10822
TAGAGTGTGATTAGAMX	1.86905	2.84952	16536
TAGATAAGTTTAAGTMX	1.08673	3.32704	12425
TAGATAGGAAGGGATMC	-0.688541	-2.77996	10943
TAGATAGTAAAATAGMX	-1.44269	-4.3045	14303
TAGATAGTGGATTGGMX	-0.0793903	-4.32646	15648
TAGATAGTTTAGTATMX	-0.482855	-3.27918	14552
TAGATGGATTTGTGTMX	-0.280053	-5.55284	12994
TAGATGGTGAGATAAMX	-2.44015	3.68883	13078
TAGATTAAAGAAAAGHE	1.0712	1.90484	22065
TAGATTGAGTTTGTAMX	-0.819854	-4.40213	13620
TAGATTGTATAAAAAMX	1.57451	3.53063	11225
TAGATTTAAGTAGATMX	0.24718	-5.80778	24108
TAGATTTTTTTAGTAMX	-2.70385	3.77695	17412
TAGGAAAAGAAGAGAMX	1.02071	2.39626	15107
TAGGAAATGTGGTAAMC	-0.831742	-2.80409	10556
TAGGAAATTTGTTAGMX	-0.774113	-5.36418	21726
TAGGAAGAAGATTTGGM	0.0877886	3.32148	11361
TAGGAAGTTAAAGTAMC	-1.01964	-2.56432	10972
TAGGAATGTTGTAGTMX	2.00109	3.65506	13024
TAGGAATGTTTAGTAMX	-2.73701	3.48327	13573
TAGGAGAGTTTGATGMX	0.0544931	-3.9551	16244
TAGGAGTGTTTAAAGMX	-2.60333	4.42697	18723
TAGGAGTTATTGAGAMX	1.62845	3.74806	12994
TAGGAGTTGGATAAAMX	-1.5101	-2.72615	12063
TAGGATATGATAGTGMX	0.0965	-5.57917	18227
TAGGATGATGAGAGAMX	-0.482762	-3.76037	12236
TAGGATGTGTGGATGMX	-2.79752	3.68788	24235
TAGGATTTATATGTAMX	1.86358	3.84033	14299
TAGGGTATTTATTGAMX	-0.645212	-4.7715	19196
TAGGTAGAATGTTAGMX	0.165409	-5.29892	17390
TAGGTAGAGAAATAAMX	1.63958	2.33221	17607
TAGGTATGGAGTGTTMX	0.412817	-5.90237	16501
TAGGTATTGATGTTAMX	-2.44583	4.39489	20905
TAGGTGATAAGATGAMX	-0.44058	-3.24779	10937
TAGGTGTAATTGAAGMX	0.602334	-5.00386	17880
TAGGTTTAATTATGAMX	1.509	3.25158	13934
TAGTAAGGAGTTTATMX	1.92292	3.81199	15051
TAGTAATAAAAGTTGMX	1.406	3.48531	12686
TAGTAATGAGAGGTTMX	0.45291	1.57833	12486
TAGTAGATAATTATTMX	0.870229	2.19204	15431
TAGTAGTTAAAAATTMX	-1.62868	3.8336	10410
TAGTAGTTAGTATTTMX	1.10322	2.80988	14275
TAGTATAGATTTTGTHE	1.37867	2.68108	17794
TAGTATATGAGTTTGMX	1.76357	4.28803	10035
TAGTGAAGGAATTTAMX	-0.463518	-4.73737	14643
TAGTGAAGGTATTGAMX	-1.76364	3.31704	15085
TAGTGAAGGTGTTGGMX	0.957581	2.206	12430
TAGTGGTATGAGAGTMX	2.10758	3.27443	19366
TAGTGGTTTAGGATTMX	2.25031	3.41341	12659
TAGTGTATTGTATGTMX	0.372437	-5.93635	21604
TAGTGTGAGGTTAGGMX	1.72954	2.54632	16974
TAGTGTGATGTATTGMX	0.38883	-6.04618	26456
TAGTTAAAAAGATGTMX	-1.73979	4.23895	13400
TAGTTAAAGAGGTGGMC	0.352237	-4.00374	10499
TAGTTAAATTTTTGAMX	2.14592	3.54152	9280
TAGTTAGATGTTGTTMX	-2.48022	4.05382	18614
TAGTTAGTGAATGATMX	0.0338633	-4.63261	17807
TAGTTATGGGGAGTAMX	1.63285	3.47467	13673
TAGTTGAAGGATTATMX	1.83212	1.03179	26761
TAGTTGATAATATGGMX	1.64134	1.84277	19801
TAGTTGTGTGATAGAMX	0.434848	-4.05506	16141
TAGTTTAAAGTGTTAMX	1.56571	3.42871	11372
TAGTTTAAATGATTAHE	1.03909	2.57158	17751
TAGTTTAGGTGAAAAMX	-2.703	4.56577	22774
TAGTTTGAAAAAGATMX	0.445755	-4.20634	13339
TAGTTTTGATATTGTMX	1.91734	3.29967	19131
TATAAAAAAGTAGGAMX	-0.205011	-4.0287	14293
TATAAAAATAGAAGAMX	-1.34679	-3.10943	12975
TATAAAAGAAATGTAMC	-1.56465	-3.21437	10498
TATAAAAGGATTTTGMX	-1.75114	3.58077	11899
TATAATAAATGTGTTMX	1.46015	1.67075	16911
TATAATAGTGATAAGMC	-1.06326	-2.98844	12142
TATAATATAAGTGAGMX	1.12056	2.14029	15784
TATAATTATGGAGTAMX	-0.98991	-4.74283	17771
TATAATTGATTTGGAMX	-0.528046	-4.76276	19071
TATAGAAAAAAGTGTMX	2.35336	2.37478	14488
TATAGAAAATATGTAGM	-0.301863	3.03234	11112
TATAGAATAAATTATMX	-0.487069	-4.91866	25988
TATAGAATTGTGAGGMX	1.77156	2.66093	12782
TATAGAGATTATATGMX	1.66089	4.26793	10515
TATAGAGGTTAATTTGM	-2.20531	3.58489	11411
TATAGAGTAGTAGTAMX	2.2174	3.16513	12482
TATAGATTTATGAGAMX	0.244809	-5.78479	25558
TATAGGAATGTATAGMX	2.35021	3.28114	15398
TATAGGATTTATATTGM	0.478304	3.95402	9911
TATAGGGGGTTTAAAMX	2.33376	0.928668	21881
TATAGGGTATTTGTGMX	-0.680416	-2.8897	11344
TATAGGGTGATATATMX	-0.15259	-4.01376	15235
TATAGTGGGTATGTTMX	1.81335	1.12945	17684
TATATAGAGAAGTGGMX	-1.27273	-2.87511	11851
TATATATATGGATAAGM	-2.66423	3.39007	10732
TATATGTAATAAATTMX	1.77504	2.09807	30698
TATATGTTAGATAGGMC	-0.0307032	-3.21747	12686
TATATGTTATGTATAMX	-0.670196	-4.71587	15776
TATATTAGAGGAATAMX	-0.382532	-5.00487	18100
TATATTGAGGATTGAMX	1.50383	3.25885	14612
TATATTTGAATGTAGMC	-1.05002	-3.55638	11917
TATATTTGGGTAATTMX	1.47729	1.15482	26179
TATGAAGAGAGTTTAMX	0.1836	-4.01337	15975
TATGAGAGTTGTAGAMC	-1.42014	-2.97351	11399
TATGAGTATTTGGATMX	-1.65271	-3.43227	14241
TATGAGTGATTGAGAMX	-2.63246	3.6947	13460
TATGATATGAGTTTTMC	-1.56746	-3.57947	11414
TATGATTGGTTAAAAMX	1.1275	3.46009	14953
TATGGAAAGTAGATGMX	0.787996	-4.60227	18771
TATGGAAGTATTGTTMX	1.4735	1.8873	22885
TATGGAGATTAATAGMX	-1.66577	2.98088	12237
TATGGAGGTATAATGMX	-1.00496	-4.39608	14522
TATGGAGTAATGAAAMX	-2.97465	3.80509	18361
TATGGATAAATATTGMX	-3.07732	4.12169	27219
TATGGATATTTGGGAMX	1.22227	3.14136	16274
TATGGGGGGATATGAMX	0.0923911	-5.45927	16354
TATGGTAAGTTAATAMX	-2.92072	4.3924	18004
TATGGTATAATGATAMC	-1.15326	-2.78474	11523
TATGGTATTAATTGAMX	0.128942	-5.37169	26884
TATGGTGAAGAATGGMX	-0.431467	-3.52676	13847
TATGGTGAAGTTTGGMX	-1.11351	-3.98561	11371
TATGGTGGTAGAGTAMX	-0.800573	-4.79563	15005
TATGGTTGAGGATTGMX	-1.57481	3.80052	11504
TATGTAATAGAAATGMX	0.149272	-4.15704	15940
TATGTAGGGTATGGTMX	2.30929	2.01101	14298
TATGTATAAAGGTTTMX	-0.677216	-3.06076	10833
TATGTGAAGGTTAATMX	-0.525835	-3.41896	13340
TATGTGAGGGTGTTTMX	0.535689	-4.97613	19056
TATGTGGAGAATGATMX	-0.83605	3.73664	9499
TATGTGTAAATTTAGMX	0.600308	-5.57102	20522
TATGTGTTAAGTGGAMX	-1.90806	4.30428	13712
TATGTTAAGGGAGGAMX	1.63635	1.43508	17790
TATTAAAAGTTTAAGMC	-1.20076	-2.61705	12280
TATTAAGAATAGGTTHE	2.35986	2.00104	20379
TATTAAGGTTAAATGMX	2.30122	3.04758	15057
TATTAAGTAAAATTTMX	2.24271	3.2014	11932
TATTAATAAAGGAGAGM	-2.31423	4.32659	10030
TATTAGATAAAATTGMX	1.46135	3.1875	15990
TATTAGGTATGGATAMX	-2.16521	3.53965	15704
TATTATAGTAGAAGGMX	-0.784267	-2.59357	13508
TATTATATAGTATATHE	1.35	2.774	19286
TATTATGTATAATTAHE	1.52778	3.57095	18483
TATTATTAGAATGTGMX	1.82565	1.78986	22028
TATTGAAGAGAATATMX	-0.625311	-3.60959	16009
TATTGAGTAAAAGATMX	1.62194	4.11303	12990
TATTGAGTATATGAGMX	1.67259	1.11138	19987
TATTGAGTTTGAATGMX	1.76219	0.947357	23817
TATTGATAATAAGAAMX	0.60193	3.90942	10204
TATTGATATGGATGTMX	0.951957	1.86137	22033
TATTGATGTGGGAATMX	0.615527	-4.51322	15088
TATTGGGAAGGATGTMX	2.08743	1.30256	18405
TATTGGGTAGGGAAGMX	2.08139	1.02406	17380
TATTGGTAGATTTAGMX	-3.02717	4.03757	27623
TATTGGTATAATTATMX	-0.71747	-2.60824	11413
TATTGTGATTTTAGGMX	1.45252	1.43669	23467
TATTGTGTATATATGMX	0.810359	-5.85935	22130
TATTGTTAATAGATTMX	1.16311	2.19984	20681
TATTTAGAAGTTAGTMC	-1.42365	-2.6368	11700
TATTTAGGAATTAGTMX	-0.123019	-5.57571	22554
TATTTAGTTATATTGMX	0.231352	-5.47755	17361
TATTTATGGATTTAGMX	-1.08765	3.4698	10387
TATTTGAAATGAGGAMX	-2.24336	3.24991	15181
TATTTGATGAAGAGTMX	0.498905	-5.07059	28208
TATTTGGATTTGAAAMX	0.0784781	-3.82428	15548
TATTTGGGAGTAAAAMX	1.44752	3.69157	12631
TATTTGGTAGAAAATMX	-0.839019	-3.3366	10722
TATTTTATTGATAATMX	0.820632	1.68247	14818
TATTTTGGATGTTATMX	0.729678	-4.80764	19992
TATTTTTAAGAAGATMX	-1.66048	4.59262	10206
TATTTTTATAAAGATHE	2.01269	2.16095	18150
TATTTTTTTATAGATMX	-0.176059	-5.25996	17335
TGAAAAGGGAAATGGMX	-0.461443	2.98719	11822
TGAAAATGAGAATGAMX	1.88412	4.07043	10261
TGAAAATGTTAGGAAMX	1.64041	2.70044	17661
TGAAAGAATTTGGTAMX	0.305232	-5.84604	28246
TGAAAGAGAGTTTGAMX	-0.505974	-3.97396	12195
TGAAAGGTGTGATAGGM	-2.57123	4.01743	10839
TGAAAGTAAAGAAATMX	-2.0955	3.51006	10133
TGAAAGTAAGTTGTAMX	0.253735	-3.66872	21984
TGAAATAATTGGTTAMX	-0.378998	-4.45319	14933
TGAAATATATTTTGTMX	0.76541	3.09255	11142
TGAAATGGAAGATGAMX	0.300429	-4.90665	12857
TGAAATTAATATTAGMX	1.12915	3.32469	15686
TGAAGAATTGGAATGMX	-1.12981	-2.62328	13715
TGAAGAGATGTGTTGMX	-1.21566	-3.31808	12904
TGAAGAGTGATGGATMX	1.15438	2.16341	20507
TGAAGATGATGTTTAMX	-0.701229	-4.17803	15271
TGAAGGGAGAAGTGGMX	2.32592	0.92243	20816
TGAAGGTATATGAGTMX	-0.0442586	-3.44058	12874
TGAAGGTTGTGATAGMX	1.77307	3.75142	12375
TGAAGGTTGTTAAGGMX	2.32917	1.54462	16765
TGAAGTATTGTGTATMC	-1.40199	-2.72604	10602
TGAAGTTTGATTTATMX	-2.87075	3.42788	10417
TGAATAATGTTGGGTMX	0.204129	-5.07835	18822
TGAATAGAGGTTGATMX	0.505071	-5.46137	16451
TGAATAGTTGAATATMX	-2.54851	4.36219	25146
TGAATATTGATGATTMX	-2.62336	4.0644	13846
TGAATGAAATGATATMX	0.64308	-5.73806	24942
TGAATGATTTTTATGMX	-0.399605	-5.39651	14810
TGAATGGAAGAATGTMX	0.426137	-3.49768	12897
TGAATGTATATAAAGMC	-0.243145	-4.03457	12007
TGAATGTTTGAATAGMX	-2.39537	3.16393	12275
TGAATTAAGTTTAATMX	-0.352039	2.93528	15941
TGAATTATGATTTGAMX	1.90486	2.52328	15728
TGAATTGATTAGGTGMX	0.430574	2.60073	19179
TGAATTGGTAGGGATMX	-1.56574	-3.27023	12786
TGAATTTATTTAAAGMX	2.10985	1.36122	24752
TGAGAAAAGATTTTGMX	1.32406	3.93033	13146
TGAGAAGATGTAAGAMX	-2.99129	4.13683	20413
TGAGAAGGGGAATAAGM	-1.26352	3.20517	11518
TGAGAATGAGTGTTAMX	-1.63944	3.86275	12095
TGAGAGAATAAGGATMX	1.33693	1.80073	22027
TGAGAGAATTAGGTAMX	1.90273	3.87787	12577
TGAGAGATTAGTTGAMX	0.540033	-4.79455	14153
TGAGAGTTTTAGTTTMX	-2.74291	4.27432	13684
TGAGAGTTTTTGGTGMX	-1.96976	4.7929	10245
TGAGATAAAGATGTTMX	0.438678	-5.66997	18354
TGAGATGTATGGTTTMX	1.37095	3.76223	9983
TGAGATGTTAGTTGAMX	0.825541	-5.66248	19547
TGAGATTTGGAAGATMX	0.910962	3.36232	12016
TGAGGAGATAAAAATMX	-3.16783	3.92835	23840
TGAGGATAAGAGAGGMX	2.16793	1.98202	17266
TGAGGGAAATATTTAMX	-0.906505	-4.19221	13958
TGAGGGGTTAATATGMX	-2.30548	3.35588	12362
TGAGGGTAGAAGAGTMX	0.527471	-4.40982	17008
TGAGGGTAGGTGTAGMX	0.19809	-5.20749	15448
TGAGGTGTGGTGAGGMC	0.367333	-3.88336	10939
TGAGGTTATGAAGAAMX	-1.03373	-2.59688	12851
TGAGTAAGTTGAGTGMX	0.319174	-5.83001	24680
TGAGTAGATTGGGTTMX	-0.778008	-4.43168	15523
TGAGTAGTGTGGTAGMX	1.51793	2.3526	12313
TGAGTATAGTGAAAAMX	0.674083	-5.10195	19794
TGAGTATTTAAGTATMX	1.58307	4.20077	12045
TGAGTTATGGGTTGAMX	-2.51007	3.67198	15430
TGAGTTGGAGTTGTAMX	1.25994	1.64763	24769
TGAGTTTAAATTGTAMX	0.498723	-4.6117	17468
TGAGTTTGGGTTATAMX	-2.64238	4.0544	10951
TGATAAATGAAGAATMX	-0.783243	-5.09482	18452
TGATAATTTTATGAGMX	1.09486	1.71779	25082
TGATAGTGGAAAAAAMC	-1.70978	-2.82699	10774
TGATAGTGTGGAAGAMX	1.68832	4.51422	11126
TGATATATTTAGGAAMX	1.77109	4.26945	12526
TGATGAAGTGGTGAAMX	2.29545	1.70791	19398
TGATGGAGAGGGATAMX	-0.903294	-5.2093	11144
TGATGTATTATTTTGMX	1.74825	1.191	19818
TGATGTTGTGTTATTMX	2.01922	1.09912	24400
TGATTAGTTTGAGTGMX	1.3465	-5.02726	16320
TGATTATTAGGTATGGM	-2.7559	3.54015	10597
TGATTGAAGGAGAGAMX	-0.203715	-2.89555	12004
TGATTGTAATATTTAMX	0.646585	-5.29572	19452
TGATTGTTTATGGGAMX	-1.72982	3.61917	18019
TGATTTAAGTGGTTAMX	0.821275	-5.22306	22458
TGATTTAGATGATTAMC	-1.44147	-2.56491	10284
TGATTTAGTGATGTTMX	1.0397	2.87452	14056
TGATTTTTAGATTGGMC	-1.08825	-3.10869	11271
TGGAAAAGAGTTTAGMX	1.16775	3.46156	14877
TGGAAAATGTGGTTAMX	0.984822	1.82404	19217
TGGAAAGGTTGAAGAMX	0.669685	-5.9249	21315
TGGAAATTTGTAGAGMX	2.09591	1.98076	23429
TGGAAGTAAGGTTGGMX	-2.87885	3.9458	18335
TGGAAGTGTAGTAGAMX	1.5302	1.08993	19317
TGGAGAATGGATATAMX	-3.08606	4.1327	13823
TGGAGAGAATTAATGMX	-1.05628	-3.90043	12806
TGGAGAGATTGTTTTMC	-1.52859	-3.40276	10174
TGGAGATAAATGGAAMX	-1.66719	-3.18133	12658
TGGAGATAATGGTAGMX	0.955797	-5.60753	24302
TGGAGATGGAGAATAMX	-1.19283	4.38954	11053
TGGAGGAGGAATATGMX	-0.314281	-4.5929	16197
TGGATAAGTTGGGGAMX	0.4235	-5.89161	21219
TGGATAGGTTAAGATMX	1.48313	4.43624	10599
TGGATAGTTTAGTTGMX	0.624821	2.43144	14833
TGGATATAAGTGAAGMX	-2.59526	4.39229	16445
TGGATATAGATAATAMX	1.91626	1.52321	23445
TGGATGAAGTGGGAGGM	-2.41672	4.41216	12105
TGGATGATGAAGAGTMX	1.36657	1.4951	18324
TGGATTAGTGAGAGGMX	0.164899	-5.1619	13857
TGGATTATTATTGTAGM	-0.31576	3.67413	10554
TGGATTGAGGTGAGGMX	-0.107763	-4.5026	11615
TGGATTTTAAATGAGMX	-1.08365	-4.86451	11994
TGGGAAAATGGAAGGMX	-0.312079	-3.08443	14506
TGGGAGAAGATGGGAMX	-2.58943	4.07563	12567
TGGGATGTAGAGTTAMX	1.08807	2.00496	20016
TGGGATTAATAATGGMX	0.133385	-5.09895	15934
TGGGATTTATGAAGTMX	-2.19169	3.33245	12552
TGGGGAAGGTTTAGAMX	1.81942	0.812056	22447
TGGGTGGAGATTAGTMX	2.2161	2.10432	11610
TGGTAAATATTATTGMX	1.77161	1.64206	22753
TGGTAAGGATGATAAMC	-0.932933	-3.34185	11721
TGGTATGTTTGATTAMX	-1.1139	3.04255	12051
TGGTATTGTTGGATAMX	0.1709	-4.26493	18960
TGGTGAGGAAGTAGGMX	0.77708	-5.73198	20362
TGGTGATAGAATTTGMX	0.387748	-5.59988	23855
TGGTGATGGAGTTGGMX	2.18394	3.5174	11895
TGGTGATTGGAGTAAMX	-0.83038	-4.55099	16146
TGGTGGATATATGGTMX	1.82685	1.34091	18087
TGGTGGGTATAGAAAMX	0.100784	-3.52786	12990
TGGTGTAGAGGTATAMX	0.275557	3.53516	12251
TGGTGTGAGGGTAAGMX	0.0173377	-5.61989	16635
TGGTTAAAAAGATATMX	-1.61255	3.32655	11807
TGGTTAGGTTATGATMX	0.928349	3.47697	10177
TGGTTATGATTATGAMX	0.366741	-3.61833	18909
TGGTTGAAGGTTAGTMX	2.27568	2.69299	12350
TGGTTGGATTGAATTMX	-1.19332	-2.5333	10380
TGGTTGTAAAAGTTAMC	-1.26259	-2.7395	10868
TGGTTGTAAGTTATAMX	0.72943	2.9825	15860
TGGTTTAATTAAAAAHE	2.15941	1.61345	17097
TGGTTTGGAAGATAAMX	-1.10084	-2.87331	13013
TGGTTTTATTAGTAGMX	-0.295079	-3.1454	11459
TGTAAAAGAGATGGTMX	0.410564	-6.04496	23339
TGTAAAAGAGGAATGMX	-0.52237	-5.17622	19534
TGTAAGTTTAAAAGTMX	1.81178	3.72179	10899
TGTAATATATTTTGAMX	-1.97384	4.58916	10406
TGTAATGGAATAGGTMX	0.973349	-5.56741	19535
TGTAATTTGATTTGTMX	2.33453	2.8267	13541
TGTAGAGAGAGATAAMX	0.721769	4.12386	11832
TGTAGATTTTTAAAAMX	-1.36066	-2.77269	10881
TGTAGGATGAGGGTAMX	1.98351	4.1665	11123
TGTAGGGTGTTAATAMX	0.678769	-5.56991	26652
TGTAGGTAAATAAATMX	1.43486	1.33433	25262
TGTAGTATAGGAAGGMX	2.21658	3.76144	12497
TGTAGTGAATAAAGAMX	0.0740133	-4.85769	22542
TGTAGTGGTTGAATGMX	0.919972	-4.99165	19535
TGTAGTTAGGTTTGGMX	-2.23993	4.41966	10967
TGTAGTTTGTAGATTMX	0.750822	-5.79598	27013
TGTATAAGTAAAATGHE	1.07789	1.43968	20642
TGTATAGAGTAAATGMX	1.08405	-5.50428	25096
TGTATAGTAGGTTTAMC	-0.702377	-4.14547	12053
TGTATAGTGGGAGAAMX	-2.10345	4.09194	18347
TGTATATGTAATAGGMX	1.30506	4.26799	13224
TGTATATTGTGGAGTMX	2.04994	3.34955	16528
TGTATGATGTGAGTAMX	2.17258	2.62003	17598
TGTATGTAATTAAATMX	-1.94635	4.21652	11210
TGTATGTGAAGAAAGMX	2.09173	3.66282	12018
TGTATGTGGATTAATMX	0.692474	3.5466	13063
TGTATTAGATTTGATMX	-3.09936	4.23494	14111
TGTATTAGGAGAGTAMX	2.28358	0.946691	23715
TGTATTGAATTTTGGMX	-0.115445	-5.25018	21892
TGTATTTGAAGAAATMX	2.07243	1.20313	20902
TGTGAAAAATGTGAAMX	1.43184	4.31516	11846
TGTGAAATAAATAGTMX	-0.795023	-5.00744	13782
TGTGAAATAGTTTATMX	-1.79095	3.92719	14383
TGTGAATTGGTTATGMX	-0.348318	-4.20944	18835
TGTGAGGAGGATTGGMX	1.44481	2.03059	16165
TGTGAGGTAGTTAAGMX	2.1731	2.9782	15924
TGTGATATAAGAGTAMX	0.876859	-4.79128	15926
TGTGATATTAGTAAAMX	-2.26919	3.8238	11765
TGTGATGGAATTAGTMX	-2.31591	4.17103	10780
TGTGATGTGTGAAGGMC	-1.08778	-2.43752	11631
TGTGGAAATTGAAGAMX	-0.0400313	-5.09119	14003
TGTGGAAGGTGGATTMX	0.520696	-4.98114	15414
TGTGGAGATTAGGAAHE	1.32072	2.61745	19130
TGTGGAGGAAATAGAMX	0.615792	-5.94115	20169
TGTGGAGTGAATGTTGM	-0.28801	3.5557	9517
TGTGGAGTTAGTTTAMX	1.06858	-5.50798	24849
TGTGGATTAGTTAGAMX	-2.44113	4.30838	22085
TGTGGTTATTTTGAAMC	-1.4414	-2.6517	10598
TGTGGTTGTGAGTTTMX	2.11829	1.20155	15691
TGTGTAAGATGGTTGMX	2.15092	1.04798	21281
TGTGTAATAAGTGAGMX	-0.521013	-5.07908	14103
TGTGTAGTGTATAGAMX	-1.63437	4.08497	11270
TGTGTATATTTGAAGMX	0.933849	3.84346	12472
TGTGTATGATTGTTGMX	0.92127	1.09115	11063
TGTGTATGTTAGGATMX	1.76514	3.47882	20695
TGTGTGAATGATTGGMX	0.425812	-5.9809	21183
TGTGTGAGATATAAGMC	-1.30888	-3.03623	10717
TGTGTGGGAAGATATMX	0.2158	-4.18336	12267
TGTGTGTAAATAGGAHE	2.18994	1.69893	19040
TGTGTTGTATAAGGTMX	-1.6475	-2.75812	10092
TGTTAAATGAGAAGGMX	0.920523	4.26435	11690
TGTTAATAAGAGAAAMX	-1.86402	3.42036	11223
TGTTAATTAATGGGTMX	0.508055	-4.18978	11813
TGTTAATTGATTGTAMX	0.686924	1.92537	13886
TGTTAGAAGGGAGTTMC	-0.480826	-4.09865	12178
TGTTAGAATGTTTTAMC	-1.76514	-3.00734	10751
TGTTAGAATTAGAAGMX	-1.31682	-3.01008	12257
TGTTAGTGGAATTGTMX	1.7779	1.33835	27821
TGTTAGTTGGAGTTGMX	-2.7107	4.59605	10745
TGTTATATATTAATTMX	-1.81831	-2.88683	10646
TGTTATGGATTGGATMX	1.44404	2.80407	14687
TGTTGAAATTTGGAAMX	-0.527654	-5.5574	21947
TGTTGAAGGATGGTGMX	1.44625	1.50186	26928
TGTTGAATGATGGTGMX	0.402275	-3.44935	13876
TGTTGAGGAAAATTTMX	-0.0135432	-5.86985	26184
TGTTGAGTTATTTTAMX	1.81001	2.8625	15720
TGTTGATAAAGAGATMX	-2.5332	3.51162	12535
TGTTGATGAGGAAGTMX	-0.815703	-4.87627	14926
TGTTGGAAATTTTAGMX	-0.0692687	-5.80879	20191
TGTTGGAAGTAGGAAMX	0.387267	-4.842	18242
TGTTGGGTATTAATTMX	-0.726876	-3.09804	12292
TGTTGGTATATGAGTMX	-1.54382	-3.58801	10303
TGTTGGTATTGAAGTMX	-2.96863	3.66613	13524
TGTTGGTGTTTTTTAMX	1.96764	0.786754	25754
TGTTGTGGTTAGTTGMX	2.30397	1.23405	17966
TGTTGTTATGTAATAMX	-2.98342	4.18064	17157
TGTTTAAGGAGAAAGMX	0.365977	-3.87254	18071
TGTTTAAGTATGTAGMX	2.49805	3.25141	14778
TGTTTAGATTGAAGAMX	-0.263748	-4.82593	14469
TGTTTAGGTATGGAAMX	2.03793	3.80703	12653
TGTTTATTAGAGGAAMX	1.15879	1.80623	17905
TGTTTGTAATGTGGAMX	-2.93635	4.23466	17350
TGTTTGTGGGAATGAMX	-0.656046	-4.05452	16924
TGTTTGTTTTTGTAAMX	-0.857253	-3.21642	11308
TGTTTTGGTAAAAGGMX	-0.174107	-3.83923	12368
TGTTTTTATAGGATGMX	-0.325627	-3.43078	14579
TTAAAAGATAGATTTHE	1.95293	1.72523	18895
TTAAAAGTGTGTAAAMX	-0.282185	-5.16329	16961
TTAAAAGTTTTTTTAHE	1.66764	2.18077	19483
TTAAAGAGATAAGTTHE	1.28974	1.42046	19318
TTAAAGTAGTTATAAMX	-1.73608	4.32254	16431
TTAAAGTATAGAAGTGM	-0.884153	4.00203	11338
TTAAAGTTAGAGGAGMX	-2.99892	3.11121	15884
TTAAATAAAGTTGAGMX	2.21785	3.02673	13677
TTAAATTGATTAGAAMX	2.50737	3.27224	14598
TTAAATTTTTTTAGGMX	1.50783	3.4903	15769
TTAAGAGGAGAGGAAMX	0.194038	-4.6584	13624
TTAAGAGGAGGTATGMX	2.27312	2.02201	20245
TTAAGAGTTGTAGAGMX	1.47388	1.4375	18040
TTAAGATATTAGTTGMX	0.645641	-4.94475	18365
TTAAGATTTGTGGATGM	-2.04856	3.98022	10854
TTAAGGAAGTTATTAMX	-0.306302	3.5396	9890
TTAAGGATTTTATGAMX	-2.72285	3.7786	13779
TTAAGGGAATTATTAMX	-1.16043	-4.78863	19638
TTAAGGTAAAGGGTTMX	-1.84323	4.45138	10917
TTAAGTAGATATGAAMX	-1.07685	-2.56593	12562
TTAAGTTAATGGATTMX	-0.971674	-4.0777	13800
TTAAGTTATTTATGAMX	0.313804	-4.2082	15661
TTAAGTTTAGGGATAMX	1.38449	3.21368	11955
TTAATATATGATGAAMX	1.93385	3.66923	15042
TTAATATGAGGATTAMX	-2.42897	3.7228	15253
TTAATATTAGTTTTGMX	-2.91667	3.96579	10002
TTAATGATAGTAAGTMX	-1.61328	-3.10246	10766
TTAATGATGATTTGGHE	0.0996546	2.59741	18683
TTAATGTGTTTTGAGMC	-1.41934	-3.42727	10929
TTAATTAGGAATATAMX	-1.29595	4.26641	12263
TTAATTGAAATATTTMX	1.08467	2.28023	15983
TTAATTGATAATTGAMX	-1.24063	3.83486	11389
TTAATTTAGGTGAGGMX	0.831361	-5.33137	16609
TTAATTTGTTAGTGGMX	-0.50879	-4.67558	16902
TTAATTTTATAGTAGMX	0.715443	-4.4057	20278
TTAGAAAGTTGGATGMX	0.864855	3.79732	14129
TTAGAAGGAAGTTGAGM	-1.89547	4.13673	12088
TTAGAAGTTGTATTAHE	2.29745	2.3529	20674
TTAGAATAAGTAGTTMX	-1.68858	3.90607	10892
TTAGAATATATAAAAGM	-1.64692	4.48631	11181
TTAGAGAAGGTAATTMX	0.673536	3.49461	10958
TTAGAGGTAGAGTTAMX	0.850382	2.8365	12675
TTAGATAAGTGAATGHE	1.28778	3.40828	18552
TTAGATGATGAAATGHE	2.17282	2.7488	18135
TTAGATGGAGTATTGMX	0.607929	2.83213	15995
TTAGATTTTAAGATTMX	-0.597836	-4.48438	22903
TTAGGAAGAGTGTAAMX	1.80997	3.44683	16484
TTAGGAATTAGTTATHE	2.18698	2.47083	17842
TTAGGAGAGGATAGAMX	-0.833143	-2.41629	11403
TTAGGAGTTAGTGAAMX	-0.96318	-4.46853	16681
TTAGGGATGTGGTTAMX	0.774887	3.2876	13645
TTAGGGATTAATTTGMX	1.27178	3.58058	14385
TTAGGGTGAGTGATAMX	0.868923	4.28709	12407
TTAGGTGTATTAAAAMX	1.61033	4.23564	10993
TTAGGTTAGGAATAAMX	-1.57012	-2.89619	11779
TTAGGTTAGTGAATAMX	-1.2053	3.8845	13473
TTAGGTTGGTAGAGAGM	-1.35342	4.31271	10417
TTAGTAAAGAGATTAHE	1.87621	1.77743	17031
TTAGTAATATAATAAMX	0.99958	2.83894	11723
TTAGTAGAGTGGAATGM	0.149613	3.99903	9493
TTAGTAGGTAAAATTMX	-1.59882	-4.1979	12790
TTAGTATAGATTGAAMX	-2.75993	3.81542	14757
TTAGTATATGGTGTAMX	-1.12809	-3.86538	11648
[truncated: 230 more rows]

## Sheet: Figure 4a
	Umap1	Umap2	cluster
AAAAAAAAAATGGAT	2.52267	0.793376	1
AAAAAATAATTATTA	-1.78423	2.57913	2
AAAAAGTAGAGAGGA	2.24615	0.275352	1
AAAAAGTGTGTGTTA	1.09384	1.53794	2
AAAAATTAGAGAAAA	0.238349	-0.505152	3
AAAAGAAAAATTAGA	-1.63333	1.23673	2
AAAAGAAGGATGAAT	1.82624	1.58975	1
AAAAGATAAAGTGAT	4.31108	1.09195	1
AAAAGATTATTGAGA	-0.951073	-0.430217	4
AAAAGGTGTATGGAA	2.28831	0.362111	1
AAAAGTGAAGGGATT	-2.42147	1.8636	2
AAAATAAGAGTGGAT	-1.49835	1.42322	2
AAAATATGAGTGGGT	-0.0115163	-8.17904	5
AAAATGATGTAGTAG	2.72803	0.488958	1
AAAATTGATATTTTA	5.10465	1.038	1
AAAATTGTGGTAGAA	-0.334901	-0.435705	3
AAAATTTGGAAGGAG	0.169046	-1.265	6
AAAATTTGGAGAATT	0.607307	-1.03353	3
AAAGAAAGATAGGAA	-1.71414	2.79851	2
AAAGAAGAAATTTGT	0.332858	-1.6649	6
AAAGAAGGATGTTAA	1.66505	-0.190607	1
AAAGAATAATTATTA	-1.60067	-1.2429	6
AAAGAGAAAATTGAT	1.44022	0.421115	3
AAAGATTATAGGATT	-2.39973	-0.630427	2
AAAGGAGAGAAAGGG	-0.15515	-0.479352	3
AAAGGATAGATGTGT	0.224012	2.48449	2
AAAGGATGATGATAA	0.55141	-8.0247	5
AAAGGATTGAAATGT	-3.67834	2.11642	7
AAAGGTTGTATGAAA	2.53391	0.32397	1
AAAGTAGATTAGTTT	1.95124	0.200182	1
AAAGTAGGGAATATT	-0.577367	-0.391802	6
AAAGTGGATAAGGAT	-3.43683	2.25116	7
AAAGTGTAGGTTTGA	-0.57331	2.46697	2
AAAGTGTATGTTGTG	5.05722	0.832811	1
AAAGTGTATTGTGAT	-3.02971	2.31788	7
AAAGTTGAAGATTAA	-1.85944	-1.26419	6
AAAGTTGAATAAGTT	-1.87948	2.00617	2
AAATAAGTTTAAGGT	-2.08703	1.09992	4
AAATAATTGGTGATA	2.68313	1.31016	1
AAATAGTAAATAATA	-1.67726	2.6969	2
AAATATAAATTGTTG	-3.69222	2.10225	7
AAATATGTAATTGGA	-0.178906	-8.4259	5
AAATATTAAGATAGG	-1.33209	-1.24016	6
AAATATTAGTTGTGA	-1.07089	1.27196	3
AAATATTGTGTTTAG	-1.63076	2.94782	2
AAATGAGGATAAATG	-0.0147366	-8.2797	5
AAATGGTTAGAAAAT	0.732317	-1.16109	3
AAATGTAAAGAAAGA	-1.28731	-0.742681	4
AAATGTAAATAGAAT	-0.558471	2.68709	2
AAATGTTGATGATGG	-0.0526828	-8.1159	5
AAATGTTGTGAGTGA	2.87469	0.242879	1
AAATTAATGAATTTG	-0.899702	-1.0182	6
AAATTAATTTTTTAA	4.87917	1.04897	1
AAATTAGTAGAAGTT	-1.5416	-1.65309	6
AAATTGGTGTGTAAA	1.43487	-0.968098	1
AAATTGTGATGTATG	-3.05521	2.54756	7
AAATTTGTGTAGAGA	4.93802	0.861244	1
AAATTTTTAAGGTAG	0.418611	-8.16332	5
AAGAATTGAGAGAGA	0.849609	0.0686988	3
AAGAATTGATAAAGG	0.444579	-1.39079	6
AAGAGAAGAAAGGAT	-0.960699	-1.55865	6
AAGAGGGGGTAAGGT	-0.224762	-0.475494	6
AAGAGGTGTAGTTTG	0.0656365	-1.71705	6
AAGAGTATAGAGAGT	-3.75439	2.32495	7
AAGATAGGATGAGAG	0.44561	-1.13788	6
AAGATGAAATGTTAG	0.468285	-0.675171	6
AAGATGAGTGGTATT	-0.61913	-1.91032	6
AAGATTGATGGGTTG	-1.7815	0.0283108	4
AAGGAAGGAGATGTA	4.95647	0.969891	1
AAGGAAGGTTGATTA	-0.786796	1.28714	1
AAGGAGGTAATAGTT	-2.5121	1.36181	2
AAGGATAGAGTAGAA	-1.0149	-2.21288	6
AAGGATGGAGTTGAA	-0.736067	2.07422	7
AAGGATTAAAAGTGA	0.411651	0.239983	3
AAGGATTTGATAATG	0.541158	-0.272274	3
AAGGGAGATTTAAAT	-2.47754	1.46627	2
AAGGGTGAGGATGTG	-3.513	2.60888	7
AAGGTATGTGGGAAG	2.24114	0.282721	1
AAGTAATAAGGTGGA	-1.02135	-0.11517	4
AAGTAATTATTAATG	-2.27744	-0.16446	4
AAGTATGAAGTTAAA	-0.524891	-0.319171	4
AAGTATTTGGGTGTG	-0.315385	-1.64133	6
AAGTGTAGTGAATTA	-0.935808	-0.00594731	4
AAGTGTGAGAGTGGG	-0.471295	-1.53298	6
AAGTGTGTTGTTAAG	-1.70272	-0.206181	4
AAGTGTTTTTTGAGT	-2.27747	3.29211	2
AAGTTAAGGATTATA	1.39647	-0.200246	1
AAGTTATGATGTAAG	-0.0964264	-8.52361	5
AAGTTGAAGAGAGTG	-1.00092	-0.0526174	4
AAGTTGTAAGTGAAT	-0.0367741	-0.397174	3
AAGTTTTTAGTTATT	4.7468	1.061	1
AATAAAAATAGAGGA	-0.406215	2.74525	2
AATAAATAGTGGGAG	-0.124986	-1.68958	6
AATAAGGTAGATGTT	0.503001	-0.145201	3
AATAAGTAATGTGGA	0.500822	-0.11491	3
AATAATTAAAGTATA	2.73071	0.520798	1
AATAATTTAGTTAGT	2.92813	0.401357	1
AATAGGATTTTAGTG	0.791045	0.0566836	3
AATAGGTTTTAAGAG	-0.166783	-8.3075	5
AATATAGTGGTAGGA	1.56252	0.298452	3
AATATATTAGTGATG	5.10522	1.16768	1
AATATGGGTTTTTGA	-0.618433	-1.40366	6
AATATTATAAAAGGG	-0.26305	-0.329076	3
AATATTTTATTGGGT	0.630832	0.555527	3
AATATTTTTAGTTTT	-0.179189	-8.44803	5
AATGAAAAGTGTAGA	0.457334	-0.0584141	7
AATGAATAAGGAGAA	-0.187843	-2.05149	6
AATGAGAGTAAGTTA	-1.47471	2.25797	2
AATGAGGGATATTAT	0.082958	-8.25603	5
AATGAGGGTGTAGAA	0.0332105	2.51318	2
AATGATAAAATAATT	-0.0351195	-8.3216	5
AATGATTTGTTTGTA	-1.45214	0.51108	4
AATGGAGAATGAATT	0.499121	-1.10574	3
AATGGATTTAGAGAG	-0.63457	-0.279667	4
AATGGTGTTGTGATT	0.926191	-1.5336	6
AATGTAGAAGTTATT	-0.905583	1.3719	2
AATGTGAAGTTTGGT	0.669726	-1.43516	6
AATGTGATGAGATAT	1.56576	-0.0495117	3
AATGTGATTTAAAAA	-1.74864	-0.101245	4
AATGTTATGTGAAGT	-1.39923	-0.461887	2
AATGTTGTGTGAGAA	-1.30203	2.52916	2
AATGTTTAGAAAGTT	-0.0832193	0.13885	3
AATGTTTGGATAATT	1.58275	-0.825328	1
AATTAATATTAGTTA	1.75351	1.41549	1
AATTAGAGGAATGGT	-1.42248	1.19209	4
AATTAGGGAAATATT	1.66632	0.603561	1
AATTAGGTTATTGTA	5.04278	0.821154	1
AATTAGTTGAAGATT	-1.17449	2.64557	2
AATTATGGAATGAAT	-1.87216	-1.34772	6
AATTATTAAGAGTGT	0.0936866	-1.50946	6
AATTATTGAGTTTTG	-0.530724	-0.162313	6
AATTATTTAGGATGT	-1.58892	2.89357	2
AATTGAGGATGTGTA	-1.93123	2.21137	2
AATTGATAGAGTTTG	1.52308	0.0326572	1
AATTGATTTATATTA	0.301019	-1.56487	6
AATTGTAGGAAGATG	1.95293	1.53996	1
AATTTATATTGGTTT	-1.18472	-1.58033	6
AATTTGATAAGAATG	-0.103469	2.5643	2
AATTTGATAAGTAAA	-2.48646	-1.16648	6
AATTTGATATGAAAT	1.25206	0.456832	3
AATTTGTTTTGTAAA	-0.0229558	-8.46975	5
AATTTTAATGAAGTG	-2.5504	-0.587098	6
AATTTTTGATAGTTA	-0.0444913	-8.32413	5
AATTTTTTATTTAAG	-1.4605	-0.081781	4
AGAAAGGGAGAGGTG	-1.66634	1.41619	2
AGAAAGGGAGTATTT	3.61524	1.154	1
AGAAAGTTATGTTTG	2.34734	0.957016	1
AGAAGATGGTTGGGT	0.87728	0.0459938	3
AGAAGTATGATAATT	-0.0831203	-0.673248	3
AGAAGTTGGATGTTT	2.26586	0.192408	1
AGAATAATATAAGAG	-0.998274	-2.32942	6
AGAATATAATGATTT	-0.742549	-1.56595	6
AGAATATAGGTTAAT	-0.0517579	-1.09254	6
AGAATGTATTTAAGT	-0.0787194	-1.25678	6
AGAATTAGTTAGGGA	-1.08742	2.2608	2
AGAATTGAAGTAAGA	0.229607	-0.0872466	3
AGAGAAGATGGATAA	0.739701	-0.540993	3
AGAGAGAGAGAGAGA	0.556839	-0.667529	3
AGAGAGGGTTTTTGT	-0.506561	2.04257	2
AGAGAGTTGATAGGA	0.305841	-1.2516	6
AGAGATAATGATTTA	4.92857	1.14685	1
AGAGGTAGTTGTTAG	0.491805	0.10802	3
AGAGGTTTATAATTG	-1.42893	-0.644315	6
AGAGTAGTGTTTTAA	-0.212886	2.58295	2
AGAGTATGTTTATTA	-0.151482	-2.15247	6
AGAGTGGTAAAGATG	0.872959	0.41736	3
AGAGTTAGGATGTAG	-1.36513	-1.20653	4
AGATAATTAAGATGT	1.86824	0.324761	1
AGATAGATAAGGAAA	-0.235108	1.80187	2
AGATATATTTGAAAG	-1.91664	2.69345	2
AGATATATTTGTAGT	-2.43909	-1.17392	6
AGATATGAGTGGGAA	0.594761	-1.48503	6
AGATATTTGAGAGAA	-0.797621	-1.37479	6
AGATGGATGAGGGAG	-0.768686	0.0891491	4
AGATGGATTATTTAT	-1.28786	-1.61611	6
AGATGGTGAAGGATA	4.56819	1.30524	1
AGATGTAATAGATTA	-1.41478	-0.0603329	4
AGATGTAGGGTGAAT	-2.62785	0.82152	4
AGATGTGATGGGATG	-1.16202	-1.60616	6
AGATGTGGGGTTATT	-0.0214873	-8.2698	5
AGATTAAGTTGTAGT	-0.0231308	-0.108429	3
AGATTAATGGTTGAA	-0.505807	-1.63	6
AGATTGAGATAGAGT	-0.255195	-8.4347	5
AGATTGGTTTTTTAT	-0.00425775	-1.73964	6
AGATTTGGAGAGAAT	1.81609	0.234165	1
AGATTTGTATAAGAG	0.970416	0.519242	1
AGATTTTATTTGAAT	0.101772	-1.68903	6
AGGAAAGTGAGGGTT	0.223639	1.736	2
AGGAAGTGAGTAGGA	-2.64225	-0.636934	6
AGGAAGTGATGAGTA	-0.162606	-1.66426	6
AGGAGGAATTTGTGG	-2.60784	0.845466	4
AGGAGGATTTGAATT	-1.20205	-0.957811	2
AGGAGGGATGGATTG	-1.49818	-1.38683	6
AGGAGTAAATTGTTT	-2.55198	1.36868	2
AGGAGTATGTGAAGT	-0.780949	-1.41851	6
AGGATATATGAGTGT	0.189341	-8.26263	5
AGGATATTAAAAGTA	-1.31477	-1.81615	6
AGGATATTTATTTGG	0.824558	-0.390058	3
AGGATGAGGGAGGAA	0.192806	-8.28077	5
AGGATTGATGATAAT	1.63821	0.263448	1
AGGGAGTGGTGGTAG	1.26475	0.0387459	3
AGGGAGTTGGGTAGG	1.31072	-0.833057	6
AGGGATATAGAATAT	4.92072	1.02227	1
AGGGGAATGTATGGA	-2.44565	0.744885	4
AGGGGTATAAAGGTA	-0.41957	-0.987236	6
AGGGTAGTTTAAGAG	0.0299703	2.59841	2
AGGGTGATAATAGGA	-2.79361	-0.310933	6
AGGGTTAGAGATTTA	0.164342	-1.96258	6
AGGGTTTAGTAAAAT	-0.733278	-0.530781	4
AGGGTTTGAGGATGG	-0.119723	-1.5141	6
AGGTAAAGAAAAGTG	1.00488	1.61336	2
AGGTAAAGAGTAAAA	2.58115	0.371263	1
AGGTAAAGGAGGATG	0.973962	-0.255747	3
AGGTAAGTGTGTGGG	-0.832028	-0.146332	6
AGGTAGAGGTGGTTG	2.49593	1.48877	1
AGGTGAAAAGTTGAG	0.696028	-1.30829	6
AGGTGATGATGTGAA	0.410074	2.10079	2
AGGTGATTTTGAGAG	4.99578	1.05317	1
AGGTGTAGAGATATA	-1.15193	1.22666	2
AGGTTAGTGTGTGTT	5.07533	1.04574	1
AGGTTATAAATTAGA	0.485457	-8.08859	5
AGGTTATAATTAAGG	2.54327	-0.24332	1
AGGTTATGTGAGAGT	1.21407	-0.308238	3
AGTAAAGGTATGTGG	0.538328	0.547764	3
AGTAAATAAGGGAGT	4.74825	0.81505	1
AGTAAATGATTAGAT	-3.67404	2.1032	7
AGTAGAGAAGATTGA	3.26549	0.59297	1
AGTAGATTAGTTAGT	0.877799	-0.399827	3
AGTAGGAAGTAGGAT	-2.80948	-0.159338	1
AGTATAGGAGTTTGG	2.59985	0.13695	1
AGTATATAATAGAAT	4.71839	0.933826	1
AGTATATGATAAGTA	-1.22219	-0.15499	4
AGTATTGTGAGGATT	4.58254	0.843386	1
AGTGAGAGTGAAGTG	-1.14911	2.90906	2
AGTGAGTGGGATTAT	-1.5506	-0.00328508	4
AGTGATATTATGTTA	-2.55945	-1.08506	6
AGTGATTGGTTGATA	2.47159	0.813125	1
AGTGGAAGGAAATTA	1.40379	1.16516	1
AGTGGAAGGAGAGGA	0.564156	-1.19118	6
AGTGGATGGTTGATT	-0.497147	0.0751041	3
AGTGGTGTGATATTT	1.9047	1.55793	1
AGTGGTTTTTTTTGT	2.19094	0.282367	1
AGTGTGGAGATATGG	-2.3537	2.17054	2
AGTGTTAAAAAATGG	-1.57887	2.62914	2
AGTGTTGGGATTTTG	-0.195433	2.03882	2
AGTTAGTGATATGGA	-0.00548655	2.39284	2
AGTTGAAGATAGTTA	-1.11434	-1.18213	6
AGTTGAGGAAGATGT	-0.462225	0.00484412	4
AGTTGGAATGAATGT	2.26435	-0.332306	3
AGTTGTTTGTAGGTA	-0.947778	-2.03838	6
AGTTTAGTTTAATGA	-0.543173	-1.8371	6
AGTTTATAGGTATTA	1.8476	1.46613	1
AGTTTGATGGTGTGT	-1.28674	-1.4786	4
AGTTTGGGAAGAATG	0.650107	-7.94053	1
AGTTTGTAGATAGAG	-0.573021	-0.991229	4
AGTTTTATATGGATG	4.97812	1.14381	1
AGTTTTGATAAATGA	-1.12097	1.20124	2
ATAAAAAAAGGAGAA	-1.95582	2.12618	2
ATAAAAAGTAATTAT	0.0457184	-0.136364	6
ATAAAATGTTTATAA	3.49056	0.942285	1
ATAAAGGGTTGTTTA	0.270058	1.94944	2
ATAAATAGTAAATAA	1.35139	-0.185897	3
ATAAATTATTTGAAA	-0.387565	2.40831	2
ATAAATTGTAAGATT	-1.86685	1.13226	3
ATAAGAGGAGAAGTA	0.886093	-1.0098	1
ATAAGAGGGATGATT	1.09848	-0.0262149	3
ATAAGATATTTTTGA	0.72047	-0.503608	3
ATAAGATGTTAATAT	-1.47779	2.41512	2
ATAAGATTTGAAGAT	-0.17343	-8.42897	5
ATAAGGAGAGGAAAA	-1.35703	-0.841069	4
ATAAGGGATGTAAAA	-0.936754	2.43925	2
ATAAGGTTAATAGGG	0.359079	-0.642546	3
ATAAGGTTTGTTTAA	-0.0859536	-8.43345	5
ATAAGTAGTTTGTAT	0.614141	-0.122516	3
ATAAGTGGTGTGTGT	-0.312165	1.12953	6
ATAATAGGAAAGTAA	-2.79729	-0.441764	6
ATAATGTGTTTGTGG	-1.50015	-1.72186	6
ATAATGTTTGAGTAA	-1.73263	1.59876	2
ATAATTAGGTGTGGT	-0.862426	2.61434	2
ATAGAAATAGGTAAG	-0.536754	-1.16514	6
ATAGAAGGGTATTGT	-0.798628	2.69126	2
ATAGAGAGTGGTGGA	-0.636866	2.64545	2
ATAGAGTGTTGGAAG	-0.0561806	2.59723	2
ATAGAGTTTGAAGGG	-3.53054	2.70951	7
ATAGATAGTGTATTA	-0.203874	-1.19723	6
ATAGATATAGGAGTG	-1.72134	-1.29894	6
ATAGGAGAGGTAATG	-2.70946	-0.243155	6
ATAGGATTAAATTTA	-3.65311	2.63745	7
ATAGGGGTATATTTG	-1.69436	-1.35916	6
ATAGGTAAAAATAAG	-2.09084	-1.48418	6
ATAGGTTAAAAAAGG	-2.59157	1.15842	2
ATAGGTTAAAGTTGT	-0.607995	2.02757	2
ATAGTAGTTAAAGTT	0.451242	-0.308163	3
ATAGTTAGATGAGTT	5.05408	1.11611	1
ATAGTTAGGAAAGGG	1.86729	-0.118809	1
ATATAAAGTAGTATT	-2.37572	3.34507	6
ATATAAAGTGAGATG	5.04269	1.20486	1
ATATAAGAAGTTGAT	0.0507538	2.47832	2
ATATAGGGAGAGTGA	-2.51965	1.44721	2
ATATAGTATGGGGAT	0.402782	-1.63838	6
ATATAGTGTTTTTTA	4.96602	1.19525	1
ATATATGGGTATGGG	-2.19341	-1.58891	6
ATATATTTAGTGATT	2.96142	0.695609	1
ATATGATATGGAGGG	-0.26229	-0.923123	3
ATATGGAAAAGAGGG	2.71605	0.252813	1
ATATGTAAGAATGTG	0.839663	-0.360739	3
ATATGTTTTGGGAAG	4.59415	1.38144	1
ATATTATGTAGAAGT	-0.409509	-1.65894	4
ATATTGATAAGAGAA	1.71662	1.51619	1
ATATTGGTGTATTTA	0.377057	-8.11897	5
ATATTTTTGGATTAA	-1.54133	-0.786583	6
ATGAAAGGTTTGTTA	-2.50079	0.911716	2
ATGAAATTTATGTAA	4.81597	1.38267	1
ATGAAGAAGAGTATA	-0.0435618	-8.52143	5
ATGAATATATTGATG	-1.9299	2.12696	2
ATGAATTTGGTTGTG	2.39481	0.0899049	1
ATGAGTAGAAGAATA	1.52511	-0.621658	3
ATGAGTGTGTATAGA	-1.31698	1.37242	2
ATGATAATTAAATGT	-1.09158	-0.804639	4
ATGATAGGAAGATTG	-1.55334	-0.0947337	4
ATGATATAATAGTTT	-0.544252	-0.301123	3
ATGATTTGAATATTG	2.93018	1.00434	1
ATGATTTGATGATAA	2.17561	0.486658	1
ATGATTTTAAATTTG	-1.77407	0.294864	4
ATGGAGTTATGGATA	-1.84788	-1.66252	6
ATGGATGAGTGGTAA	0.200856	0.0889452	3
ATGGATTGAAGAGTT	-0.0460739	1.63171	2
ATGGATTGGAATGTA	-0.891884	1.23656	3
ATGGATTTGTAAGAG	1.51233	-0.00592612	3
ATGGGAAGAAAAAAT	0.481158	0.331019	3
ATGGGGAAATGTTGT	-2.46175	-0.680437	4
ATGGTAAGTGGAAGT	0.959263	-0.241284	1
ATGGTAGTATATGAG	3.87937	0.966715	1
ATGGTGTATGGAAGT	2.59448	0.42364	1
ATGGTTGTATAGTAT	2.22836	-0.133069	1
ATGGTTTATGTAAAT	1.61815	-0.800272	1
ATGTAATTGGTTTTA	-3.21734	2.46762	7
ATGTAATTTATAAGT	-0.775297	-2.0942	6
ATGTAGAGGGATGAA	-3.57412	2.03909	7
ATGTAGTAATAGGAT	-1.05416	-1.03876	6
ATGTATGTGTTTGTA	-1.37209	-1.54341	6
ATGTGAAAATGTTTA	-1.17819	-1.25946	6
ATGTGAAAGATTAGG	-0.891322	2.21686	2
ATGTGAGAAGATTGG	-3.59018	2.41514	7
ATGTGAGTGGAAATT	-2.19023	-1.63991	2
ATGTGTATTAAGGGT	-2.16145	1.51058	2
ATGTTATTAGAGTGT	-1.02434	1.2442	2
ATGTTGTGAGAGTAA	5.01139	1.07576	1
ATGTTGTGATTGTAG	3.44278	0.944067	1
ATGTTGTTTGATGGA	-3.47472	2.29768	7
ATGTTTAAGGTTAAG	4.95589	1.15467	1
ATGTTTATGAGAGAA	-1.64161	-1.57052	6
ATTAAAGAAATAAGT	0.419572	-1.65726	6
ATTAATAAAGTAAGT	0.310687	-0.516771	4
ATTAATATTTAGTTA	-1.17478	2.15553	2
ATTAATGAGTGATGA	0.621562	-1.67217	6
ATTAATTATGAGGTT	-1.5786	1.75174	2
ATTAATTATTGTGTA	2.96979	0.769015	1
ATTAGGATTAATAAA	-0.303964	2.5845	2
ATTAGGTGTGGGATA	0.109431	-8.29275	5
ATTATAATTTTTGAT	-1.59966	0.802356	2
ATTATAGGAATGGAG	-1.79052	0.249044	4
ATTATGAATAAAGTG	3.30845	0.86532	1
ATTATGAATGTTGTT	-1.54628	-0.494526	6
ATTATGTATTTGTGA	-0.264795	-0.715167	2
ATTATGTGAGGAGAA	-1.98973	-0.830273	6
ATTATGTTTTGAAGT	0.783755	1.50381	2
ATTGAAAATGTAGTA	0.943471	0.473999	3
ATTGAAGTAATTAAG	2.9537	0.91478	1
ATTGAGTGTGGTGGA	0.674855	-1.39726	6
ATTGATAAAGTAGGA	-0.190019	-1.21842	6
ATTGGAATTTTGATT	-0.88406	2.75787	2
ATTGGGATGGAAGTT	-3.53578	2.12437	7
ATTGGTGTAGAATTG	-1.54666	2.27088	2
ATTGGTTGTATTAAG	-0.138548	-8.51939	5
ATTGTATATAAGATA	-0.00636169	-1.29194	6
ATTGTGATGGTGATG	4.84702	0.973799	1
ATTGTGTGGAATAGA	0.989059	-0.104352	3
ATTGTTATTAATAGG	0.991954	-0.0246141	3
ATTGTTGATAGGATA	-0.255355	-0.895807	3
ATTGTTGGTTTAAAA	-1.06076	-0.220751	4
ATTGTTTGGAGTTGA	2.14059	0.543634	1
ATTTAAAAATATGTA	-3.36176	2.58145	7
ATTTAATATAATTAA	-1.65545	1.48596	2
ATTTAGATGTGGTTA	-0.350596	-1.74265	6
ATTTAGGGTGAGAGG	-0.929035	0.447165	3
ATTTAGTTGAATTTT	3.19344	0.968923	1
ATTTATATATGAAGT	-0.905264	1.40834	2
ATTTATGAATTAAGA	0.818963	-0.95351	6
ATTTATGTATGTGTA	-3.404	2.72267	7
ATTTATTATTTAATG	-0.468496	2.02737	2
ATTTATTGTTTGGTG	-2.06692	-1.71759	6
ATTTATTTAGTGAAG	-1.74126	2.7252	2
ATTTATTTATAGGGT	3.62364	0.537739	1
ATTTGAATTGGGTAT	2.25125	0.744952	1
ATTTGAGATTGTTAG	0.448845	-1.55895	6
ATTTGATTATGAGTG	-1.62622	-1.88386	6
ATTTTAGTAGATAAA	-0.683673	0.0307325	4
ATTTTAGTGGTAATG	2.29137	1.47262	1
ATTTTGATGTGAGTT	5.05125	1.06239	1
ATTTTGGAAGTTGTT	1.25796	-0.683204	3
ATTTTTAAAATGTTT	-3.41195	2.56684	7
ATTTTTGAGAGAGAT	-0.837088	-0.339031	4
ATTTTTGAGTTGTTT	0.556759	0.00115186	3
ATTTTTTATTTAAGG	-2.77082	-0.164082	2
GAAAAGAGATTTGAT	4.11162	0.646547	3
GAAAATTTGAAGTTG	-1.07084	-0.240446	4
GAAAATTTGATATGA	5.10211	1.0602	1
GAAAGGAAATGTGTA	-1.79956	-0.871873	6
GAAATATAGGAAGGT	0.0209142	-8.48106	5
GAAATGAAGATAAAA	2.37104	1.43809	1
GAAATGTTTGTATTT	-0.238097	-0.422576	3
GAAATTGTGGTGATT	-1.40778	3.00911	2
GAAGAAGAGTATGTG	-0.465855	-0.663047	4
GAAGAAGGAGGTTAT	0.537303	1.77866	2
GAAGAAGTTTAGTTG	0.049975	-8.39648	5
GAAGAGGTATGAGAA	1.85673	0.207713	1
GAAGGATTTAAGGAA	1.97367	0.311667	1
GAAGTATTAGATAGA	-0.609056	-1.39572	6
GAAGTGATTAAAGAG	2.41025	0.54198	1
GAAGTTGGTATTTTA	2.07628	0.314439	1
GAAGTTTATGTGTAG	-0.269058	1.98361	2
GAATAGAGTGGAGAG	-1.3224	2.65023	2
GAATAGTAAGATTTG	-1.64627	-0.214948	4
GAATATAAATTGTTT	-0.247442	0.0581962	3
GAATATAGATGAATG	-3.42544	2.27386	7
GAATATGTTTGGGTA	1.69504	0.062092	1
GAATGATTGAGTTTA	1.74843	0.828488	1
GAATGTGTGTTGTAG	-1.83914	-1.62144	6
GAATGTTAGTGTGTA	2.51183	-0.207948	1
GAATTTATTGTTATA	-2.43968	0.707654	4
GAGAAAGGAGTAGTA	-1.76993	-1.42664	6
GAGAAATTGTATGTT	2.43606	-0.579831	1
GAGAAGAATTTTAGG	0.990836	-0.47488	3
GAGAAGATTAATAAT	-0.790428	-1.66849	6
GAGAGGAGTGATTGA	3.30053	0.922793	1
GAGATGAGAGGATGA	1.65982	1.39249	1
GAGATGTTATGGTAG	-1.62334	-0.709311	6
GAGGAGAAGGTGAAA	-1.30317	2.35083	2
GAGGAGAATGAGGAT	-0.124133	-1.17183	3
GAGGAGATAAAGTTG	1.11991	-0.46882	3
GAGGAGGGTATATGT	0.683699	0.427408	3
GAGGAGTGGGTAGAT	-1.53439	2.71882	2
GAGGATTAATATATA	0.0380642	2.68597	2
GAGGATTTGGGTGTA	0.481204	-1.73403	6
GAGGATTTTGAGGAG	-3.48709	2.65749	7
GAGGGAGTAAGTATG	-1.195	2.42187	2
GAGGGTTTGAAAAGG	0.442362	-1.25913	6
GAGGTAAAAATGGGT	0.566657	1.81977	1
GAGGTATTATGAAGT	3.40644	0.878688	1
GAGGTGTGGTAAGGT	2.96353	0.805696	1
GAGGTGTTTTTGATT	0.072873	1.83839	2
GAGGTTTAATTGTTG	1.08675	-0.525844	3
GAGGTTTGATAGTTA	0.890198	-0.273002	3
GAGTAATAGTAGTAT	-0.921995	2.58282	2
GAGTAGTAATGTTGA	2.1429	0.991385	1
GAGTAGTGATTGATT	0.841517	-0.0468509	6
GAGTATAGAATTTAT	-0.143731	2.52404	2
GAGTATATAATAGAT	4.45113	1.10567	1
GAGTATTTTAAATGG	-2.33065	2.32582	2
GAGTGAAATTAGAAG	1.91298	1.64088	1
GAGTGAGTGTTTAGT	-2.74159	-0.212952	6
GAGTGTAGAGGAGAT	-0.774163	-0.523246	4
GAGTGTGGGTGGAAA	-1.02767	-1.74145	6
GAGTTAGTTAAAGTG	5.14013	0.961244	1
GAGTTATTTTGGTAG	5.08596	0.815613	1
GAGTTTGATATAGGA	-2.35148	2.25381	2
GATAAAATTAAAAAA	-2.55961	0.790696	4
GATAATGGGGGGGGA	0.612379	-7.94348	1
GATAATTGTTGTATT	2.93525	0.197667	1
GATAGAAAAAATGGG	4.53132	0.965932	1
GATAGAATATGGTGT	-1.55524	2.84507	2
GATAGGAAAAAATGG	5.0294	1.14476	1
GATAGGAGGGGAAGA	0.84003	1.66811	2
GATAGTTGAGAAATA	5.12563	1.13429	1
GATAGTTTAGTTGGA	-1.74715	-1.46622	6
GATATAAGGGAGTAA	-1.171	1.36871	2
GATGAGAGAAGATAT	2.29096	-0.0532855	1
GATGAGTTTTAATTT	2.7938	0.275127	1
GATGGAATTGTATTG	-0.00899747	1.85725	2
GATGGATGTAGTAGT	-0.784563	0.385886	4
GATGGTTAAGATGTA	-0.938385	0.0195091	4
GATGTAAAAGTAAAG	0.109702	2.66703	2
GATGTAGTTAGTTGA	2.0407	1.25597	1
GATGTGGAAGAATAG	-3.51996	2.24728	7
GATGTGTAATGAATT	-1.11653	1.99872	2
GATTAAGGGTTATAG	3.09033	1.07431	1
GATTAGTTGATGAGA	5.0015	1.20169	1
GATTATGTGTTGTAT	0.487996	-0.605849	3
GATTGAAGTAATAAG	-1.29936	-0.156937	4
GATTGGTGTTTATGG	-1.9994	0.973219	6
GATTGTGAGTGGTTG	-1.42982	1.33614	2
GATTTAATAGTATGA	-0.869275	-0.0890461	4
GATTTTATGATGTTT	-0.267692	2.32132	2
GATTTTTGTTGTAAG	-1.62544	-0.659092	6
GGAAATTGTTTTAGG	4.84718	1.18725	1
GGAAGAATAGTGTGA	-2.04717	2.00709	2
GGAAGAGAAGGTTAT	0.103635	0.361853	3
GGAAGATTAAGGTGG	-3.2553	2.58641	7
GGAATGAAATAGTGT	0.460597	-1.39816	6
GGAATTATAAATTGG	-1.85124	2.25104	2
GGAGAAAGTTGATGT	0.201617	2.5115	2
GGAGAAGAATTTGAA	0.292402	-0.736543	2
GGAGATGAGTAAAAA	0.169613	1.79397	2
GGAGGGAAATGTAAA	0.62526	0.956999	3
GGAGGTAGTATGGTG	-0.873897	-0.51696	4
GGAGGTGTGGAGTAT	-1.99989	-0.594319	6
GGAGTATATATAGTA	1.65848	-0.078226	1
GGAGTATGATGTAAA	-0.109729	-0.191984	6
GGAGTGAAGAATAAT	2.07253	-0.54885	1
GGAGTGAATTTAGAG	1.38803	-0.341097	3
GGAGTGAGAGTTGGT	-1.10289	-0.934718	4
GGATAAAGAAATAAT	-2.28681	-1.21376	6
GGATAAAGGATATTT	-0.0870074	0.398358	3
GGATAAGTTTGTATT	0.317599	-1.26062	6
GGATAATTATGAATA	3.1517	0.268624	1
GGATAATTGATGATT	-1.02779	2.44722	2
GGATAGTTTGAAGTA	1.21115	1.27873	2
GGATATTGTGGATTG	-1.75451	-0.375347	4
GGATGAAGTGAAATG	-1.5002	2.53309	2
GGATGGTTGTGGGAG	0.0308272	-1.05383	6
GGATTGAAAAAGGTT	1.81473	-0.0983979	1
GGATTTTGAGAAAAT	-1.58511	2.56875	2
GGGAAGAGGAAAAAA	-1.54169	-2.08494	6
GGGAGATAGTAAGAG	-0.899181	-1.43415	6
GGGATGTATGGGTGG	0.113443	2.01434	2
GGGGGATGGGAGATG	0.513506	-8.10723	5
GGGGGGATAGGAGGA	0.4304	-1.19864	6
GGGTAAAATTAAGTA	2.98717	0.837911	1
GGGTAAGTGTTTGAG	0.168757	-1.81009	6
GGGTAGTAAGGGTTA	-3.3749	2.54186	7
GGGTATATGATTTGA	1.97621	0.213554	1
GGGTATTGGAGGGTA	0.357065	-2.18739	6
GGGTTGTTATGGTGT	-2.76089	-0.408879	6
GGGTTTATTTTGTAA	-0.946085	-0.671501	6
GGGTTTTATGTAGTA	3.36383	0.961666	1
GGGTTTTGTTTTTAA	-0.299688	-0.256619	3
GGTAAAGTTTAGTGA	0.788729	-0.725094	3
GGTAAATTGATTAAT	4.92857	1.39582	1
GGTAAGTGATAGTTG	-2.35104	0.639233	4
GGTAAGTTAGAATTT	-1.30497	2.63823	2
GGTAGTATTGGTATG	-1.09704	2.74938	2
GGTAGTGATTATAGG	-0.767731	2.22293	2
GGTAGTGGAGTATTA	2.77673	0.364825	1
GGTATAAAGTTTTTG	1.86468	-0.32734	3
GGTATGTATAGAAAT	0.336865	0.451419	3
GGTATTTAAGAAGTT	0.291605	-2.02489	6
GGTATTTAAGAATTG	3.3167	0.683661	1
GGTGAATGTTGGAAT	0.191207	-0.0389187	4
GGTGAGAGATGATTA	-2.49053	1.3938	2
GGTGAGGTTTAGGTG	0.929845	-0.238353	3
GGTGAGTTGGTATTA	-3.66829	2.07278	7
GGTGATATAGGTATA	0.798244	-0.163902	3
GGTGGTATTTTTTTG	-1.36156	2.56832	2
GGTGGTTGTTGTTTG	2.35346	0.346251	1
GGTGGTTTGAAGGGT	-1.21002	-1.36816	6
GGTGTTAGTGTTGTA	-1.2287	-1.53712	2
GGTGTTGGTGTGATG	-0.979009	2.95947	2
GGTGTTTGAGAATGT	-3.74295	2.18851	7
GGTGTTTTGAAGGTT	-0.393045	2.21053	2
GGTTAAAGGATGGAT	0.188237	2.55347	2
GGTTAAGAAGAAATA	-3.53793	2.75333	7
GGTTAAGTAAGTGAA	1.58329	0.0904667	1
GGTTATAATTTTTTT	-1.14717	-1.90719	6
GGTTATGTTTTAATG	-1.73755	2.17531	2
GGTTGGAAAGTGTAT	-2.32143	3.30188	2
GGTTGGAAATTATGA	-0.308922	2.17591	2
GGTTGGGAGTAAAAG	-0.395742	2.39435	2
GGTTGGGTGTGGATG	2.73696	0.72022	1
GGTTGGTAAGGTAGA	2.69213	0.00989311	1
GGTTGTTATAGGAAG	0.421197	-2.07304	6
GGTTGTTTATGAAAG	0.32535	2.00164	2
GGTTTAGGGTAGGTA	-0.236853	0.0932323	3
GGTTTATGTTTGGTA	1.85149	-0.189215	1
GGTTTGGTTTATAGA	1.34711	-0.325089	3
GGTTTTAGTATATAG	-3.39452	2.67185	7
GGTTTTGGGTGTTAG	0.89513	0.317153	3
GGTTTTGTTGGGAGT	-0.482451	1.80386	2
GTAAAGTGTTTAAAA	-2.08533	1.87209	2
GTAAATTTTTGAGGT	-0.721397	-0.0608264	4
GTAAGATAATGTTGG	-0.792807	-0.217476	4
GTAAGATGATAATTA	-1.6057	-0.346822	4
GTAAGGAGAGGAAGG	4.97863	0.938622	1
GTAAGGTTTGTTTTA	-2.44632	-1.05786	6
GTAAGTAGAAAAATA	-2.34983	-0.44482	6
GTAAGTGGAATTTAG	2.19546	0.554706	1
GTAAGTGTTTGTATG	0.787804	0.640822	3
GTAATAATGTGTATA	-1.3552	2.01171	2
GTAATATATATGGTT	-1.95981	1.82816	2
GTAATGGTGAGGAAT	0.663405	1.34876	2
GTAATTGAAATGTGA	0.270108	-1.96127	6
GTAGAAGATTTGGAA	2.28677	-0.222259	6
GTAGAAGGAAATGAG	4.92649	0.852317	1
GTAGATTATATATAT	-2.50129	-0.168099	4
GTAGGAAAGGTAGAG	-0.776791	-0.612684	4
GTAGGATTTTTTAGG	-1.77871	2.78982	2
GTAGGTTATATTGAT	1.09568	-0.116156	3
GTAGTAGTGAGAATT	-2.493	1.45897	2
GTAGTGAGGAGAGGG	-0.661566	2.59357	2
GTATAAAAATGTTTT	-0.0795845	1.12696	1
GTATAATATGAGTAG	0.411564	-1.80849	6
GTATAATGATTAAAT	-1.02351	2.76068	2
GTATATATTGATATG	-0.115184	-1.98913	6
GTATGATAAGAAGAA	-0.441375	-0.157308	4
GTATGGTGGAATAAA	-0.199868	-8.42064	5
GTATGGTGTTAGAGA	0.486592	-8.12184	5
GTATGTGTGGTTTTA	-0.180549	2.11436	2
GTATTAATAAGAATA	2.56942	0.520769	1
GTATTAGAATATGAT	2.62007	0.23541	1
GTATTGTGTTTAAGG	-1.49527	-1.56034	6
GTATTGTTAAGGATA	-0.967727	-0.548462	4
GTATTTTAGAGTGAA	2.22718	0.296919	1
GTGAAAGATGGTAGA	0.752184	-1.16384	6
GTGAAATTGGTAAGA	4.98606	1.07746	1
GTGAAGATTGAGTGT	0.389076	-8.16154	5
GTGAAGGAATAGGTT	2.69278	0.604704	1
GTGAAGTGTGTAGGA	-0.373726	-1.52218	6
GTGAATGTTTGTATA	0.0470602	-8.30397	5
GTGAATTTTTGGGTG	2.51705	0.677615	1
GTGAGGATTGAATTG	-1.09462	-1.85456	6
GTGATAGGAAGTTTT	0.106591	-0.208751	3
GTGATGGTATGGAAG	-0.990814	-2.02403	6
GTGATTGGGAAAGGT	0.0918162	2.26998	2
GTGATTTGATTATTA	-1.2024	2.18759	2
GTGGAAAGAGAGGTT	-0.717412	2.47637	2
GTGGAGATAAGTATA	0.209372	0.319148	3
GTGGAGGAATGAAAG	0.0136642	-8.39673	5
GTGGAGGGAGATATA	-0.939838	2.25314	2
GTGGGAGAAGTAAAT	-1.91414	-0.390043	4
GTGGTAGAGTTGGTG	0.0785673	-8.39047	5
GTGGTATTGGGTGAT	1.11699	-0.197609	3
GTGGTGATAAGATGA	0.446665	-8.18069	5
GTGGTGTGTGTAATA	-1.12808	2.31054	2
GTGGTTAAGGGATTT	-0.38256	0.270436	4
GTGGTTGTGGAGTTG	-0.74153	-0.702578	4
GTGTAAGTTAAGAAG	-0.828056	-1.04394	6
GTGTAGAATAGATAG	-1.44425	-0.927737	4
GTGTATGTTGTTTTT	2.12104	0.826597	1
GTGTATTGAATATGA	-0.586736	2.86415	2
GTGTGAAAGGTGGGT	1.82322	1.38129	1
GTGTGAGGGTATTTG	1.59091	-0.235894	1
GTGTGTGAAGAGAGT	-0.925633	1.40224	2
GTGTTATGAAATAAA	4.85881	1.33889	1
GTGTTATGTGAGTTT	-1.87176	-1.4851	6
GTGTTGAAATGGAGG	2.07278	-0.279746	1
GTGTTGTTAGTAAAA	-1.43456	-0.119147	4
GTGTTGTTTATGATT	5.14187	1.00691	1
GTGTTTAAAATAATT	-0.831756	2.37273	2
GTGTTTAATGGTTAG	-2.40249	-0.706183	2
GTGTTTAGTTGATAG	0.524321	-8.09598	5
GTGTTTGGTATGGAG	3.29482	0.826577	1
GTGTTTGGTTAAAGT	3.13289	0.477698	1
GTGTTTTAGTTGAAG	4.17348	1.18086	1
GTTAAGAAATAATAA	-3.64906	2.41571	7
GTTAAGGAGTGTGGT	5.21282	1.18205	1
GTTAAGGTAGATGTG	-0.38134	-0.811423	4
GTTAAGGTGGAAGAT	1.63938	1.57457	2
GTTAATATTATAGGG	-1.98104	2.39712	2
GTTAGAGAGTTGATA	-2.82014	-0.142428	6
GTTAGATGGGTAAAG	0.220031	0.292603	3
GTTAGATTATTGAGA	-2.46616	1.54732	2
GTTAGGTGGAAAGAG	1.99838	1.62386	1
GTTAGGTTAAGGATG	-2.30799	-1.03268	6
GTTAGGTTAAGTTAA	-1.18396	0.441892	6
GTTAGTATAGGGTTA	-2.04785	-0.138301	4
GTTAGTGGGTGATTT	-0.846728	-1.67347	6
GTTAGTTAATGGTAG	5.00942	1.26377	1
GTTATAAATGGGAAG	-2.85092	-0.173495	6
GTTATAAGGTAATGT	-0.307524	-0.549633	3
GTTATAATGTGATTT	-1.94271	2.84635	2
GTTATATATTGTAAA	-1.19819	-1.78247	6
GTTATGGTAAGGGTT	-0.605531	-2.05534	6
GTTATGTTTAGAAGG	3.21643	0.557527	1
GTTATTTTTTTGTTA	-3.57995	1.67441	7
GTTGAAAAAATTTAG	1.9875	1.53861	1
GTTGAGGATGAAAGT	2.83161	0.324215	1
GTTGAGGTTTGTAGG	2.6911	0.516059	1
GTTGAGTGTTATTGT	2.40715	0.249803	1
GTTGGGGGTAATTTG	-0.458936	2.18092	2
GTTGGGGTATTGTGA	-0.535664	2.2681	2
GTTGGTTGGGAGATG	-0.857835	2.69241	2
GTTGTAAATTTGGTA	-1.9131	-1.65687	6
GTTGTAATTGGTATA	-1.99375	0.878741	2
GTTGTAGGAATTTTT	3.26766	0.59854	1
GTTGTGGGATTAGGA	-0.859206	-1.60266	6
GTTGTTTTTTGTAGA	0.48514	-1.96832	6
GTTTAAATAGTGAGA	0.864221	0.544046	3
GTTTAAATTGAGAAA	-0.27674	0.189883	4
GTTTAAGATTTTTAG	3.62227	0.919193	1
GTTTAGGAAGGTAGA	3.86471	0.81179	1
GTTTATAGGGTGTGT	-0.47494	-2.08588	6
GTTTATGTAAAAAAA	1.16621	0.071079	3
GTTTGAGTGTAGTAT	-3.72933	2.32545	7
GTTTGGTAGGTATAT	5.01723	0.798212	1
GTTTGGTATGATAGG	2.87259	0.0281831	1
GTTTGTGGTATAGAG	4.60773	1.05592	1
GTTTGTTTATATTGA	-0.189651	-8.47376	5
GTTTTAGAGTTAATG	0.544939	-7.97565	5
GTTTTAGTAGGTTTG	0.718528	-0.477317	3
GTTTTGATGAGGGAT	-2.27762	-1.07316	6
GTTTTTGGTTATTGT	-0.925086	-2.22319	6
GTTTTTTTATGTGAT	-1.705	1.56176	2
TAAAAAGAAGAAGTG	-1.99367	1.82087	2
TAAAAGAGGGAATTA	4.84733	1.09711	1
TAAAAGATGTGTGTT	0.292826	-7.92883	5
TAAAAGGTAATTTTA	-1.94788	2.4268	2
TAAAATAGAAGATGG	5.10132	1.00206	1
TAAAATGTGATATGT	-1.70984	-0.249314	4
TAAAGAATTATATTA	-1.85657	1.91556	2
TAAAGATATTAGTGG	-1.78531	-1.60356	6
TAAAGGTTGGATATA	-2.19768	-0.262956	2
TAAAGTAAGTTATGA	-0.44559	2.58416	2
TAAAGTAGATGATGT	0.140645	-0.252826	3
TAAAGTAGGATGGTA	-1.91021	1.99479	2
TAAATAAGGTTATGG	-0.834015	1.29612	3
TAAATATTGTATTAT	0.756473	1.8991	2
TAAATGTATGATTGT	5.27208	0.848586	1
TAAATGTTGAAGTTG	-1.42751	3.06281	2
TAAATTAAGGATTAA	-1.4019	0.0648879	4
TAAATTTAGGGATAG	-0.308251	-1.05445	6
TAAATTTGGGAATAG	-1.97887	2.09039	2
TAAGAGGAATATGAA	-1.13697	2.34683	2
TAAGAGTAATAGGAG	-0.392036	-1.64708	6
TAAGATAAGTAATGG	-0.829625	2.12474	2
TAAGATGTTTTATGT	-1.95658	-0.735028	6
TAAGGAGTTGATGAG	0.566881	-0.243282	3
TAAGGGATGTGAGAA	0.648803	-1.27928	2
TAAGGGTGATTAAAA	1.07451	-0.57758	3
TAAGGTATTAGTGTA	-1.43246	1.18458	2
TAAGGTTTGAAAATT	0.544006	-0.282684	3
TAAGTAGTGAAGAGA	-1.11585	2.43581	2
TAAGTAGTTTTTAAA	2.13438	0.576	1
TAAGTGGATATATTT	-0.375241	0.235211	3
TAAGTGTGATTTTGG	-3.68507	2.37535	7
TAAGTTGTTTGTTTA	-0.80178	0.0681055	6
TAAGTTTGAGATGAA	2.65177	-0.0927354	3
TAAGTTTTGATGTGT	2.5182	0.0551027	1
TAATAAAAGATGGAG	0.706784	-1.0877	6
TAATAAATAATAGAT	-0.234265	2.54949	2
TAATAAGAATGTAAA	0.461243	0.0155144	3
TAATAAGATAGTGAT	0.912032	-0.177872	3
TAATAGAAGTGTGAT	-2.24949	-0.592151	4
TAATAGATAAGTGTG	-0.638332	2.43895	2
TAATATATTAAATAA	-2.13798	1.90882	2
TAATATTAGGTAGTT	-0.0213535	1.59218	2
TAATGAAATATATTG	5.01227	1.03338	1
TAATGATGGGGTAAG	-2.03525	2.0054	2
TAATGGGATTTGGAG	-0.282131	2.00631	2
TAATTAAGATATGAA	2.72261	0.81381	1
TAATTAATATAAGTA	0.112542	0.173133	3
TAATTAATTATGTAA	-1.80907	-0.0693655	4
TAATTATGAAAATAG	-3.62638	2.65613	7
TAATTGGAAGTATTA	-1.57506	-0.137155	4
TAATTGGAGTTGAGG	1.18788	-0.548934	3
TAATTGTGAGTAAGA	2.11541	-0.277842	1
TAATTTGAGGAGGTT	-2.4896	-1.06641	6
TAATTTGGATGAGTG	-0.157694	1.54849	2
TAATTTTAGATTATA	-2.48796	-0.788655	6
TAATTTTGTGTATGG	0.0112899	-8.41937	5
TAGAAATAGAAGATG	0.131432	-1.31002	6
TAGAAGAGTGAAATA	-1.70569	2.48983	2
TAGAATGAGTTGTTT	-1.07938	0.0950625	4
TAGAATTGGGATGGT	-0.729126	-2.17654	6
TAGAGAAAGTAGTTA	-0.115761	2.14374	2
TAGAGAGAGAAAGAA	-1.50285	2.81154	2
TAGAGAGGAAGAATG	-1.89378	1.57888	2
TAGAGATGTATGTGT	1.98238	0.303711	1
TAGAGGATGTTGATT	1.72488	-0.24694	1
TAGAGGTTGGATATT	1.18645	0.228015	3
TAGAGTAAAGTAAAG	3.30559	1.00494	1
TAGATAGATTTTTTG	-0.428228	2.17128	2
TAGATAGTTAGTGTA	0.328419	-1.80437	6
TAGATATGTAGAGGG	-1.43778	-1.22346	6
TAGATGAGGGAAGGT	-1.08865	0.316936	4
TAGATGTAAAGTTGA	-2.44578	2.21917	2
TAGATGTTGGTTTGT	-1.52311	-0.123696	4
TAGGAAAAGGTAGGT	-1.49412	2.85266	2
TAGGATGGAGATAAG	-1.02656	-1.6279	6
TAGGATGTGTTAAGA	0.343959	-1.18592	6
TAGGGAAATTTATTA	-1.01829	2.53123	2
TAGGGATTATTAGAA	-2.37213	0.0936667	6
TAGGGTGGGTTAGTA	-1.25361	1.23294	2
TAGGTAGTATTTATG	-0.0452661	-1.89041	6
TAGGTGAGTTAAGGA	4.59649	0.931712	1
TAGGTGTGTTAGGTA	1.37896	-0.660901	6
TAGGTTAATAGTTTA	-1.41145	-1.91288	6
TAGGTTAGTTGTAGT	-0.903529	1.22103	3
TAGTAATGAGAATAG	0.0704157	-8.4769	5
TAGTAGTAGAGGAAT	2.83089	0.864295	1
TAGTATATAGAATTA	-0.95316	0.000893279	4
TAGTATATAGTTGTT	0.471237	-8.11494	5
TAGTATTTTGTAAGT	2.51801	0.440962	1
TAGTGGGTAGTAATG	-3.65686	2.82169	7
TAGTGTGAAGTGAGT	-3.28021	2.61693	7
TAGTTATGAAGGATG	4.97997	1.0082	1
TAGTTGGAGTTTAGG	-1.97176	2.24737	2
TAGTTGTTAGTAGGA	-1.83044	2.20992	2
TATAAAATGAAATGA	-0.00855406	-0.626775	3
TATAAAGTGGTGATG	0.111238	-1.2984	6
TATAAATATTGTAAA	-1.10666	-2.30903	6
TATAAGGGTAGAGTA	-1.8697	-0.888048	4
TATAAGGTTTTAGTT	-2.52434	0.843469	4
TATAATGAGAGGTTA	2.32806	0.172733	1
TATAATGGAGGTAGG	-0.95258	-2.23794	6
TATAGAGAAGTATGT	-1.18712	-0.312947	4
TATAGAGAGTGGTTA	1.04811	-0.415834	7
TATAGAGTTGAGTAT	-3.74817	2.31178	7
TATAGATATGAAAAT	-3.50809	2.73877	7
TATAGGGATTTATGG	-1.42814	2.67413	2
TATAGTAATTTAGGA	-0.0364905	-1.82385	6
TATATAAATAAAGTT	2.76522	1.23878	1
TATATATGGTTATTT	1.99862	-0.205555	1
TATATGAGATTATTA	-2.1174	-1.44698	6
TATATGGAATTAATT	1.27109	0.231417	3
TATATTTTTGTGGAA	-0.277376	-0.017596	4
TATGAAAAAGTAGTT	4.63785	1.21645	1
TATGAAAATAGTAGA	1.11732	-0.523232	3
TATGAAAGTAGTGAT	2.95019	0.550181	1
TATGAAGGTTGATAG	0.251771	2.56304	2
TATGAAGTAAGAGGT	-2.35808	0.624748	4
TATGAAGTTTGTTAG	-0.163575	-0.749908	6
TATGAGGTTGATTGA	0.735575	0.590578	3
TATGATGTTTAAATT	-2.29683	0.576298	6
TATGTGGAGAGATTA	-0.469835	-1.47072	6
TATGTGGGAAGATAA	5.19162	1.14459	1
TATGTGTGAAATTAT	-1.78515	-0.907786	6
TATGTGTTTAGATTT	0.786356	-1.37222	6
TATGTTTTTAATGGG	-0.1962	1.72539	2
TATTAAATGTTGGTA	-0.661795	-1.53099	6
TATTAAGGTGTTGTG	-1.32816	-0.896181	4
TATTAGAGAATTTAG	3.23162	0.769521	1
TATTAGGGTATTTGG	1.33478	0.261055	1
TATTAGGTTAGTGGA	-3.65818	2.67956	7
TATTATATGTGTAGT	2.79535	-0.121949	1
TATTGAAGTTGGTTT	-0.766649	-2.15995	6
TATTGAATGAGATTT	-0.215741	-1.64647	6
TATTGAGGAGTATAT	-0.620688	2.07641	2
TATTGAGTTATTGTG	-1.4615	-1.35793	6
TATTGGAATTTGGAA	0.0439382	2.39977	2
TATTGTAATGGTTGA	1.72005	1.50487	1
TATTGTTTTTTTATA	1.88141	-0.389261	1
TATTTAGGAGGTGTA	1.93423	0.766121	1
TATTTATTTTTAGTA	3.18941	0.715398	1
TATTTGAAGAGATGA	-2.57785	0.707027	6
TATTTGTAAAAATGT	-1.93576	-1.30427	6
TATTTGTGAATATTT	2.01433	-0.00582937	1
TATTTTGGTATAGAG	-3.33622	2.01994	7
TGAAAAAAATGATAA	-2.04533	-0.800451	6
TGAAAATTGAATAGG	-1.01587	-0.203132	4
TGAAAGATGTTAGTA	2.02744	1.10621	1
TGAAAGTGAGGTAAT	-0.624763	-0.242103	4
TGAAAGTTTTATAAA	-0.799461	2.72142	2
TGAAATAGAAATAGT	-1.10731	-0.319913	4
TGAAATTAGGTAGTT	-1.98373	1.71692	2
TGAAGAGTGTAATGT	0.70478	1.90674	2
TGAAGGATATGATGG	-3.68674	2.21087	7
TGAAGGGTGTTGATG	-1.14523	-0.0870403	4
TGAAGGTGTGGATAG	-0.809036	2.02115	7
TGAAGTGGAGAATAT	-2.77621	-0.402751	6
TGAAGTTTAGGTTTT	-3.74289	2.00781	7
TGAAGTTTGATTTTT	-1.3569	-1.07365	6
TGAATAAATTATTAA	-1.2635	2.39663	2
TGAATATAATTTAGA	-2.57087	1.36987	2
TGAATATTGATTTAA	-3.2518	2.6576	7
TGAATGATAGAGGTT	3.03889	0.361802	1
TGAATGATTGTATGG	-1.52247	1.72109	2
TGAATGGTTGTGGGA	-0.422945	0.741094	3
TGAATTTGTATGAGT	3.20757	0.491036	1
TGAGAAGATATGAAA	-1.66433	0.0152864	4
TGAGATTAAGGAAAT	-1.17448	-1.37338	6
TGAGGATGATTGGAG	-1.60981	1.41104	2
TGAGGGTAAAAGTAA	2.80734	0.745232	1
TGAGGGTAGGAAGTT	1.202	-0.765369	3
TGAGGTGGAGTGGAG	-3.73745	2.87028	7
TGAGTAAATAAGAGT	0.0961321	-1.93274	6
TGAGTGGATATGTGT	1.18411	-0.394848	3
TGATAATATTATTAA	-1.06262	-1.28328	6
TGATAGTTTGAGGTA	-2.22381	0.522433	3
TGATGAGAGTATGAT	-3.71607	2.74197	7
TGATGGAAGGTTTGA	0.0283432	1.74985	2
TGATGTGAGTATGAA	4.25566	1.04078	1
TGATGTGTATTATAA	-2.25739	-1.13891	6
TGATTAGATGGATTT	1.04096	-0.677591	3
TGATTTAGAAGTATA	-1.10394	-2.00824	6
TGATTTAGAGGTTTG	-2.35093	-1.19938	6
TGATTTATATAATAT	-1.60991	-1.31122	6
TGATTTATTAGTGGA	-0.112972	-1.21866	6
TGATTTGATGGTATG	-0.946369	-2.34317	6
TGATTTTAGATAGAG	0.940607	0.551609	3
TGGAAGTATTTTGTT	0.17341	2.51589	2
TGGAATAGGAGGTTA	2.92603	0.785307	1
TGGAGAGGATTTAGA	1.96353	1.51356	1
TGGAGAGTTTGTATT	-1.95273	2.45756	2
TGGAGATTGTGTGAT	-0.0240505	-8.12797	5
TGGAGGTGAATATTA	-1.12186	2.85378	2
TGGAGTTGTAGTATA	-2.52453	-0.985711	6
TGGAGTTTGTTTAAA	-0.689418	-1.40285	6
TGGATTAATAGAAAT	-3.77667	2.32661	7
TGGATTATTTTAAAT	1.84771	1.54442	1
TGGGAAAAATGAGAT	-0.634852	-0.0930785	4
TGGGAAATAAGTTGA	2.54447	0.0254946	1
TGGGAATTAATGTAT	-2.64929	-0.742249	2
TGGGAGTAGATTGTT	-1.14028	-1.50154	6
TGGGGGGAGTAATAG	-1.91176	-0.613576	4
TGGGGTTGAGAGATT	-2.45585	0.700536	4
TGGGTGAAAAAGTTT	-2.47794	3.196	2
TGGGTTATTAGTTAG	-1.22141	1.3184	3
TGGTAAAAAAGGATG	5.30478	1.31079	1
TGGTAAATATATAGG	0.0294842	-1.38233	6
TGGTAAGAAATAATT	4.67725	1.00145	1
TGGTAGGAGATAAGA	2.34661	0.555091	1
TGGTAGGGTATTTTA	-1.59776	2.93747	2
TGGTAGTGTTAAGAT	2.67636	-0.0964052	1
TGGTATAAAGAGGAT	-2.55089	2.20004	2
TGGTATTGGTAGATT	-1.26187	-0.25808	4
TGGTGAGTTTGATTA	-0.703761	-0.950129	3
TGGTGTAGAGTATGG	-1.01876	-1.77984	6
TGGTGTAGTATAGGA	2.74359	1.04254	1
TGGTGTGATGATAGT	2.26408	0.49955	1
TGGTGTTTTAAGTTG	-0.51492	-1.51137	6
TGGTTAAAGATGTAG	-2.05171	2.46886	2
TGGTTAAATTGGAAA	-1.65506	-1.05429	6
TGGTTATAGGTGTTG	2.98563	1.07008	1
TGGTTATTGTAGTTT	0.0200186	2.69152	2
TGGTTATTTATTATT	3.10231	0.510595	1
TGGTTGTTGAATTAA	-0.427553	-1.73274	6
TGGTTTAGATGAGTG	-0.128254	-8.38379	5
TGGTTTAGATGGGAA	-0.553035	-0.275105	4
TGTAAGTATTGTGGA	-1.57599	-0.26354	4
TGTAAGTTAATTGTT	-0.244625	-8.4886	5
TGTAATTGTGGTGGA	-1.92561	2.50042	2
TGTAGAGATAGGAAT	-0.00946659	-1.89355	6
TGTAGATTGGAATGG	-1.38384	-0.934197	6
TGTAGGAATTGTAGA	-2.24603	0.875479	2
TGTAGTGTTAAATTA	0.301252	1.70313	2
TGTAGTTAGTGTGGT	5.20544	0.866476	1
TGTATATGATAATGT	-3.37128	2.07476	7
TGTATATGGTTTTTG	-1.04683	-1.09773	6
TGTATATTAGTAGAT	2.06738	0.230975	1
TGTATGGGAATGAGG	-1.3131	-1.8819	6
TGTATTAAATAGTAT	2.57047	1.37866	1
TGTATTTTTTGGTGT	0.467841	-1.16856	6
TGTGAAGGATATTAA	2.69973	0.0581068	1
TGTGAATAGAAGGGA	-2.51859	-0.906048	6
TGTGAGTGATGGTTT	0.52983	-1.60383	6
TGTGGAGGATAAAGT	-3.52701	2.50612	7
TGTGGAGGTGAATGA	1.53534	0.630235	3
TGTGGAGTTGGGTAG	0.0275292	-1.77515	6
TGTGGGATTGTGGGA	2.07261	0.434397	1
TGTGGTAGGGAATTA	0.156567	-2.11792	6
TGTGGTATGAGATTT	-0.812397	-0.488222	4
TGTGGTTGAATATTT	-1.19494	-1.77438	6
TGTGGTTGGTTGAGA	-2.11645	-1.63126	6
TGTGTAATGTAAGAA	-0.543508	-1.13145	6
TGTGTATGATTAAGT	0.664106	-0.353637	3
TGTGTTAAAATATAT	-3.71505	2.67525	7
TGTGTTTTTGAAATG	0.330849	2.08118	2
TGTTAAGAAAGATAA	-1.08356	2.93833	2
TGTTAAGAATGTGAT	-0.622454	-2.0476	6
TGTTAGAGGAAGGTA	4.34718	1.14569	1
TGTTAGTGAAAGAAG	1.45517	-0.395132	3
TGTTAGTGTGTATAT	-0.28954	-8.54128	5
TGTTATGATTGAGTA	-0.203133	1.91881	2
TGTTATGTTGGATAG	-0.919256	-1.88716	6
TGTTGAAGAGGATGT	-1.95383	-1.48073	6
TGTTGAAGGGTGATG	-0.655534	2.13617	2
TGTTGATGAAAAGTT	2.55167	1.44575	1
TGTTGGAATAGGGAG	3.65322	1.02014	1
TGTTGGAGTGATGTG	0.773192	-0.0250325	7
TGTTGGTTATTGGTG	0.672369	1.05096	6
TGTTGTAGAGGTTAT	-1.42993	2.78248	2
TGTTTAAGTTTTTGG	-0.592689	-0.908348	6
TGTTTAGAATAGAAA	4.73873	0.890376	1
TGTTTATAATTAGGA	4.59653	0.995305	1
TGTTTGGAGTGATAA	-1.43856	-0.0416584	4
TGTTTGTTATTATTG	-0.368629	2.5792	2
TGTTTTAAAAGGGAA	-0.848277	-1.44422	6
TGTTTTAGAAAATTG	-3.65698	2.82496	7
TTAAAATTTTTGTTA	3.24434	0.862694	1
TTAAAGTATGGTAAG	-1.33235	2.68962	2
TTAAAGTATTTTTGA	-0.211554	-8.47676	5
TTAAAGTTTATATTT	0.0481046	-2.07168	6
TTAAATTAGTTTTGA	-0.22206	-2.02218	6
TTAAGAGGTAAGGTA	2.68951	0.290031	1
TTAAGGAATAGATGG	-1.67102	0.135279	4
TTAAGTGTATATGGA	0.652655	-0.0463882	3
TTAAGTTTTTTGGTT	-0.554902	2.69723	2
TTAATGAAAAGTAGG	4.57302	0.871178	1
TTAATGAAAGATGGT	-1.95664	-1.57541	6
TTAATGAAGAGGTTT	2.53082	0.87183	1
TTAATGAGTAGAAAT	-2.47929	0.75513	4
TTAATGGATGGTGAG	0.15325	2.02104	2
TTAATGGTATGGTGA	5.01729	1.06895	1
TTAATTTAAGAATTT	-2.00446	-1.04648	6
TTAGAAAATAATAGT	-1.80404	2.86487	2
TTAGAAGATTATTTA	1.46624	-0.0880616	3
TTAGAAGGAGGTTGG	-1.27863	-1.45887	6
TTAGAATTGATGAGT	-1.70944	-1.24139	6
TTAGAGTGGTTATTT	-1.76289	-1.44514	6
TTAGATTTAAGAATT	1.99611	1.6187	1
TTAGATTTTTAAATA	-0.743348	-0.349374	4
TTAGGATAGGGTTAT	-1.73297	-0.058618	4
TTAGGATATATTGTT	1.73875	-0.442893	1
TTAGGTATATTGTGA	-2.73149	-0.295144	2
TTAGGTGAGTGTTGA	-1.76258	0.08525	4
TTAGGTGTGTTATGT	2.08462	1.51134	1
TTAGTAATATTAAGA	-0.960552	2.31946	2
TTAGTAGTGTTTAGG	-0.68703	-0.402827	4
TTAGTATGGAATTGA	-0.0521281	-8.49573	5
TTAGTATTGAGAGAA	1.12219	-0.498877	3
TTAGTATTTTTGTAT	-0.412686	-1.0058	6
TTAGTGAATAAAAGT	0.990111	-1.13831	1
TTAGTGAGAAGGAAA	-1.84251	-0.740684	6
TTAGTGGATTGAATT	-2.27627	3.25215	2
TTATAAGATGTAGGT	-1.39419	-0.810582	4
TTATAGATTTATGGA	-0.298575	-1.5588	1
TTATATGAAGATAGG	-2.54955	2.319	2
TTATATGAGTTAGTA	0.197317	-1.4418	6
TTATATTAGTAATTT	3.01993	0.689741	1
TTATATTAGTGTTTG	-1.97397	2.82876	2
TTATGAATTGAATGG	-2.51836	-1.19201	6
TTATGGTTGTGAAGA	3.17128	0.181623	1
TTATGTTGGAATGGA	-2.59148	-0.915209	6
TTATGTTGTATTTTA	0.296806	-1.07211	6
TTATTATTGTTTAGG	-1.50858	-0.467889	4
TTATTGTAGATGTAA	0.504752	-8.07621	5
TTATTGTATGATGAG	-1.8125	1.5411	2
TTATTTGTGATTATT	-1.27469	1.63872	2
TTGAAAAATGATGGT	-0.118214	1.82633	2
TTGAAAATTTAGTTT	-1.27497	2.56804	2
TTGAAATGTTATTGT	3.01797	0.740017	1
TTGAAGAAGGGTAGA	-0.670821	0.135789	4
TTGAAGAGGATAGGT	-2.42783	-0.865906	6
TTGAAGTAGAGAATA	-1.99378	0.256164	4
TTGAATGTTTGATTA	0.0648745	2.41861	2
TTGAATTTTGTAGAT	-1.50998	2.69496	2
TTGAGATGAAAAGGA	-0.531622	-1.50195	4
TTGAGTAATTAAGTA	-2.01557	-1.67231	6
TTGAGTGGATGGAGT	0.212097	-8.3009	5
TTGATAAAGTTAAGA	3.12181	0.861629	1
TTGATAATAATTGAA	-0.157539	2.3201	2
TTGATAGAATATATT	-1.95518	-1.12254	6
TTGATGAATGTTAAG	0.730608	-0.548925	3
TTGATGTTAAAGTTG	0.889427	0.134738	3
TTGATGTTTTTTTTT	-0.951509	0.719815	1
TTGGAAAGAATAAGT	-1.73542	0.784556	6
TTGGAAGAATAGATG	-1.06665	-2.09031	6
TTGGAAGGGTAGAAT	1.10673	-0.961097	1
TTGGAGGAAAGAGAG	0.531469	-0.506524	3
TTGGAGTTGTTGGTG	-0.192565	0.145238	4
TTGGATTAGGGGTGA	-2.29576	2.32883	2
TTGGGATTGAAAAAT	-2.50194	-1.07074	6
TTGGTAAGATTGTTA	-3.64751	2.65617	7
TTGGTTAAGGAGTTT	4.81619	0.652447	1
TTGGTTAATTGAGTT	-1.61987	2.62456	2
TTGGTTTTTGGTGAA	1.86385	-0.473623	1
TTGTAAGTTGATATA	-1.81983	1.73887	2
TTGTAGAAATGGTAT	1.37247	-0.0203927	1
TTGTAGTTTTATGAG	-1.94904	2.11028	2
TTGTGAGGGAAGGGA	-1.3639	-0.904023	4
TTGTGATAATGAATA	-1.07369	2.80592	2
TTGTGGATAAAAGAA	-0.384682	-1.6308	6
TTGTTAAGAAATGTA	-0.144494	-2.10338	6
TTGTTATAGTAGGTA	-1.86522	2.27325	2
TTGTTATATAATGAT	-1.78585	-0.204878	4
TTGTTTAAGAGTATG	-1.69323	-1.52743	6
TTGTTTAGAGTTAAA	-0.725421	-1.75493	6
TTGTTTAGGGTTTGA	1.53861	0.402228	1
TTGTTTATATTGGGT	0.130221	-0.118814	3
TTGTTTGATGGAAAT	-0.411916	-1.44263	6
TTGTTTTGAAGATTA	-1.34382	2.85909	2
TTGTTTTTTTATATG	0.0327087	0.103326	3
TTTAAAAAAGAATTG	-2.00833	1.72896	2
TTTAAAAAATGGAGT	-0.953529	1.41065	3
TTTAAGGTTAAGTTT	2.16819	0.325789	1
TTTAATGAGAGTAAA	-0.0306936	2.75221	2
TTTAATTGAGAGTGT	-1.25378	2.85231	2
TTTAATTTATATATA	5.14272	0.854317	1
TTTAATTTATGTGTG	0.0610007	-8.11982	5
TTTAGAAGGGATGGA	-2.5687	-1.04072	6
TTTAGTAATGAGGTT	-0.739727	-1.99665	6
TTTAGTGGTTTTTGT	2.51678	0.679972	1
TTTAGTTAAGGTATT	-3.68607	2.22502	7
TTTAGTTAGTTTAGG	0.0160976	-0.390091	3
TTTAGTTGTAAAAGA	-1.17922	-0.755304	6
TTTAGTTTGAAATTA	1.12733	-0.694771	3
TTTATAAAGATATGT	-1.47576	-0.219677	4
TTTATAGAGAGTATA	-0.251902	2.65535	2
TTTATATTTGGAGAG	-0.861024	-0.554674	3
TTTATGTTTTGAATG	-2.59288	-0.283321	6
TTTATTAGAGAGGAA	-0.38279	0.0237421	4
TTTATTATGTGGGAG	-1.40634	0.556061	4
TTTGAGAAAGGTATG	-0.475262	2.49038	2
TTTGAGAATGATGAT	1.28171	-0.05551	3
TTTGATAGGTTGAAT	-1.28072	2.8082	2
TTTGATTTTGTTTAA	-1.60855	0.0857939	4
TTTGGGGAGAAGTTG	0.0603896	-1.11899	6
TTTGGGGATTATTTA	-1.24768	1.93576	2
TTTGGGTTTAGAGAA	-0.473173	1.90668	2
TTTGGTATTAATGTT	5.00408	0.915985	1
TTTGTAAGTGGAGTG	0.240682	-1.52024	6
TTTGTGTTTTATGAA	3.08523	0.681643	1
TTTGTTGAGAAGGTG	2.63689	0.0176483	1
TTTTAAGGTGTGGTG	1.89033	1.58786	1
TTTTAATTATTGGAT	0.00601482	-0.781934	6
TTTTAGAGGAAGATA	0.41019	-8.0947	5
TTTTAGGGGATGGAG	-2.1099	1.14983	2
TTTTAGTTGGGAGGA	-2.23775	0.48787	4
TTTTATTTGGGGGTA	2.02548	0.293875	1
TTTTGAGAGGTTTGA	-1.65348	-0.117148	4
TTTTGAGGAGTTTGA	0.179017	-8.36259	5
TTTTGATAGATAATA	3.18551	1.05479	1
TTTTGATGAATTAAG	0.22173	1.54784	2
TTTTGATTAGTGAAT	-1.72368	0.0861916	4
TTTTGTAAATAAAAA	-0.943128	1.28229	3
TTTTGTGTATGTAAT	-1.34962	0.0483454	4
TTTTGTGTGGTAATA	-2.6028	0.765641	4
TTTTGTTTTAGTAAA	1.20665	-0.0324357	3
TTTTTGAGGAGGTTT	-0.411306	-2.2027	6
TTTTTGGTTGTTTTA	-0.572622	1.79648	2
TTTTTGTATAGTGTA	-0.840353	-1.17438	6
TTTTTTAAGAGAGAG	-1.76969	0.177579	4
TTTTTTTTTTAAGTA	-1.11973	1.03302	4

## Sheet: Figure 4b
	mDL-1	mDL-2	mDL-3	mL2/3	mL4	mL5-1	mL5-2	mL6-1	mL6-2	mln-1	mNdnf-1	mNdnf-2	mPv	mSst-1	mSst-2	mVip
cluster 1	0.174399	0.250455	0.371549	0.780982	0.462125	-0.241201	-0.653055	0.336165	0.450765	0.816021	0.720556	0.940895	1.14784	-0.14465	-0.380609	1.11935
cluster 2	-0.128635	-0.498772	0.0184886	-0.994073	-0.992986	-0.502997	-0.729359	-0.947116	-0.770919	-1.29067	-0.775828	-1.1198	-1.34684	-1.13542	-1.00488	-1.52031
cluster 3	1.13194	0.912439	0.186367	1.32852	1.30984	1.12433	1.52242	1.98644	1.81238	1.00839	-1.14199	-0.567077	-0.314686	-0.245027	-0.114675	-0.193932
cluster 4	1.05872	0.935957	1.12851	0.802756	1.16331	0.0474445	0.967374	-0.0450637	0.376497	0.140176	1.23122	0.614641	0.872158	-0.624647	0.400669	1.33411
cluster 5	-1.4204	-1.89566	-2.107	-1.05793	-0.975952	-1.83017	-1.17616	-0.510977	-0.976931	1.06128	0.927948	1.45889	1.02357	0.916373	1.81805	0.28928
cluster 6	0.366713	0.561746	0.329635	0.0714965	-0.0881412	0.48998	-0.414082	0.0620392	0.0145341	-0.869251	-1.08723	-0.93932	-0.746192	-0.532086	-1.10366	-0.567453
cluster 7	-1.18273	-0.266163	0.0724472	-0.931753	-0.878189	0.912612	0.48287	-0.881493	-0.906325	-0.865952	0.125326	-0.388233	-0.635849	1.76545	0.385106	-0.461041

## Sheet: Figure 5a
	Umap1	Umap2	cluster
AAAAAGAAGAATAAT	0.260847	-3.46638	1
AAAAAGTGTAAATTA	-0.813064	1.74907	2
AAAAATGGAGTAAGT	0.984817	2.41665	3
AAAAGAGTTGGATGT	-2.10223	1.28888	2
AAAAGTATTGGGATG	-0.90564	2.52448	2
AAAAGTTTGGTGGAT	0.94473	2.59475	3
AAAATAAAAGGGAAA	0.468518	3.58167	3
AAAATGAGATGGATG	0.128894	3.73135	3
AAAATGATAAAGAGA	-1.26204	-0.97215	1
AAAATGGTATTGTAG	0.459328	1.74617	3
AAAATTAAAAGTTAT	-1.53624	-1.21713	1
AAAATTATTGATAAG	-1.76712	-0.918858	1
AAAATTGAAATATGA	0.11765	-3.4278	1
AAAATTGGAATGATT	0.085834	1.6133	3
AAAATTTGTTTTTAG	-0.16851	-3.17269	1
AAAGAAGGATGGGAA	-0.634142	3.89047	3
AAAGATGATATTATG	0.238147	2.52464	3
AAAGGATTAATAAGT	1.41124	-3.69662	1
AAAGGGTATTTAGAA	-0.0675675	3.96292	3
AAAGGTAAGAATATT	0.328224	1.98271	3
AAAGGTAATATTGTA	-1.78452	1.33044	2
AAAGGTGTGTATAAT	-0.115702	3.80926	3
AAAGGTTAGTGAGAT	-1.99754	1.12458	2
AAAGGTTTTTTGAGA	0.669189	3.29887	3
AAAGTAGTAGTGTGA	-0.529724	1.36346	3
AAAGTAGTTTTAAGA	-0.0892746	1.86104	3
AAAGTATATTTAAAA	0.170819	2.42958	3
AAAGTGTAAAGTGGG	0.613518	-2.61934	1
AAATAAGGAATTAGA	-1.74831	2.13646	2
AAATAGAGGGTTAGA	0.889052	2.38934	3
AAATAGTTAGTTAGG	-1.0612	2.14676	2
AAATATGTTATAGAT	-0.921564	-1.32262	1
AAATATTAGATTGGT	0.963236	4.55761	3
AAATATTGTTTATAG	0.32463	0.791858	1
AAATATTTAAGATGG	-1.25084	-1.39354	1
AAATGATATAGGATA	-1.58799	-0.937794	1
AAATGTAAAGGTTAT	1.60384	-4.7471	4
AAATGTATGATTGAA	0.283393	1.81959	2
AAATGTGAAGAGTTA	-0.5554	3.80614	3
AAATGTTATGTGAGG	0.7704	3.18916	3
AAATGTTGTAAAGAG	0.402463	2.43719	3
AAATGTTTAGAGATG	2.89911	0.449905	5
AAATTAATGGGATTA	-1.69032	1.25694	2
AAATTAGAAGGGAAA	-2.15228	0.381135	2
AAATTGAATATGATA	2.38979	-5.35706	4
AAATTGATATTGGGA	1.13868	-4.77259	4
AAATTGTAAAAGGTT	0.0639633	3.82958	3
AAATTGTGTTATAAA	-1.20587	2.43805	2
AAATTTATAGAGTTG	-1.40774	-1.57794	1
AAATTTATATAATGG	0.344725	0.366119	4
AAATTTTGATGTTAG	-0.474759	2.72725	3
AAATTTTTAAGTATA	-1.61007	1.27755	2
AAATTTTTTGATATG	0.926804	3.68701	3
AAGAAGAAGGGAGTG	-1.46198	-0.812936	1
AAGAATGTTGATTTT	-1.27236	2.87316	3
AAGAATTGAGAATTT	2.04846	-5.24108	4
AAGAGATTGTTGGGA	1.27636	-4.56498	4
AAGAGTATGATATTA	0.0914122	-3.73821	1
AAGAGTGTATTTTTA	-1.84338	-0.394877	2
AAGAGTTGGAAAGTA	-0.61517	3.76118	3
AAGATATTATTAAGG	0.675314	3.82884	3
AAGATGGTTAGTTGT	2.34435	0.502175	5
AAGATGTATAGGAAA	-0.586874	-1.3505	1
AAGATTAAATATTAA	0.821616	0.777647	4
AAGATTAGTGTGGGG	-1.47312	2.42628	2
AAGATTGATTTTTGA	1.68572	-5.08294	4
AAGGAATTATGTATG	0.372369	1.95223	3
AAGGAGGGTATTTGT	0.104297	2.86301	3
AAGGAGTTAAGTGGA	0.796337	-4.89839	4
AAGGATATAAAAAAT	0.751057	-2.63261	1
AAGGATGGGTAAGTG	0.08021	-4.05955	1
AAGGGAATTTGGAAG	-1.22968	-2.20898	1
AAGGGGAATATAGTA	-1.06718	0.923962	2
AAGGGTTTGTTATTT	-1.4981	-0.798531	1
AAGGTAAGAAATGGT	-1.73067	-1.30617	1
AAGGTAGGAATTTGA	2.42776	1.54566	5
AAGGTAGTAAGTTGG	0.298556	-4.03908	1
AAGGTAGTGTATAGG	2.03426	-5.10934	4
AAGGTATGGTAGATG	-1.10172	-1.78924	1
AAGGTGTTGTAATTT	-1.80328	0.979998	2
AAGGTTTAATAGGTA	1.09094	1.51302	3
AAGTAAGTAGATATG	1.03317	3.19416	3
AAGTAGGATGTTGAA	0.177286	0.416391	1
AAGTAGTGTTAAGAT	0.249718	-2.57718	1
AAGTATGTGGTGATG	-1.22821	-1.64187	1
AAGTATTATGATTTA	1.72481	-3.22805	5
AAGTATTTAATATAG	-1.69238	2.17145	2
AAGTGAATTAGGATA	-1.48224	1.60354	2
AAGTGTAAGTATTAT	-0.862985	2.38501	5
AAGTGTAATTTTAAA	-1.81857	0.380576	2
AAGTGTGGATAATGT	2.6343	0.719208	5
AAGTTAGGAAAGGGA	0.549414	4.4136	3
AAGTTATGGAAATTT	0.182898	-2.23494	1
AAGTTATGTAGATGG	-1.00282	-2.58882	1
AAGTTGATGTAGAGT	-1.34235	-1.54828	1
AAGTTTGTATAGAAA	-0.436463	1.34741	3
AAGTTTTTGATGATG	0.604952	-2.36028	1
AAGTTTTTTTAATTA	-2.1336	1.53216	2
AATAAATTTAGTGTT	-0.215987	-2.77165	1
AATAAGTGATGGTAA	-0.444893	-3.21958	1
AATAATAGGTGTGTG	1.00912	-4.2325	4
AATAATGTGGGTTAT	0.957031	-4.78434	4
AATAGTGAGAAGTGG	-1.84604	-0.834109	1
AATAGTGTGAGATGG	0.613965	2.06419	3
AATAGTTAATTTTTG	-0.457699	0.07477	2
AATAGTTTTAGTTAG	0.26598	0.511573	3
AATATAATGGAAGTG	-0.760835	3.08739	3
AATATAATGGTGGTG	-1.84887	0.449226	2
AATATAGGAGAATAT	-1.83153	0.787885	2
AATATGAGTGTTATG	-0.137023	-3.83596	1
AATATGGAATGGTAT	-0.174837	0.705504	1
AATATGGGTGAGATG	-1.92477	1.35604	2
AATATGTATATAGAT	0.266295	4.03152	3
AATATGTTAGATATT	2.16659	-5.35756	4
AATATTTGATATATG	2.10203	0.727391	5
AATGAATAGATATTG	0.434991	-3.1976	1
AATGAGTTGGTGAAG	-1.77787	0.8052	2
AATGATAATATTGTG	-1.09494	-1.9324	1
AATGATTTTAGTGAG	-2.02378	-0.460724	2
AATGATTTTATAGAA	-2.11746	1.29388	2
AATGGATGTTGATTA	-0.273448	-3.59019	1
AATGGGAAATATTGT	0.0147516	3.81776	3
AATGGGAATTTGAGG	2.4782	1.19605	5
AATGGGGGGTAAAAA	-0.10378	-2.15654	1
AATGGTAAAAGGAAG	0.995462	-4.67546	4
AATGGTGGTGGAGTG	2.2121	-3.82632	4
AATGGTTTTTAGTAG	2.9119	0.908651	5
AATGTAGTAGGAAAT	-1.39082	-1.01219	1
AATGTAGTTAATTGG	2.74864	0.57888	5
AATGTATAGAATAAG	0.181064	1.99189	3
AATGTGAATTGAGTT	0.0477275	2.1739	3
AATGTGTTAGGTAAT	0.794298	3.48017	3
AATGTTTATGGGATG	0.0452981	-1.03654	1
AATTAAGTAATAGGT	-1.07604	-1.7493	1
AATTAGTTTATTTAT	0.735667	-2.47307	1
AATTATAAATTTAAA	2.43703	1.8357	5
AATTATAGGGAATTG	-1.69217	2.36067	2
AATTATAGGGTAAAT	-1.48913	1.54331	2
AATTATTGGTAGTGA	-0.314342	-2.74915	1
AATTATTTAGATGAT	-0.900817	1.81696	2
AATTGAAGAGTTGAG	-0.934256	2.15695	2
AATTGATTAAATTGT	0.356575	-3.15073	1
AATTGGATTGTAAAT	-1.53365	1.6236	2
AATTGGTTTGAAGTA	1.41789	-4.25189	4
AATTGTAAAGGTGAT	-0.579779	-3.49204	1
AATTGTGTGTGTGAT	1.06848	-5.20659	4
AATTTAAATATATGG	-1.75778	-1.2446	1
AATTTGGAGGGAGTA	2.13492	0.333214	5
AATTTGTTATTGTGA	1.30454	1.74491	3
AATTTTAGTAGAGAG	-0.568672	1.56966	2
AATTTTTAAAATTGA	-0.901978	-3.05015	1
AATTTTTAATGAATG	-1.44173	2.97202	2
AGAAAATAAATTATA	0.883005	4.36874	3
AGAAAGAAATGTTTG	0.509859	-3.19262	1
AGAAAGTAAATGTTA	1.19275	-3.87824	4
AGAAATATTTTTGTT	0.108048	-4.23425	4
AGAAATGTTGGATTT	2.95419	0.575145	5
AGAAGAGTTGGATAT	-0.901265	-1.48349	1
AGAAGGGTGTGAGAT	-1.70292	0.416886	2
AGAAGGGTTTGGTTT	1.70283	-5.02757	4
AGAAGGTTAATGAGA	1.54022	-4.58504	4
AGAAGTTTTTATGTT	1.77124	-3.83298	4
AGAATATTGTTGAGA	2.98953	0.502958	5
AGAATTATGAAGTTA	-0.595938	3.19404	3
AGAATTTATGTTTTA	-0.541419	-2.82898	1
AGAATTTTAAAGGTA	1.19995	4.35808	3
AGAGAAAAATTAAGA	2.52924	1.10578	5
AGAGAAAGAAAGTAA	2.34442	1.46934	5
AGAGAAAGTAAATTA	2.15087	-4.92364	4
AGAGAAGAGTTAAAA	1.05158	-4.02386	1
AGAGAGGAGTGTGGT	-1.7119	1.73039	2
AGAGAGTAAGAGTAT	0.165991	2.57845	3
AGAGAGTTTAGTTGA	0.862636	2.11957	2
AGAGGATGGAATAAT	-0.192584	2.10543	2
AGAGGATGTGTGGGA	-1.61008	-0.554518	2
AGAGGATTTAGGTAA	-2.05851	1.72389	2
AGAGGATTTTTATTA	-0.347202	0.84744	2
AGAGGGAAAAAGATT	0.972455	-4.87096	4
AGAGGGTTTAGTGGT	-0.420353	3.2525	3
AGAGGTGATAAATAA	-1.81481	-0.287644	2
AGAGGTTAATGTATT	-0.479876	2.90847	3
AGAGGTTATATTAGT	2.0053	-4.46887	4
AGAGTAAATGTTAAT	0.903369	-4.26983	4
AGAGTAGTTTAGTGA	0.123599	0.356083	2
AGAGTGTTTTTTATG	1.1594	-4.08156	4
AGAGTTAAATGAGAA	-0.57415	3.24481	3
AGATAAATAGGAAGT	-0.711878	2.42505	2
AGATAGAGTATAAGA	-1.95904	-0.391846	2
AGATATAGTTGGAGT	-0.692012	3.1754	3
AGATATGAATAAGTA	2.03116	0.420671	2
AGATATTAAAGATGT	2.25122	-5.23861	4
AGATATTATGGTGAG	-1.48494	0.425993	2
AGATGAGGTTATTAG	0.291619	1.9498	3
AGATGATTGAAAGAA	-0.431991	-0.0325352	2
AGATGTGTGGAAGAT	0.477824	2.80756	3
AGATTAAGTGGAGGA	0.42687	-2.75067	1
AGATTAATATAGTTA	-2.01967	0.649037	2
AGATTATAAGTTTAG	-0.319934	3.15141	3
AGATTTAGGTTTTTA	1.01907	2.02193	3
AGATTTATTAGTTGA	-1.85403	1.43263	2
AGATTTGTAGAATAT	-0.400378	2.99856	3
AGATTTGTATAGTTA	0.959018	-4.47385	4
AGATTTTAAATAAGT	-1.72573	1.99354	2
AGATTTTGAATGTAG	-1.74639	0.779236	2
AGGAAAAATATTGGT	0.822207	4.29404	3
AGGAAAAGGTTTAGG	0.817286	-4.0716	4
AGGAAATTGAGATGT	-1.03741	-2.31465	1
AGGAAGGTATAGTAT	0.510726	1.07203	1
AGGAAGTTTGAATGT	-0.0598137	3.66899	3
AGGAAGTTTTATAAT	0.0766161	-2.86112	1
AGGAATTATTAGTTA	0.472382	-4.49964	1
AGGAGAAAAATTTTT	1.09439	2.78919	3
AGGAGAATTAGGATG	-1.73156	2.62564	2
AGGAGGAGAGGGAGA	0.155302	3.61053	3
AGGAGGATGGTTATG	0.756098	3.51729	3
AGGATAGGTTGGTTT	2.00874	-4.85012	4
AGGATATAGGATGGA	-0.19073	-3.19003	1
AGGATATTGATTGAA	-0.54331	1.13544	1
AGGATTGAGAAGTAG	-1.57935	0.921309	2
AGGGAAATTGAAGGG	2.74988	0.63182	5
AGGGAGAGTTGTGGA	0.19905	3.85494	3
AGGGATAGGGTGTTG	2.24314	-5.34145	4
AGGGATTGTGTGGTA	0.794743	-4.72445	4
AGGGGAAGATAGAGT	-1.76021	-0.111712	2
AGGGTAAGGGTTAGA	-0.0722651	3.01158	3
AGGGTGAAGAAAAGG	-1.3308	2.58711	2
AGGGTGAGAAATGAA	-1.71717	2.2853	2
AGGGTGTATTTGGAA	-1.86862	1.02081	2
AGGGTGTTGATATTA	0.679461	2.19291	3
AGGGTTGGTTTGGGA	-1.77068	-0.391829	2
AGGTAGGTTTAGGGT	-0.8312	2.82801	3
AGGTATTAATGTAGG	-0.203539	-3.55224	1
AGGTATTTATAATGG	1.1161	2.74965	3
AGGTGATGTTGAAAA	-1.51855	-1.32253	1
AGGTGATTGTTATAA	1.14683	-4.88246	4
AGGTGGGGTATGAGA	2.28823	-4.94975	4
AGGTGGTAAAGATTA	0.204616	0.422874	1
AGGTGTGGTTTAAAA	-1.31084	-1.18663	1
AGGTTAGGTTTAAAT	-1.15785	-0.126978	1
AGGTTATTTGGGTAA	0.741079	-2.80345	4
AGGTTGTAGTAAAGT	-1.64987	1.10924	2
AGGTTGTTGTAATTT	-2.03613	0.342665	2
AGGTTTATGTGGTTT	1.34458	-5.1367	4
AGTAAAGTTTAAATT	0.242326	4.0452	3
AGTAAGAAGTTGTGT	1.26539	3.01575	3
AGTAAGATTATTTTT	-2.0467	1.33366	2
AGTAAGTATTGTATA	-0.290545	1.73458	2
AGTAATATGGGATAT	1.25373	4.05006	3
AGTAATTAATATGTT	-1.41672	0.576246	2
AGTAATTAGTTAAGA	-0.699421	4.01709	3
AGTAATTATGGATGA	2.04626	-4.36171	4
AGTAGGAGATTTAGT	-1.76751	1.41488	2
AGTAGTAGGAGATGT	0.59647	-3.41616	1
AGTAGTTTTAGTGTG	-1.44713	0.435684	2
AGTATAAGAATTAGG	0.165605	3.9307	3
AGTATATAGGGTAGG	-0.856547	2.63467	2
AGTATGAAGGAAGTT	1.10907	4.28456	3
AGTATGTTGTGTTTA	-1.7702	1.3467	2
AGTATTATGATGGTG	-0.57544	-1.18103	3
AGTATTTGTGTTGTT	0.538133	-4.29023	4
AGTGAGGGTATGTAT	0.397863	-3.30873	1
AGTGATGTAAATTAG	0.0118807	4.18221	3
AGTGATTAATTTATG	-0.361823	-3.35013	1
AGTGATTTGGAAAGG	-0.991313	-0.76917	1
AGTGGAGGGTGAGTG	-1.57355	2.86229	2
AGTGGGTAAATGTAT	-0.0509442	-3.6494	1
AGTGGGTAGTATAGA	0.723626	1.72915	3
AGTGGTAGGATGTTT	-0.4932	3.6762	3
AGTGGTATTTGTAAA	-1.30983	1.36043	2
AGTGGTTAAAATGGG	-0.523429	1.62066	3
AGTGTAAATAAGGTT	-0.488307	3.88605	3
AGTTAAGTAATTTTG	0.355919	4.07446	3
AGTTAAGTGTAGTTA	-0.740876	1.42442	2
AGTTAATTGTGTAAG	1.01415	4.10625	3
AGTTAGAGGATGGTT	-0.821398	3.24466	3
AGTTAGTGTAGTATG	-0.724375	-1.28553	1
AGTTGAAAAATAAAT	0.541042	3.47116	3
AGTTGATAAAGTTAA	1.19417	-4.88549	4
AGTTGATATGATAGA	-1.19986	1.50528	2
AGTTGATTAAGTGTT	-0.881693	-2.53263	1
AGTTGGAGAGAAAGG	0.481092	2.77591	3
AGTTGGTGATTTAAG	0.453494	0.699831	4
AGTTGTAAGGTATTG	-0.733279	-3.04063	1
AGTTGTATAATGGGT	0.225758	-4.06162	4
AGTTTGGGAAATTTT	2.23275	-5.19573	4
AGTTTGGTATAGAAT	0.0284935	4.25875	3
AGTTTGGTTGTGTTA	2.55266	1.32853	5
AGTTTGTGAAAGTAT	-2.11128	0.35026	2
AGTTTGTTTGGTTGT	2.04311	-5.08569	4
AGTTTGTTTGTTATT	-1.18706	-1.7128	1
AGTTTTAGGTTTAGA	-0.908063	-2.92909	1
AGTTTTGGTATGAAA	-0.645066	-3.32539	1
ATAAAAGTAGGTATT	-1.80049	1.11986	2
ATAAAGAATTGAAGG	-1.54382	-1.61938	1
ATAAAGAGGTTTGTT	2.44519	1.2756	5
ATAAAGATTATAATG	0.432645	4.00473	3
ATAAAGGTGTTGGTG	0.235297	-1.2975	1
ATAAAGGTTGTTTGG	1.97036	-4.66843	4
ATAAAGTTAATAATA	0.0554539	3.91573	3
ATAAATAAGGGGTGT	-1.47824	0.0459938	2
ATAAATGTAAGTTTA	0.421105	1.51035	1
ATAAATGTATTTAGT	-1.34447	-1.97539	1
ATAAATTAGATATTG	0.544695	-4.81768	4
ATAAATTTGAGAATT	-0.0132984	3.99413	3
ATAAATTTTAGTGGT	0.0787994	-4.13519	1
ATAAGAAGTTGATAA	0.341926	-4.37907	4
ATAAGAGTTGGTGGT	0.64102	-4.42235	1
ATAAGATTATAGTTT	-0.00365026	3.67911	3
ATAAGATTTGTGTAT	-0.109984	-3.21435	1
ATAAGGAGTGGTATT	-1.50212	-1.25512	1
ATAAGGATTTTTTAT	0.0186165	2.21529	3
ATAAGGTGAATGAGG	0.141785	0.51021	1
ATAAGTAAGAGGTGT	-1.82124	0.542498	2
ATAAGTGTTTAATAT	0.186793	-2.86881	1
ATAATAGAAATTAAT	-1.26245	-1.42228	1
ATAATAGATTTATTG	0.392714	1.70319	3
ATAATAGGGTGGAGA	-0.815498	3.36937	3
ATAATATAGAAAGGA	0.804642	-3.76825	1
ATAATATTTGTGGTG	2.26371	-5.27685	4
ATAATGGGAAGTAAG	-2.04413	-0.540423	1
ATAATGTAATAGAAT	0.207747	2.55782	3
ATAATTGGGAATGAG	0.177415	3.76316	3
ATAATTTGAGTAAGA	-1.29937	2.10561	2
ATAATTTGTAGTAAT	2.41589	1.76112	5
ATAGAAATAAATGAT	0.0288876	-3.67478	1
ATAGAAGAGATATTT	2.41206	1.11658	5
ATAGAATGTAGGGAG	-0.214965	2.95132	3
ATAGAATTAAGGAAA	-0.436834	-2.46401	1
ATAGAATTAGGTTTA	-0.844754	0.448561	2
ATAGAATTTGGAGTG	2.14349	-5.40794	4
ATAGAGTGGTAGTGG	0.607717	2.48208	3
ATAGATAGAAAATGG	-0.195368	-3.77427	1
ATAGATATTGTTTTT	-0.504653	-2.98232	1
ATAGATGATAGGAAG	1.52249	-5.11539	4
ATAGATGTGTAGGGA	0.435829	2.3675	3
ATAGGGAAATAATTA	2.88827	0.955007	5
ATAGGGTAATAGTGG	-2.15674	0.218849	2
ATAGGTGGTAATAAA	2.07013	-3.94775	4
ATAGGTTTGTGGTAG	1.84354	-5.06088	4
ATAGGTTTTTGATGT	-1.91375	2.03986	2
ATAGTAGTTTTAAGG	0.0124617	2.46616	3
ATAGTGTAGATGTAT	-0.176017	-3.78174	1
ATAGTGTGGGGAGAA	1.559	-4.91984	4
ATAGTGTTGTAGGTG	-0.0596247	-3.90843	1
ATAGTGTTTTGAAGA	0.362016	1.73091	3
ATAGTTAGGTAAGAT	-1.09137	-2.0364	1
ATAGTTAGGTGGAAG	0.593412	1.85698	3
ATAGTTTAGTATATA	-1.74438	2.26155	2
ATAGTTTGTAAGATA	0.0789459	0.602575	2
ATATAATAGGTTGTA	0.472028	1.18754	3
ATATAATTATAGATA	-1.32136	-0.0615497	2
ATATAGTAAGGATGG	-2.12942	1.03532	2
ATATAGTTGAAATGA	-1.4934	0.260396	2
ATATAGTTGGAGGGA	0.884719	-4.90082	4
ATATAGTTTGTATGG	1.93843	-4.87043	4
ATATATAGGTTAAAA	0.262359	4.27492	3
ATATATGAAAAATGT	-2.14269	-0.16385	2
ATATGAATATATAAA	-0.492144	1.99478	2
ATATGATTGGGATGG	0.914094	-4.55714	4
ATATGGGTTTTATTA	0.893404	-2.17857	5
ATATGTATAGGTTTG	0.43936	2.39905	3
ATATTAAATAAGAAG	1.65432	-4.23137	4
ATATTAAGGAGGTGT	-1.6163	-0.0245639	2
ATATTAAGTATGGAT	2.72166	1.03846	5
ATATTAATAGATGAA	-0.180903	1.07227	2
ATATTAGAAGATTGG	2.24611	0.149869	1
ATATTAGTAAAGTGT	2.35036	1.0965	5
ATATTATAAAAAGTT	-0.00817888	-3.98676	1
ATATTATGAATGTAT	-0.989174	-1.91346	1
ATATTATGGATATTT	0.551821	3.43128	3
ATATTATGGGGAATT	0.513903	-3.017	1
ATATTATTGGTGTTG	-1.7628	2.32325	2
ATATTATTGTGTGTT	2.96016	0.643785	5
ATATTGATAGGTTAG	-1.81846	0.122045	2
ATATTGATTGAGTTG	-1.66178	2.16073	2
ATATTGGAGTTTATG	2.28898	1.18516	5
ATATTGGATAAGAAG	0.844677	-2.22266	1
ATATTGTTGTATTAG	0.924892	1.54029	3
ATATTTGGATATGTT	0.520896	3.89845	3
ATGAAAATGAAGTGG	0.455063	2.34139	3
ATGAAGATAAGTTAA	-1.80199	2.11582	2
ATGAATATTGTTTGT	2.15283	-4.01958	4
ATGAATGAATATTAT	2.3385	0.663011	5
ATGAATGGTAATGTT	-2.20033	0.407885	2
ATGAATTGAAGTATT	-1.02438	1.89771	3
ATGAATTTTTGATGG	-1.79941	0.777989	2
ATGAGTAAGTGGTGT	-0.0527953	4.06259	3
ATGATAGGTTATGTA	-1.90502	1.596	2
ATGATGGGAGTATAT	0.77949	2.21946	3
ATGATGTGAGATTAA	-0.799914	3.46472	2
ATGATGTGGATTGGG	0.550992	-4.36892	4
ATGATTGAATAAATT	2.04397	-3.44553	5
ATGGAAGTATGAGGA	-0.463177	3.97706	3
ATGGAAGTTATTTTG	-0.122394	1.29289	2
ATGGAGGAGTAAATG	2.20403	-5.29432	4
ATGGATAAAATTTGG	-0.75974	-3.35015	1
ATGGGATTGATTGTT	-1.13502	-2.43071	1
ATGGGGTTTAGTATT	0.815089	-4.12389	4
ATGGGTAGTATATTG	-0.0732008	3.3738	3
ATGGGTGTATATAAG	-1.59366	1.70821	2
ATGGGTTTAATATTA	2.17713	-4.48875	4
ATGGGTTTTAAATGT	-1.67676	1.31959	2
ATGGTAAGATGGATT	0.501116	-3.80078	4
ATGGTAATTATAGAA	-1.91178	2.13202	2
ATGGTATGGATTTGG	0.644959	-3.47097	4
ATGGTATTTTGTGTA	2.2089	1.23068	5
ATGGTGAAAGTATTA	-1.9333	-0.424487	2
ATGGTGAATTGAAAT	0.692919	1.73804	3
ATGGTGATGAAGGTT	-1.50786	2.35828	2
ATGGTGATTGTAATA	-1.05077	3.41086	3
ATGGTGGGAAATGGA	-0.586108	3.46095	3
ATGGTGTGATAGATA	-1.61138	1.45525	2
ATGGTTATATATGGA	2.3885	1.49336	5
ATGGTTTTGTAGTGG	-0.193668	2.85761	3
ATGTAATAAGTTGAG	-1.24144	-1.05922	1
ATGTAGATTTTAAGA	-0.142098	-3.63878	1
ATGTATAATTAGAAT	-1.91088	0.455952	2
ATGTATTTGGGAAAG	2.29773	-5.24101	4
ATGTGATGAAAAATT	0.554957	4.26672	3
ATGTGGGTAAATGGA	-1.7069	2.61709	2
ATGTGGGTTTTGTTA	0.0763605	0.909351	2
ATGTGGGTTTTTTTT	-0.559334	2.90352	3
ATGTGGTGTTATGTA	-1.77004	2.34424	2
ATGTTAGAAGTAAGG	-0.167189	-4.06379	1
ATGTTAGGAGTTAAG	0.0698203	2.52447	3
ATGTTATAAAGTGTT	1.01291	4.56611	3
ATGTTATGTTAGTGG	-2.06121	-0.140223	2
ATGTTGGTGGAAATT	-0.229325	-3.52184	1
ATGTTGTGAGTTAAG	-0.792329	-2.86535	1
ATGTTTAGAAGAGGA	-1.71912	2.22956	2
ATGTTTATATAGAAG	-0.546688	-0.685831	1
ATGTTTATTTATTAT	-2.05509	1.33092	2
ATTAAAGGGGTATAA	0.208851	3.70351	3
ATTAAATTGGAATTA	-1.80874	0.402617	2
ATTAAATTTGGTAAG	-0.385945	3.44946	3
ATTAAGAGAGAAATT	-1.01872	3.28876	2
ATTAAGATTGGAATA	-1.65061	1.92325	2
ATTAAGGAATGGTAT	0.837085	1.67325	1
ATTAAGGTAGGAATT	-0.953892	-2.39125	1
ATTAAGGTAGGTATG	1.00636	-4.79044	4
ATTAAGTATGGTGAG	-1.89721	-0.66675	2
ATTAAGTATTAGGGG	-1.34336	-1.57183	1
ATTAAGTGTTAAGAG	-2.07147	1.39155	2
ATTAATGAGAATAAG	0.318129	-3.79219	1
ATTAATGATTTTGAA	-0.89238	-3.08727	1
ATTAATTATAGTTGT	-0.696086	-1.94513	1
ATTAGAAGATATGAT	0.888562	4.43436	3
ATTAGGATGATAAGG	0.445828	4.25788	3
ATTAGGGTGTTAATG	0.906644	4.23427	3
ATTAGGTTAGTTTGA	0.778394	3.61044	3
ATTAGTAGGAGTGTA	0.947095	4.02551	3
ATTAGTAGTATTTTG	-0.552773	-0.321925	1
ATTAGTGAGATAAAA	-1.71549	2.68811	2
ATTATAATTGTTGTG	-0.00759894	2.02965	3
ATTATAGGTGGAGAT	-0.0211208	0.63279	2
ATTATATTGATGTAG	-1.59031	1.32213	2
ATTATGATGAAAGTA	-0.314703	-4.13303	1
ATTATGGGATTAGGA	-0.434998	4.00237	3
ATTATGGGTTGTTTT	1.81309	-4.87008	4
ATTATGGTATGTGGT	-0.486949	3.98544	3
ATTATGTTAGGGTAT	-0.529986	-0.406977	1
ATTATTAGAAGTAGG	0.927514	-4.41966	4
ATTATTGTTGATGTG	-0.0754667	-3.98503	1
ATTATTGTTGTGATT	0.119452	3.6464	3
ATTGAAAGTGTAGTA	-0.281551	3.18944	3
ATTGAAGTAAGGAAG	-0.347399	-3.76861	1
ATTGAGGGTGTAGGT	0.108584	-3.82039	1
ATTGATAGGAGATTA	1.83262	-5.01314	4
ATTGATTTATTAGGT	-1.24923	1.15452	2
ATTGGAAAAATTAAG	1.53376	-5.0265	4
ATTGGAAGGGATGGT	1.03027	3.87843	3
ATTGGAGTGGAAATG	0.610629	0.291702	2
ATTGGGAATGATATA	0.671449	3.54091	3
ATTGGGATGTAAAAG	2.20736	0.459388	5
ATTGGGGTAGAATTA	-0.522233	1.91653	2
ATTGGGTAGGTATAA	1.93159	-4.21494	4
ATTGGTAGGGAATGA	-1.97537	-0.369014	2
ATTGTAGGTTAAGAT	-1.29299	2.51424	2
ATTGTAGTTATATTG	-1.29409	-0.837308	2
ATTGTATTTAATGGA	0.187688	1.9642	3
ATTGTGGTGAGATTG	0.122362	0.586303	2
ATTGTGTATGATAAG	0.339444	-3.99188	1
ATTGTTAGTTTGTTA	1.858	-3.73068	4
ATTGTTATAGGAGAG	-0.419955	3.77251	3
ATTGTTGAGTAGTTT	-1.67948	0.13082	2
ATTGTTGGTAATTGT	-0.150065	2.55044	3
ATTGTTTAGAATTAG	2.44111	1.66292	5
ATTTAAAATAGTGTG	2.07722	-5.09489	4
ATTTAAGGATATAAG	2.28388	0.400442	5
ATTTAATTTATGGTA	1.61194	-4.17811	4
ATTTAGAGATATTTG	1.14985	4.04916	3
ATTTAGATAGGTATT	1.85649	-5.04961	4
ATTTAGGTAAGGGAA	-0.957858	2.34936	2
ATTTAGTTAGTAATT	-0.647105	-0.485084	1
ATTTATAAATGAGGG	-1.51169	0.57287	2
ATTTATATATTTGAA	-1.10305	0.721523	2
ATTTATATGTTAAAA	-1.48868	1.13013	2
ATTTATGTGTAGAGA	2.62418	1.54303	5
ATTTATGTTAGAGGA	2.23345	1.25494	5
ATTTATGTTGTGGAA	-2.20714	0.810924	2
ATTTATTGTGTGGAT	0.48474	-2.62796	1
ATTTGAAGGAAATAA	-1.71348	0.74956	2
ATTTGGAGGTGTTAA	0.733276	4.47319	3
ATTTGGATAGATTTT	3.10886	0.805803	5
ATTTGTATGGAGTAT	-1.6825	2.58595	2
ATTTGTTAAATGATG	-1.18503	-2.44239	1
ATTTGTTTATGATAG	0.468151	-4.32792	1
ATTTTAAGGAATAAA	1.72565	-4.38583	4
ATTTTGAAGTTTGGA	1.9875	-4.72859	4
ATTTTTAAGTGTTTT	3.07761	0.651406	5
ATTTTTAGTGTGAAA	2.56356	0.863965	5
ATTTTTGATAGGTTA	-1.46827	-1.74504	1
GAAAATGAGGTTAGT	1.68887	-5.03737	4
GAAAATTGGTTTGGA	-0.749416	-2.82327	1
GAAAGAAATAAGTTA	-0.167111	3.72032	3
GAAAGAATTGGTGTA	-0.683787	3.9607	3
GAAAGTAATTTGATG	-2.1324	1.56108	2
GAAATAATGGAGTTG	0.925397	-4.34032	4
GAAATAATTATAAGG	-0.0730476	-0.240664	1
GAAATGAAGTGAAAT	1.39066	4.58597	3
GAAATGGATGGTGAG	2.57974	0.893737	5
GAAATGTAAATGATT	-1.92751	-0.45007	2
GAAATTAGAGGTGAA	0.371444	4.04016	3
GAAGAATTGATTTTT	-1.52207	-1.78373	1
GAAGAGTGAATAGAT	0.331324	1.67143	2
GAAGAGTTTAGTGGT	2.61047	1.08459	5
GAAGATTGAGAAGAA	2.09822	-4.48676	4
GAAGGTGAGGAAATG	-0.83602	1.67457	2
GAAGTGGATGATAGA	2.97798	0.597032	5
GAAGTGGTGGTTGTG	0.168533	-3.03742	1
GAAGTGGTTTAATTG	0.422584	0.409041	3
GAAGTGTAAATTTTA	-0.769336	2.11132	2
GAAGTTATGGGTAGT	0.278973	-1.04245	1
GAAGTTTATTAATTG	-1.15717	3.40814	3
GAATAAAAATAATTT	-1.23302	-2.20156	1
GAATAAAATAAGTGT	0.718404	4.51316	3
GAATAATGAAGTTTA	-2.05975	1.18665	2
GAATAGAAGTATTTT	1.31537	-5.12526	4
GAATAGGAGATGGTA	-0.1125	4.13733	3
GAATAGGGTGAGTGG	0.421457	-2.10948	1
GAATAGGTGGTATTT	-1.32456	-0.653203	1
GAATAGTTAGAGTTT	2.00822	-5.13765	4
GAATATAGTGATGTG	0.642763	-3.90198	1
GAATATGGATAGAAA	-1.7165	-0.409099	2
GAATGAGAAAAAGAA	-1.85151	0.412109	2
GAATGGGTTGGAGTG	-1.37151	-1.18449	1
GAATGGTGGGGAAGA	-0.289654	-3.11485	1
GAATGTATAAGGAGG	-0.0901981	-4.38712	1
GAATGTGGATTGATA	-0.358632	-1.40441	1
GAATGTGGGTGAGAT	-0.839859	0.909602	2
GAATGTGGTATATTG	2.21251	0.948905	5
GAATTAGGGGTATTA	1.01922	-4.77233	4
GAATTATGATAGTAT	-0.288441	-2.72563	1
GAATTATTGTGTGAT	0.509497	3.5327	3
GAATTGGGGAGATAG	0.944161	3.66989	3
GAATTGGTAGGATAG	-1.7188	-1.02991	1
GAATTGTATTAAGGT	0.323211	-4.05443	1
GAATTGTGAAATTTT	-0.480988	0.196243	2
GAATTGTGAGGAGTT	1.2484	3.43056	3
GAATTTAATTAAAAA	0.303258	3.07009	3
GAATTTGTTATTTTA	0.429433	-3.43688	1
GAGAAATTGGGAGTA	-0.330869	-2.56889	1
GAGAAGAGGTTTAAG	-1.93442	1.46973	2
GAGAAGTGTTTAGAG	0.378084	0.0116778	5
GAGAATGTAGGGTAG	1.68775	-4.97557	4
GAGAATTAATATTAA	-0.0595074	-1.02958	4
GAGAGAATGGGGATG	-0.666104	3.74936	3
GAGAGTAATTTAAGG	0.141252	4.33377	3
GAGAGTATAGTGAGG	1.63941	-4.4416	4
GAGATAAGTAAGTTG	-0.538802	3.98786	3
GAGATAGAATTTAGG	-2.18031	0.504139	2
GAGATATAGTATAAT	0.547681	-2.48847	1
GAGATATGTTTGTGG	-0.616639	-2.66364	1
GAGATGAAATGATAG	-1.70641	-0.960112	1
GAGATGATTAGTATG	0.688852	4.42264	3
GAGATTATAATAGAT	-0.353706	-3.56634	1
GAGATTGATTATAAT	2.77411	0.831512	5
GAGGAGGAATGGAAT	1.22088	4.35295	3
GAGGGGTGTATGATT	-1.72555	-1.22505	1
GAGGGTTTAGGGAGA	-1.87188	0.307629	2
GAGGTAGAGTTTGAG	-1.68246	-1.55147	1
GAGGTGATGTTGATT	0.0542773	0.930895	1
GAGGTGGTGGATGTG	-2.27102	1.06045	2
GAGGTGGTTATATTA	-1.57909	2.92694	3
GAGGTTAGTAAAGAA	-0.623941	2.88046	3
GAGGTTTGTTTTTGG	1.69602	-5.36857	4
GAGTAAAGTTTTAAG	-0.387122	-3.53522	1
GAGTATAATGTATGA	0.00246991	0.749049	3
GAGTATAGTTGGTAA	-1.20673	3.36179	3
GAGTATATTGTGGTT	-1.42988	-1.4697	1
GAGTATTAAGGAAAG	-1.55583	2.64893	2
GAGTGGTATATGAAG	1.05603	-4.90465	4
GAGTGTGGTTTAATG	0.0297708	-3.65279	1
GAGTGTGGTTTTTGG	-0.33733	2.08741	2
GAGTTAAGTGTGGAG	1.34257	-4.40128	4
GAGTTGGGAATTTTA	1.57286	-4.2777	4
GAGTTGTAGGTGTGT	0.135767	3.05371	3
GAGTTTATGAATTAA	-1.78936	1.90793	2
GAGTTTATTTATGAG	2.08597	1.04428	5
GAGTTTTTGAGTGGT	-0.0608492	-3.74228	1
GATAATAAAGTGGAT	1.13983	2.32439	3
GATAATAAGGTTTTA	2.13515	-5.18192	4
GATAATAGGAGGTGA	-0.728662	2.8699	3
GATAATAGGTGTTTG	-0.202194	3.16695	3
GATAATATGGTTAGG	-1.99579	-0.454537	2
GATAATATGTAGGAA	-1.37272	-1.61941	1
GATAATGATGATGGT	-1.64526	0.154761	2
GATAGAGAGAATTTA	-0.403518	-3.78408	1
GATAGGAGGGATGTT	-2.16021	1.08309	2
GATAGGTTGGAAGAG	-1.09534	-3.00937	1
GATAGTATATAATAG	-0.444971	-3.31879	1
GATAGTATTGTTTAG	1.65553	-4.70534	4
GATAGTGAGATAGAA	0.983986	-4.53327	4
GATAGTGGATTGGAT	-0.735487	1.2207	2
GATAGTGTATTGATT	-1.41212	-0.779703	1
GATATAAAGTGATAT	0.733435	2.9846	3
GATATAAAGTTTTGA	0.543216	3.96475	3
GATATAATAGGTGAT	1.32591	-4.61029	4
GATATGAGTAATAAT	-2.00064	0.885873	2
GATATGTTAGGAGGG	-0.129485	2.4115	3
GATATTATTGGATTG	-0.825729	-2.53715	1
GATATTGTAGTGATG	-1.01335	-2.66825	1
GATATTTTGTGGATG	-1.5134	1.4071	2
GATGAAGGTTTAGAA	-2.32865	1.05129	2
GATGAGTGGATTATT	-1.06031	-1.87962	1
GATGATATTAAGAAT	-1.35724	0.973882	2
GATGATTATTGGATG	1.41482	3.98712	3
GATGGAGGTAGTAAG	-0.600772	1.89319	3
GATGGGATAGGTGTG	-1.95618	-0.331049	2
GATGGGTTTGGTTGA	1.00844	4.36845	3
GATGGTGGGATGATT	-0.736259	3.47852	3
GATGTAAGATTGTAA	-0.485368	-3.10636	1
GATGTAATATTATAT	1.39772	-3.75852	1
GATGTATGAGTGTAT	1.75956	-4.18018	4
GATGTGTATAGTGTT	-1.53061	-1.35133	1
GATGTGTTAGGGGAT	-1.7146	2.76953	3
GATGTGTTTGAGTAT	2.85754	1.37814	5
GATGTTATTAAATGA	-1.9229	1.14705	2
GATGTTGATAGAATG	0.146837	-3.17313	1
GATGTTGATAGATTT	-2.28955	1.24436	2
GATGTTTATATTGTG	-0.848667	3.30107	3
GATTAATGATTGTTG	-0.238992	3.97475	3
GATTATAGTAATGTG	-0.817457	3.7174	3
GATTATATAGAAATG	2.31653	-5.32368	4
GATTATATGGAAAGG	-0.0658561	0.536816	2
GATTATATGTAGTTT	0.0417537	-1.97988	1
GATTATATTTAAAGA	-0.718265	2.56022	3
GATTATGAGTTTAAT	0.264146	-0.0280033	1
GATTATGTAATGAGA	-0.758336	3.22748	3
GATTATTAAGTGGGT	-1.04526	-1.31298	1
GATTATTAATGTGAA	-0.735954	0.339364	2
GATTATTATTTTATT	0.595303	-4.69395	4
GATTATTTTTAGTTA	0.420701	-2.61973	1
GATTGAAGTTTAATT	3.09312	0.641896	5
GATTGAATGAATATG	0.0260743	-2.91797	1
GATTGAGTATTGTAT	-0.126496	2.51529	3
GATTGATATAGTATA	-0.44324	0.740646	2
GATTGGAAAGTGTTT	-1.68227	2.79998	2
GATTGTGAGTATATT	2.25758	-5.27238	4
GATTTAGAGGAGTTG	-1.96191	0.531863	2
GATTTAGGTTGAGAA	1.2864	4.5367	3
GATTTATGATTGTAT	-0.872397	2.41727	2
GATTTATGTATAAGG	1.37958	-5.08628	4
GATTTGTATAATGAA	0.314459	3.87801	3
GATTTGTGTTATTTT	0.1445	0.389621	1
GATTTTAATTATGAT	0.504383	1.10968	3
GATTTTATGTAGTGA	0.201853	4.51822	3
GGAAAAATAGTAGTA	-0.214885	-3.43925	1
GGAAAATAAATATGG	-1.76366	-0.727843	2
GGAAAATAATAGGTT	-0.387209	3.32965	3
GGAAAATTAGGGTAG	0.0969232	3.79185	3
GGAAAGTTGTAAGTA	1.69721	-4.32806	4
GGAAGAATATGTTTA	-0.480095	-1.16151	1
GGAAGAGAATGATGA	0.561383	2.00712	3
GGAAGATTGAAATAT	-0.167331	-2.88983	1
GGAAGTGTTTTAGGG	-2.03749	1.89592	2
GGAATAAAAGGAAGA	-1.65449	2.49057	2
GGAATATAAGAAGAA	1.88897	0.319059	2
GGAATGGATTAATTG	-1.06757	-1.3991	1
GGAATGGGATTAGTG	-1.6904	1.10888	2
GGAATTATTTTTGTT	3.03709	0.543732	5
GGAGAATAAATAGTG	-1.7382	-1.10975	1
GGAGAGAAAGTATGG	0.573516	3.33285	3
GGAGAGATGTATTTA	0.118392	3.80212	3
GGAGAGTAAGATGAG	-1.48306	1.82169	2
GGAGATGAGGGTGTA	-1.09841	3.14311	3
GGAGATTATGTAGAG	0.363584	-3.37591	1
GGAGATTGATAATTG	1.22002	3.76998	3
GGAGGATATAAAAGG	-1.14045	-1.41136	1
GGAGGTATGATAAGG	1.79483	-4.52071	4
GGAGGTGTTTGGGAT	-0.255421	0.142998	2
GGAGTGATTGGAGGA	0.359443	-4.22766	1
GGAGTTAGTAGATTA	1.00529	2.09152	5
GGAGTTATTGATGAT	-1.70055	-1.22322	1
GGAGTTATTGTTATT	-1.70993	2.79727	2
GGAGTTGGAAATTGG	-1.77024	1.15186	2
GGATAAGTTTGAAAT	2.25003	0.341226	5
GGATAGTGAATGATG	1.18271	-4.73248	4
GGATATATAAGAAAG	-1.18499	1.99868	2
GGATGGATGTAGTAT	-2.14055	0.624162	2
GGATGTTGTGATAAG	-1.86285	-0.562911	1
GGATTAATGATTGTT	0.931947	4.31751	3
GGATTATAATAGATA	1.54678	-4.86701	4
GGATTATTTAATGAG	-1.03916	0.0109457	2
GGATTGTATGTGAAG	0.0399156	-3.12243	1
GGATTGTGGGGAGTT	2.29305	-5.07453	4
GGATTTGAGTTTGTG	1.05985	4.59288	3
GGGAAGTTATTAATT	2.23423	-5.29201	4
GGGAATAATGGGTAG	-0.389369	2.65151	3
GGGAATAGTAGGTAT	-1.52105	0.514537	2
GGGAATATTGGTGAG	-1.51336	-0.433593	2
GGGAATGAATGGGAA	-1.97894	1.67432	2
GGGAGAGAGGGTATT	-0.222338	-3.81455	1
GGGAGAGGATTAGGA	-1.23216	-1.7307	1
GGGAGGTTAGGTAGG	-1.52746	-1.38135	1
GGGAGTGAGTGAGTG	-1.64438	0.552535	2
GGGAGTGGGAAGTAT	-0.0847912	3.07222	3
GGGAGTTTTGTGGGT	-1.13316	-1.25823	1
GGGATATATGTTTGG	-0.853034	1.5261	2
GGGATGGAATAGGTG	3.07895	0.609414	5
GGGATTTAAATTTAT	-0.22535	-3.70496	1
GGGATTTGTAAGGTA	0.0372896	3.49873	3
GGGGAGTTTTAAAGG	-0.455167	-3.1747	1
GGGGATTAAATGAAG	0.691338	4.20816	3
GGGGTAATAGAGTTT	-1.40085	-2.01374	1
GGGGTATATATAGTA	2.44863	0.165634	5
GGGGTTATTAGTATA	2.81153	-0.0486613	1
GGGTAAGGTTATGAG	1.21965	-4.30006	4
GGGTAAGGTTGATTA	0.887165	4.47502	3
GGGTAAGTGAGAGGT	-1.41568	-0.63498	1
GGGTAGAAGGTAGTA	-1.66939	2.74924	2
GGGTAGATTGTTTTT	1.4152	4.61327	3
GGGTAGGAAAGTGGA	2.84431	0.106027	5
GGGTAGGAGTTGTTT	2.53383	1.18788	5
GGGTAGTAATAGTGG	-1.18364	-1.45496	1
GGGTATAATGAAATT	0.181133	2.31791	3
GGGTATTGTGGTTAG	-0.230719	4.07834	3
GGGTATTTTATAATT	2.41483	1.45508	5
GGGTATTTTGGGTTT	1.30128	-4.83601	4
GGGTGAATGGTAGTT	0.130362	1.21229	2
GGGTGTATTTAGAAA	-1.93001	-0.894354	2
GGGTGTTAGGGTATG	-1.68415	2.43846	2
GGGTGTTGAATGGAT	-0.594718	2.90076	3
GGGTGTTGGTATAAG	1.89015	-4.57213	4
GGGTTAATTTTATAT	1.23651	3.52454	3
GGGTTATGAAGTATG	-0.802971	-2.69495	1
GGGTTTAGGGTTGGA	-1.6016	-1.09208	1
GGGTTTGGATGGGAT	0.651348	3.4472	3
GGTAAATAAAGGAAG	-0.533933	-3.50838	1
GGTAAGGTGGTTTGG	1.84431	-4.55387	4
GGTAAGTGGAGATGA	0.233389	4.56682	3
GGTAAGTTTTGAGTT	-0.461705	-3.68784	1
GGTAGAAAATAGTAG	-0.277658	2.82729	3
GGTAGAGTGAATTTA	0.037783	-4.16227	1
GGTAGATAATTTTAA	0.559527	1.95684	3
GGTAGGAGATTTAGG	-1.66066	-1.27717	1
GGTAGGGAAAAGAAG	-0.726777	2.59333	3
GGTAGGGATGAAAGT	-2.06761	0.660649	2
GGTAGGTATTTGAAT	-0.750643	3.76072	3
GGTAGGTTTTTATTG	-1.64959	2.19006	2
GGTAGTAGAAATGTT	0.938629	-4.52531	4
GGTAGTGGAGTGGAA	-0.982712	-3.25689	1
GGTAGTTTTTAGTAT	0.131977	1.001	2
GGTATAAGTTAAGTT	-0.753205	3.39291	3
GGTATAGGTTTGGTT	-2.1521	1.12175	2
GGTATAGTAATATGT	-1.54334	2.32325	2
GGTATGAGATTAGTA	1.32336	-4.81903	4
GGTATGATAAGGAGG	0.0314267	4.39965	3
GGTATGGAAGAAAAT	-0.223219	3.82834	3
GGTATGGGTGTGGTT	2.72358	1.00564	5
GGTATTGGAGTTTTA	-1.68892	2.13755	2
GGTGAAAATTGGTAG	-1.19475	-1.69357	1
GGTGATAGGTGGATT	-0.896268	-2.24612	1
GGTGATATAAGGATT	-0.978465	-1.40954	1
GGTGATTTATTTATA	-0.128661	4.1318	3
GGTGATTTGATGTTG	2.16073	-4.86035	4
GGTGGAATATTTATG	1.10717	3.96545	3
GGTGGAATTATTTAT	0.262353	-0.689332	1
[truncated: 778 more rows]

## Sheet: Figure 5b
	Umap1	Umap2	cluster
[truncated: 1,257 more rows]

## Sheet: Figure 5c
	Umap1	Umap2	sample_ID
[truncated: 2,813 more rows]

[truncated: 35 more sheets: Figure 5d, Figure 5e1, Figure 5e2, Figure 5f, Figure 5g1, Figure 5g2, Figure 5g3, Figure 5g4, Supplementary Fig. 4, Supplementary Fig. 5, Supplementary Fig. 7(a-d)-left, Supplementary Fig. 7a-right, Supplementary Fig. 7b-right, Supplementary Fig. 7c-right, Supplementary Fig. 7d-right, Supplementary Fig. 8a, Supplementary Fig. 8b, Supplementary Fig. 8c, Supplementary Fig. 8d, Supplementary Fig. 8e …]
